# Supplementary material for: Mapping the Interactions Among Class IIa Histone Deacetylases and Myocyte Enhancer Factor 2s
Source: J Chem Inf Model. 2025 Jun 6;65(12):6249–60. doi: 10.1021/acs.jcim.5c00858 (PMC12199305; doi:10.1021/acs.jcim.5c00858)
Supplement: Supplementary file 6 [file ci5c00858_si_006.zip › Average_Structures/HDAC5_MEF2D.psf]

PSF EXT CMAP XPLOR

         3 !NTITLE
* GENERATED BY CHARMM-GUI (HTTP://WWW.CHARMM-GUI.ORG) V3.7 ON APR, 06. 2025. JOB
* READ PDB, MANIPULATE STRUCTURE IF NEEDED, AND GENERATE TOPOLOGY FILE          
*  DATE:     4/ 6/25      8: 8:30      CREATED BY USER: charmm-gui              

      3461 !NATOM
         1 PROA     2        GLY      N        NH3     -0.300000       14.0070           0
         2 PROA     2        GLY      HT1      HC       0.330000       1.00800           0
         3 PROA     2        GLY      HT2      HC       0.330000       1.00800           0
         4 PROA     2        GLY      HT3      HC       0.330000       1.00800           0
         5 PROA     2        GLY      CA       CT2      0.130000       12.0110           0
         6 PROA     2        GLY      HA1      HB2      0.900000E-01   1.00800           0
         7 PROA     2        GLY      HA2      HB2      0.900000E-01   1.00800           0
         8 PROA     2        GLY      C        C        0.510000       12.0110           0
         9 PROA     2        GLY      O        O       -0.510000       15.9994           0
        10 PROA     3        ARG      N        NH1     -0.470000       14.0070           0
        11 PROA     3        ARG      HN       H        0.310000       1.00800           0
        12 PROA     3        ARG      CA       CT1      0.700000E-01   12.0110           0
        13 PROA     3        ARG      HA       HB1      0.900000E-01   1.00800           0
        14 PROA     3        ARG      CB       CT2     -0.180000       12.0110           0
        15 PROA     3        ARG      HB1      HA2      0.900000E-01   1.00800           0
        16 PROA     3        ARG      HB2      HA2      0.900000E-01   1.00800           0
        17 PROA     3        ARG      CG       CT2     -0.180000       12.0110           0
        18 PROA     3        ARG      HG1      HA2      0.900000E-01   1.00800           0
        19 PROA     3        ARG      HG2      HA2      0.900000E-01   1.00800           0
        20 PROA     3        ARG      CD       CT2      0.200000       12.0110           0
        21 PROA     3        ARG      HD1      HA2      0.900000E-01   1.00800           0
        22 PROA     3        ARG      HD2      HA2      0.900000E-01   1.00800           0
        23 PROA     3        ARG      NE       NC2     -0.700000       14.0070           0
        24 PROA     3        ARG      HE       HC       0.440000       1.00800           0
        25 PROA     3        ARG      CZ       C        0.640000       12.0110           0
        26 PROA     3        ARG      NH1      NC2     -0.800000       14.0070           0
        27 PROA     3        ARG      HH11     HC       0.460000       1.00800           0
        28 PROA     3        ARG      HH12     HC       0.460000       1.00800           0
        29 PROA     3        ARG      NH2      NC2     -0.800000       14.0070           0
        30 PROA     3        ARG      HH21     HC       0.460000       1.00800           0
        31 PROA     3        ARG      HH22     HC       0.460000       1.00800           0
        32 PROA     3        ARG      C        C        0.510000       12.0110           0
        33 PROA     3        ARG      O        O       -0.510000       15.9994           0
        34 PROA     4        LYS      N        NH1     -0.470000       14.0070           0
        35 PROA     4        LYS      HN       H        0.310000       1.00800           0
        36 PROA     4        LYS      CA       CT1      0.700000E-01   12.0110           0
        37 PROA     4        LYS      HA       HB1      0.900000E-01   1.00800           0
        38 PROA     4        LYS      CB       CT2     -0.180000       12.0110           0
        39 PROA     4        LYS      HB1      HA2      0.900000E-01   1.00800           0
        40 PROA     4        LYS      HB2      HA2      0.900000E-01   1.00800           0
        41 PROA     4        LYS      CG       CT2     -0.180000       12.0110           0
        42 PROA     4        LYS      HG1      HA2      0.900000E-01   1.00800           0
        43 PROA     4        LYS      HG2      HA2      0.900000E-01   1.00800           0
        44 PROA     4        LYS      CD       CT2     -0.180000       12.0110           0
        45 PROA     4        LYS      HD1      HA2      0.900000E-01   1.00800           0
        46 PROA     4        LYS      HD2      HA2      0.900000E-01   1.00800           0
        47 PROA     4        LYS      CE       CT2      0.210000       12.0110           0
        48 PROA     4        LYS      HE1      HA2      0.500000E-01   1.00800           0
        49 PROA     4        LYS      HE2      HA2      0.500000E-01   1.00800           0
        50 PROA     4        LYS      NZ       NH3     -0.300000       14.0070           0
        51 PROA     4        LYS      HZ1      HC       0.330000       1.00800           0
        52 PROA     4        LYS      HZ2      HC       0.330000       1.00800           0
        53 PROA     4        LYS      HZ3      HC       0.330000       1.00800           0
        54 PROA     4        LYS      C        C        0.510000       12.0110           0
        55 PROA     4        LYS      O        O       -0.510000       15.9994           0
        56 PROA     5        LYS      N        NH1     -0.470000       14.0070           0
        57 PROA     5        LYS      HN       H        0.310000       1.00800           0
        58 PROA     5        LYS      CA       CT1      0.700000E-01   12.0110           0
        59 PROA     5        LYS      HA       HB1      0.900000E-01   1.00800           0
        60 PROA     5        LYS      CB       CT2     -0.180000       12.0110           0
        61 PROA     5        LYS      HB1      HA2      0.900000E-01   1.00800           0
        62 PROA     5        LYS      HB2      HA2      0.900000E-01   1.00800           0
        63 PROA     5        LYS      CG       CT2     -0.180000       12.0110           0
        64 PROA     5        LYS      HG1      HA2      0.900000E-01   1.00800           0
        65 PROA     5        LYS      HG2      HA2      0.900000E-01   1.00800           0
        66 PROA     5        LYS      CD       CT2     -0.180000       12.0110           0
        67 PROA     5        LYS      HD1      HA2      0.900000E-01   1.00800           0
        68 PROA     5        LYS      HD2      HA2      0.900000E-01   1.00800           0
        69 PROA     5        LYS      CE       CT2      0.210000       12.0110           0
        70 PROA     5        LYS      HE1      HA2      0.500000E-01   1.00800           0
        71 PROA     5        LYS      HE2      HA2      0.500000E-01   1.00800           0
        72 PROA     5        LYS      NZ       NH3     -0.300000       14.0070           0
        73 PROA     5        LYS      HZ1      HC       0.330000       1.00800           0
        74 PROA     5        LYS      HZ2      HC       0.330000       1.00800           0
        75 PROA     5        LYS      HZ3      HC       0.330000       1.00800           0
        76 PROA     5        LYS      C        C        0.510000       12.0110           0
        77 PROA     5        LYS      O        O       -0.510000       15.9994           0
        78 PROA     6        ILE      N        NH1     -0.470000       14.0070           0
        79 PROA     6        ILE      HN       H        0.310000       1.00800           0
        80 PROA     6        ILE      CA       CT1      0.700000E-01   12.0110           0
        81 PROA     6        ILE      HA       HB1      0.900000E-01   1.00800           0
        82 PROA     6        ILE      CB       CT1     -0.900000E-01   12.0110           0
        83 PROA     6        ILE      HB       HA1      0.900000E-01   1.00800           0
        84 PROA     6        ILE      CG2      CT3     -0.270000       12.0110           0
        85 PROA     6        ILE      HG21     HA3      0.900000E-01   1.00800           0
        86 PROA     6        ILE      HG22     HA3      0.900000E-01   1.00800           0
        87 PROA     6        ILE      HG23     HA3      0.900000E-01   1.00800           0
        88 PROA     6        ILE      CG1      CT2     -0.180000       12.0110           0
        89 PROA     6        ILE      HG11     HA2      0.900000E-01   1.00800           0
        90 PROA     6        ILE      HG12     HA2      0.900000E-01   1.00800           0
        91 PROA     6        ILE      CD       CT3     -0.270000       12.0110           0
        92 PROA     6        ILE      HD1      HA3      0.900000E-01   1.00800           0
        93 PROA     6        ILE      HD2      HA3      0.900000E-01   1.00800           0
        94 PROA     6        ILE      HD3      HA3      0.900000E-01   1.00800           0
        95 PROA     6        ILE      C        C        0.510000       12.0110           0
        96 PROA     6        ILE      O        O       -0.510000       15.9994           0
        97 PROA     7        GLN      N        NH1     -0.470000       14.0070           0
        98 PROA     7        GLN      HN       H        0.310000       1.00800           0
        99 PROA     7        GLN      CA       CT1      0.700000E-01   12.0110           0
       100 PROA     7        GLN      HA       HB1      0.900000E-01   1.00800           0
       101 PROA     7        GLN      CB       CT2     -0.180000       12.0110           0
       102 PROA     7        GLN      HB1      HA2      0.900000E-01   1.00800           0
       103 PROA     7        GLN      HB2      HA2      0.900000E-01   1.00800           0
       104 PROA     7        GLN      CG       CT2     -0.180000       12.0110           0
       105 PROA     7        GLN      HG1      HA2      0.900000E-01   1.00800           0
       106 PROA     7        GLN      HG2      HA2      0.900000E-01   1.00800           0
       107 PROA     7        GLN      CD       CC       0.550000       12.0110           0
       108 PROA     7        GLN      OE1      O       -0.550000       15.9994           0
       109 PROA     7        GLN      NE2      NH2     -0.620000       14.0070           0
       110 PROA     7        GLN      HE21     H        0.320000       1.00800           0
       111 PROA     7        GLN      HE22     H        0.300000       1.00800           0
       112 PROA     7        GLN      C        C        0.510000       12.0110           0
       113 PROA     7        GLN      O        O       -0.510000       15.9994           0
       114 PROA     8        ILE      N        NH1     -0.470000       14.0070           0
       115 PROA     8        ILE      HN       H        0.310000       1.00800           0
       116 PROA     8        ILE      CA       CT1      0.700000E-01   12.0110           0
       117 PROA     8        ILE      HA       HB1      0.900000E-01   1.00800           0
       118 PROA     8        ILE      CB       CT1     -0.900000E-01   12.0110           0
       119 PROA     8        ILE      HB       HA1      0.900000E-01   1.00800           0
       120 PROA     8        ILE      CG2      CT3     -0.270000       12.0110           0
       121 PROA     8        ILE      HG21     HA3      0.900000E-01   1.00800           0
       122 PROA     8        ILE      HG22     HA3      0.900000E-01   1.00800           0
       123 PROA     8        ILE      HG23     HA3      0.900000E-01   1.00800           0
       124 PROA     8        ILE      CG1      CT2     -0.180000       12.0110           0
       125 PROA     8        ILE      HG11     HA2      0.900000E-01   1.00800           0
       126 PROA     8        ILE      HG12     HA2      0.900000E-01   1.00800           0
       127 PROA     8        ILE      CD       CT3     -0.270000       12.0110           0
       128 PROA     8        ILE      HD1      HA3      0.900000E-01   1.00800           0
       129 PROA     8        ILE      HD2      HA3      0.900000E-01   1.00800           0
       130 PROA     8        ILE      HD3      HA3      0.900000E-01   1.00800           0
       131 PROA     8        ILE      C        C        0.510000       12.0110           0
       132 PROA     8        ILE      O        O       -0.510000       15.9994           0
       133 PROA     9        GLN      N        NH1     -0.470000       14.0070           0
       134 PROA     9        GLN      HN       H        0.310000       1.00800           0
       135 PROA     9        GLN      CA       CT1      0.700000E-01   12.0110           0
       136 PROA     9        GLN      HA       HB1      0.900000E-01   1.00800           0
       137 PROA     9        GLN      CB       CT2     -0.180000       12.0110           0
       138 PROA     9        GLN      HB1      HA2      0.900000E-01   1.00800           0
       139 PROA     9        GLN      HB2      HA2      0.900000E-01   1.00800           0
       140 PROA     9        GLN      CG       CT2     -0.180000       12.0110           0
       141 PROA     9        GLN      HG1      HA2      0.900000E-01   1.00800           0
       142 PROA     9        GLN      HG2      HA2      0.900000E-01   1.00800           0
       143 PROA     9        GLN      CD       CC       0.550000       12.0110           0
       144 PROA     9        GLN      OE1      O       -0.550000       15.9994           0
       145 PROA     9        GLN      NE2      NH2     -0.620000       14.0070           0
       146 PROA     9        GLN      HE21     H        0.320000       1.00800           0
       147 PROA     9        GLN      HE22     H        0.300000       1.00800           0
       148 PROA     9        GLN      C        C        0.510000       12.0110           0
       149 PROA     9        GLN      O        O       -0.510000       15.9994           0
       150 PROA     10       ARG      N        NH1     -0.470000       14.0070           0
       151 PROA     10       ARG      HN       H        0.310000       1.00800           0
       152 PROA     10       ARG      CA       CT1      0.700000E-01   12.0110           0
       153 PROA     10       ARG      HA       HB1      0.900000E-01   1.00800           0
       154 PROA     10       ARG      CB       CT2     -0.180000       12.0110           0
       155 PROA     10       ARG      HB1      HA2      0.900000E-01   1.00800           0
       156 PROA     10       ARG      HB2      HA2      0.900000E-01   1.00800           0
       157 PROA     10       ARG      CG       CT2     -0.180000       12.0110           0
       158 PROA     10       ARG      HG1      HA2      0.900000E-01   1.00800           0
       159 PROA     10       ARG      HG2      HA2      0.900000E-01   1.00800           0
       160 PROA     10       ARG      CD       CT2      0.200000       12.0110           0
       161 PROA     10       ARG      HD1      HA2      0.900000E-01   1.00800           0
       162 PROA     10       ARG      HD2      HA2      0.900000E-01   1.00800           0
       163 PROA     10       ARG      NE       NC2     -0.700000       14.0070           0
       164 PROA     10       ARG      HE       HC       0.440000       1.00800           0
       165 PROA     10       ARG      CZ       C        0.640000       12.0110           0
       166 PROA     10       ARG      NH1      NC2     -0.800000       14.0070           0
       167 PROA     10       ARG      HH11     HC       0.460000       1.00800           0
       168 PROA     10       ARG      HH12     HC       0.460000       1.00800           0
       169 PROA     10       ARG      NH2      NC2     -0.800000       14.0070           0
       170 PROA     10       ARG      HH21     HC       0.460000       1.00800           0
       171 PROA     10       ARG      HH22     HC       0.460000       1.00800           0
       172 PROA     10       ARG      C        C        0.510000       12.0110           0
       173 PROA     10       ARG      O        O       -0.510000       15.9994           0
       174 PROA     11       ILE      N        NH1     -0.470000       14.0070           0
       175 PROA     11       ILE      HN       H        0.310000       1.00800           0
       176 PROA     11       ILE      CA       CT1      0.700000E-01   12.0110           0
       177 PROA     11       ILE      HA       HB1      0.900000E-01   1.00800           0
       178 PROA     11       ILE      CB       CT1     -0.900000E-01   12.0110           0
       179 PROA     11       ILE      HB       HA1      0.900000E-01   1.00800           0
       180 PROA     11       ILE      CG2      CT3     -0.270000       12.0110           0
       181 PROA     11       ILE      HG21     HA3      0.900000E-01   1.00800           0
       182 PROA     11       ILE      HG22     HA3      0.900000E-01   1.00800           0
       183 PROA     11       ILE      HG23     HA3      0.900000E-01   1.00800           0
       184 PROA     11       ILE      CG1      CT2     -0.180000       12.0110           0
       185 PROA     11       ILE      HG11     HA2      0.900000E-01   1.00800           0
       186 PROA     11       ILE      HG12     HA2      0.900000E-01   1.00800           0
       187 PROA     11       ILE      CD       CT3     -0.270000       12.0110           0
       188 PROA     11       ILE      HD1      HA3      0.900000E-01   1.00800           0
       189 PROA     11       ILE      HD2      HA3      0.900000E-01   1.00800           0
       190 PROA     11       ILE      HD3      HA3      0.900000E-01   1.00800           0
       191 PROA     11       ILE      C        C        0.510000       12.0110           0
       192 PROA     11       ILE      O        O       -0.510000       15.9994           0
       193 PROA     12       THR      N        NH1     -0.470000       14.0070           0
       194 PROA     12       THR      HN       H        0.310000       1.00800           0
       195 PROA     12       THR      CA       CT1      0.700000E-01   12.0110           0
       196 PROA     12       THR      HA       HB1      0.900000E-01   1.00800           0
       197 PROA     12       THR      CB       CT1      0.140000       12.0110           0
       198 PROA     12       THR      HB       HA1      0.900000E-01   1.00800           0
       199 PROA     12       THR      OG1      OH1     -0.660000       15.9994           0
       200 PROA     12       THR      HG1      H        0.430000       1.00800           0
       201 PROA     12       THR      CG2      CT3     -0.270000       12.0110           0
       202 PROA     12       THR      HG21     HA3      0.900000E-01   1.00800           0
       203 PROA     12       THR      HG22     HA3      0.900000E-01   1.00800           0
       204 PROA     12       THR      HG23     HA3      0.900000E-01   1.00800           0
       205 PROA     12       THR      C        C        0.510000       12.0110           0
       206 PROA     12       THR      O        O       -0.510000       15.9994           0
       207 PROA     13       ASP      N        NH1     -0.470000       14.0070           0
       208 PROA     13       ASP      HN       H        0.310000       1.00800           0
       209 PROA     13       ASP      CA       CT1      0.700000E-01   12.0110           0
       210 PROA     13       ASP      HA       HB1      0.900000E-01   1.00800           0
       211 PROA     13       ASP      CB       CT2A    -0.280000       12.0110           0
       212 PROA     13       ASP      HB1      HA2      0.900000E-01   1.00800           0
       213 PROA     13       ASP      HB2      HA2      0.900000E-01   1.00800           0
       214 PROA     13       ASP      CG       CC       0.620000       12.0110           0
       215 PROA     13       ASP      OD1      OC      -0.760000       15.9994           0
       216 PROA     13       ASP      OD2      OC      -0.760000       15.9994           0
       217 PROA     13       ASP      C        C        0.510000       12.0110           0
       218 PROA     13       ASP      O        O       -0.510000       15.9994           0
       219 PROA     14       GLU      N        NH1     -0.470000       14.0070           0
       220 PROA     14       GLU      HN       H        0.310000       1.00800           0
       221 PROA     14       GLU      CA       CT1      0.700000E-01   12.0110           0
       222 PROA     14       GLU      HA       HB1      0.900000E-01   1.00800           0
       223 PROA     14       GLU      CB       CT2A    -0.180000       12.0110           0
       224 PROA     14       GLU      HB1      HA2      0.900000E-01   1.00800           0
       225 PROA     14       GLU      HB2      HA2      0.900000E-01   1.00800           0
       226 PROA     14       GLU      CG       CT2     -0.280000       12.0110           0
       227 PROA     14       GLU      HG1      HA2      0.900000E-01   1.00800           0
       228 PROA     14       GLU      HG2      HA2      0.900000E-01   1.00800           0
       229 PROA     14       GLU      CD       CC       0.620000       12.0110           0
       230 PROA     14       GLU      OE1      OC      -0.760000       15.9994           0
       231 PROA     14       GLU      OE2      OC      -0.760000       15.9994           0
       232 PROA     14       GLU      C        C        0.510000       12.0110           0
       233 PROA     14       GLU      O        O       -0.510000       15.9994           0
       234 PROA     15       ARG      N        NH1     -0.470000       14.0070           0
       235 PROA     15       ARG      HN       H        0.310000       1.00800           0
       236 PROA     15       ARG      CA       CT1      0.700000E-01   12.0110           0
       237 PROA     15       ARG      HA       HB1      0.900000E-01   1.00800           0
       238 PROA     15       ARG      CB       CT2     -0.180000       12.0110           0
       239 PROA     15       ARG      HB1      HA2      0.900000E-01   1.00800           0
       240 PROA     15       ARG      HB2      HA2      0.900000E-01   1.00800           0
       241 PROA     15       ARG      CG       CT2     -0.180000       12.0110           0
       242 PROA     15       ARG      HG1      HA2      0.900000E-01   1.00800           0
       243 PROA     15       ARG      HG2      HA2      0.900000E-01   1.00800           0
       244 PROA     15       ARG      CD       CT2      0.200000       12.0110           0
       245 PROA     15       ARG      HD1      HA2      0.900000E-01   1.00800           0
       246 PROA     15       ARG      HD2      HA2      0.900000E-01   1.00800           0
       247 PROA     15       ARG      NE       NC2     -0.700000       14.0070           0
       248 PROA     15       ARG      HE       HC       0.440000       1.00800           0
       249 PROA     15       ARG      CZ       C        0.640000       12.0110           0
       250 PROA     15       ARG      NH1      NC2     -0.800000       14.0070           0
       251 PROA     15       ARG      HH11     HC       0.460000       1.00800           0
       252 PROA     15       ARG      HH12     HC       0.460000       1.00800           0
       253 PROA     15       ARG      NH2      NC2     -0.800000       14.0070           0
       254 PROA     15       ARG      HH21     HC       0.460000       1.00800           0
       255 PROA     15       ARG      HH22     HC       0.460000       1.00800           0
       256 PROA     15       ARG      C        C        0.510000       12.0110           0
       257 PROA     15       ARG      O        O       -0.510000       15.9994           0
       258 PROA     16       ASN      N        NH1     -0.470000       14.0070           0
       259 PROA     16       ASN      HN       H        0.310000       1.00800           0
       260 PROA     16       ASN      CA       CT1      0.700000E-01   12.0110           0
       261 PROA     16       ASN      HA       HB1      0.900000E-01   1.00800           0
       262 PROA     16       ASN      CB       CT2     -0.180000       12.0110           0
       263 PROA     16       ASN      HB1      HA2      0.900000E-01   1.00800           0
       264 PROA     16       ASN      HB2      HA2      0.900000E-01   1.00800           0
       265 PROA     16       ASN      CG       CC       0.550000       12.0110           0
       266 PROA     16       ASN      OD1      O       -0.550000       15.9994           0
       267 PROA     16       ASN      ND2      NH2     -0.620000       14.0070           0
       268 PROA     16       ASN      HD21     H        0.320000       1.00800           0
       269 PROA     16       ASN      HD22     H        0.300000       1.00800           0
       270 PROA     16       ASN      C        C        0.510000       12.0110           0
       271 PROA     16       ASN      O        O       -0.510000       15.9994           0
       272 PROA     17       ARG      N        NH1     -0.470000       14.0070           0
       273 PROA     17       ARG      HN       H        0.310000       1.00800           0
       274 PROA     17       ARG      CA       CT1      0.700000E-01   12.0110           0
       275 PROA     17       ARG      HA       HB1      0.900000E-01   1.00800           0
       276 PROA     17       ARG      CB       CT2     -0.180000       12.0110           0
       277 PROA     17       ARG      HB1      HA2      0.900000E-01   1.00800           0
       278 PROA     17       ARG      HB2      HA2      0.900000E-01   1.00800           0
       279 PROA     17       ARG      CG       CT2     -0.180000       12.0110           0
       280 PROA     17       ARG      HG1      HA2      0.900000E-01   1.00800           0
       281 PROA     17       ARG      HG2      HA2      0.900000E-01   1.00800           0
       282 PROA     17       ARG      CD       CT2      0.200000       12.0110           0
       283 PROA     17       ARG      HD1      HA2      0.900000E-01   1.00800           0
       284 PROA     17       ARG      HD2      HA2      0.900000E-01   1.00800           0
       285 PROA     17       ARG      NE       NC2     -0.700000       14.0070           0
       286 PROA     17       ARG      HE       HC       0.440000       1.00800           0
       287 PROA     17       ARG      CZ       C        0.640000       12.0110           0
       288 PROA     17       ARG      NH1      NC2     -0.800000       14.0070           0
       289 PROA     17       ARG      HH11     HC       0.460000       1.00800           0
       290 PROA     17       ARG      HH12     HC       0.460000       1.00800           0
       291 PROA     17       ARG      NH2      NC2     -0.800000       14.0070           0
       292 PROA     17       ARG      HH21     HC       0.460000       1.00800           0
       293 PROA     17       ARG      HH22     HC       0.460000       1.00800           0
       294 PROA     17       ARG      C        C        0.510000       12.0110           0
       295 PROA     17       ARG      O        O       -0.510000       15.9994           0
       296 PROA     18       GLN      N        NH1     -0.470000       14.0070           0
       297 PROA     18       GLN      HN       H        0.310000       1.00800           0
       298 PROA     18       GLN      CA       CT1      0.700000E-01   12.0110           0
       299 PROA     18       GLN      HA       HB1      0.900000E-01   1.00800           0
       300 PROA     18       GLN      CB       CT2     -0.180000       12.0110           0
       301 PROA     18       GLN      HB1      HA2      0.900000E-01   1.00800           0
       302 PROA     18       GLN      HB2      HA2      0.900000E-01   1.00800           0
       303 PROA     18       GLN      CG       CT2     -0.180000       12.0110           0
       304 PROA     18       GLN      HG1      HA2      0.900000E-01   1.00800           0
       305 PROA     18       GLN      HG2      HA2      0.900000E-01   1.00800           0
       306 PROA     18       GLN      CD       CC       0.550000       12.0110           0
       307 PROA     18       GLN      OE1      O       -0.550000       15.9994           0
       308 PROA     18       GLN      NE2      NH2     -0.620000       14.0070           0
       309 PROA     18       GLN      HE21     H        0.320000       1.00800           0
       310 PROA     18       GLN      HE22     H        0.300000       1.00800           0
       311 PROA     18       GLN      C        C        0.510000       12.0110           0
       312 PROA     18       GLN      O        O       -0.510000       15.9994           0
       313 PROA     19       VAL      N        NH1     -0.470000       14.0070           0
       314 PROA     19       VAL      HN       H        0.310000       1.00800           0
       315 PROA     19       VAL      CA       CT1      0.700000E-01   12.0110           0
       316 PROA     19       VAL      HA       HB1      0.900000E-01   1.00800           0
       317 PROA     19       VAL      CB       CT1     -0.900000E-01   12.0110           0
       318 PROA     19       VAL      HB       HA1      0.900000E-01   1.00800           0
       319 PROA     19       VAL      CG1      CT3     -0.270000       12.0110           0
       320 PROA     19       VAL      HG11     HA3      0.900000E-01   1.00800           0
       321 PROA     19       VAL      HG12     HA3      0.900000E-01   1.00800           0
       322 PROA     19       VAL      HG13     HA3      0.900000E-01   1.00800           0
       323 PROA     19       VAL      CG2      CT3     -0.270000       12.0110           0
       324 PROA     19       VAL      HG21     HA3      0.900000E-01   1.00800           0
       325 PROA     19       VAL      HG22     HA3      0.900000E-01   1.00800           0
       326 PROA     19       VAL      HG23     HA3      0.900000E-01   1.00800           0
       327 PROA     19       VAL      C        C        0.510000       12.0110           0
       328 PROA     19       VAL      O        O       -0.510000       15.9994           0
       329 PROA     20       THR      N        NH1     -0.470000       14.0070           0
       330 PROA     20       THR      HN       H        0.310000       1.00800           0
       331 PROA     20       THR      CA       CT1      0.700000E-01   12.0110           0
       332 PROA     20       THR      HA       HB1      0.900000E-01   1.00800           0
       333 PROA     20       THR      CB       CT1      0.140000       12.0110           0
       334 PROA     20       THR      HB       HA1      0.900000E-01   1.00800           0
       335 PROA     20       THR      OG1      OH1     -0.660000       15.9994           0
       336 PROA     20       THR      HG1      H        0.430000       1.00800           0
       337 PROA     20       THR      CG2      CT3     -0.270000       12.0110           0
       338 PROA     20       THR      HG21     HA3      0.900000E-01   1.00800           0
       339 PROA     20       THR      HG22     HA3      0.900000E-01   1.00800           0
       340 PROA     20       THR      HG23     HA3      0.900000E-01   1.00800           0
       341 PROA     20       THR      C        C        0.510000       12.0110           0
       342 PROA     20       THR      O        O       -0.510000       15.9994           0
       343 PROA     21       PHE      N        NH1     -0.470000       14.0070           0
       344 PROA     21       PHE      HN       H        0.310000       1.00800           0
       345 PROA     21       PHE      CA       CT1      0.700000E-01   12.0110           0
       346 PROA     21       PHE      HA       HB1      0.900000E-01   1.00800           0
       347 PROA     21       PHE      CB       CT2     -0.180000       12.0110           0
       348 PROA     21       PHE      HB1      HA2      0.900000E-01   1.00800           0
       349 PROA     21       PHE      HB2      HA2      0.900000E-01   1.00800           0
       350 PROA     21       PHE      CG       CA        0.00000       12.0110           0
       351 PROA     21       PHE      CD1      CA      -0.115000       12.0110           0
       352 PROA     21       PHE      HD1      HP       0.115000       1.00800           0
       353 PROA     21       PHE      CE1      CA      -0.115000       12.0110           0
       354 PROA     21       PHE      HE1      HP       0.115000       1.00800           0
       355 PROA     21       PHE      CZ       CA      -0.115000       12.0110           0
       356 PROA     21       PHE      HZ       HP       0.115000       1.00800           0
       357 PROA     21       PHE      CD2      CA      -0.115000       12.0110           0
       358 PROA     21       PHE      HD2      HP       0.115000       1.00800           0
       359 PROA     21       PHE      CE2      CA      -0.115000       12.0110           0
       360 PROA     21       PHE      HE2      HP       0.115000       1.00800           0
       361 PROA     21       PHE      C        C        0.510000       12.0110           0
       362 PROA     21       PHE      O        O       -0.510000       15.9994           0
       363 PROA     22       THR      N        NH1     -0.470000       14.0070           0
       364 PROA     22       THR      HN       H        0.310000       1.00800           0
       365 PROA     22       THR      CA       CT1      0.700000E-01   12.0110           0
       366 PROA     22       THR      HA       HB1      0.900000E-01   1.00800           0
       367 PROA     22       THR      CB       CT1      0.140000       12.0110           0
       368 PROA     22       THR      HB       HA1      0.900000E-01   1.00800           0
       369 PROA     22       THR      OG1      OH1     -0.660000       15.9994           0
       370 PROA     22       THR      HG1      H        0.430000       1.00800           0
       371 PROA     22       THR      CG2      CT3     -0.270000       12.0110           0
       372 PROA     22       THR      HG21     HA3      0.900000E-01   1.00800           0
       373 PROA     22       THR      HG22     HA3      0.900000E-01   1.00800           0
       374 PROA     22       THR      HG23     HA3      0.900000E-01   1.00800           0
       375 PROA     22       THR      C        C        0.510000       12.0110           0
       376 PROA     22       THR      O        O       -0.510000       15.9994           0
       377 PROA     23       LYS      N        NH1     -0.470000       14.0070           0
       378 PROA     23       LYS      HN       H        0.310000       1.00800           0
       379 PROA     23       LYS      CA       CT1      0.700000E-01   12.0110           0
       380 PROA     23       LYS      HA       HB1      0.900000E-01   1.00800           0
       381 PROA     23       LYS      CB       CT2     -0.180000       12.0110           0
       382 PROA     23       LYS      HB1      HA2      0.900000E-01   1.00800           0
       383 PROA     23       LYS      HB2      HA2      0.900000E-01   1.00800           0
       384 PROA     23       LYS      CG       CT2     -0.180000       12.0110           0
       385 PROA     23       LYS      HG1      HA2      0.900000E-01   1.00800           0
       386 PROA     23       LYS      HG2      HA2      0.900000E-01   1.00800           0
       387 PROA     23       LYS      CD       CT2     -0.180000       12.0110           0
       388 PROA     23       LYS      HD1      HA2      0.900000E-01   1.00800           0
       389 PROA     23       LYS      HD2      HA2      0.900000E-01   1.00800           0
       390 PROA     23       LYS      CE       CT2      0.210000       12.0110           0
       391 PROA     23       LYS      HE1      HA2      0.500000E-01   1.00800           0
       392 PROA     23       LYS      HE2      HA2      0.500000E-01   1.00800           0
       393 PROA     23       LYS      NZ       NH3     -0.300000       14.0070           0
       394 PROA     23       LYS      HZ1      HC       0.330000       1.00800           0
       395 PROA     23       LYS      HZ2      HC       0.330000       1.00800           0
       396 PROA     23       LYS      HZ3      HC       0.330000       1.00800           0
       397 PROA     23       LYS      C        C        0.510000       12.0110           0
       398 PROA     23       LYS      O        O       -0.510000       15.9994           0
       399 PROA     24       ARG      N        NH1     -0.470000       14.0070           0
       400 PROA     24       ARG      HN       H        0.310000       1.00800           0
       401 PROA     24       ARG      CA       CT1      0.700000E-01   12.0110           0
       402 PROA     24       ARG      HA       HB1      0.900000E-01   1.00800           0
       403 PROA     24       ARG      CB       CT2     -0.180000       12.0110           0
       404 PROA     24       ARG      HB1      HA2      0.900000E-01   1.00800           0
       405 PROA     24       ARG      HB2      HA2      0.900000E-01   1.00800           0
       406 PROA     24       ARG      CG       CT2     -0.180000       12.0110           0
       407 PROA     24       ARG      HG1      HA2      0.900000E-01   1.00800           0
       408 PROA     24       ARG      HG2      HA2      0.900000E-01   1.00800           0
       409 PROA     24       ARG      CD       CT2      0.200000       12.0110           0
       410 PROA     24       ARG      HD1      HA2      0.900000E-01   1.00800           0
       411 PROA     24       ARG      HD2      HA2      0.900000E-01   1.00800           0
       412 PROA     24       ARG      NE       NC2     -0.700000       14.0070           0
       413 PROA     24       ARG      HE       HC       0.440000       1.00800           0
       414 PROA     24       ARG      CZ       C        0.640000       12.0110           0
       415 PROA     24       ARG      NH1      NC2     -0.800000       14.0070           0
       416 PROA     24       ARG      HH11     HC       0.460000       1.00800           0
       417 PROA     24       ARG      HH12     HC       0.460000       1.00800           0
       418 PROA     24       ARG      NH2      NC2     -0.800000       14.0070           0
       419 PROA     24       ARG      HH21     HC       0.460000       1.00800           0
       420 PROA     24       ARG      HH22     HC       0.460000       1.00800           0
       421 PROA     24       ARG      C        C        0.510000       12.0110           0
       422 PROA     24       ARG      O        O       -0.510000       15.9994           0
       423 PROA     25       LYS      N        NH1     -0.470000       14.0070           0
       424 PROA     25       LYS      HN       H        0.310000       1.00800           0
       425 PROA     25       LYS      CA       CT1      0.700000E-01   12.0110           0
       426 PROA     25       LYS      HA       HB1      0.900000E-01   1.00800           0
       427 PROA     25       LYS      CB       CT2     -0.180000       12.0110           0
       428 PROA     25       LYS      HB1      HA2      0.900000E-01   1.00800           0
       429 PROA     25       LYS      HB2      HA2      0.900000E-01   1.00800           0
       430 PROA     25       LYS      CG       CT2     -0.180000       12.0110           0
       431 PROA     25       LYS      HG1      HA2      0.900000E-01   1.00800           0
       432 PROA     25       LYS      HG2      HA2      0.900000E-01   1.00800           0
       433 PROA     25       LYS      CD       CT2     -0.180000       12.0110           0
       434 PROA     25       LYS      HD1      HA2      0.900000E-01   1.00800           0
       435 PROA     25       LYS      HD2      HA2      0.900000E-01   1.00800           0
       436 PROA     25       LYS      CE       CT2      0.210000       12.0110           0
       437 PROA     25       LYS      HE1      HA2      0.500000E-01   1.00800           0
       438 PROA     25       LYS      HE2      HA2      0.500000E-01   1.00800           0
       439 PROA     25       LYS      NZ       NH3     -0.300000       14.0070           0
       440 PROA     25       LYS      HZ1      HC       0.330000       1.00800           0
       441 PROA     25       LYS      HZ2      HC       0.330000       1.00800           0
       442 PROA     25       LYS      HZ3      HC       0.330000       1.00800           0
       443 PROA     25       LYS      C        C        0.510000       12.0110           0
       444 PROA     25       LYS      O        O       -0.510000       15.9994           0
       445 PROA     26       PHE      N        NH1     -0.470000       14.0070           0
       446 PROA     26       PHE      HN       H        0.310000       1.00800           0
       447 PROA     26       PHE      CA       CT1      0.700000E-01   12.0110           0
       448 PROA     26       PHE      HA       HB1      0.900000E-01   1.00800           0
       449 PROA     26       PHE      CB       CT2     -0.180000       12.0110           0
       450 PROA     26       PHE      HB1      HA2      0.900000E-01   1.00800           0
       451 PROA     26       PHE      HB2      HA2      0.900000E-01   1.00800           0
       452 PROA     26       PHE      CG       CA        0.00000       12.0110           0
       453 PROA     26       PHE      CD1      CA      -0.115000       12.0110           0
       454 PROA     26       PHE      HD1      HP       0.115000       1.00800           0
       455 PROA     26       PHE      CE1      CA      -0.115000       12.0110           0
       456 PROA     26       PHE      HE1      HP       0.115000       1.00800           0
       457 PROA     26       PHE      CZ       CA      -0.115000       12.0110           0
       458 PROA     26       PHE      HZ       HP       0.115000       1.00800           0
       459 PROA     26       PHE      CD2      CA      -0.115000       12.0110           0
       460 PROA     26       PHE      HD2      HP       0.115000       1.00800           0
       461 PROA     26       PHE      CE2      CA      -0.115000       12.0110           0
       462 PROA     26       PHE      HE2      HP       0.115000       1.00800           0
       463 PROA     26       PHE      C        C        0.510000       12.0110           0
       464 PROA     26       PHE      O        O       -0.510000       15.9994           0
       465 PROA     27       GLY      N        NH1     -0.470000       14.0070           0
       466 PROA     27       GLY      HN       H        0.310000       1.00800           0
       467 PROA     27       GLY      CA       CT2     -0.200000E-01   12.0110           0
       468 PROA     27       GLY      HA1      HB2      0.900000E-01   1.00800           0
       469 PROA     27       GLY      HA2      HB2      0.900000E-01   1.00800           0
       470 PROA     27       GLY      C        C        0.510000       12.0110           0
       471 PROA     27       GLY      O        O       -0.510000       15.9994           0
       472 PROA     28       LEU      N        NH1     -0.470000       14.0070           0
       473 PROA     28       LEU      HN       H        0.310000       1.00800           0
       474 PROA     28       LEU      CA       CT1      0.700000E-01   12.0110           0
       475 PROA     28       LEU      HA       HB1      0.900000E-01   1.00800           0
       476 PROA     28       LEU      CB       CT2     -0.180000       12.0110           0
       477 PROA     28       LEU      HB1      HA2      0.900000E-01   1.00800           0
       478 PROA     28       LEU      HB2      HA2      0.900000E-01   1.00800           0
       479 PROA     28       LEU      CG       CT1     -0.900000E-01   12.0110           0
       480 PROA     28       LEU      HG       HA1      0.900000E-01   1.00800           0
       481 PROA     28       LEU      CD1      CT3     -0.270000       12.0110           0
       482 PROA     28       LEU      HD11     HA3      0.900000E-01   1.00800           0
       483 PROA     28       LEU      HD12     HA3      0.900000E-01   1.00800           0
       484 PROA     28       LEU      HD13     HA3      0.900000E-01   1.00800           0
       485 PROA     28       LEU      CD2      CT3     -0.270000       12.0110           0
       486 PROA     28       LEU      HD21     HA3      0.900000E-01   1.00800           0
       487 PROA     28       LEU      HD22     HA3      0.900000E-01   1.00800           0
       488 PROA     28       LEU      HD23     HA3      0.900000E-01   1.00800           0
       489 PROA     28       LEU      C        C        0.510000       12.0110           0
       490 PROA     28       LEU      O        O       -0.510000       15.9994           0
       491 PROA     29       MET      N        NH1     -0.470000       14.0070           0
       492 PROA     29       MET      HN       H        0.310000       1.00800           0
       493 PROA     29       MET      CA       CT1      0.700000E-01   12.0110           0
       494 PROA     29       MET      HA       HB1      0.900000E-01   1.00800           0
       495 PROA     29       MET      CB       CT2     -0.180000       12.0110           0
       496 PROA     29       MET      HB1      HA2      0.900000E-01   1.00800           0
       497 PROA     29       MET      HB2      HA2      0.900000E-01   1.00800           0
       498 PROA     29       MET      CG       CT2     -0.140000       12.0110           0
       499 PROA     29       MET      HG1      HA2      0.900000E-01   1.00800           0
       500 PROA     29       MET      HG2      HA2      0.900000E-01   1.00800           0
       501 PROA     29       MET      SD       S       -0.900000E-01   32.0600           0
       502 PROA     29       MET      CE       CT3     -0.220000       12.0110           0
       503 PROA     29       MET      HE1      HA3      0.900000E-01   1.00800           0
       504 PROA     29       MET      HE2      HA3      0.900000E-01   1.00800           0
       505 PROA     29       MET      HE3      HA3      0.900000E-01   1.00800           0
       506 PROA     29       MET      C        C        0.510000       12.0110           0
       507 PROA     29       MET      O        O       -0.510000       15.9994           0
       508 PROA     30       LYS      N        NH1     -0.470000       14.0070           0
       509 PROA     30       LYS      HN       H        0.310000       1.00800           0
       510 PROA     30       LYS      CA       CT1      0.700000E-01   12.0110           0
       511 PROA     30       LYS      HA       HB1      0.900000E-01   1.00800           0
       512 PROA     30       LYS      CB       CT2     -0.180000       12.0110           0
       513 PROA     30       LYS      HB1      HA2      0.900000E-01   1.00800           0
       514 PROA     30       LYS      HB2      HA2      0.900000E-01   1.00800           0
       515 PROA     30       LYS      CG       CT2     -0.180000       12.0110           0
       516 PROA     30       LYS      HG1      HA2      0.900000E-01   1.00800           0
       517 PROA     30       LYS      HG2      HA2      0.900000E-01   1.00800           0
       518 PROA     30       LYS      CD       CT2     -0.180000       12.0110           0
       519 PROA     30       LYS      HD1      HA2      0.900000E-01   1.00800           0
       520 PROA     30       LYS      HD2      HA2      0.900000E-01   1.00800           0
       521 PROA     30       LYS      CE       CT2      0.210000       12.0110           0
       522 PROA     30       LYS      HE1      HA2      0.500000E-01   1.00800           0
       523 PROA     30       LYS      HE2      HA2      0.500000E-01   1.00800           0
       524 PROA     30       LYS      NZ       NH3     -0.300000       14.0070           0
       525 PROA     30       LYS      HZ1      HC       0.330000       1.00800           0
       526 PROA     30       LYS      HZ2      HC       0.330000       1.00800           0
       527 PROA     30       LYS      HZ3      HC       0.330000       1.00800           0
       528 PROA     30       LYS      C        C        0.510000       12.0110           0
       529 PROA     30       LYS      O        O       -0.510000       15.9994           0
       530 PROA     31       LYS      N        NH1     -0.470000       14.0070           0
       531 PROA     31       LYS      HN       H        0.310000       1.00800           0
       532 PROA     31       LYS      CA       CT1      0.700000E-01   12.0110           0
       533 PROA     31       LYS      HA       HB1      0.900000E-01   1.00800           0
       534 PROA     31       LYS      CB       CT2     -0.180000       12.0110           0
       535 PROA     31       LYS      HB1      HA2      0.900000E-01   1.00800           0
       536 PROA     31       LYS      HB2      HA2      0.900000E-01   1.00800           0
       537 PROA     31       LYS      CG       CT2     -0.180000       12.0110           0
       538 PROA     31       LYS      HG1      HA2      0.900000E-01   1.00800           0
       539 PROA     31       LYS      HG2      HA2      0.900000E-01   1.00800           0
       540 PROA     31       LYS      CD       CT2     -0.180000       12.0110           0
       541 PROA     31       LYS      HD1      HA2      0.900000E-01   1.00800           0
       542 PROA     31       LYS      HD2      HA2      0.900000E-01   1.00800           0
       543 PROA     31       LYS      CE       CT2      0.210000       12.0110           0
       544 PROA     31       LYS      HE1      HA2      0.500000E-01   1.00800           0
       545 PROA     31       LYS      HE2      HA2      0.500000E-01   1.00800           0
       546 PROA     31       LYS      NZ       NH3     -0.300000       14.0070           0
       547 PROA     31       LYS      HZ1      HC       0.330000       1.00800           0
       548 PROA     31       LYS      HZ2      HC       0.330000       1.00800           0
       549 PROA     31       LYS      HZ3      HC       0.330000       1.00800           0
       550 PROA     31       LYS      C        C        0.510000       12.0110           0
       551 PROA     31       LYS      O        O       -0.510000       15.9994           0
       552 PROA     32       ALA      N        NH1     -0.470000       14.0070           0
       553 PROA     32       ALA      HN       H        0.310000       1.00800           0
       554 PROA     32       ALA      CA       CT1      0.700000E-01   12.0110           0
       555 PROA     32       ALA      HA       HB1      0.900000E-01   1.00800           0
       556 PROA     32       ALA      CB       CT3     -0.270000       12.0110           0
       557 PROA     32       ALA      HB1      HA3      0.900000E-01   1.00800           0
       558 PROA     32       ALA      HB2      HA3      0.900000E-01   1.00800           0
       559 PROA     32       ALA      HB3      HA3      0.900000E-01   1.00800           0
       560 PROA     32       ALA      C        C        0.510000       12.0110           0
       561 PROA     32       ALA      O        O       -0.510000       15.9994           0
       562 PROA     33       TYR      N        NH1     -0.470000       14.0070           0
       563 PROA     33       TYR      HN       H        0.310000       1.00800           0
       564 PROA     33       TYR      CA       CT1      0.700000E-01   12.0110           0
       565 PROA     33       TYR      HA       HB1      0.900000E-01   1.00800           0
       566 PROA     33       TYR      CB       CT2     -0.180000       12.0110           0
       567 PROA     33       TYR      HB1      HA2      0.900000E-01   1.00800           0
       568 PROA     33       TYR      HB2      HA2      0.900000E-01   1.00800           0
       569 PROA     33       TYR      CG       CA        0.00000       12.0110           0
       570 PROA     33       TYR      CD1      CA      -0.115000       12.0110           0
       571 PROA     33       TYR      HD1      HP       0.115000       1.00800           0
       572 PROA     33       TYR      CE1      CA      -0.115000       12.0110           0
       573 PROA     33       TYR      HE1      HP       0.115000       1.00800           0
       574 PROA     33       TYR      CZ       CA       0.110000       12.0110           0
       575 PROA     33       TYR      OH       OH1     -0.540000       15.9994           0
       576 PROA     33       TYR      HH       H        0.430000       1.00800           0
       577 PROA     33       TYR      CD2      CA      -0.115000       12.0110           0
       578 PROA     33       TYR      HD2      HP       0.115000       1.00800           0
       579 PROA     33       TYR      CE2      CA      -0.115000       12.0110           0
       580 PROA     33       TYR      HE2      HP       0.115000       1.00800           0
       581 PROA     33       TYR      C        C        0.510000       12.0110           0
       582 PROA     33       TYR      O        O       -0.510000       15.9994           0
       583 PROA     34       GLU      N        NH1     -0.470000       14.0070           0
       584 PROA     34       GLU      HN       H        0.310000       1.00800           0
       585 PROA     34       GLU      CA       CT1      0.700000E-01   12.0110           0
       586 PROA     34       GLU      HA       HB1      0.900000E-01   1.00800           0
       587 PROA     34       GLU      CB       CT2A    -0.180000       12.0110           0
       588 PROA     34       GLU      HB1      HA2      0.900000E-01   1.00800           0
       589 PROA     34       GLU      HB2      HA2      0.900000E-01   1.00800           0
       590 PROA     34       GLU      CG       CT2     -0.280000       12.0110           0
       591 PROA     34       GLU      HG1      HA2      0.900000E-01   1.00800           0
       592 PROA     34       GLU      HG2      HA2      0.900000E-01   1.00800           0
       593 PROA     34       GLU      CD       CC       0.620000       12.0110           0
       594 PROA     34       GLU      OE1      OC      -0.760000       15.9994           0
       595 PROA     34       GLU      OE2      OC      -0.760000       15.9994           0
       596 PROA     34       GLU      C        C        0.510000       12.0110           0
       597 PROA     34       GLU      O        O       -0.510000       15.9994           0
       598 PROA     35       LEU      N        NH1     -0.470000       14.0070           0
       599 PROA     35       LEU      HN       H        0.310000       1.00800           0
       600 PROA     35       LEU      CA       CT1      0.700000E-01   12.0110           0
       601 PROA     35       LEU      HA       HB1      0.900000E-01   1.00800           0
       602 PROA     35       LEU      CB       CT2     -0.180000       12.0110           0
       603 PROA     35       LEU      HB1      HA2      0.900000E-01   1.00800           0
       604 PROA     35       LEU      HB2      HA2      0.900000E-01   1.00800           0
       605 PROA     35       LEU      CG       CT1     -0.900000E-01   12.0110           0
       606 PROA     35       LEU      HG       HA1      0.900000E-01   1.00800           0
       607 PROA     35       LEU      CD1      CT3     -0.270000       12.0110           0
       608 PROA     35       LEU      HD11     HA3      0.900000E-01   1.00800           0
       609 PROA     35       LEU      HD12     HA3      0.900000E-01   1.00800           0
       610 PROA     35       LEU      HD13     HA3      0.900000E-01   1.00800           0
       611 PROA     35       LEU      CD2      CT3     -0.270000       12.0110           0
       612 PROA     35       LEU      HD21     HA3      0.900000E-01   1.00800           0
       613 PROA     35       LEU      HD22     HA3      0.900000E-01   1.00800           0
       614 PROA     35       LEU      HD23     HA3      0.900000E-01   1.00800           0
       615 PROA     35       LEU      C        C        0.510000       12.0110           0
       616 PROA     35       LEU      O        O       -0.510000       15.9994           0
       617 PROA     36       SER      N        NH1     -0.470000       14.0070           0
       618 PROA     36       SER      HN       H        0.310000       1.00800           0
       619 PROA     36       SER      CA       CT1      0.700000E-01   12.0110           0
       620 PROA     36       SER      HA       HB1      0.900000E-01   1.00800           0
       621 PROA     36       SER      CB       CT2      0.500000E-01   12.0110           0
       622 PROA     36       SER      HB1      HA2      0.900000E-01   1.00800           0
       623 PROA     36       SER      HB2      HA2      0.900000E-01   1.00800           0
       624 PROA     36       SER      OG       OH1     -0.660000       15.9994           0
       625 PROA     36       SER      HG1      H        0.430000       1.00800           0
       626 PROA     36       SER      C        C        0.510000       12.0110           0
       627 PROA     36       SER      O        O       -0.510000       15.9994           0
       628 PROA     37       VAL      N        NH1     -0.470000       14.0070           0
       629 PROA     37       VAL      HN       H        0.310000       1.00800           0
       630 PROA     37       VAL      CA       CT1      0.700000E-01   12.0110           0
       631 PROA     37       VAL      HA       HB1      0.900000E-01   1.00800           0
       632 PROA     37       VAL      CB       CT1     -0.900000E-01   12.0110           0
       633 PROA     37       VAL      HB       HA1      0.900000E-01   1.00800           0
       634 PROA     37       VAL      CG1      CT3     -0.270000       12.0110           0
       635 PROA     37       VAL      HG11     HA3      0.900000E-01   1.00800           0
       636 PROA     37       VAL      HG12     HA3      0.900000E-01   1.00800           0
       637 PROA     37       VAL      HG13     HA3      0.900000E-01   1.00800           0
       638 PROA     37       VAL      CG2      CT3     -0.270000       12.0110           0
       639 PROA     37       VAL      HG21     HA3      0.900000E-01   1.00800           0
       640 PROA     37       VAL      HG22     HA3      0.900000E-01   1.00800           0
       641 PROA     37       VAL      HG23     HA3      0.900000E-01   1.00800           0
       642 PROA     37       VAL      C        C        0.510000       12.0110           0
       643 PROA     37       VAL      O        O       -0.510000       15.9994           0
       644 PROA     38       LEU      N        NH1     -0.470000       14.0070           0
       645 PROA     38       LEU      HN       H        0.310000       1.00800           0
       646 PROA     38       LEU      CA       CT1      0.700000E-01   12.0110           0
       647 PROA     38       LEU      HA       HB1      0.900000E-01   1.00800           0
       648 PROA     38       LEU      CB       CT2     -0.180000       12.0110           0
       649 PROA     38       LEU      HB1      HA2      0.900000E-01   1.00800           0
       650 PROA     38       LEU      HB2      HA2      0.900000E-01   1.00800           0
       651 PROA     38       LEU      CG       CT1     -0.900000E-01   12.0110           0
       652 PROA     38       LEU      HG       HA1      0.900000E-01   1.00800           0
       653 PROA     38       LEU      CD1      CT3     -0.270000       12.0110           0
       654 PROA     38       LEU      HD11     HA3      0.900000E-01   1.00800           0
       655 PROA     38       LEU      HD12     HA3      0.900000E-01   1.00800           0
       656 PROA     38       LEU      HD13     HA3      0.900000E-01   1.00800           0
       657 PROA     38       LEU      CD2      CT3     -0.270000       12.0110           0
       658 PROA     38       LEU      HD21     HA3      0.900000E-01   1.00800           0
       659 PROA     38       LEU      HD22     HA3      0.900000E-01   1.00800           0
       660 PROA     38       LEU      HD23     HA3      0.900000E-01   1.00800           0
       661 PROA     38       LEU      C        C        0.510000       12.0110           0
       662 PROA     38       LEU      O        O       -0.510000       15.9994           0
       663 PROA     39       CYS      N        NH1     -0.470000       14.0070           0
       664 PROA     39       CYS      HN       H        0.310000       1.00800           0
       665 PROA     39       CYS      CA       CT1      0.700000E-01   12.0110           0
       666 PROA     39       CYS      HA       HB1      0.900000E-01   1.00800           0
       667 PROA     39       CYS      CB       CT2     -0.110000       12.0110           0
       668 PROA     39       CYS      HB1      HA2      0.900000E-01   1.00800           0
       669 PROA     39       CYS      HB2      HA2      0.900000E-01   1.00800           0
       670 PROA     39       CYS      SG       S       -0.230000       32.0600           0
       671 PROA     39       CYS      HG1      HS       0.160000       1.00800           0
       672 PROA     39       CYS      C        C        0.510000       12.0110           0
       673 PROA     39       CYS      O        O       -0.510000       15.9994           0
       674 PROA     40       ASP      N        NH1     -0.470000       14.0070           0
       675 PROA     40       ASP      HN       H        0.310000       1.00800           0
       676 PROA     40       ASP      CA       CT1      0.700000E-01   12.0110           0
       677 PROA     40       ASP      HA       HB1      0.900000E-01   1.00800           0
       678 PROA     40       ASP      CB       CT2A    -0.280000       12.0110           0
       679 PROA     40       ASP      HB1      HA2      0.900000E-01   1.00800           0
       680 PROA     40       ASP      HB2      HA2      0.900000E-01   1.00800           0
       681 PROA     40       ASP      CG       CC       0.620000       12.0110           0
       682 PROA     40       ASP      OD1      OC      -0.760000       15.9994           0
       683 PROA     40       ASP      OD2      OC      -0.760000       15.9994           0
       684 PROA     40       ASP      C        C        0.510000       12.0110           0
       685 PROA     40       ASP      O        O       -0.510000       15.9994           0
       686 PROA     41       CYS      N        NH1     -0.470000       14.0070           0
       687 PROA     41       CYS      HN       H        0.310000       1.00800           0
       688 PROA     41       CYS      CA       CT1      0.700000E-01   12.0110           0
       689 PROA     41       CYS      HA       HB1      0.900000E-01   1.00800           0
       690 PROA     41       CYS      CB       CT2     -0.110000       12.0110           0
       691 PROA     41       CYS      HB1      HA2      0.900000E-01   1.00800           0
       692 PROA     41       CYS      HB2      HA2      0.900000E-01   1.00800           0
       693 PROA     41       CYS      SG       S       -0.230000       32.0600           0
       694 PROA     41       CYS      HG1      HS       0.160000       1.00800           0
       695 PROA     41       CYS      C        C        0.510000       12.0110           0
       696 PROA     41       CYS      O        O       -0.510000       15.9994           0
       697 PROA     42       GLU      N        NH1     -0.470000       14.0070           0
       698 PROA     42       GLU      HN       H        0.310000       1.00800           0
       699 PROA     42       GLU      CA       CT1      0.700000E-01   12.0110           0
       700 PROA     42       GLU      HA       HB1      0.900000E-01   1.00800           0
       701 PROA     42       GLU      CB       CT2A    -0.180000       12.0110           0
       702 PROA     42       GLU      HB1      HA2      0.900000E-01   1.00800           0
       703 PROA     42       GLU      HB2      HA2      0.900000E-01   1.00800           0
       704 PROA     42       GLU      CG       CT2     -0.280000       12.0110           0
       705 PROA     42       GLU      HG1      HA2      0.900000E-01   1.00800           0
       706 PROA     42       GLU      HG2      HA2      0.900000E-01   1.00800           0
       707 PROA     42       GLU      CD       CC       0.620000       12.0110           0
       708 PROA     42       GLU      OE1      OC      -0.760000       15.9994           0
       709 PROA     42       GLU      OE2      OC      -0.760000       15.9994           0
       710 PROA     42       GLU      C        C        0.510000       12.0110           0
       711 PROA     42       GLU      O        O       -0.510000       15.9994           0
       712 PROA     43       ILE      N        NH1     -0.470000       14.0070           0
       713 PROA     43       ILE      HN       H        0.310000       1.00800           0
       714 PROA     43       ILE      CA       CT1      0.700000E-01   12.0110           0
       715 PROA     43       ILE      HA       HB1      0.900000E-01   1.00800           0
       716 PROA     43       ILE      CB       CT1     -0.900000E-01   12.0110           0
       717 PROA     43       ILE      HB       HA1      0.900000E-01   1.00800           0
       718 PROA     43       ILE      CG2      CT3     -0.270000       12.0110           0
       719 PROA     43       ILE      HG21     HA3      0.900000E-01   1.00800           0
       720 PROA     43       ILE      HG22     HA3      0.900000E-01   1.00800           0
       721 PROA     43       ILE      HG23     HA3      0.900000E-01   1.00800           0
       722 PROA     43       ILE      CG1      CT2     -0.180000       12.0110           0
       723 PROA     43       ILE      HG11     HA2      0.900000E-01   1.00800           0
       724 PROA     43       ILE      HG12     HA2      0.900000E-01   1.00800           0
       725 PROA     43       ILE      CD       CT3     -0.270000       12.0110           0
       726 PROA     43       ILE      HD1      HA3      0.900000E-01   1.00800           0
       727 PROA     43       ILE      HD2      HA3      0.900000E-01   1.00800           0
       728 PROA     43       ILE      HD3      HA3      0.900000E-01   1.00800           0
       729 PROA     43       ILE      C        C        0.510000       12.0110           0
       730 PROA     43       ILE      O        O       -0.510000       15.9994           0
       731 PROA     44       ALA      N        NH1     -0.470000       14.0070           0
       732 PROA     44       ALA      HN       H        0.310000       1.00800           0
       733 PROA     44       ALA      CA       CT1      0.700000E-01   12.0110           0
       734 PROA     44       ALA      HA       HB1      0.900000E-01   1.00800           0
       735 PROA     44       ALA      CB       CT3     -0.270000       12.0110           0
       736 PROA     44       ALA      HB1      HA3      0.900000E-01   1.00800           0
       737 PROA     44       ALA      HB2      HA3      0.900000E-01   1.00800           0
       738 PROA     44       ALA      HB3      HA3      0.900000E-01   1.00800           0
       739 PROA     44       ALA      C        C        0.510000       12.0110           0
       740 PROA     44       ALA      O        O       -0.510000       15.9994           0
       741 PROA     45       LEU      N        NH1     -0.470000       14.0070           0
       742 PROA     45       LEU      HN       H        0.310000       1.00800           0
       743 PROA     45       LEU      CA       CT1      0.700000E-01   12.0110           0
       744 PROA     45       LEU      HA       HB1      0.900000E-01   1.00800           0
       745 PROA     45       LEU      CB       CT2     -0.180000       12.0110           0
       746 PROA     45       LEU      HB1      HA2      0.900000E-01   1.00800           0
       747 PROA     45       LEU      HB2      HA2      0.900000E-01   1.00800           0
       748 PROA     45       LEU      CG       CT1     -0.900000E-01   12.0110           0
       749 PROA     45       LEU      HG       HA1      0.900000E-01   1.00800           0
       750 PROA     45       LEU      CD1      CT3     -0.270000       12.0110           0
       751 PROA     45       LEU      HD11     HA3      0.900000E-01   1.00800           0
       752 PROA     45       LEU      HD12     HA3      0.900000E-01   1.00800           0
       753 PROA     45       LEU      HD13     HA3      0.900000E-01   1.00800           0
       754 PROA     45       LEU      CD2      CT3     -0.270000       12.0110           0
       755 PROA     45       LEU      HD21     HA3      0.900000E-01   1.00800           0
       756 PROA     45       LEU      HD22     HA3      0.900000E-01   1.00800           0
       757 PROA     45       LEU      HD23     HA3      0.900000E-01   1.00800           0
       758 PROA     45       LEU      C        C        0.510000       12.0110           0
       759 PROA     45       LEU      O        O       -0.510000       15.9994           0
       760 PROA     46       ILE      N        NH1     -0.470000       14.0070           0
       761 PROA     46       ILE      HN       H        0.310000       1.00800           0
       762 PROA     46       ILE      CA       CT1      0.700000E-01   12.0110           0
       763 PROA     46       ILE      HA       HB1      0.900000E-01   1.00800           0
       764 PROA     46       ILE      CB       CT1     -0.900000E-01   12.0110           0
       765 PROA     46       ILE      HB       HA1      0.900000E-01   1.00800           0
       766 PROA     46       ILE      CG2      CT3     -0.270000       12.0110           0
       767 PROA     46       ILE      HG21     HA3      0.900000E-01   1.00800           0
       768 PROA     46       ILE      HG22     HA3      0.900000E-01   1.00800           0
       769 PROA     46       ILE      HG23     HA3      0.900000E-01   1.00800           0
       770 PROA     46       ILE      CG1      CT2     -0.180000       12.0110           0
       771 PROA     46       ILE      HG11     HA2      0.900000E-01   1.00800           0
       772 PROA     46       ILE      HG12     HA2      0.900000E-01   1.00800           0
       773 PROA     46       ILE      CD       CT3     -0.270000       12.0110           0
       774 PROA     46       ILE      HD1      HA3      0.900000E-01   1.00800           0
       775 PROA     46       ILE      HD2      HA3      0.900000E-01   1.00800           0
       776 PROA     46       ILE      HD3      HA3      0.900000E-01   1.00800           0
       777 PROA     46       ILE      C        C        0.510000       12.0110           0
       778 PROA     46       ILE      O        O       -0.510000       15.9994           0
       779 PROA     47       ILE      N        NH1     -0.470000       14.0070           0
       780 PROA     47       ILE      HN       H        0.310000       1.00800           0
       781 PROA     47       ILE      CA       CT1      0.700000E-01   12.0110           0
       782 PROA     47       ILE      HA       HB1      0.900000E-01   1.00800           0
       783 PROA     47       ILE      CB       CT1     -0.900000E-01   12.0110           0
       784 PROA     47       ILE      HB       HA1      0.900000E-01   1.00800           0
       785 PROA     47       ILE      CG2      CT3     -0.270000       12.0110           0
       786 PROA     47       ILE      HG21     HA3      0.900000E-01   1.00800           0
       787 PROA     47       ILE      HG22     HA3      0.900000E-01   1.00800           0
       788 PROA     47       ILE      HG23     HA3      0.900000E-01   1.00800           0
       789 PROA     47       ILE      CG1      CT2     -0.180000       12.0110           0
       790 PROA     47       ILE      HG11     HA2      0.900000E-01   1.00800           0
       791 PROA     47       ILE      HG12     HA2      0.900000E-01   1.00800           0
       792 PROA     47       ILE      CD       CT3     -0.270000       12.0110           0
       793 PROA     47       ILE      HD1      HA3      0.900000E-01   1.00800           0
       794 PROA     47       ILE      HD2      HA3      0.900000E-01   1.00800           0
       795 PROA     47       ILE      HD3      HA3      0.900000E-01   1.00800           0
       796 PROA     47       ILE      C        C        0.510000       12.0110           0
       797 PROA     47       ILE      O        O       -0.510000       15.9994           0
       798 PROA     48       PHE      N        NH1     -0.470000       14.0070           0
       799 PROA     48       PHE      HN       H        0.310000       1.00800           0
       800 PROA     48       PHE      CA       CT1      0.700000E-01   12.0110           0
       801 PROA     48       PHE      HA       HB1      0.900000E-01   1.00800           0
       802 PROA     48       PHE      CB       CT2     -0.180000       12.0110           0
       803 PROA     48       PHE      HB1      HA2      0.900000E-01   1.00800           0
       804 PROA     48       PHE      HB2      HA2      0.900000E-01   1.00800           0
       805 PROA     48       PHE      CG       CA        0.00000       12.0110           0
       806 PROA     48       PHE      CD1      CA      -0.115000       12.0110           0
       807 PROA     48       PHE      HD1      HP       0.115000       1.00800           0
       808 PROA     48       PHE      CE1      CA      -0.115000       12.0110           0
       809 PROA     48       PHE      HE1      HP       0.115000       1.00800           0
       810 PROA     48       PHE      CZ       CA      -0.115000       12.0110           0
       811 PROA     48       PHE      HZ       HP       0.115000       1.00800           0
       812 PROA     48       PHE      CD2      CA      -0.115000       12.0110           0
       813 PROA     48       PHE      HD2      HP       0.115000       1.00800           0
       814 PROA     48       PHE      CE2      CA      -0.115000       12.0110           0
       815 PROA     48       PHE      HE2      HP       0.115000       1.00800           0
       816 PROA     48       PHE      C        C        0.510000       12.0110           0
       817 PROA     48       PHE      O        O       -0.510000       15.9994           0
       818 PROA     49       ASN      N        NH1     -0.470000       14.0070           0
       819 PROA     49       ASN      HN       H        0.310000       1.00800           0
       820 PROA     49       ASN      CA       CT1      0.700000E-01   12.0110           0
       821 PROA     49       ASN      HA       HB1      0.900000E-01   1.00800           0
       822 PROA     49       ASN      CB       CT2     -0.180000       12.0110           0
       823 PROA     49       ASN      HB1      HA2      0.900000E-01   1.00800           0
       824 PROA     49       ASN      HB2      HA2      0.900000E-01   1.00800           0
       825 PROA     49       ASN      CG       CC       0.550000       12.0110           0
       826 PROA     49       ASN      OD1      O       -0.550000       15.9994           0
       827 PROA     49       ASN      ND2      NH2     -0.620000       14.0070           0
       828 PROA     49       ASN      HD21     H        0.320000       1.00800           0
       829 PROA     49       ASN      HD22     H        0.300000       1.00800           0
       830 PROA     49       ASN      C        C        0.510000       12.0110           0
       831 PROA     49       ASN      O        O       -0.510000       15.9994           0
       832 PROA     50       HSD      N        NH1     -0.470000       14.0070           0
       833 PROA     50       HSD      HN       H        0.310000       1.00800           0
       834 PROA     50       HSD      CA       CT1      0.700000E-01   12.0110           0
       835 PROA     50       HSD      HA       HB1      0.900000E-01   1.00800           0
       836 PROA     50       HSD      CB       CT2     -0.900000E-01   12.0110           0
       837 PROA     50       HSD      HB1      HA2      0.900000E-01   1.00800           0
       838 PROA     50       HSD      HB2      HA2      0.900000E-01   1.00800           0
       839 PROA     50       HSD      ND1      NR1     -0.360000       14.0070           0
       840 PROA     50       HSD      HD1      H        0.320000       1.00800           0
       841 PROA     50       HSD      CG       CPH1    -0.500000E-01   12.0110           0
       842 PROA     50       HSD      CE1      CPH2     0.250000       12.0110           0
       843 PROA     50       HSD      HE1      HR1      0.130000       1.00800           0
       844 PROA     50       HSD      NE2      NR2     -0.700000       14.0070           0
       845 PROA     50       HSD      CD2      CPH1     0.220000       12.0110           0
       846 PROA     50       HSD      HD2      HR3      0.100000       1.00800           0
       847 PROA     50       HSD      C        C        0.510000       12.0110           0
       848 PROA     50       HSD      O        O       -0.510000       15.9994           0
       849 PROA     51       SER      N        NH1     -0.470000       14.0070           0
       850 PROA     51       SER      HN       H        0.310000       1.00800           0
       851 PROA     51       SER      CA       CT1      0.700000E-01   12.0110           0
       852 PROA     51       SER      HA       HB1      0.900000E-01   1.00800           0
       853 PROA     51       SER      CB       CT2      0.500000E-01   12.0110           0
       854 PROA     51       SER      HB1      HA2      0.900000E-01   1.00800           0
       855 PROA     51       SER      HB2      HA2      0.900000E-01   1.00800           0
       856 PROA     51       SER      OG       OH1     -0.660000       15.9994           0
       857 PROA     51       SER      HG1      H        0.430000       1.00800           0
       858 PROA     51       SER      C        C        0.510000       12.0110           0
       859 PROA     51       SER      O        O       -0.510000       15.9994           0
       860 PROA     52       ASN      N        NH1     -0.470000       14.0070           0
       861 PROA     52       ASN      HN       H        0.310000       1.00800           0
       862 PROA     52       ASN      CA       CT1      0.700000E-01   12.0110           0
       863 PROA     52       ASN      HA       HB1      0.900000E-01   1.00800           0
       864 PROA     52       ASN      CB       CT2     -0.180000       12.0110           0
       865 PROA     52       ASN      HB1      HA2      0.900000E-01   1.00800           0
       866 PROA     52       ASN      HB2      HA2      0.900000E-01   1.00800           0
       867 PROA     52       ASN      CG       CC       0.550000       12.0110           0
       868 PROA     52       ASN      OD1      O       -0.550000       15.9994           0
       869 PROA     52       ASN      ND2      NH2     -0.620000       14.0070           0
       870 PROA     52       ASN      HD21     H        0.320000       1.00800           0
       871 PROA     52       ASN      HD22     H        0.300000       1.00800           0
       872 PROA     52       ASN      C        C        0.510000       12.0110           0
       873 PROA     52       ASN      O        O       -0.510000       15.9994           0
       874 PROA     53       LYS      N        NH1     -0.470000       14.0070           0
       875 PROA     53       LYS      HN       H        0.310000       1.00800           0
       876 PROA     53       LYS      CA       CT1      0.700000E-01   12.0110           0
       877 PROA     53       LYS      HA       HB1      0.900000E-01   1.00800           0
       878 PROA     53       LYS      CB       CT2     -0.180000       12.0110           0
       879 PROA     53       LYS      HB1      HA2      0.900000E-01   1.00800           0
       880 PROA     53       LYS      HB2      HA2      0.900000E-01   1.00800           0
       881 PROA     53       LYS      CG       CT2     -0.180000       12.0110           0
       882 PROA     53       LYS      HG1      HA2      0.900000E-01   1.00800           0
       883 PROA     53       LYS      HG2      HA2      0.900000E-01   1.00800           0
       884 PROA     53       LYS      CD       CT2     -0.180000       12.0110           0
       885 PROA     53       LYS      HD1      HA2      0.900000E-01   1.00800           0
       886 PROA     53       LYS      HD2      HA2      0.900000E-01   1.00800           0
       887 PROA     53       LYS      CE       CT2      0.210000       12.0110           0
       888 PROA     53       LYS      HE1      HA2      0.500000E-01   1.00800           0
       889 PROA     53       LYS      HE2      HA2      0.500000E-01   1.00800           0
       890 PROA     53       LYS      NZ       NH3     -0.300000       14.0070           0
       891 PROA     53       LYS      HZ1      HC       0.330000       1.00800           0
       892 PROA     53       LYS      HZ2      HC       0.330000       1.00800           0
       893 PROA     53       LYS      HZ3      HC       0.330000       1.00800           0
       894 PROA     53       LYS      C        C        0.510000       12.0110           0
       895 PROA     53       LYS      O        O       -0.510000       15.9994           0
       896 PROA     54       LEU      N        NH1     -0.470000       14.0070           0
       897 PROA     54       LEU      HN       H        0.310000       1.00800           0
       898 PROA     54       LEU      CA       CT1      0.700000E-01   12.0110           0
       899 PROA     54       LEU      HA       HB1      0.900000E-01   1.00800           0
       900 PROA     54       LEU      CB       CT2     -0.180000       12.0110           0
       901 PROA     54       LEU      HB1      HA2      0.900000E-01   1.00800           0
       902 PROA     54       LEU      HB2      HA2      0.900000E-01   1.00800           0
       903 PROA     54       LEU      CG       CT1     -0.900000E-01   12.0110           0
       904 PROA     54       LEU      HG       HA1      0.900000E-01   1.00800           0
       905 PROA     54       LEU      CD1      CT3     -0.270000       12.0110           0
       906 PROA     54       LEU      HD11     HA3      0.900000E-01   1.00800           0
       907 PROA     54       LEU      HD12     HA3      0.900000E-01   1.00800           0
       908 PROA     54       LEU      HD13     HA3      0.900000E-01   1.00800           0
       909 PROA     54       LEU      CD2      CT3     -0.270000       12.0110           0
       910 PROA     54       LEU      HD21     HA3      0.900000E-01   1.00800           0
       911 PROA     54       LEU      HD22     HA3      0.900000E-01   1.00800           0
       912 PROA     54       LEU      HD23     HA3      0.900000E-01   1.00800           0
       913 PROA     54       LEU      C        C        0.510000       12.0110           0
       914 PROA     54       LEU      O        O       -0.510000       15.9994           0
       915 PROA     55       PHE      N        NH1     -0.470000       14.0070           0
       916 PROA     55       PHE      HN       H        0.310000       1.00800           0
       917 PROA     55       PHE      CA       CT1      0.700000E-01   12.0110           0
       918 PROA     55       PHE      HA       HB1      0.900000E-01   1.00800           0
       919 PROA     55       PHE      CB       CT2     -0.180000       12.0110           0
       920 PROA     55       PHE      HB1      HA2      0.900000E-01   1.00800           0
       921 PROA     55       PHE      HB2      HA2      0.900000E-01   1.00800           0
       922 PROA     55       PHE      CG       CA        0.00000       12.0110           0
       923 PROA     55       PHE      CD1      CA      -0.115000       12.0110           0
       924 PROA     55       PHE      HD1      HP       0.115000       1.00800           0
       925 PROA     55       PHE      CE1      CA      -0.115000       12.0110           0
       926 PROA     55       PHE      HE1      HP       0.115000       1.00800           0
       927 PROA     55       PHE      CZ       CA      -0.115000       12.0110           0
       928 PROA     55       PHE      HZ       HP       0.115000       1.00800           0
       929 PROA     55       PHE      CD2      CA      -0.115000       12.0110           0
       930 PROA     55       PHE      HD2      HP       0.115000       1.00800           0
       931 PROA     55       PHE      CE2      CA      -0.115000       12.0110           0
       932 PROA     55       PHE      HE2      HP       0.115000       1.00800           0
       933 PROA     55       PHE      C        C        0.510000       12.0110           0
       934 PROA     55       PHE      O        O       -0.510000       15.9994           0
       935 PROA     56       GLN      N        NH1     -0.470000       14.0070           0
       936 PROA     56       GLN      HN       H        0.310000       1.00800           0
       937 PROA     56       GLN      CA       CT1      0.700000E-01   12.0110           0
       938 PROA     56       GLN      HA       HB1      0.900000E-01   1.00800           0
       939 PROA     56       GLN      CB       CT2     -0.180000       12.0110           0
       940 PROA     56       GLN      HB1      HA2      0.900000E-01   1.00800           0
       941 PROA     56       GLN      HB2      HA2      0.900000E-01   1.00800           0
       942 PROA     56       GLN      CG       CT2     -0.180000       12.0110           0
       943 PROA     56       GLN      HG1      HA2      0.900000E-01   1.00800           0
       944 PROA     56       GLN      HG2      HA2      0.900000E-01   1.00800           0
       945 PROA     56       GLN      CD       CC       0.550000       12.0110           0
       946 PROA     56       GLN      OE1      O       -0.550000       15.9994           0
       947 PROA     56       GLN      NE2      NH2     -0.620000       14.0070           0
       948 PROA     56       GLN      HE21     H        0.320000       1.00800           0
       949 PROA     56       GLN      HE22     H        0.300000       1.00800           0
       950 PROA     56       GLN      C        C        0.510000       12.0110           0
       951 PROA     56       GLN      O        O       -0.510000       15.9994           0
       952 PROA     57       TYR      N        NH1     -0.470000       14.0070           0
       953 PROA     57       TYR      HN       H        0.310000       1.00800           0
       954 PROA     57       TYR      CA       CT1      0.700000E-01   12.0110           0
       955 PROA     57       TYR      HA       HB1      0.900000E-01   1.00800           0
       956 PROA     57       TYR      CB       CT2     -0.180000       12.0110           0
       957 PROA     57       TYR      HB1      HA2      0.900000E-01   1.00800           0
       958 PROA     57       TYR      HB2      HA2      0.900000E-01   1.00800           0
       959 PROA     57       TYR      CG       CA        0.00000       12.0110           0
       960 PROA     57       TYR      CD1      CA      -0.115000       12.0110           0
       961 PROA     57       TYR      HD1      HP       0.115000       1.00800           0
       962 PROA     57       TYR      CE1      CA      -0.115000       12.0110           0
       963 PROA     57       TYR      HE1      HP       0.115000       1.00800           0
       964 PROA     57       TYR      CZ       CA       0.110000       12.0110           0
       965 PROA     57       TYR      OH       OH1     -0.540000       15.9994           0
       966 PROA     57       TYR      HH       H        0.430000       1.00800           0
       967 PROA     57       TYR      CD2      CA      -0.115000       12.0110           0
       968 PROA     57       TYR      HD2      HP       0.115000       1.00800           0
       969 PROA     57       TYR      CE2      CA      -0.115000       12.0110           0
       970 PROA     57       TYR      HE2      HP       0.115000       1.00800           0
       971 PROA     57       TYR      C        C        0.510000       12.0110           0
       972 PROA     57       TYR      O        O       -0.510000       15.9994           0
       973 PROA     58       ALA      N        NH1     -0.470000       14.0070           0
       974 PROA     58       ALA      HN       H        0.310000       1.00800           0
       975 PROA     58       ALA      CA       CT1      0.700000E-01   12.0110           0
       976 PROA     58       ALA      HA       HB1      0.900000E-01   1.00800           0
       977 PROA     58       ALA      CB       CT3     -0.270000       12.0110           0
       978 PROA     58       ALA      HB1      HA3      0.900000E-01   1.00800           0
       979 PROA     58       ALA      HB2      HA3      0.900000E-01   1.00800           0
       980 PROA     58       ALA      HB3      HA3      0.900000E-01   1.00800           0
       981 PROA     58       ALA      C        C        0.510000       12.0110           0
       982 PROA     58       ALA      O        O       -0.510000       15.9994           0
       983 PROA     59       SER      N        NH1     -0.470000       14.0070           0
       984 PROA     59       SER      HN       H        0.310000       1.00800           0
       985 PROA     59       SER      CA       CT1      0.700000E-01   12.0110           0
       986 PROA     59       SER      HA       HB1      0.900000E-01   1.00800           0
       987 PROA     59       SER      CB       CT2      0.500000E-01   12.0110           0
       988 PROA     59       SER      HB1      HA2      0.900000E-01   1.00800           0
       989 PROA     59       SER      HB2      HA2      0.900000E-01   1.00800           0
       990 PROA     59       SER      OG       OH1     -0.660000       15.9994           0
       991 PROA     59       SER      HG1      H        0.430000       1.00800           0
       992 PROA     59       SER      C        C        0.510000       12.0110           0
       993 PROA     59       SER      O        O       -0.510000       15.9994           0
       994 PROA     60       THR      N        NH1     -0.470000       14.0070           0
       995 PROA     60       THR      HN       H        0.310000       1.00800           0
       996 PROA     60       THR      CA       CT1      0.700000E-01   12.0110           0
       997 PROA     60       THR      HA       HB1      0.900000E-01   1.00800           0
       998 PROA     60       THR      CB       CT1      0.140000       12.0110           0
       999 PROA     60       THR      HB       HA1      0.900000E-01   1.00800           0
      1000 PROA     60       THR      OG1      OH1     -0.660000       15.9994           0
      1001 PROA     60       THR      HG1      H        0.430000       1.00800           0
      1002 PROA     60       THR      CG2      CT3     -0.270000       12.0110           0
      1003 PROA     60       THR      HG21     HA3      0.900000E-01   1.00800           0
      1004 PROA     60       THR      HG22     HA3      0.900000E-01   1.00800           0
      1005 PROA     60       THR      HG23     HA3      0.900000E-01   1.00800           0
      1006 PROA     60       THR      C        C        0.510000       12.0110           0
      1007 PROA     60       THR      O        O       -0.510000       15.9994           0
      1008 PROA     61       ASP      N        NH1     -0.470000       14.0070           0
      1009 PROA     61       ASP      HN       H        0.310000       1.00800           0
      1010 PROA     61       ASP      CA       CT1      0.700000E-01   12.0110           0
      1011 PROA     61       ASP      HA       HB1      0.900000E-01   1.00800           0
      1012 PROA     61       ASP      CB       CT2A    -0.280000       12.0110           0
      1013 PROA     61       ASP      HB1      HA2      0.900000E-01   1.00800           0
      1014 PROA     61       ASP      HB2      HA2      0.900000E-01   1.00800           0
      1015 PROA     61       ASP      CG       CC       0.620000       12.0110           0
      1016 PROA     61       ASP      OD1      OC      -0.760000       15.9994           0
      1017 PROA     61       ASP      OD2      OC      -0.760000       15.9994           0
      1018 PROA     61       ASP      C        C        0.510000       12.0110           0
      1019 PROA     61       ASP      O        O       -0.510000       15.9994           0
      1020 PROA     62       MET      N        NH1     -0.470000       14.0070           0
      1021 PROA     62       MET      HN       H        0.310000       1.00800           0
      1022 PROA     62       MET      CA       CT1      0.700000E-01   12.0110           0
      1023 PROA     62       MET      HA       HB1      0.900000E-01   1.00800           0
      1024 PROA     62       MET      CB       CT2     -0.180000       12.0110           0
      1025 PROA     62       MET      HB1      HA2      0.900000E-01   1.00800           0
      1026 PROA     62       MET      HB2      HA2      0.900000E-01   1.00800           0
      1027 PROA     62       MET      CG       CT2     -0.140000       12.0110           0
      1028 PROA     62       MET      HG1      HA2      0.900000E-01   1.00800           0
      1029 PROA     62       MET      HG2      HA2      0.900000E-01   1.00800           0
      1030 PROA     62       MET      SD       S       -0.900000E-01   32.0600           0
      1031 PROA     62       MET      CE       CT3     -0.220000       12.0110           0
      1032 PROA     62       MET      HE1      HA3      0.900000E-01   1.00800           0
      1033 PROA     62       MET      HE2      HA3      0.900000E-01   1.00800           0
      1034 PROA     62       MET      HE3      HA3      0.900000E-01   1.00800           0
      1035 PROA     62       MET      C        C        0.510000       12.0110           0
      1036 PROA     62       MET      O        O       -0.510000       15.9994           0
      1037 PROA     63       ASP      N        NH1     -0.470000       14.0070           0
      1038 PROA     63       ASP      HN       H        0.310000       1.00800           0
      1039 PROA     63       ASP      CA       CT1      0.700000E-01   12.0110           0
      1040 PROA     63       ASP      HA       HB1      0.900000E-01   1.00800           0
      1041 PROA     63       ASP      CB       CT2A    -0.280000       12.0110           0
      1042 PROA     63       ASP      HB1      HA2      0.900000E-01   1.00800           0
      1043 PROA     63       ASP      HB2      HA2      0.900000E-01   1.00800           0
      1044 PROA     63       ASP      CG       CC       0.620000       12.0110           0
      1045 PROA     63       ASP      OD1      OC      -0.760000       15.9994           0
      1046 PROA     63       ASP      OD2      OC      -0.760000       15.9994           0
      1047 PROA     63       ASP      C        C        0.510000       12.0110           0
      1048 PROA     63       ASP      O        O       -0.510000       15.9994           0
      1049 PROA     64       LYS      N        NH1     -0.470000       14.0070           0
      1050 PROA     64       LYS      HN       H        0.310000       1.00800           0
      1051 PROA     64       LYS      CA       CT1      0.700000E-01   12.0110           0
      1052 PROA     64       LYS      HA       HB1      0.900000E-01   1.00800           0
      1053 PROA     64       LYS      CB       CT2     -0.180000       12.0110           0
      1054 PROA     64       LYS      HB1      HA2      0.900000E-01   1.00800           0
      1055 PROA     64       LYS      HB2      HA2      0.900000E-01   1.00800           0
      1056 PROA     64       LYS      CG       CT2     -0.180000       12.0110           0
      1057 PROA     64       LYS      HG1      HA2      0.900000E-01   1.00800           0
      1058 PROA     64       LYS      HG2      HA2      0.900000E-01   1.00800           0
      1059 PROA     64       LYS      CD       CT2     -0.180000       12.0110           0
      1060 PROA     64       LYS      HD1      HA2      0.900000E-01   1.00800           0
      1061 PROA     64       LYS      HD2      HA2      0.900000E-01   1.00800           0
      1062 PROA     64       LYS      CE       CT2      0.210000       12.0110           0
      1063 PROA     64       LYS      HE1      HA2      0.500000E-01   1.00800           0
      1064 PROA     64       LYS      HE2      HA2      0.500000E-01   1.00800           0
      1065 PROA     64       LYS      NZ       NH3     -0.300000       14.0070           0
      1066 PROA     64       LYS      HZ1      HC       0.330000       1.00800           0
      1067 PROA     64       LYS      HZ2      HC       0.330000       1.00800           0
      1068 PROA     64       LYS      HZ3      HC       0.330000       1.00800           0
      1069 PROA     64       LYS      C        C        0.510000       12.0110           0
      1070 PROA     64       LYS      O        O       -0.510000       15.9994           0
      1071 PROA     65       VAL      N        NH1     -0.470000       14.0070           0
      1072 PROA     65       VAL      HN       H        0.310000       1.00800           0
      1073 PROA     65       VAL      CA       CT1      0.700000E-01   12.0110           0
      1074 PROA     65       VAL      HA       HB1      0.900000E-01   1.00800           0
      1075 PROA     65       VAL      CB       CT1     -0.900000E-01   12.0110           0
      1076 PROA     65       VAL      HB       HA1      0.900000E-01   1.00800           0
      1077 PROA     65       VAL      CG1      CT3     -0.270000       12.0110           0
      1078 PROA     65       VAL      HG11     HA3      0.900000E-01   1.00800           0
      1079 PROA     65       VAL      HG12     HA3      0.900000E-01   1.00800           0
      1080 PROA     65       VAL      HG13     HA3      0.900000E-01   1.00800           0
      1081 PROA     65       VAL      CG2      CT3     -0.270000       12.0110           0
      1082 PROA     65       VAL      HG21     HA3      0.900000E-01   1.00800           0
      1083 PROA     65       VAL      HG22     HA3      0.900000E-01   1.00800           0
      1084 PROA     65       VAL      HG23     HA3      0.900000E-01   1.00800           0
      1085 PROA     65       VAL      C        C        0.510000       12.0110           0
      1086 PROA     65       VAL      O        O       -0.510000       15.9994           0
      1087 PROA     66       LEU      N        NH1     -0.470000       14.0070           0
      1088 PROA     66       LEU      HN       H        0.310000       1.00800           0
      1089 PROA     66       LEU      CA       CT1      0.700000E-01   12.0110           0
      1090 PROA     66       LEU      HA       HB1      0.900000E-01   1.00800           0
      1091 PROA     66       LEU      CB       CT2     -0.180000       12.0110           0
      1092 PROA     66       LEU      HB1      HA2      0.900000E-01   1.00800           0
      1093 PROA     66       LEU      HB2      HA2      0.900000E-01   1.00800           0
      1094 PROA     66       LEU      CG       CT1     -0.900000E-01   12.0110           0
      1095 PROA     66       LEU      HG       HA1      0.900000E-01   1.00800           0
      1096 PROA     66       LEU      CD1      CT3     -0.270000       12.0110           0
      1097 PROA     66       LEU      HD11     HA3      0.900000E-01   1.00800           0
      1098 PROA     66       LEU      HD12     HA3      0.900000E-01   1.00800           0
      1099 PROA     66       LEU      HD13     HA3      0.900000E-01   1.00800           0
      1100 PROA     66       LEU      CD2      CT3     -0.270000       12.0110           0
      1101 PROA     66       LEU      HD21     HA3      0.900000E-01   1.00800           0
      1102 PROA     66       LEU      HD22     HA3      0.900000E-01   1.00800           0
      1103 PROA     66       LEU      HD23     HA3      0.900000E-01   1.00800           0
      1104 PROA     66       LEU      C        C        0.510000       12.0110           0
      1105 PROA     66       LEU      O        O       -0.510000       15.9994           0
      1106 PROA     67       LEU      N        NH1     -0.470000       14.0070           0
      1107 PROA     67       LEU      HN       H        0.310000       1.00800           0
      1108 PROA     67       LEU      CA       CT1      0.700000E-01   12.0110           0
      1109 PROA     67       LEU      HA       HB1      0.900000E-01   1.00800           0
      1110 PROA     67       LEU      CB       CT2     -0.180000       12.0110           0
      1111 PROA     67       LEU      HB1      HA2      0.900000E-01   1.00800           0
      1112 PROA     67       LEU      HB2      HA2      0.900000E-01   1.00800           0
      1113 PROA     67       LEU      CG       CT1     -0.900000E-01   12.0110           0
      1114 PROA     67       LEU      HG       HA1      0.900000E-01   1.00800           0
      1115 PROA     67       LEU      CD1      CT3     -0.270000       12.0110           0
      1116 PROA     67       LEU      HD11     HA3      0.900000E-01   1.00800           0
      1117 PROA     67       LEU      HD12     HA3      0.900000E-01   1.00800           0
      1118 PROA     67       LEU      HD13     HA3      0.900000E-01   1.00800           0
      1119 PROA     67       LEU      CD2      CT3     -0.270000       12.0110           0
      1120 PROA     67       LEU      HD21     HA3      0.900000E-01   1.00800           0
      1121 PROA     67       LEU      HD22     HA3      0.900000E-01   1.00800           0
      1122 PROA     67       LEU      HD23     HA3      0.900000E-01   1.00800           0
      1123 PROA     67       LEU      C        C        0.510000       12.0110           0
      1124 PROA     67       LEU      O        O       -0.510000       15.9994           0
      1125 PROA     68       LYS      N        NH1     -0.470000       14.0070           0
      1126 PROA     68       LYS      HN       H        0.310000       1.00800           0
      1127 PROA     68       LYS      CA       CT1      0.700000E-01   12.0110           0
      1128 PROA     68       LYS      HA       HB1      0.900000E-01   1.00800           0
      1129 PROA     68       LYS      CB       CT2     -0.180000       12.0110           0
      1130 PROA     68       LYS      HB1      HA2      0.900000E-01   1.00800           0
      1131 PROA     68       LYS      HB2      HA2      0.900000E-01   1.00800           0
      1132 PROA     68       LYS      CG       CT2     -0.180000       12.0110           0
      1133 PROA     68       LYS      HG1      HA2      0.900000E-01   1.00800           0
      1134 PROA     68       LYS      HG2      HA2      0.900000E-01   1.00800           0
      1135 PROA     68       LYS      CD       CT2     -0.180000       12.0110           0
      1136 PROA     68       LYS      HD1      HA2      0.900000E-01   1.00800           0
      1137 PROA     68       LYS      HD2      HA2      0.900000E-01   1.00800           0
      1138 PROA     68       LYS      CE       CT2      0.210000       12.0110           0
      1139 PROA     68       LYS      HE1      HA2      0.500000E-01   1.00800           0
      1140 PROA     68       LYS      HE2      HA2      0.500000E-01   1.00800           0
      1141 PROA     68       LYS      NZ       NH3     -0.300000       14.0070           0
      1142 PROA     68       LYS      HZ1      HC       0.330000       1.00800           0
      1143 PROA     68       LYS      HZ2      HC       0.330000       1.00800           0
      1144 PROA     68       LYS      HZ3      HC       0.330000       1.00800           0
      1145 PROA     68       LYS      C        C        0.510000       12.0110           0
      1146 PROA     68       LYS      O        O       -0.510000       15.9994           0
      1147 PROA     69       TYR      N        NH1     -0.470000       14.0070           0
      1148 PROA     69       TYR      HN       H        0.310000       1.00800           0
      1149 PROA     69       TYR      CA       CT1      0.700000E-01   12.0110           0
      1150 PROA     69       TYR      HA       HB1      0.900000E-01   1.00800           0
      1151 PROA     69       TYR      CB       CT2     -0.180000       12.0110           0
      1152 PROA     69       TYR      HB1      HA2      0.900000E-01   1.00800           0
      1153 PROA     69       TYR      HB2      HA2      0.900000E-01   1.00800           0
      1154 PROA     69       TYR      CG       CA        0.00000       12.0110           0
      1155 PROA     69       TYR      CD1      CA      -0.115000       12.0110           0
      1156 PROA     69       TYR      HD1      HP       0.115000       1.00800           0
      1157 PROA     69       TYR      CE1      CA      -0.115000       12.0110           0
      1158 PROA     69       TYR      HE1      HP       0.115000       1.00800           0
      1159 PROA     69       TYR      CZ       CA       0.110000       12.0110           0
      1160 PROA     69       TYR      OH       OH1     -0.540000       15.9994           0
      1161 PROA     69       TYR      HH       H        0.430000       1.00800           0
      1162 PROA     69       TYR      CD2      CA      -0.115000       12.0110           0
      1163 PROA     69       TYR      HD2      HP       0.115000       1.00800           0
      1164 PROA     69       TYR      CE2      CA      -0.115000       12.0110           0
      1165 PROA     69       TYR      HE2      HP       0.115000       1.00800           0
      1166 PROA     69       TYR      C        C        0.510000       12.0110           0
      1167 PROA     69       TYR      O        O       -0.510000       15.9994           0
      1168 PROA     70       THR      N        NH1     -0.470000       14.0070           0
      1169 PROA     70       THR      HN       H        0.310000       1.00800           0
      1170 PROA     70       THR      CA       CT1      0.700000E-01   12.0110           0
      1171 PROA     70       THR      HA       HB1      0.900000E-01   1.00800           0
      1172 PROA     70       THR      CB       CT1      0.140000       12.0110           0
      1173 PROA     70       THR      HB       HA1      0.900000E-01   1.00800           0
      1174 PROA     70       THR      OG1      OH1     -0.660000       15.9994           0
      1175 PROA     70       THR      HG1      H        0.430000       1.00800           0
      1176 PROA     70       THR      CG2      CT3     -0.270000       12.0110           0
      1177 PROA     70       THR      HG21     HA3      0.900000E-01   1.00800           0
      1178 PROA     70       THR      HG22     HA3      0.900000E-01   1.00800           0
      1179 PROA     70       THR      HG23     HA3      0.900000E-01   1.00800           0
      1180 PROA     70       THR      C        C        0.510000       12.0110           0
      1181 PROA     70       THR      O        O       -0.510000       15.9994           0
      1182 PROA     71       GLU      N        NH1     -0.470000       14.0070           0
      1183 PROA     71       GLU      HN       H        0.310000       1.00800           0
      1184 PROA     71       GLU      CA       CT1      0.700000E-01   12.0110           0
      1185 PROA     71       GLU      HA       HB1      0.900000E-01   1.00800           0
      1186 PROA     71       GLU      CB       CT2A    -0.180000       12.0110           0
      1187 PROA     71       GLU      HB1      HA2      0.900000E-01   1.00800           0
      1188 PROA     71       GLU      HB2      HA2      0.900000E-01   1.00800           0
      1189 PROA     71       GLU      CG       CT2     -0.280000       12.0110           0
      1190 PROA     71       GLU      HG1      HA2      0.900000E-01   1.00800           0
      1191 PROA     71       GLU      HG2      HA2      0.900000E-01   1.00800           0
      1192 PROA     71       GLU      CD       CC       0.620000       12.0110           0
      1193 PROA     71       GLU      OE1      OC      -0.760000       15.9994           0
      1194 PROA     71       GLU      OE2      OC      -0.760000       15.9994           0
      1195 PROA     71       GLU      C        C        0.510000       12.0110           0
      1196 PROA     71       GLU      O        O       -0.510000       15.9994           0
      1197 PROA     72       TYR      N        NH1     -0.470000       14.0070           0
      1198 PROA     72       TYR      HN       H        0.310000       1.00800           0
      1199 PROA     72       TYR      CA       CT1      0.700000E-01   12.0110           0
      1200 PROA     72       TYR      HA       HB1      0.900000E-01   1.00800           0
      1201 PROA     72       TYR      CB       CT2     -0.180000       12.0110           0
      1202 PROA     72       TYR      HB1      HA2      0.900000E-01   1.00800           0
      1203 PROA     72       TYR      HB2      HA2      0.900000E-01   1.00800           0
      1204 PROA     72       TYR      CG       CA        0.00000       12.0110           0
      1205 PROA     72       TYR      CD1      CA      -0.115000       12.0110           0
      1206 PROA     72       TYR      HD1      HP       0.115000       1.00800           0
      1207 PROA     72       TYR      CE1      CA      -0.115000       12.0110           0
      1208 PROA     72       TYR      HE1      HP       0.115000       1.00800           0
      1209 PROA     72       TYR      CZ       CA       0.110000       12.0110           0
      1210 PROA     72       TYR      OH       OH1     -0.540000       15.9994           0
      1211 PROA     72       TYR      HH       H        0.430000       1.00800           0
      1212 PROA     72       TYR      CD2      CA      -0.115000       12.0110           0
      1213 PROA     72       TYR      HD2      HP       0.115000       1.00800           0
      1214 PROA     72       TYR      CE2      CA      -0.115000       12.0110           0
      1215 PROA     72       TYR      HE2      HP       0.115000       1.00800           0
      1216 PROA     72       TYR      C        C        0.510000       12.0110           0
      1217 PROA     72       TYR      O        O       -0.510000       15.9994           0
      1218 PROA     73       ASN      N        NH1     -0.470000       14.0070           0
      1219 PROA     73       ASN      HN       H        0.310000       1.00800           0
      1220 PROA     73       ASN      CA       CT1      0.700000E-01   12.0110           0
      1221 PROA     73       ASN      HA       HB1      0.900000E-01   1.00800           0
      1222 PROA     73       ASN      CB       CT2     -0.180000       12.0110           0
      1223 PROA     73       ASN      HB1      HA2      0.900000E-01   1.00800           0
      1224 PROA     73       ASN      HB2      HA2      0.900000E-01   1.00800           0
      1225 PROA     73       ASN      CG       CC       0.550000       12.0110           0
      1226 PROA     73       ASN      OD1      O       -0.550000       15.9994           0
      1227 PROA     73       ASN      ND2      NH2     -0.620000       14.0070           0
      1228 PROA     73       ASN      HD21     H        0.320000       1.00800           0
      1229 PROA     73       ASN      HD22     H        0.300000       1.00800           0
      1230 PROA     73       ASN      C        C        0.510000       12.0110           0
      1231 PROA     73       ASN      O        O       -0.510000       15.9994           0
      1232 PROA     74       GLU      N        NH1     -0.470000       14.0070           0
      1233 PROA     74       GLU      HN       H        0.310000       1.00800           0
      1234 PROA     74       GLU      CA       CT1      0.700000E-01   12.0110           0
      1235 PROA     74       GLU      HA       HB1      0.900000E-01   1.00800           0
      1236 PROA     74       GLU      CB       CT2A    -0.180000       12.0110           0
      1237 PROA     74       GLU      HB1      HA2      0.900000E-01   1.00800           0
      1238 PROA     74       GLU      HB2      HA2      0.900000E-01   1.00800           0
      1239 PROA     74       GLU      CG       CT2     -0.280000       12.0110           0
      1240 PROA     74       GLU      HG1      HA2      0.900000E-01   1.00800           0
      1241 PROA     74       GLU      HG2      HA2      0.900000E-01   1.00800           0
      1242 PROA     74       GLU      CD       CC       0.620000       12.0110           0
      1243 PROA     74       GLU      OE1      OC      -0.760000       15.9994           0
      1244 PROA     74       GLU      OE2      OC      -0.760000       15.9994           0
      1245 PROA     74       GLU      C        C        0.510000       12.0110           0
      1246 PROA     74       GLU      O        O       -0.510000       15.9994           0
      1247 PROA     75       PRO      N        N       -0.290000       14.0070           0
      1248 PROA     75       PRO      CD       CP3       0.00000       12.0110           0
      1249 PROA     75       PRO      HD1      HA2      0.900000E-01   1.00800           0
      1250 PROA     75       PRO      HD2      HA2      0.900000E-01   1.00800           0
      1251 PROA     75       PRO      CA       CP1      0.200000E-01   12.0110           0
      1252 PROA     75       PRO      HA       HB1      0.900000E-01   1.00800           0
      1253 PROA     75       PRO      CB       CP2     -0.180000       12.0110           0
      1254 PROA     75       PRO      HB1      HA2      0.900000E-01   1.00800           0
      1255 PROA     75       PRO      HB2      HA2      0.900000E-01   1.00800           0
      1256 PROA     75       PRO      CG       CP2     -0.180000       12.0110           0
      1257 PROA     75       PRO      HG1      HA2      0.900000E-01   1.00800           0
      1258 PROA     75       PRO      HG2      HA2      0.900000E-01   1.00800           0
      1259 PROA     75       PRO      C        C        0.510000       12.0110           0
      1260 PROA     75       PRO      O        O       -0.510000       15.9994           0
      1261 PROA     76       HSD      N        NH1     -0.470000       14.0070           0
      1262 PROA     76       HSD      HN       H        0.310000       1.00800           0
      1263 PROA     76       HSD      CA       CT1      0.700000E-01   12.0110           0
      1264 PROA     76       HSD      HA       HB1      0.900000E-01   1.00800           0
      1265 PROA     76       HSD      CB       CT2     -0.900000E-01   12.0110           0
      1266 PROA     76       HSD      HB1      HA2      0.900000E-01   1.00800           0
      1267 PROA     76       HSD      HB2      HA2      0.900000E-01   1.00800           0
      1268 PROA     76       HSD      ND1      NR1     -0.360000       14.0070           0
      1269 PROA     76       HSD      HD1      H        0.320000       1.00800           0
      1270 PROA     76       HSD      CG       CPH1    -0.500000E-01   12.0110           0
      1271 PROA     76       HSD      CE1      CPH2     0.250000       12.0110           0
      1272 PROA     76       HSD      HE1      HR1      0.130000       1.00800           0
      1273 PROA     76       HSD      NE2      NR2     -0.700000       14.0070           0
      1274 PROA     76       HSD      CD2      CPH1     0.220000       12.0110           0
      1275 PROA     76       HSD      HD2      HR3      0.100000       1.00800           0
      1276 PROA     76       HSD      C        C        0.510000       12.0110           0
      1277 PROA     76       HSD      O        O       -0.510000       15.9994           0
      1278 PROA     77       GLU      N        NH1     -0.470000       14.0070           0
      1279 PROA     77       GLU      HN       H        0.310000       1.00800           0
      1280 PROA     77       GLU      CA       CT1      0.700000E-01   12.0110           0
      1281 PROA     77       GLU      HA       HB1      0.900000E-01   1.00800           0
      1282 PROA     77       GLU      CB       CT2A    -0.180000       12.0110           0
      1283 PROA     77       GLU      HB1      HA2      0.900000E-01   1.00800           0
      1284 PROA     77       GLU      HB2      HA2      0.900000E-01   1.00800           0
      1285 PROA     77       GLU      CG       CT2     -0.280000       12.0110           0
      1286 PROA     77       GLU      HG1      HA2      0.900000E-01   1.00800           0
      1287 PROA     77       GLU      HG2      HA2      0.900000E-01   1.00800           0
      1288 PROA     77       GLU      CD       CC       0.620000       12.0110           0
      1289 PROA     77       GLU      OE1      OC      -0.760000       15.9994           0
      1290 PROA     77       GLU      OE2      OC      -0.760000       15.9994           0
      1291 PROA     77       GLU      C        C        0.510000       12.0110           0
      1292 PROA     77       GLU      O        O       -0.510000       15.9994           0
      1293 PROA     78       SER      N        NH1     -0.470000       14.0070           0
      1294 PROA     78       SER      HN       H        0.310000       1.00800           0
      1295 PROA     78       SER      CA       CT1      0.700000E-01   12.0110           0
      1296 PROA     78       SER      HA       HB1      0.900000E-01   1.00800           0
      1297 PROA     78       SER      CB       CT2      0.500000E-01   12.0110           0
      1298 PROA     78       SER      HB1      HA2      0.900000E-01   1.00800           0
      1299 PROA     78       SER      HB2      HA2      0.900000E-01   1.00800           0
      1300 PROA     78       SER      OG       OH1     -0.660000       15.9994           0
      1301 PROA     78       SER      HG1      H        0.430000       1.00800           0
      1302 PROA     78       SER      C        C        0.510000       12.0110           0
      1303 PROA     78       SER      O        O       -0.510000       15.9994           0
      1304 PROA     79       ARG      N        NH1     -0.470000       14.0070           0
      1305 PROA     79       ARG      HN       H        0.310000       1.00800           0
      1306 PROA     79       ARG      CA       CT1      0.700000E-01   12.0110           0
      1307 PROA     79       ARG      HA       HB1      0.900000E-01   1.00800           0
      1308 PROA     79       ARG      CB       CT2     -0.180000       12.0110           0
      1309 PROA     79       ARG      HB1      HA2      0.900000E-01   1.00800           0
      1310 PROA     79       ARG      HB2      HA2      0.900000E-01   1.00800           0
      1311 PROA     79       ARG      CG       CT2     -0.180000       12.0110           0
      1312 PROA     79       ARG      HG1      HA2      0.900000E-01   1.00800           0
      1313 PROA     79       ARG      HG2      HA2      0.900000E-01   1.00800           0
      1314 PROA     79       ARG      CD       CT2      0.200000       12.0110           0
      1315 PROA     79       ARG      HD1      HA2      0.900000E-01   1.00800           0
      1316 PROA     79       ARG      HD2      HA2      0.900000E-01   1.00800           0
      1317 PROA     79       ARG      NE       NC2     -0.700000       14.0070           0
      1318 PROA     79       ARG      HE       HC       0.440000       1.00800           0
      1319 PROA     79       ARG      CZ       C        0.640000       12.0110           0
      1320 PROA     79       ARG      NH1      NC2     -0.800000       14.0070           0
      1321 PROA     79       ARG      HH11     HC       0.460000       1.00800           0
      1322 PROA     79       ARG      HH12     HC       0.460000       1.00800           0
      1323 PROA     79       ARG      NH2      NC2     -0.800000       14.0070           0
      1324 PROA     79       ARG      HH21     HC       0.460000       1.00800           0
      1325 PROA     79       ARG      HH22     HC       0.460000       1.00800           0
      1326 PROA     79       ARG      C        C        0.510000       12.0110           0
      1327 PROA     79       ARG      O        O       -0.510000       15.9994           0
      1328 PROA     80       THR      N        NH1     -0.470000       14.0070           0
      1329 PROA     80       THR      HN       H        0.310000       1.00800           0
      1330 PROA     80       THR      CA       CT1      0.700000E-01   12.0110           0
      1331 PROA     80       THR      HA       HB1      0.900000E-01   1.00800           0
      1332 PROA     80       THR      CB       CT1      0.140000       12.0110           0
      1333 PROA     80       THR      HB       HA1      0.900000E-01   1.00800           0
      1334 PROA     80       THR      OG1      OH1     -0.660000       15.9994           0
      1335 PROA     80       THR      HG1      H        0.430000       1.00800           0
      1336 PROA     80       THR      CG2      CT3     -0.270000       12.0110           0
      1337 PROA     80       THR      HG21     HA3      0.900000E-01   1.00800           0
      1338 PROA     80       THR      HG22     HA3      0.900000E-01   1.00800           0
      1339 PROA     80       THR      HG23     HA3      0.900000E-01   1.00800           0
      1340 PROA     80       THR      C        C        0.510000       12.0110           0
      1341 PROA     80       THR      O        O       -0.510000       15.9994           0
      1342 PROA     81       ASN      N        NH1     -0.470000       14.0070           0
      1343 PROA     81       ASN      HN       H        0.310000       1.00800           0
      1344 PROA     81       ASN      CA       CT1      0.700000E-01   12.0110           0
      1345 PROA     81       ASN      HA       HB1      0.900000E-01   1.00800           0
      1346 PROA     81       ASN      CB       CT2     -0.180000       12.0110           0
      1347 PROA     81       ASN      HB1      HA2      0.900000E-01   1.00800           0
      1348 PROA     81       ASN      HB2      HA2      0.900000E-01   1.00800           0
      1349 PROA     81       ASN      CG       CC       0.550000       12.0110           0
      1350 PROA     81       ASN      OD1      O       -0.550000       15.9994           0
      1351 PROA     81       ASN      ND2      NH2     -0.620000       14.0070           0
      1352 PROA     81       ASN      HD21     H        0.320000       1.00800           0
      1353 PROA     81       ASN      HD22     H        0.300000       1.00800           0
      1354 PROA     81       ASN      C        C        0.510000       12.0110           0
      1355 PROA     81       ASN      O        O       -0.510000       15.9994           0
      1356 PROA     82       ALA      N        NH1     -0.470000       14.0070           0
      1357 PROA     82       ALA      HN       H        0.310000       1.00800           0
      1358 PROA     82       ALA      CA       CT1      0.700000E-01   12.0110           0
      1359 PROA     82       ALA      HA       HB1      0.900000E-01   1.00800           0
      1360 PROA     82       ALA      CB       CT3     -0.270000       12.0110           0
      1361 PROA     82       ALA      HB1      HA3      0.900000E-01   1.00800           0
      1362 PROA     82       ALA      HB2      HA3      0.900000E-01   1.00800           0
      1363 PROA     82       ALA      HB3      HA3      0.900000E-01   1.00800           0
      1364 PROA     82       ALA      C        C        0.510000       12.0110           0
      1365 PROA     82       ALA      O        O       -0.510000       15.9994           0
      1366 PROA     83       ASP      N        NH1     -0.470000       14.0070           0
      1367 PROA     83       ASP      HN       H        0.310000       1.00800           0
      1368 PROA     83       ASP      CA       CT1      0.700000E-01   12.0110           0
      1369 PROA     83       ASP      HA       HB1      0.900000E-01   1.00800           0
      1370 PROA     83       ASP      CB       CT2A    -0.280000       12.0110           0
      1371 PROA     83       ASP      HB1      HA2      0.900000E-01   1.00800           0
      1372 PROA     83       ASP      HB2      HA2      0.900000E-01   1.00800           0
      1373 PROA     83       ASP      CG       CC       0.620000       12.0110           0
      1374 PROA     83       ASP      OD1      OC      -0.760000       15.9994           0
      1375 PROA     83       ASP      OD2      OC      -0.760000       15.9994           0
      1376 PROA     83       ASP      C        C        0.510000       12.0110           0
      1377 PROA     83       ASP      O        O       -0.510000       15.9994           0
      1378 PROA     84       ILE      N        NH1     -0.470000       14.0070           0
      1379 PROA     84       ILE      HN       H        0.310000       1.00800           0
      1380 PROA     84       ILE      CA       CT1      0.700000E-01   12.0110           0
      1381 PROA     84       ILE      HA       HB1      0.900000E-01   1.00800           0
      1382 PROA     84       ILE      CB       CT1     -0.900000E-01   12.0110           0
      1383 PROA     84       ILE      HB       HA1      0.900000E-01   1.00800           0
      1384 PROA     84       ILE      CG2      CT3     -0.270000       12.0110           0
      1385 PROA     84       ILE      HG21     HA3      0.900000E-01   1.00800           0
      1386 PROA     84       ILE      HG22     HA3      0.900000E-01   1.00800           0
      1387 PROA     84       ILE      HG23     HA3      0.900000E-01   1.00800           0
      1388 PROA     84       ILE      CG1      CT2     -0.180000       12.0110           0
      1389 PROA     84       ILE      HG11     HA2      0.900000E-01   1.00800           0
      1390 PROA     84       ILE      HG12     HA2      0.900000E-01   1.00800           0
      1391 PROA     84       ILE      CD       CT3     -0.270000       12.0110           0
      1392 PROA     84       ILE      HD1      HA3      0.900000E-01   1.00800           0
      1393 PROA     84       ILE      HD2      HA3      0.900000E-01   1.00800           0
      1394 PROA     84       ILE      HD3      HA3      0.900000E-01   1.00800           0
      1395 PROA     84       ILE      C        C        0.510000       12.0110           0
      1396 PROA     84       ILE      O        O       -0.510000       15.9994           0
      1397 PROA     85       ILE      N        NH1     -0.470000       14.0070           0
      1398 PROA     85       ILE      HN       H        0.310000       1.00800           0
      1399 PROA     85       ILE      CA       CT1      0.700000E-01   12.0110           0
      1400 PROA     85       ILE      HA       HB1      0.900000E-01   1.00800           0
      1401 PROA     85       ILE      CB       CT1     -0.900000E-01   12.0110           0
      1402 PROA     85       ILE      HB       HA1      0.900000E-01   1.00800           0
      1403 PROA     85       ILE      CG2      CT3     -0.270000       12.0110           0
      1404 PROA     85       ILE      HG21     HA3      0.900000E-01   1.00800           0
      1405 PROA     85       ILE      HG22     HA3      0.900000E-01   1.00800           0
      1406 PROA     85       ILE      HG23     HA3      0.900000E-01   1.00800           0
      1407 PROA     85       ILE      CG1      CT2     -0.180000       12.0110           0
      1408 PROA     85       ILE      HG11     HA2      0.900000E-01   1.00800           0
      1409 PROA     85       ILE      HG12     HA2      0.900000E-01   1.00800           0
      1410 PROA     85       ILE      CD       CT3     -0.270000       12.0110           0
      1411 PROA     85       ILE      HD1      HA3      0.900000E-01   1.00800           0
      1412 PROA     85       ILE      HD2      HA3      0.900000E-01   1.00800           0
      1413 PROA     85       ILE      HD3      HA3      0.900000E-01   1.00800           0
      1414 PROA     85       ILE      C        C        0.510000       12.0110           0
      1415 PROA     85       ILE      O        O       -0.510000       15.9994           0
      1416 PROA     86       GLU      N        NH1     -0.470000       14.0070           0
      1417 PROA     86       GLU      HN       H        0.310000       1.00800           0
      1418 PROA     86       GLU      CA       CT1      0.700000E-01   12.0110           0
      1419 PROA     86       GLU      HA       HB1      0.900000E-01   1.00800           0
      1420 PROA     86       GLU      CB       CT2A    -0.180000       12.0110           0
      1421 PROA     86       GLU      HB1      HA2      0.900000E-01   1.00800           0
      1422 PROA     86       GLU      HB2      HA2      0.900000E-01   1.00800           0
      1423 PROA     86       GLU      CG       CT2     -0.280000       12.0110           0
      1424 PROA     86       GLU      HG1      HA2      0.900000E-01   1.00800           0
      1425 PROA     86       GLU      HG2      HA2      0.900000E-01   1.00800           0
      1426 PROA     86       GLU      CD       CC       0.620000       12.0110           0
      1427 PROA     86       GLU      OE1      OC      -0.760000       15.9994           0
      1428 PROA     86       GLU      OE2      OC      -0.760000       15.9994           0
      1429 PROA     86       GLU      C        C        0.510000       12.0110           0
      1430 PROA     86       GLU      O        O       -0.510000       15.9994           0
      1431 PROA     87       THR      N        NH1     -0.470000       14.0070           0
      1432 PROA     87       THR      HN       H        0.310000       1.00800           0
      1433 PROA     87       THR      CA       CT1      0.700000E-01   12.0110           0
      1434 PROA     87       THR      HA       HB1      0.900000E-01   1.00800           0
      1435 PROA     87       THR      CB       CT1      0.140000       12.0110           0
      1436 PROA     87       THR      HB       HA1      0.900000E-01   1.00800           0
      1437 PROA     87       THR      OG1      OH1     -0.660000       15.9994           0
      1438 PROA     87       THR      HG1      H        0.430000       1.00800           0
      1439 PROA     87       THR      CG2      CT3     -0.270000       12.0110           0
      1440 PROA     87       THR      HG21     HA3      0.900000E-01   1.00800           0
      1441 PROA     87       THR      HG22     HA3      0.900000E-01   1.00800           0
      1442 PROA     87       THR      HG23     HA3      0.900000E-01   1.00800           0
      1443 PROA     87       THR      C        C        0.510000       12.0110           0
      1444 PROA     87       THR      O        O       -0.510000       15.9994           0
      1445 PROA     88       LEU      N        NH1     -0.470000       14.0070           0
      1446 PROA     88       LEU      HN       H        0.310000       1.00800           0
      1447 PROA     88       LEU      CA       CT1      0.700000E-01   12.0110           0
      1448 PROA     88       LEU      HA       HB1      0.900000E-01   1.00800           0
      1449 PROA     88       LEU      CB       CT2     -0.180000       12.0110           0
      1450 PROA     88       LEU      HB1      HA2      0.900000E-01   1.00800           0
      1451 PROA     88       LEU      HB2      HA2      0.900000E-01   1.00800           0
      1452 PROA     88       LEU      CG       CT1     -0.900000E-01   12.0110           0
      1453 PROA     88       LEU      HG       HA1      0.900000E-01   1.00800           0
      1454 PROA     88       LEU      CD1      CT3     -0.270000       12.0110           0
      1455 PROA     88       LEU      HD11     HA3      0.900000E-01   1.00800           0
      1456 PROA     88       LEU      HD12     HA3      0.900000E-01   1.00800           0
      1457 PROA     88       LEU      HD13     HA3      0.900000E-01   1.00800           0
      1458 PROA     88       LEU      CD2      CT3     -0.270000       12.0110           0
      1459 PROA     88       LEU      HD21     HA3      0.900000E-01   1.00800           0
      1460 PROA     88       LEU      HD22     HA3      0.900000E-01   1.00800           0
      1461 PROA     88       LEU      HD23     HA3      0.900000E-01   1.00800           0
      1462 PROA     88       LEU      C        C        0.510000       12.0110           0
      1463 PROA     88       LEU      O        O       -0.510000       15.9994           0
      1464 PROA     89       ARG      N        NH1     -0.470000       14.0070           0
      1465 PROA     89       ARG      HN       H        0.310000       1.00800           0
      1466 PROA     89       ARG      CA       CT1      0.700000E-01   12.0110           0
      1467 PROA     89       ARG      HA       HB1      0.900000E-01   1.00800           0
      1468 PROA     89       ARG      CB       CT2     -0.180000       12.0110           0
      1469 PROA     89       ARG      HB1      HA2      0.900000E-01   1.00800           0
      1470 PROA     89       ARG      HB2      HA2      0.900000E-01   1.00800           0
      1471 PROA     89       ARG      CG       CT2     -0.180000       12.0110           0
      1472 PROA     89       ARG      HG1      HA2      0.900000E-01   1.00800           0
      1473 PROA     89       ARG      HG2      HA2      0.900000E-01   1.00800           0
      1474 PROA     89       ARG      CD       CT2      0.200000       12.0110           0
      1475 PROA     89       ARG      HD1      HA2      0.900000E-01   1.00800           0
      1476 PROA     89       ARG      HD2      HA2      0.900000E-01   1.00800           0
      1477 PROA     89       ARG      NE       NC2     -0.700000       14.0070           0
      1478 PROA     89       ARG      HE       HC       0.440000       1.00800           0
      1479 PROA     89       ARG      CZ       C        0.640000       12.0110           0
      1480 PROA     89       ARG      NH1      NC2     -0.800000       14.0070           0
      1481 PROA     89       ARG      HH11     HC       0.460000       1.00800           0
      1482 PROA     89       ARG      HH12     HC       0.460000       1.00800           0
      1483 PROA     89       ARG      NH2      NC2     -0.800000       14.0070           0
      1484 PROA     89       ARG      HH21     HC       0.460000       1.00800           0
      1485 PROA     89       ARG      HH22     HC       0.460000       1.00800           0
      1486 PROA     89       ARG      C        C        0.510000       12.0110           0
      1487 PROA     89       ARG      O        O       -0.510000       15.9994           0
      1488 PROA     90       LYS      N        NH1     -0.470000       14.0070           0
      1489 PROA     90       LYS      HN       H        0.310000       1.00800           0
      1490 PROA     90       LYS      CA       CT1      0.700000E-01   12.0110           0
      1491 PROA     90       LYS      HA       HB1      0.900000E-01   1.00800           0
      1492 PROA     90       LYS      CB       CT2     -0.180000       12.0110           0
      1493 PROA     90       LYS      HB1      HA2      0.900000E-01   1.00800           0
      1494 PROA     90       LYS      HB2      HA2      0.900000E-01   1.00800           0
      1495 PROA     90       LYS      CG       CT2     -0.180000       12.0110           0
      1496 PROA     90       LYS      HG1      HA2      0.900000E-01   1.00800           0
      1497 PROA     90       LYS      HG2      HA2      0.900000E-01   1.00800           0
      1498 PROA     90       LYS      CD       CT2     -0.180000       12.0110           0
      1499 PROA     90       LYS      HD1      HA2      0.900000E-01   1.00800           0
      1500 PROA     90       LYS      HD2      HA2      0.900000E-01   1.00800           0
      1501 PROA     90       LYS      CE       CT2      0.210000       12.0110           0
      1502 PROA     90       LYS      HE1      HA2      0.500000E-01   1.00800           0
      1503 PROA     90       LYS      HE2      HA2      0.500000E-01   1.00800           0
      1504 PROA     90       LYS      NZ       NH3     -0.300000       14.0070           0
      1505 PROA     90       LYS      HZ1      HC       0.330000       1.00800           0
      1506 PROA     90       LYS      HZ2      HC       0.330000       1.00800           0
      1507 PROA     90       LYS      HZ3      HC       0.330000       1.00800           0
      1508 PROA     90       LYS      C        C        0.510000       12.0110           0
      1509 PROA     90       LYS      O        O       -0.510000       15.9994           0
      1510 PROA     91       LYS      N        NH1     -0.470000       14.0070           0
      1511 PROA     91       LYS      HN       H        0.310000       1.00800           0
      1512 PROA     91       LYS      CA       CT1      0.700000E-01   12.0110           0
      1513 PROA     91       LYS      HA       HB1      0.900000E-01   1.00800           0
      1514 PROA     91       LYS      CB       CT2     -0.180000       12.0110           0
      1515 PROA     91       LYS      HB1      HA2      0.900000E-01   1.00800           0
      1516 PROA     91       LYS      HB2      HA2      0.900000E-01   1.00800           0
      1517 PROA     91       LYS      CG       CT2     -0.180000       12.0110           0
      1518 PROA     91       LYS      HG1      HA2      0.900000E-01   1.00800           0
      1519 PROA     91       LYS      HG2      HA2      0.900000E-01   1.00800           0
      1520 PROA     91       LYS      CD       CT2     -0.180000       12.0110           0
      1521 PROA     91       LYS      HD1      HA2      0.900000E-01   1.00800           0
      1522 PROA     91       LYS      HD2      HA2      0.900000E-01   1.00800           0
      1523 PROA     91       LYS      CE       CT2      0.210000       12.0110           0
      1524 PROA     91       LYS      HE1      HA2      0.500000E-01   1.00800           0
      1525 PROA     91       LYS      HE2      HA2      0.500000E-01   1.00800           0
      1526 PROA     91       LYS      NZ       NH3     -0.300000       14.0070           0
      1527 PROA     91       LYS      HZ1      HC       0.330000       1.00800           0
      1528 PROA     91       LYS      HZ2      HC       0.330000       1.00800           0
      1529 PROA     91       LYS      HZ3      HC       0.330000       1.00800           0
      1530 PROA     91       LYS      C        CC       0.340000       12.0110           0
      1531 PROA     91       LYS      OT1      OC      -0.670000       15.9994           0
      1532 PROA     91       LYS      OT2      OC      -0.670000       15.9994           0
      1533 PROB     2        GLY      N        NH3     -0.300000       14.0070           0
      1534 PROB     2        GLY      HT1      HC       0.330000       1.00800           0
      1535 PROB     2        GLY      HT2      HC       0.330000       1.00800           0
      1536 PROB     2        GLY      HT3      HC       0.330000       1.00800           0
      1537 PROB     2        GLY      CA       CT2      0.130000       12.0110           0
      1538 PROB     2        GLY      HA1      HB2      0.900000E-01   1.00800           0
      1539 PROB     2        GLY      HA2      HB2      0.900000E-01   1.00800           0
      1540 PROB     2        GLY      C        C        0.510000       12.0110           0
      1541 PROB     2        GLY      O        O       -0.510000       15.9994           0
      1542 PROB     3        ARG      N        NH1     -0.470000       14.0070           0
      1543 PROB     3        ARG      HN       H        0.310000       1.00800           0
      1544 PROB     3        ARG      CA       CT1      0.700000E-01   12.0110           0
      1545 PROB     3        ARG      HA       HB1      0.900000E-01   1.00800           0
      1546 PROB     3        ARG      CB       CT2     -0.180000       12.0110           0
      1547 PROB     3        ARG      HB1      HA2      0.900000E-01   1.00800           0
      1548 PROB     3        ARG      HB2      HA2      0.900000E-01   1.00800           0
      1549 PROB     3        ARG      CG       CT2     -0.180000       12.0110           0
      1550 PROB     3        ARG      HG1      HA2      0.900000E-01   1.00800           0
      1551 PROB     3        ARG      HG2      HA2      0.900000E-01   1.00800           0
      1552 PROB     3        ARG      CD       CT2      0.200000       12.0110           0
      1553 PROB     3        ARG      HD1      HA2      0.900000E-01   1.00800           0
      1554 PROB     3        ARG      HD2      HA2      0.900000E-01   1.00800           0
      1555 PROB     3        ARG      NE       NC2     -0.700000       14.0070           0
      1556 PROB     3        ARG      HE       HC       0.440000       1.00800           0
      1557 PROB     3        ARG      CZ       C        0.640000       12.0110           0
      1558 PROB     3        ARG      NH1      NC2     -0.800000       14.0070           0
      1559 PROB     3        ARG      HH11     HC       0.460000       1.00800           0
      1560 PROB     3        ARG      HH12     HC       0.460000       1.00800           0
      1561 PROB     3        ARG      NH2      NC2     -0.800000       14.0070           0
      1562 PROB     3        ARG      HH21     HC       0.460000       1.00800           0
      1563 PROB     3        ARG      HH22     HC       0.460000       1.00800           0
      1564 PROB     3        ARG      C        C        0.510000       12.0110           0
      1565 PROB     3        ARG      O        O       -0.510000       15.9994           0
      1566 PROB     4        LYS      N        NH1     -0.470000       14.0070           0
      1567 PROB     4        LYS      HN       H        0.310000       1.00800           0
      1568 PROB     4        LYS      CA       CT1      0.700000E-01   12.0110           0
      1569 PROB     4        LYS      HA       HB1      0.900000E-01   1.00800           0
      1570 PROB     4        LYS      CB       CT2     -0.180000       12.0110           0
      1571 PROB     4        LYS      HB1      HA2      0.900000E-01   1.00800           0
      1572 PROB     4        LYS      HB2      HA2      0.900000E-01   1.00800           0
      1573 PROB     4        LYS      CG       CT2     -0.180000       12.0110           0
      1574 PROB     4        LYS      HG1      HA2      0.900000E-01   1.00800           0
      1575 PROB     4        LYS      HG2      HA2      0.900000E-01   1.00800           0
      1576 PROB     4        LYS      CD       CT2     -0.180000       12.0110           0
      1577 PROB     4        LYS      HD1      HA2      0.900000E-01   1.00800           0
      1578 PROB     4        LYS      HD2      HA2      0.900000E-01   1.00800           0
      1579 PROB     4        LYS      CE       CT2      0.210000       12.0110           0
      1580 PROB     4        LYS      HE1      HA2      0.500000E-01   1.00800           0
      1581 PROB     4        LYS      HE2      HA2      0.500000E-01   1.00800           0
      1582 PROB     4        LYS      NZ       NH3     -0.300000       14.0070           0
      1583 PROB     4        LYS      HZ1      HC       0.330000       1.00800           0
      1584 PROB     4        LYS      HZ2      HC       0.330000       1.00800           0
      1585 PROB     4        LYS      HZ3      HC       0.330000       1.00800           0
      1586 PROB     4        LYS      C        C        0.510000       12.0110           0
      1587 PROB     4        LYS      O        O       -0.510000       15.9994           0
      1588 PROB     5        LYS      N        NH1     -0.470000       14.0070           0
      1589 PROB     5        LYS      HN       H        0.310000       1.00800           0
      1590 PROB     5        LYS      CA       CT1      0.700000E-01   12.0110           0
      1591 PROB     5        LYS      HA       HB1      0.900000E-01   1.00800           0
      1592 PROB     5        LYS      CB       CT2     -0.180000       12.0110           0
      1593 PROB     5        LYS      HB1      HA2      0.900000E-01   1.00800           0
      1594 PROB     5        LYS      HB2      HA2      0.900000E-01   1.00800           0
      1595 PROB     5        LYS      CG       CT2     -0.180000       12.0110           0
      1596 PROB     5        LYS      HG1      HA2      0.900000E-01   1.00800           0
      1597 PROB     5        LYS      HG2      HA2      0.900000E-01   1.00800           0
      1598 PROB     5        LYS      CD       CT2     -0.180000       12.0110           0
      1599 PROB     5        LYS      HD1      HA2      0.900000E-01   1.00800           0
      1600 PROB     5        LYS      HD2      HA2      0.900000E-01   1.00800           0
      1601 PROB     5        LYS      CE       CT2      0.210000       12.0110           0
      1602 PROB     5        LYS      HE1      HA2      0.500000E-01   1.00800           0
      1603 PROB     5        LYS      HE2      HA2      0.500000E-01   1.00800           0
      1604 PROB     5        LYS      NZ       NH3     -0.300000       14.0070           0
      1605 PROB     5        LYS      HZ1      HC       0.330000       1.00800           0
      1606 PROB     5        LYS      HZ2      HC       0.330000       1.00800           0
      1607 PROB     5        LYS      HZ3      HC       0.330000       1.00800           0
      1608 PROB     5        LYS      C        C        0.510000       12.0110           0
      1609 PROB     5        LYS      O        O       -0.510000       15.9994           0
      1610 PROB     6        ILE      N        NH1     -0.470000       14.0070           0
      1611 PROB     6        ILE      HN       H        0.310000       1.00800           0
      1612 PROB     6        ILE      CA       CT1      0.700000E-01   12.0110           0
      1613 PROB     6        ILE      HA       HB1      0.900000E-01   1.00800           0
      1614 PROB     6        ILE      CB       CT1     -0.900000E-01   12.0110           0
      1615 PROB     6        ILE      HB       HA1      0.900000E-01   1.00800           0
      1616 PROB     6        ILE      CG2      CT3     -0.270000       12.0110           0
      1617 PROB     6        ILE      HG21     HA3      0.900000E-01   1.00800           0
      1618 PROB     6        ILE      HG22     HA3      0.900000E-01   1.00800           0
      1619 PROB     6        ILE      HG23     HA3      0.900000E-01   1.00800           0
      1620 PROB     6        ILE      CG1      CT2     -0.180000       12.0110           0
      1621 PROB     6        ILE      HG11     HA2      0.900000E-01   1.00800           0
      1622 PROB     6        ILE      HG12     HA2      0.900000E-01   1.00800           0
      1623 PROB     6        ILE      CD       CT3     -0.270000       12.0110           0
      1624 PROB     6        ILE      HD1      HA3      0.900000E-01   1.00800           0
      1625 PROB     6        ILE      HD2      HA3      0.900000E-01   1.00800           0
      1626 PROB     6        ILE      HD3      HA3      0.900000E-01   1.00800           0
      1627 PROB     6        ILE      C        C        0.510000       12.0110           0
      1628 PROB     6        ILE      O        O       -0.510000       15.9994           0
      1629 PROB     7        GLN      N        NH1     -0.470000       14.0070           0
      1630 PROB     7        GLN      HN       H        0.310000       1.00800           0
      1631 PROB     7        GLN      CA       CT1      0.700000E-01   12.0110           0
      1632 PROB     7        GLN      HA       HB1      0.900000E-01   1.00800           0
      1633 PROB     7        GLN      CB       CT2     -0.180000       12.0110           0
      1634 PROB     7        GLN      HB1      HA2      0.900000E-01   1.00800           0
      1635 PROB     7        GLN      HB2      HA2      0.900000E-01   1.00800           0
      1636 PROB     7        GLN      CG       CT2     -0.180000       12.0110           0
      1637 PROB     7        GLN      HG1      HA2      0.900000E-01   1.00800           0
      1638 PROB     7        GLN      HG2      HA2      0.900000E-01   1.00800           0
      1639 PROB     7        GLN      CD       CC       0.550000       12.0110           0
      1640 PROB     7        GLN      OE1      O       -0.550000       15.9994           0
      1641 PROB     7        GLN      NE2      NH2     -0.620000       14.0070           0
      1642 PROB     7        GLN      HE21     H        0.320000       1.00800           0
      1643 PROB     7        GLN      HE22     H        0.300000       1.00800           0
      1644 PROB     7        GLN      C        C        0.510000       12.0110           0
      1645 PROB     7        GLN      O        O       -0.510000       15.9994           0
      1646 PROB     8        ILE      N        NH1     -0.470000       14.0070           0
      1647 PROB     8        ILE      HN       H        0.310000       1.00800           0
      1648 PROB     8        ILE      CA       CT1      0.700000E-01   12.0110           0
      1649 PROB     8        ILE      HA       HB1      0.900000E-01   1.00800           0
      1650 PROB     8        ILE      CB       CT1     -0.900000E-01   12.0110           0
      1651 PROB     8        ILE      HB       HA1      0.900000E-01   1.00800           0
      1652 PROB     8        ILE      CG2      CT3     -0.270000       12.0110           0
      1653 PROB     8        ILE      HG21     HA3      0.900000E-01   1.00800           0
      1654 PROB     8        ILE      HG22     HA3      0.900000E-01   1.00800           0
      1655 PROB     8        ILE      HG23     HA3      0.900000E-01   1.00800           0
      1656 PROB     8        ILE      CG1      CT2     -0.180000       12.0110           0
      1657 PROB     8        ILE      HG11     HA2      0.900000E-01   1.00800           0
      1658 PROB     8        ILE      HG12     HA2      0.900000E-01   1.00800           0
      1659 PROB     8        ILE      CD       CT3     -0.270000       12.0110           0
      1660 PROB     8        ILE      HD1      HA3      0.900000E-01   1.00800           0
      1661 PROB     8        ILE      HD2      HA3      0.900000E-01   1.00800           0
      1662 PROB     8        ILE      HD3      HA3      0.900000E-01   1.00800           0
      1663 PROB     8        ILE      C        C        0.510000       12.0110           0
      1664 PROB     8        ILE      O        O       -0.510000       15.9994           0
      1665 PROB     9        GLN      N        NH1     -0.470000       14.0070           0
      1666 PROB     9        GLN      HN       H        0.310000       1.00800           0
      1667 PROB     9        GLN      CA       CT1      0.700000E-01   12.0110           0
      1668 PROB     9        GLN      HA       HB1      0.900000E-01   1.00800           0
      1669 PROB     9        GLN      CB       CT2     -0.180000       12.0110           0
      1670 PROB     9        GLN      HB1      HA2      0.900000E-01   1.00800           0
      1671 PROB     9        GLN      HB2      HA2      0.900000E-01   1.00800           0
      1672 PROB     9        GLN      CG       CT2     -0.180000       12.0110           0
      1673 PROB     9        GLN      HG1      HA2      0.900000E-01   1.00800           0
      1674 PROB     9        GLN      HG2      HA2      0.900000E-01   1.00800           0
      1675 PROB     9        GLN      CD       CC       0.550000       12.0110           0
      1676 PROB     9        GLN      OE1      O       -0.550000       15.9994           0
      1677 PROB     9        GLN      NE2      NH2     -0.620000       14.0070           0
      1678 PROB     9        GLN      HE21     H        0.320000       1.00800           0
      1679 PROB     9        GLN      HE22     H        0.300000       1.00800           0
      1680 PROB     9        GLN      C        C        0.510000       12.0110           0
      1681 PROB     9        GLN      O        O       -0.510000       15.9994           0
      1682 PROB     10       ARG      N        NH1     -0.470000       14.0070           0
      1683 PROB     10       ARG      HN       H        0.310000       1.00800           0
      1684 PROB     10       ARG      CA       CT1      0.700000E-01   12.0110           0
      1685 PROB     10       ARG      HA       HB1      0.900000E-01   1.00800           0
      1686 PROB     10       ARG      CB       CT2     -0.180000       12.0110           0
      1687 PROB     10       ARG      HB1      HA2      0.900000E-01   1.00800           0
      1688 PROB     10       ARG      HB2      HA2      0.900000E-01   1.00800           0
      1689 PROB     10       ARG      CG       CT2     -0.180000       12.0110           0
      1690 PROB     10       ARG      HG1      HA2      0.900000E-01   1.00800           0
      1691 PROB     10       ARG      HG2      HA2      0.900000E-01   1.00800           0
      1692 PROB     10       ARG      CD       CT2      0.200000       12.0110           0
      1693 PROB     10       ARG      HD1      HA2      0.900000E-01   1.00800           0
      1694 PROB     10       ARG      HD2      HA2      0.900000E-01   1.00800           0
      1695 PROB     10       ARG      NE       NC2     -0.700000       14.0070           0
      1696 PROB     10       ARG      HE       HC       0.440000       1.00800           0
      1697 PROB     10       ARG      CZ       C        0.640000       12.0110           0
      1698 PROB     10       ARG      NH1      NC2     -0.800000       14.0070           0
      1699 PROB     10       ARG      HH11     HC       0.460000       1.00800           0
      1700 PROB     10       ARG      HH12     HC       0.460000       1.00800           0
      1701 PROB     10       ARG      NH2      NC2     -0.800000       14.0070           0
      1702 PROB     10       ARG      HH21     HC       0.460000       1.00800           0
      1703 PROB     10       ARG      HH22     HC       0.460000       1.00800           0
      1704 PROB     10       ARG      C        C        0.510000       12.0110           0
      1705 PROB     10       ARG      O        O       -0.510000       15.9994           0
      1706 PROB     11       ILE      N        NH1     -0.470000       14.0070           0
      1707 PROB     11       ILE      HN       H        0.310000       1.00800           0
      1708 PROB     11       ILE      CA       CT1      0.700000E-01   12.0110           0
      1709 PROB     11       ILE      HA       HB1      0.900000E-01   1.00800           0
      1710 PROB     11       ILE      CB       CT1     -0.900000E-01   12.0110           0
      1711 PROB     11       ILE      HB       HA1      0.900000E-01   1.00800           0
      1712 PROB     11       ILE      CG2      CT3     -0.270000       12.0110           0
      1713 PROB     11       ILE      HG21     HA3      0.900000E-01   1.00800           0
      1714 PROB     11       ILE      HG22     HA3      0.900000E-01   1.00800           0
      1715 PROB     11       ILE      HG23     HA3      0.900000E-01   1.00800           0
      1716 PROB     11       ILE      CG1      CT2     -0.180000       12.0110           0
      1717 PROB     11       ILE      HG11     HA2      0.900000E-01   1.00800           0
      1718 PROB     11       ILE      HG12     HA2      0.900000E-01   1.00800           0
      1719 PROB     11       ILE      CD       CT3     -0.270000       12.0110           0
      1720 PROB     11       ILE      HD1      HA3      0.900000E-01   1.00800           0
      1721 PROB     11       ILE      HD2      HA3      0.900000E-01   1.00800           0
      1722 PROB     11       ILE      HD3      HA3      0.900000E-01   1.00800           0
      1723 PROB     11       ILE      C        C        0.510000       12.0110           0
      1724 PROB     11       ILE      O        O       -0.510000       15.9994           0
      1725 PROB     12       THR      N        NH1     -0.470000       14.0070           0
      1726 PROB     12       THR      HN       H        0.310000       1.00800           0
      1727 PROB     12       THR      CA       CT1      0.700000E-01   12.0110           0
      1728 PROB     12       THR      HA       HB1      0.900000E-01   1.00800           0
      1729 PROB     12       THR      CB       CT1      0.140000       12.0110           0
      1730 PROB     12       THR      HB       HA1      0.900000E-01   1.00800           0
      1731 PROB     12       THR      OG1      OH1     -0.660000       15.9994           0
      1732 PROB     12       THR      HG1      H        0.430000       1.00800           0
      1733 PROB     12       THR      CG2      CT3     -0.270000       12.0110           0
      1734 PROB     12       THR      HG21     HA3      0.900000E-01   1.00800           0
      1735 PROB     12       THR      HG22     HA3      0.900000E-01   1.00800           0
      1736 PROB     12       THR      HG23     HA3      0.900000E-01   1.00800           0
      1737 PROB     12       THR      C        C        0.510000       12.0110           0
      1738 PROB     12       THR      O        O       -0.510000       15.9994           0
      1739 PROB     13       ASP      N        NH1     -0.470000       14.0070           0
      1740 PROB     13       ASP      HN       H        0.310000       1.00800           0
      1741 PROB     13       ASP      CA       CT1      0.700000E-01   12.0110           0
      1742 PROB     13       ASP      HA       HB1      0.900000E-01   1.00800           0
      1743 PROB     13       ASP      CB       CT2A    -0.280000       12.0110           0
      1744 PROB     13       ASP      HB1      HA2      0.900000E-01   1.00800           0
      1745 PROB     13       ASP      HB2      HA2      0.900000E-01   1.00800           0
      1746 PROB     13       ASP      CG       CC       0.620000       12.0110           0
      1747 PROB     13       ASP      OD1      OC      -0.760000       15.9994           0
      1748 PROB     13       ASP      OD2      OC      -0.760000       15.9994           0
      1749 PROB     13       ASP      C        C        0.510000       12.0110           0
      1750 PROB     13       ASP      O        O       -0.510000       15.9994           0
      1751 PROB     14       GLU      N        NH1     -0.470000       14.0070           0
      1752 PROB     14       GLU      HN       H        0.310000       1.00800           0
      1753 PROB     14       GLU      CA       CT1      0.700000E-01   12.0110           0
      1754 PROB     14       GLU      HA       HB1      0.900000E-01   1.00800           0
      1755 PROB     14       GLU      CB       CT2A    -0.180000       12.0110           0
      1756 PROB     14       GLU      HB1      HA2      0.900000E-01   1.00800           0
      1757 PROB     14       GLU      HB2      HA2      0.900000E-01   1.00800           0
      1758 PROB     14       GLU      CG       CT2     -0.280000       12.0110           0
      1759 PROB     14       GLU      HG1      HA2      0.900000E-01   1.00800           0
      1760 PROB     14       GLU      HG2      HA2      0.900000E-01   1.00800           0
      1761 PROB     14       GLU      CD       CC       0.620000       12.0110           0
      1762 PROB     14       GLU      OE1      OC      -0.760000       15.9994           0
      1763 PROB     14       GLU      OE2      OC      -0.760000       15.9994           0
      1764 PROB     14       GLU      C        C        0.510000       12.0110           0
      1765 PROB     14       GLU      O        O       -0.510000       15.9994           0
      1766 PROB     15       ARG      N        NH1     -0.470000       14.0070           0
      1767 PROB     15       ARG      HN       H        0.310000       1.00800           0
      1768 PROB     15       ARG      CA       CT1      0.700000E-01   12.0110           0
      1769 PROB     15       ARG      HA       HB1      0.900000E-01   1.00800           0
      1770 PROB     15       ARG      CB       CT2     -0.180000       12.0110           0
      1771 PROB     15       ARG      HB1      HA2      0.900000E-01   1.00800           0
      1772 PROB     15       ARG      HB2      HA2      0.900000E-01   1.00800           0
      1773 PROB     15       ARG      CG       CT2     -0.180000       12.0110           0
      1774 PROB     15       ARG      HG1      HA2      0.900000E-01   1.00800           0
      1775 PROB     15       ARG      HG2      HA2      0.900000E-01   1.00800           0
      1776 PROB     15       ARG      CD       CT2      0.200000       12.0110           0
      1777 PROB     15       ARG      HD1      HA2      0.900000E-01   1.00800           0
      1778 PROB     15       ARG      HD2      HA2      0.900000E-01   1.00800           0
      1779 PROB     15       ARG      NE       NC2     -0.700000       14.0070           0
      1780 PROB     15       ARG      HE       HC       0.440000       1.00800           0
      1781 PROB     15       ARG      CZ       C        0.640000       12.0110           0
      1782 PROB     15       ARG      NH1      NC2     -0.800000       14.0070           0
      1783 PROB     15       ARG      HH11     HC       0.460000       1.00800           0
      1784 PROB     15       ARG      HH12     HC       0.460000       1.00800           0
      1785 PROB     15       ARG      NH2      NC2     -0.800000       14.0070           0
      1786 PROB     15       ARG      HH21     HC       0.460000       1.00800           0
      1787 PROB     15       ARG      HH22     HC       0.460000       1.00800           0
      1788 PROB     15       ARG      C        C        0.510000       12.0110           0
      1789 PROB     15       ARG      O        O       -0.510000       15.9994           0
      1790 PROB     16       ASN      N        NH1     -0.470000       14.0070           0
      1791 PROB     16       ASN      HN       H        0.310000       1.00800           0
      1792 PROB     16       ASN      CA       CT1      0.700000E-01   12.0110           0
      1793 PROB     16       ASN      HA       HB1      0.900000E-01   1.00800           0
      1794 PROB     16       ASN      CB       CT2     -0.180000       12.0110           0
      1795 PROB     16       ASN      HB1      HA2      0.900000E-01   1.00800           0
      1796 PROB     16       ASN      HB2      HA2      0.900000E-01   1.00800           0
      1797 PROB     16       ASN      CG       CC       0.550000       12.0110           0
      1798 PROB     16       ASN      OD1      O       -0.550000       15.9994           0
      1799 PROB     16       ASN      ND2      NH2     -0.620000       14.0070           0
      1800 PROB     16       ASN      HD21     H        0.320000       1.00800           0
      1801 PROB     16       ASN      HD22     H        0.300000       1.00800           0
      1802 PROB     16       ASN      C        C        0.510000       12.0110           0
      1803 PROB     16       ASN      O        O       -0.510000       15.9994           0
      1804 PROB     17       ARG      N        NH1     -0.470000       14.0070           0
      1805 PROB     17       ARG      HN       H        0.310000       1.00800           0
      1806 PROB     17       ARG      CA       CT1      0.700000E-01   12.0110           0
      1807 PROB     17       ARG      HA       HB1      0.900000E-01   1.00800           0
      1808 PROB     17       ARG      CB       CT2     -0.180000       12.0110           0
      1809 PROB     17       ARG      HB1      HA2      0.900000E-01   1.00800           0
      1810 PROB     17       ARG      HB2      HA2      0.900000E-01   1.00800           0
      1811 PROB     17       ARG      CG       CT2     -0.180000       12.0110           0
      1812 PROB     17       ARG      HG1      HA2      0.900000E-01   1.00800           0
      1813 PROB     17       ARG      HG2      HA2      0.900000E-01   1.00800           0
      1814 PROB     17       ARG      CD       CT2      0.200000       12.0110           0
      1815 PROB     17       ARG      HD1      HA2      0.900000E-01   1.00800           0
      1816 PROB     17       ARG      HD2      HA2      0.900000E-01   1.00800           0
      1817 PROB     17       ARG      NE       NC2     -0.700000       14.0070           0
      1818 PROB     17       ARG      HE       HC       0.440000       1.00800           0
      1819 PROB     17       ARG      CZ       C        0.640000       12.0110           0
      1820 PROB     17       ARG      NH1      NC2     -0.800000       14.0070           0
      1821 PROB     17       ARG      HH11     HC       0.460000       1.00800           0
      1822 PROB     17       ARG      HH12     HC       0.460000       1.00800           0
      1823 PROB     17       ARG      NH2      NC2     -0.800000       14.0070           0
      1824 PROB     17       ARG      HH21     HC       0.460000       1.00800           0
      1825 PROB     17       ARG      HH22     HC       0.460000       1.00800           0
      1826 PROB     17       ARG      C        C        0.510000       12.0110           0
      1827 PROB     17       ARG      O        O       -0.510000       15.9994           0
      1828 PROB     18       GLN      N        NH1     -0.470000       14.0070           0
      1829 PROB     18       GLN      HN       H        0.310000       1.00800           0
      1830 PROB     18       GLN      CA       CT1      0.700000E-01   12.0110           0
      1831 PROB     18       GLN      HA       HB1      0.900000E-01   1.00800           0
      1832 PROB     18       GLN      CB       CT2     -0.180000       12.0110           0
      1833 PROB     18       GLN      HB1      HA2      0.900000E-01   1.00800           0
      1834 PROB     18       GLN      HB2      HA2      0.900000E-01   1.00800           0
      1835 PROB     18       GLN      CG       CT2     -0.180000       12.0110           0
      1836 PROB     18       GLN      HG1      HA2      0.900000E-01   1.00800           0
      1837 PROB     18       GLN      HG2      HA2      0.900000E-01   1.00800           0
      1838 PROB     18       GLN      CD       CC       0.550000       12.0110           0
      1839 PROB     18       GLN      OE1      O       -0.550000       15.9994           0
      1840 PROB     18       GLN      NE2      NH2     -0.620000       14.0070           0
      1841 PROB     18       GLN      HE21     H        0.320000       1.00800           0
      1842 PROB     18       GLN      HE22     H        0.300000       1.00800           0
      1843 PROB     18       GLN      C        C        0.510000       12.0110           0
      1844 PROB     18       GLN      O        O       -0.510000       15.9994           0
      1845 PROB     19       VAL      N        NH1     -0.470000       14.0070           0
      1846 PROB     19       VAL      HN       H        0.310000       1.00800           0
      1847 PROB     19       VAL      CA       CT1      0.700000E-01   12.0110           0
      1848 PROB     19       VAL      HA       HB1      0.900000E-01   1.00800           0
      1849 PROB     19       VAL      CB       CT1     -0.900000E-01   12.0110           0
      1850 PROB     19       VAL      HB       HA1      0.900000E-01   1.00800           0
      1851 PROB     19       VAL      CG1      CT3     -0.270000       12.0110           0
      1852 PROB     19       VAL      HG11     HA3      0.900000E-01   1.00800           0
      1853 PROB     19       VAL      HG12     HA3      0.900000E-01   1.00800           0
      1854 PROB     19       VAL      HG13     HA3      0.900000E-01   1.00800           0
      1855 PROB     19       VAL      CG2      CT3     -0.270000       12.0110           0
      1856 PROB     19       VAL      HG21     HA3      0.900000E-01   1.00800           0
      1857 PROB     19       VAL      HG22     HA3      0.900000E-01   1.00800           0
      1858 PROB     19       VAL      HG23     HA3      0.900000E-01   1.00800           0
      1859 PROB     19       VAL      C        C        0.510000       12.0110           0
      1860 PROB     19       VAL      O        O       -0.510000       15.9994           0
      1861 PROB     20       THR      N        NH1     -0.470000       14.0070           0
      1862 PROB     20       THR      HN       H        0.310000       1.00800           0
      1863 PROB     20       THR      CA       CT1      0.700000E-01   12.0110           0
      1864 PROB     20       THR      HA       HB1      0.900000E-01   1.00800           0
      1865 PROB     20       THR      CB       CT1      0.140000       12.0110           0
      1866 PROB     20       THR      HB       HA1      0.900000E-01   1.00800           0
      1867 PROB     20       THR      OG1      OH1     -0.660000       15.9994           0
      1868 PROB     20       THR      HG1      H        0.430000       1.00800           0
      1869 PROB     20       THR      CG2      CT3     -0.270000       12.0110           0
      1870 PROB     20       THR      HG21     HA3      0.900000E-01   1.00800           0
      1871 PROB     20       THR      HG22     HA3      0.900000E-01   1.00800           0
      1872 PROB     20       THR      HG23     HA3      0.900000E-01   1.00800           0
      1873 PROB     20       THR      C        C        0.510000       12.0110           0
      1874 PROB     20       THR      O        O       -0.510000       15.9994           0
      1875 PROB     21       PHE      N        NH1     -0.470000       14.0070           0
      1876 PROB     21       PHE      HN       H        0.310000       1.00800           0
      1877 PROB     21       PHE      CA       CT1      0.700000E-01   12.0110           0
      1878 PROB     21       PHE      HA       HB1      0.900000E-01   1.00800           0
      1879 PROB     21       PHE      CB       CT2     -0.180000       12.0110           0
      1880 PROB     21       PHE      HB1      HA2      0.900000E-01   1.00800           0
      1881 PROB     21       PHE      HB2      HA2      0.900000E-01   1.00800           0
      1882 PROB     21       PHE      CG       CA        0.00000       12.0110           0
      1883 PROB     21       PHE      CD1      CA      -0.115000       12.0110           0
      1884 PROB     21       PHE      HD1      HP       0.115000       1.00800           0
      1885 PROB     21       PHE      CE1      CA      -0.115000       12.0110           0
      1886 PROB     21       PHE      HE1      HP       0.115000       1.00800           0
      1887 PROB     21       PHE      CZ       CA      -0.115000       12.0110           0
      1888 PROB     21       PHE      HZ       HP       0.115000       1.00800           0
      1889 PROB     21       PHE      CD2      CA      -0.115000       12.0110           0
      1890 PROB     21       PHE      HD2      HP       0.115000       1.00800           0
      1891 PROB     21       PHE      CE2      CA      -0.115000       12.0110           0
      1892 PROB     21       PHE      HE2      HP       0.115000       1.00800           0
      1893 PROB     21       PHE      C        C        0.510000       12.0110           0
      1894 PROB     21       PHE      O        O       -0.510000       15.9994           0
      1895 PROB     22       THR      N        NH1     -0.470000       14.0070           0
      1896 PROB     22       THR      HN       H        0.310000       1.00800           0
      1897 PROB     22       THR      CA       CT1      0.700000E-01   12.0110           0
      1898 PROB     22       THR      HA       HB1      0.900000E-01   1.00800           0
      1899 PROB     22       THR      CB       CT1      0.140000       12.0110           0
      1900 PROB     22       THR      HB       HA1      0.900000E-01   1.00800           0
      1901 PROB     22       THR      OG1      OH1     -0.660000       15.9994           0
      1902 PROB     22       THR      HG1      H        0.430000       1.00800           0
      1903 PROB     22       THR      CG2      CT3     -0.270000       12.0110           0
      1904 PROB     22       THR      HG21     HA3      0.900000E-01   1.00800           0
      1905 PROB     22       THR      HG22     HA3      0.900000E-01   1.00800           0
      1906 PROB     22       THR      HG23     HA3      0.900000E-01   1.00800           0
      1907 PROB     22       THR      C        C        0.510000       12.0110           0
      1908 PROB     22       THR      O        O       -0.510000       15.9994           0
      1909 PROB     23       LYS      N        NH1     -0.470000       14.0070           0
      1910 PROB     23       LYS      HN       H        0.310000       1.00800           0
      1911 PROB     23       LYS      CA       CT1      0.700000E-01   12.0110           0
      1912 PROB     23       LYS      HA       HB1      0.900000E-01   1.00800           0
      1913 PROB     23       LYS      CB       CT2     -0.180000       12.0110           0
      1914 PROB     23       LYS      HB1      HA2      0.900000E-01   1.00800           0
      1915 PROB     23       LYS      HB2      HA2      0.900000E-01   1.00800           0
      1916 PROB     23       LYS      CG       CT2     -0.180000       12.0110           0
      1917 PROB     23       LYS      HG1      HA2      0.900000E-01   1.00800           0
      1918 PROB     23       LYS      HG2      HA2      0.900000E-01   1.00800           0
      1919 PROB     23       LYS      CD       CT2     -0.180000       12.0110           0
      1920 PROB     23       LYS      HD1      HA2      0.900000E-01   1.00800           0
      1921 PROB     23       LYS      HD2      HA2      0.900000E-01   1.00800           0
      1922 PROB     23       LYS      CE       CT2      0.210000       12.0110           0
      1923 PROB     23       LYS      HE1      HA2      0.500000E-01   1.00800           0
      1924 PROB     23       LYS      HE2      HA2      0.500000E-01   1.00800           0
      1925 PROB     23       LYS      NZ       NH3     -0.300000       14.0070           0
      1926 PROB     23       LYS      HZ1      HC       0.330000       1.00800           0
      1927 PROB     23       LYS      HZ2      HC       0.330000       1.00800           0
      1928 PROB     23       LYS      HZ3      HC       0.330000       1.00800           0
      1929 PROB     23       LYS      C        C        0.510000       12.0110           0
      1930 PROB     23       LYS      O        O       -0.510000       15.9994           0
      1931 PROB     24       ARG      N        NH1     -0.470000       14.0070           0
      1932 PROB     24       ARG      HN       H        0.310000       1.00800           0
      1933 PROB     24       ARG      CA       CT1      0.700000E-01   12.0110           0
      1934 PROB     24       ARG      HA       HB1      0.900000E-01   1.00800           0
      1935 PROB     24       ARG      CB       CT2     -0.180000       12.0110           0
      1936 PROB     24       ARG      HB1      HA2      0.900000E-01   1.00800           0
      1937 PROB     24       ARG      HB2      HA2      0.900000E-01   1.00800           0
      1938 PROB     24       ARG      CG       CT2     -0.180000       12.0110           0
      1939 PROB     24       ARG      HG1      HA2      0.900000E-01   1.00800           0
      1940 PROB     24       ARG      HG2      HA2      0.900000E-01   1.00800           0
      1941 PROB     24       ARG      CD       CT2      0.200000       12.0110           0
      1942 PROB     24       ARG      HD1      HA2      0.900000E-01   1.00800           0
      1943 PROB     24       ARG      HD2      HA2      0.900000E-01   1.00800           0
      1944 PROB     24       ARG      NE       NC2     -0.700000       14.0070           0
      1945 PROB     24       ARG      HE       HC       0.440000       1.00800           0
      1946 PROB     24       ARG      CZ       C        0.640000       12.0110           0
      1947 PROB     24       ARG      NH1      NC2     -0.800000       14.0070           0
      1948 PROB     24       ARG      HH11     HC       0.460000       1.00800           0
      1949 PROB     24       ARG      HH12     HC       0.460000       1.00800           0
      1950 PROB     24       ARG      NH2      NC2     -0.800000       14.0070           0
      1951 PROB     24       ARG      HH21     HC       0.460000       1.00800           0
      1952 PROB     24       ARG      HH22     HC       0.460000       1.00800           0
      1953 PROB     24       ARG      C        C        0.510000       12.0110           0
      1954 PROB     24       ARG      O        O       -0.510000       15.9994           0
      1955 PROB     25       LYS      N        NH1     -0.470000       14.0070           0
      1956 PROB     25       LYS      HN       H        0.310000       1.00800           0
      1957 PROB     25       LYS      CA       CT1      0.700000E-01   12.0110           0
      1958 PROB     25       LYS      HA       HB1      0.900000E-01   1.00800           0
      1959 PROB     25       LYS      CB       CT2     -0.180000       12.0110           0
      1960 PROB     25       LYS      HB1      HA2      0.900000E-01   1.00800           0
      1961 PROB     25       LYS      HB2      HA2      0.900000E-01   1.00800           0
      1962 PROB     25       LYS      CG       CT2     -0.180000       12.0110           0
      1963 PROB     25       LYS      HG1      HA2      0.900000E-01   1.00800           0
      1964 PROB     25       LYS      HG2      HA2      0.900000E-01   1.00800           0
      1965 PROB     25       LYS      CD       CT2     -0.180000       12.0110           0
      1966 PROB     25       LYS      HD1      HA2      0.900000E-01   1.00800           0
      1967 PROB     25       LYS      HD2      HA2      0.900000E-01   1.00800           0
      1968 PROB     25       LYS      CE       CT2      0.210000       12.0110           0
      1969 PROB     25       LYS      HE1      HA2      0.500000E-01   1.00800           0
      1970 PROB     25       LYS      HE2      HA2      0.500000E-01   1.00800           0
      1971 PROB     25       LYS      NZ       NH3     -0.300000       14.0070           0
      1972 PROB     25       LYS      HZ1      HC       0.330000       1.00800           0
      1973 PROB     25       LYS      HZ2      HC       0.330000       1.00800           0
      1974 PROB     25       LYS      HZ3      HC       0.330000       1.00800           0
      1975 PROB     25       LYS      C        C        0.510000       12.0110           0
      1976 PROB     25       LYS      O        O       -0.510000       15.9994           0
      1977 PROB     26       PHE      N        NH1     -0.470000       14.0070           0
      1978 PROB     26       PHE      HN       H        0.310000       1.00800           0
      1979 PROB     26       PHE      CA       CT1      0.700000E-01   12.0110           0
      1980 PROB     26       PHE      HA       HB1      0.900000E-01   1.00800           0
      1981 PROB     26       PHE      CB       CT2     -0.180000       12.0110           0
      1982 PROB     26       PHE      HB1      HA2      0.900000E-01   1.00800           0
      1983 PROB     26       PHE      HB2      HA2      0.900000E-01   1.00800           0
      1984 PROB     26       PHE      CG       CA        0.00000       12.0110           0
      1985 PROB     26       PHE      CD1      CA      -0.115000       12.0110           0
      1986 PROB     26       PHE      HD1      HP       0.115000       1.00800           0
      1987 PROB     26       PHE      CE1      CA      -0.115000       12.0110           0
      1988 PROB     26       PHE      HE1      HP       0.115000       1.00800           0
      1989 PROB     26       PHE      CZ       CA      -0.115000       12.0110           0
      1990 PROB     26       PHE      HZ       HP       0.115000       1.00800           0
      1991 PROB     26       PHE      CD2      CA      -0.115000       12.0110           0
      1992 PROB     26       PHE      HD2      HP       0.115000       1.00800           0
      1993 PROB     26       PHE      CE2      CA      -0.115000       12.0110           0
      1994 PROB     26       PHE      HE2      HP       0.115000       1.00800           0
      1995 PROB     26       PHE      C        C        0.510000       12.0110           0
      1996 PROB     26       PHE      O        O       -0.510000       15.9994           0
      1997 PROB     27       GLY      N        NH1     -0.470000       14.0070           0
      1998 PROB     27       GLY      HN       H        0.310000       1.00800           0
      1999 PROB     27       GLY      CA       CT2     -0.200000E-01   12.0110           0
      2000 PROB     27       GLY      HA1      HB2      0.900000E-01   1.00800           0
      2001 PROB     27       GLY      HA2      HB2      0.900000E-01   1.00800           0
      2002 PROB     27       GLY      C        C        0.510000       12.0110           0
      2003 PROB     27       GLY      O        O       -0.510000       15.9994           0
      2004 PROB     28       LEU      N        NH1     -0.470000       14.0070           0
      2005 PROB     28       LEU      HN       H        0.310000       1.00800           0
      2006 PROB     28       LEU      CA       CT1      0.700000E-01   12.0110           0
      2007 PROB     28       LEU      HA       HB1      0.900000E-01   1.00800           0
      2008 PROB     28       LEU      CB       CT2     -0.180000       12.0110           0
      2009 PROB     28       LEU      HB1      HA2      0.900000E-01   1.00800           0
      2010 PROB     28       LEU      HB2      HA2      0.900000E-01   1.00800           0
      2011 PROB     28       LEU      CG       CT1     -0.900000E-01   12.0110           0
      2012 PROB     28       LEU      HG       HA1      0.900000E-01   1.00800           0
      2013 PROB     28       LEU      CD1      CT3     -0.270000       12.0110           0
      2014 PROB     28       LEU      HD11     HA3      0.900000E-01   1.00800           0
      2015 PROB     28       LEU      HD12     HA3      0.900000E-01   1.00800           0
      2016 PROB     28       LEU      HD13     HA3      0.900000E-01   1.00800           0
      2017 PROB     28       LEU      CD2      CT3     -0.270000       12.0110           0
      2018 PROB     28       LEU      HD21     HA3      0.900000E-01   1.00800           0
      2019 PROB     28       LEU      HD22     HA3      0.900000E-01   1.00800           0
      2020 PROB     28       LEU      HD23     HA3      0.900000E-01   1.00800           0
      2021 PROB     28       LEU      C        C        0.510000       12.0110           0
      2022 PROB     28       LEU      O        O       -0.510000       15.9994           0
      2023 PROB     29       MET      N        NH1     -0.470000       14.0070           0
      2024 PROB     29       MET      HN       H        0.310000       1.00800           0
      2025 PROB     29       MET      CA       CT1      0.700000E-01   12.0110           0
      2026 PROB     29       MET      HA       HB1      0.900000E-01   1.00800           0
      2027 PROB     29       MET      CB       CT2     -0.180000       12.0110           0
      2028 PROB     29       MET      HB1      HA2      0.900000E-01   1.00800           0
      2029 PROB     29       MET      HB2      HA2      0.900000E-01   1.00800           0
      2030 PROB     29       MET      CG       CT2     -0.140000       12.0110           0
      2031 PROB     29       MET      HG1      HA2      0.900000E-01   1.00800           0
      2032 PROB     29       MET      HG2      HA2      0.900000E-01   1.00800           0
      2033 PROB     29       MET      SD       S       -0.900000E-01   32.0600           0
      2034 PROB     29       MET      CE       CT3     -0.220000       12.0110           0
      2035 PROB     29       MET      HE1      HA3      0.900000E-01   1.00800           0
      2036 PROB     29       MET      HE2      HA3      0.900000E-01   1.00800           0
      2037 PROB     29       MET      HE3      HA3      0.900000E-01   1.00800           0
      2038 PROB     29       MET      C        C        0.510000       12.0110           0
      2039 PROB     29       MET      O        O       -0.510000       15.9994           0
      2040 PROB     30       LYS      N        NH1     -0.470000       14.0070           0
      2041 PROB     30       LYS      HN       H        0.310000       1.00800           0
      2042 PROB     30       LYS      CA       CT1      0.700000E-01   12.0110           0
      2043 PROB     30       LYS      HA       HB1      0.900000E-01   1.00800           0
      2044 PROB     30       LYS      CB       CT2     -0.180000       12.0110           0
      2045 PROB     30       LYS      HB1      HA2      0.900000E-01   1.00800           0
      2046 PROB     30       LYS      HB2      HA2      0.900000E-01   1.00800           0
      2047 PROB     30       LYS      CG       CT2     -0.180000       12.0110           0
      2048 PROB     30       LYS      HG1      HA2      0.900000E-01   1.00800           0
      2049 PROB     30       LYS      HG2      HA2      0.900000E-01   1.00800           0
      2050 PROB     30       LYS      CD       CT2     -0.180000       12.0110           0
      2051 PROB     30       LYS      HD1      HA2      0.900000E-01   1.00800           0
      2052 PROB     30       LYS      HD2      HA2      0.900000E-01   1.00800           0
      2053 PROB     30       LYS      CE       CT2      0.210000       12.0110           0
      2054 PROB     30       LYS      HE1      HA2      0.500000E-01   1.00800           0
      2055 PROB     30       LYS      HE2      HA2      0.500000E-01   1.00800           0
      2056 PROB     30       LYS      NZ       NH3     -0.300000       14.0070           0
      2057 PROB     30       LYS      HZ1      HC       0.330000       1.00800           0
      2058 PROB     30       LYS      HZ2      HC       0.330000       1.00800           0
      2059 PROB     30       LYS      HZ3      HC       0.330000       1.00800           0
      2060 PROB     30       LYS      C        C        0.510000       12.0110           0
      2061 PROB     30       LYS      O        O       -0.510000       15.9994           0
      2062 PROB     31       LYS      N        NH1     -0.470000       14.0070           0
      2063 PROB     31       LYS      HN       H        0.310000       1.00800           0
      2064 PROB     31       LYS      CA       CT1      0.700000E-01   12.0110           0
      2065 PROB     31       LYS      HA       HB1      0.900000E-01   1.00800           0
      2066 PROB     31       LYS      CB       CT2     -0.180000       12.0110           0
      2067 PROB     31       LYS      HB1      HA2      0.900000E-01   1.00800           0
      2068 PROB     31       LYS      HB2      HA2      0.900000E-01   1.00800           0
      2069 PROB     31       LYS      CG       CT2     -0.180000       12.0110           0
      2070 PROB     31       LYS      HG1      HA2      0.900000E-01   1.00800           0
      2071 PROB     31       LYS      HG2      HA2      0.900000E-01   1.00800           0
      2072 PROB     31       LYS      CD       CT2     -0.180000       12.0110           0
      2073 PROB     31       LYS      HD1      HA2      0.900000E-01   1.00800           0
      2074 PROB     31       LYS      HD2      HA2      0.900000E-01   1.00800           0
      2075 PROB     31       LYS      CE       CT2      0.210000       12.0110           0
      2076 PROB     31       LYS      HE1      HA2      0.500000E-01   1.00800           0
      2077 PROB     31       LYS      HE2      HA2      0.500000E-01   1.00800           0
      2078 PROB     31       LYS      NZ       NH3     -0.300000       14.0070           0
      2079 PROB     31       LYS      HZ1      HC       0.330000       1.00800           0
      2080 PROB     31       LYS      HZ2      HC       0.330000       1.00800           0
      2081 PROB     31       LYS      HZ3      HC       0.330000       1.00800           0
      2082 PROB     31       LYS      C        C        0.510000       12.0110           0
      2083 PROB     31       LYS      O        O       -0.510000       15.9994           0
      2084 PROB     32       ALA      N        NH1     -0.470000       14.0070           0
      2085 PROB     32       ALA      HN       H        0.310000       1.00800           0
      2086 PROB     32       ALA      CA       CT1      0.700000E-01   12.0110           0
      2087 PROB     32       ALA      HA       HB1      0.900000E-01   1.00800           0
      2088 PROB     32       ALA      CB       CT3     -0.270000       12.0110           0
      2089 PROB     32       ALA      HB1      HA3      0.900000E-01   1.00800           0
      2090 PROB     32       ALA      HB2      HA3      0.900000E-01   1.00800           0
      2091 PROB     32       ALA      HB3      HA3      0.900000E-01   1.00800           0
      2092 PROB     32       ALA      C        C        0.510000       12.0110           0
      2093 PROB     32       ALA      O        O       -0.510000       15.9994           0
      2094 PROB     33       TYR      N        NH1     -0.470000       14.0070           0
      2095 PROB     33       TYR      HN       H        0.310000       1.00800           0
      2096 PROB     33       TYR      CA       CT1      0.700000E-01   12.0110           0
      2097 PROB     33       TYR      HA       HB1      0.900000E-01   1.00800           0
      2098 PROB     33       TYR      CB       CT2     -0.180000       12.0110           0
      2099 PROB     33       TYR      HB1      HA2      0.900000E-01   1.00800           0
      2100 PROB     33       TYR      HB2      HA2      0.900000E-01   1.00800           0
      2101 PROB     33       TYR      CG       CA        0.00000       12.0110           0
      2102 PROB     33       TYR      CD1      CA      -0.115000       12.0110           0
      2103 PROB     33       TYR      HD1      HP       0.115000       1.00800           0
      2104 PROB     33       TYR      CE1      CA      -0.115000       12.0110           0
      2105 PROB     33       TYR      HE1      HP       0.115000       1.00800           0
      2106 PROB     33       TYR      CZ       CA       0.110000       12.0110           0
      2107 PROB     33       TYR      OH       OH1     -0.540000       15.9994           0
      2108 PROB     33       TYR      HH       H        0.430000       1.00800           0
      2109 PROB     33       TYR      CD2      CA      -0.115000       12.0110           0
      2110 PROB     33       TYR      HD2      HP       0.115000       1.00800           0
      2111 PROB     33       TYR      CE2      CA      -0.115000       12.0110           0
      2112 PROB     33       TYR      HE2      HP       0.115000       1.00800           0
      2113 PROB     33       TYR      C        C        0.510000       12.0110           0
      2114 PROB     33       TYR      O        O       -0.510000       15.9994           0
      2115 PROB     34       GLU      N        NH1     -0.470000       14.0070           0
      2116 PROB     34       GLU      HN       H        0.310000       1.00800           0
      2117 PROB     34       GLU      CA       CT1      0.700000E-01   12.0110           0
      2118 PROB     34       GLU      HA       HB1      0.900000E-01   1.00800           0
      2119 PROB     34       GLU      CB       CT2A    -0.180000       12.0110           0
      2120 PROB     34       GLU      HB1      HA2      0.900000E-01   1.00800           0
      2121 PROB     34       GLU      HB2      HA2      0.900000E-01   1.00800           0
      2122 PROB     34       GLU      CG       CT2     -0.280000       12.0110           0
      2123 PROB     34       GLU      HG1      HA2      0.900000E-01   1.00800           0
      2124 PROB     34       GLU      HG2      HA2      0.900000E-01   1.00800           0
      2125 PROB     34       GLU      CD       CC       0.620000       12.0110           0
      2126 PROB     34       GLU      OE1      OC      -0.760000       15.9994           0
      2127 PROB     34       GLU      OE2      OC      -0.760000       15.9994           0
      2128 PROB     34       GLU      C        C        0.510000       12.0110           0
      2129 PROB     34       GLU      O        O       -0.510000       15.9994           0
      2130 PROB     35       LEU      N        NH1     -0.470000       14.0070           0
      2131 PROB     35       LEU      HN       H        0.310000       1.00800           0
      2132 PROB     35       LEU      CA       CT1      0.700000E-01   12.0110           0
      2133 PROB     35       LEU      HA       HB1      0.900000E-01   1.00800           0
      2134 PROB     35       LEU      CB       CT2     -0.180000       12.0110           0
      2135 PROB     35       LEU      HB1      HA2      0.900000E-01   1.00800           0
      2136 PROB     35       LEU      HB2      HA2      0.900000E-01   1.00800           0
      2137 PROB     35       LEU      CG       CT1     -0.900000E-01   12.0110           0
      2138 PROB     35       LEU      HG       HA1      0.900000E-01   1.00800           0
      2139 PROB     35       LEU      CD1      CT3     -0.270000       12.0110           0
      2140 PROB     35       LEU      HD11     HA3      0.900000E-01   1.00800           0
      2141 PROB     35       LEU      HD12     HA3      0.900000E-01   1.00800           0
      2142 PROB     35       LEU      HD13     HA3      0.900000E-01   1.00800           0
      2143 PROB     35       LEU      CD2      CT3     -0.270000       12.0110           0
      2144 PROB     35       LEU      HD21     HA3      0.900000E-01   1.00800           0
      2145 PROB     35       LEU      HD22     HA3      0.900000E-01   1.00800           0
      2146 PROB     35       LEU      HD23     HA3      0.900000E-01   1.00800           0
      2147 PROB     35       LEU      C        C        0.510000       12.0110           0
      2148 PROB     35       LEU      O        O       -0.510000       15.9994           0
      2149 PROB     36       SER      N        NH1     -0.470000       14.0070           0
      2150 PROB     36       SER      HN       H        0.310000       1.00800           0
      2151 PROB     36       SER      CA       CT1      0.700000E-01   12.0110           0
      2152 PROB     36       SER      HA       HB1      0.900000E-01   1.00800           0
      2153 PROB     36       SER      CB       CT2      0.500000E-01   12.0110           0
      2154 PROB     36       SER      HB1      HA2      0.900000E-01   1.00800           0
      2155 PROB     36       SER      HB2      HA2      0.900000E-01   1.00800           0
      2156 PROB     36       SER      OG       OH1     -0.660000       15.9994           0
      2157 PROB     36       SER      HG1      H        0.430000       1.00800           0
      2158 PROB     36       SER      C        C        0.510000       12.0110           0
      2159 PROB     36       SER      O        O       -0.510000       15.9994           0
      2160 PROB     37       VAL      N        NH1     -0.470000       14.0070           0
      2161 PROB     37       VAL      HN       H        0.310000       1.00800           0
      2162 PROB     37       VAL      CA       CT1      0.700000E-01   12.0110           0
      2163 PROB     37       VAL      HA       HB1      0.900000E-01   1.00800           0
      2164 PROB     37       VAL      CB       CT1     -0.900000E-01   12.0110           0
      2165 PROB     37       VAL      HB       HA1      0.900000E-01   1.00800           0
      2166 PROB     37       VAL      CG1      CT3     -0.270000       12.0110           0
      2167 PROB     37       VAL      HG11     HA3      0.900000E-01   1.00800           0
      2168 PROB     37       VAL      HG12     HA3      0.900000E-01   1.00800           0
      2169 PROB     37       VAL      HG13     HA3      0.900000E-01   1.00800           0
      2170 PROB     37       VAL      CG2      CT3     -0.270000       12.0110           0
      2171 PROB     37       VAL      HG21     HA3      0.900000E-01   1.00800           0
      2172 PROB     37       VAL      HG22     HA3      0.900000E-01   1.00800           0
      2173 PROB     37       VAL      HG23     HA3      0.900000E-01   1.00800           0
      2174 PROB     37       VAL      C        C        0.510000       12.0110           0
      2175 PROB     37       VAL      O        O       -0.510000       15.9994           0
      2176 PROB     38       LEU      N        NH1     -0.470000       14.0070           0
      2177 PROB     38       LEU      HN       H        0.310000       1.00800           0
      2178 PROB     38       LEU      CA       CT1      0.700000E-01   12.0110           0
      2179 PROB     38       LEU      HA       HB1      0.900000E-01   1.00800           0
      2180 PROB     38       LEU      CB       CT2     -0.180000       12.0110           0
      2181 PROB     38       LEU      HB1      HA2      0.900000E-01   1.00800           0
      2182 PROB     38       LEU      HB2      HA2      0.900000E-01   1.00800           0
      2183 PROB     38       LEU      CG       CT1     -0.900000E-01   12.0110           0
      2184 PROB     38       LEU      HG       HA1      0.900000E-01   1.00800           0
      2185 PROB     38       LEU      CD1      CT3     -0.270000       12.0110           0
      2186 PROB     38       LEU      HD11     HA3      0.900000E-01   1.00800           0
      2187 PROB     38       LEU      HD12     HA3      0.900000E-01   1.00800           0
      2188 PROB     38       LEU      HD13     HA3      0.900000E-01   1.00800           0
      2189 PROB     38       LEU      CD2      CT3     -0.270000       12.0110           0
      2190 PROB     38       LEU      HD21     HA3      0.900000E-01   1.00800           0
      2191 PROB     38       LEU      HD22     HA3      0.900000E-01   1.00800           0
      2192 PROB     38       LEU      HD23     HA3      0.900000E-01   1.00800           0
      2193 PROB     38       LEU      C        C        0.510000       12.0110           0
      2194 PROB     38       LEU      O        O       -0.510000       15.9994           0
      2195 PROB     39       CYS      N        NH1     -0.470000       14.0070           0
      2196 PROB     39       CYS      HN       H        0.310000       1.00800           0
      2197 PROB     39       CYS      CA       CT1      0.700000E-01   12.0110           0
      2198 PROB     39       CYS      HA       HB1      0.900000E-01   1.00800           0
      2199 PROB     39       CYS      CB       CT2     -0.110000       12.0110           0
      2200 PROB     39       CYS      HB1      HA2      0.900000E-01   1.00800           0
      2201 PROB     39       CYS      HB2      HA2      0.900000E-01   1.00800           0
      2202 PROB     39       CYS      SG       S       -0.230000       32.0600           0
      2203 PROB     39       CYS      HG1      HS       0.160000       1.00800           0
      2204 PROB     39       CYS      C        C        0.510000       12.0110           0
      2205 PROB     39       CYS      O        O       -0.510000       15.9994           0
      2206 PROB     40       ASP      N        NH1     -0.470000       14.0070           0
      2207 PROB     40       ASP      HN       H        0.310000       1.00800           0
      2208 PROB     40       ASP      CA       CT1      0.700000E-01   12.0110           0
      2209 PROB     40       ASP      HA       HB1      0.900000E-01   1.00800           0
      2210 PROB     40       ASP      CB       CT2A    -0.280000       12.0110           0
      2211 PROB     40       ASP      HB1      HA2      0.900000E-01   1.00800           0
      2212 PROB     40       ASP      HB2      HA2      0.900000E-01   1.00800           0
      2213 PROB     40       ASP      CG       CC       0.620000       12.0110           0
      2214 PROB     40       ASP      OD1      OC      -0.760000       15.9994           0
      2215 PROB     40       ASP      OD2      OC      -0.760000       15.9994           0
      2216 PROB     40       ASP      C        C        0.510000       12.0110           0
      2217 PROB     40       ASP      O        O       -0.510000       15.9994           0
      2218 PROB     41       CYS      N        NH1     -0.470000       14.0070           0
      2219 PROB     41       CYS      HN       H        0.310000       1.00800           0
      2220 PROB     41       CYS      CA       CT1      0.700000E-01   12.0110           0
      2221 PROB     41       CYS      HA       HB1      0.900000E-01   1.00800           0
      2222 PROB     41       CYS      CB       CT2     -0.110000       12.0110           0
      2223 PROB     41       CYS      HB1      HA2      0.900000E-01   1.00800           0
      2224 PROB     41       CYS      HB2      HA2      0.900000E-01   1.00800           0
      2225 PROB     41       CYS      SG       S       -0.230000       32.0600           0
      2226 PROB     41       CYS      HG1      HS       0.160000       1.00800           0
      2227 PROB     41       CYS      C        C        0.510000       12.0110           0
      2228 PROB     41       CYS      O        O       -0.510000       15.9994           0
      2229 PROB     42       GLU      N        NH1     -0.470000       14.0070           0
      2230 PROB     42       GLU      HN       H        0.310000       1.00800           0
      2231 PROB     42       GLU      CA       CT1      0.700000E-01   12.0110           0
      2232 PROB     42       GLU      HA       HB1      0.900000E-01   1.00800           0
      2233 PROB     42       GLU      CB       CT2A    -0.180000       12.0110           0
      2234 PROB     42       GLU      HB1      HA2      0.900000E-01   1.00800           0
      2235 PROB     42       GLU      HB2      HA2      0.900000E-01   1.00800           0
      2236 PROB     42       GLU      CG       CT2     -0.280000       12.0110           0
      2237 PROB     42       GLU      HG1      HA2      0.900000E-01   1.00800           0
      2238 PROB     42       GLU      HG2      HA2      0.900000E-01   1.00800           0
      2239 PROB     42       GLU      CD       CC       0.620000       12.0110           0
      2240 PROB     42       GLU      OE1      OC      -0.760000       15.9994           0
      2241 PROB     42       GLU      OE2      OC      -0.760000       15.9994           0
      2242 PROB     42       GLU      C        C        0.510000       12.0110           0
      2243 PROB     42       GLU      O        O       -0.510000       15.9994           0
      2244 PROB     43       ILE      N        NH1     -0.470000       14.0070           0
      2245 PROB     43       ILE      HN       H        0.310000       1.00800           0
      2246 PROB     43       ILE      CA       CT1      0.700000E-01   12.0110           0
      2247 PROB     43       ILE      HA       HB1      0.900000E-01   1.00800           0
      2248 PROB     43       ILE      CB       CT1     -0.900000E-01   12.0110           0
      2249 PROB     43       ILE      HB       HA1      0.900000E-01   1.00800           0
      2250 PROB     43       ILE      CG2      CT3     -0.270000       12.0110           0
      2251 PROB     43       ILE      HG21     HA3      0.900000E-01   1.00800           0
      2252 PROB     43       ILE      HG22     HA3      0.900000E-01   1.00800           0
      2253 PROB     43       ILE      HG23     HA3      0.900000E-01   1.00800           0
      2254 PROB     43       ILE      CG1      CT2     -0.180000       12.0110           0
      2255 PROB     43       ILE      HG11     HA2      0.900000E-01   1.00800           0
      2256 PROB     43       ILE      HG12     HA2      0.900000E-01   1.00800           0
      2257 PROB     43       ILE      CD       CT3     -0.270000       12.0110           0
      2258 PROB     43       ILE      HD1      HA3      0.900000E-01   1.00800           0
      2259 PROB     43       ILE      HD2      HA3      0.900000E-01   1.00800           0
      2260 PROB     43       ILE      HD3      HA3      0.900000E-01   1.00800           0
      2261 PROB     43       ILE      C        C        0.510000       12.0110           0
      2262 PROB     43       ILE      O        O       -0.510000       15.9994           0
      2263 PROB     44       ALA      N        NH1     -0.470000       14.0070           0
      2264 PROB     44       ALA      HN       H        0.310000       1.00800           0
      2265 PROB     44       ALA      CA       CT1      0.700000E-01   12.0110           0
      2266 PROB     44       ALA      HA       HB1      0.900000E-01   1.00800           0
      2267 PROB     44       ALA      CB       CT3     -0.270000       12.0110           0
      2268 PROB     44       ALA      HB1      HA3      0.900000E-01   1.00800           0
      2269 PROB     44       ALA      HB2      HA3      0.900000E-01   1.00800           0
      2270 PROB     44       ALA      HB3      HA3      0.900000E-01   1.00800           0
      2271 PROB     44       ALA      C        C        0.510000       12.0110           0
      2272 PROB     44       ALA      O        O       -0.510000       15.9994           0
      2273 PROB     45       LEU      N        NH1     -0.470000       14.0070           0
      2274 PROB     45       LEU      HN       H        0.310000       1.00800           0
      2275 PROB     45       LEU      CA       CT1      0.700000E-01   12.0110           0
      2276 PROB     45       LEU      HA       HB1      0.900000E-01   1.00800           0
      2277 PROB     45       LEU      CB       CT2     -0.180000       12.0110           0
      2278 PROB     45       LEU      HB1      HA2      0.900000E-01   1.00800           0
      2279 PROB     45       LEU      HB2      HA2      0.900000E-01   1.00800           0
      2280 PROB     45       LEU      CG       CT1     -0.900000E-01   12.0110           0
      2281 PROB     45       LEU      HG       HA1      0.900000E-01   1.00800           0
      2282 PROB     45       LEU      CD1      CT3     -0.270000       12.0110           0
      2283 PROB     45       LEU      HD11     HA3      0.900000E-01   1.00800           0
      2284 PROB     45       LEU      HD12     HA3      0.900000E-01   1.00800           0
      2285 PROB     45       LEU      HD13     HA3      0.900000E-01   1.00800           0
      2286 PROB     45       LEU      CD2      CT3     -0.270000       12.0110           0
      2287 PROB     45       LEU      HD21     HA3      0.900000E-01   1.00800           0
      2288 PROB     45       LEU      HD22     HA3      0.900000E-01   1.00800           0
      2289 PROB     45       LEU      HD23     HA3      0.900000E-01   1.00800           0
      2290 PROB     45       LEU      C        C        0.510000       12.0110           0
      2291 PROB     45       LEU      O        O       -0.510000       15.9994           0
      2292 PROB     46       ILE      N        NH1     -0.470000       14.0070           0
      2293 PROB     46       ILE      HN       H        0.310000       1.00800           0
      2294 PROB     46       ILE      CA       CT1      0.700000E-01   12.0110           0
      2295 PROB     46       ILE      HA       HB1      0.900000E-01   1.00800           0
      2296 PROB     46       ILE      CB       CT1     -0.900000E-01   12.0110           0
      2297 PROB     46       ILE      HB       HA1      0.900000E-01   1.00800           0
      2298 PROB     46       ILE      CG2      CT3     -0.270000       12.0110           0
      2299 PROB     46       ILE      HG21     HA3      0.900000E-01   1.00800           0
      2300 PROB     46       ILE      HG22     HA3      0.900000E-01   1.00800           0
      2301 PROB     46       ILE      HG23     HA3      0.900000E-01   1.00800           0
      2302 PROB     46       ILE      CG1      CT2     -0.180000       12.0110           0
      2303 PROB     46       ILE      HG11     HA2      0.900000E-01   1.00800           0
      2304 PROB     46       ILE      HG12     HA2      0.900000E-01   1.00800           0
      2305 PROB     46       ILE      CD       CT3     -0.270000       12.0110           0
      2306 PROB     46       ILE      HD1      HA3      0.900000E-01   1.00800           0
      2307 PROB     46       ILE      HD2      HA3      0.900000E-01   1.00800           0
      2308 PROB     46       ILE      HD3      HA3      0.900000E-01   1.00800           0
      2309 PROB     46       ILE      C        C        0.510000       12.0110           0
      2310 PROB     46       ILE      O        O       -0.510000       15.9994           0
      2311 PROB     47       ILE      N        NH1     -0.470000       14.0070           0
      2312 PROB     47       ILE      HN       H        0.310000       1.00800           0
      2313 PROB     47       ILE      CA       CT1      0.700000E-01   12.0110           0
      2314 PROB     47       ILE      HA       HB1      0.900000E-01   1.00800           0
      2315 PROB     47       ILE      CB       CT1     -0.900000E-01   12.0110           0
      2316 PROB     47       ILE      HB       HA1      0.900000E-01   1.00800           0
      2317 PROB     47       ILE      CG2      CT3     -0.270000       12.0110           0
      2318 PROB     47       ILE      HG21     HA3      0.900000E-01   1.00800           0
      2319 PROB     47       ILE      HG22     HA3      0.900000E-01   1.00800           0
      2320 PROB     47       ILE      HG23     HA3      0.900000E-01   1.00800           0
      2321 PROB     47       ILE      CG1      CT2     -0.180000       12.0110           0
      2322 PROB     47       ILE      HG11     HA2      0.900000E-01   1.00800           0
      2323 PROB     47       ILE      HG12     HA2      0.900000E-01   1.00800           0
      2324 PROB     47       ILE      CD       CT3     -0.270000       12.0110           0
      2325 PROB     47       ILE      HD1      HA3      0.900000E-01   1.00800           0
      2326 PROB     47       ILE      HD2      HA3      0.900000E-01   1.00800           0
      2327 PROB     47       ILE      HD3      HA3      0.900000E-01   1.00800           0
      2328 PROB     47       ILE      C        C        0.510000       12.0110           0
      2329 PROB     47       ILE      O        O       -0.510000       15.9994           0
      2330 PROB     48       PHE      N        NH1     -0.470000       14.0070           0
      2331 PROB     48       PHE      HN       H        0.310000       1.00800           0
      2332 PROB     48       PHE      CA       CT1      0.700000E-01   12.0110           0
      2333 PROB     48       PHE      HA       HB1      0.900000E-01   1.00800           0
      2334 PROB     48       PHE      CB       CT2     -0.180000       12.0110           0
      2335 PROB     48       PHE      HB1      HA2      0.900000E-01   1.00800           0
      2336 PROB     48       PHE      HB2      HA2      0.900000E-01   1.00800           0
      2337 PROB     48       PHE      CG       CA        0.00000       12.0110           0
      2338 PROB     48       PHE      CD1      CA      -0.115000       12.0110           0
      2339 PROB     48       PHE      HD1      HP       0.115000       1.00800           0
      2340 PROB     48       PHE      CE1      CA      -0.115000       12.0110           0
      2341 PROB     48       PHE      HE1      HP       0.115000       1.00800           0
      2342 PROB     48       PHE      CZ       CA      -0.115000       12.0110           0
      2343 PROB     48       PHE      HZ       HP       0.115000       1.00800           0
      2344 PROB     48       PHE      CD2      CA      -0.115000       12.0110           0
      2345 PROB     48       PHE      HD2      HP       0.115000       1.00800           0
      2346 PROB     48       PHE      CE2      CA      -0.115000       12.0110           0
      2347 PROB     48       PHE      HE2      HP       0.115000       1.00800           0
      2348 PROB     48       PHE      C        C        0.510000       12.0110           0
      2349 PROB     48       PHE      O        O       -0.510000       15.9994           0
      2350 PROB     49       ASN      N        NH1     -0.470000       14.0070           0
      2351 PROB     49       ASN      HN       H        0.310000       1.00800           0
      2352 PROB     49       ASN      CA       CT1      0.700000E-01   12.0110           0
      2353 PROB     49       ASN      HA       HB1      0.900000E-01   1.00800           0
      2354 PROB     49       ASN      CB       CT2     -0.180000       12.0110           0
      2355 PROB     49       ASN      HB1      HA2      0.900000E-01   1.00800           0
      2356 PROB     49       ASN      HB2      HA2      0.900000E-01   1.00800           0
      2357 PROB     49       ASN      CG       CC       0.550000       12.0110           0
      2358 PROB     49       ASN      OD1      O       -0.550000       15.9994           0
      2359 PROB     49       ASN      ND2      NH2     -0.620000       14.0070           0
      2360 PROB     49       ASN      HD21     H        0.320000       1.00800           0
      2361 PROB     49       ASN      HD22     H        0.300000       1.00800           0
      2362 PROB     49       ASN      C        C        0.510000       12.0110           0
      2363 PROB     49       ASN      O        O       -0.510000       15.9994           0
      2364 PROB     50       HSD      N        NH1     -0.470000       14.0070           0
      2365 PROB     50       HSD      HN       H        0.310000       1.00800           0
      2366 PROB     50       HSD      CA       CT1      0.700000E-01   12.0110           0
      2367 PROB     50       HSD      HA       HB1      0.900000E-01   1.00800           0
      2368 PROB     50       HSD      CB       CT2     -0.900000E-01   12.0110           0
      2369 PROB     50       HSD      HB1      HA2      0.900000E-01   1.00800           0
      2370 PROB     50       HSD      HB2      HA2      0.900000E-01   1.00800           0
      2371 PROB     50       HSD      ND1      NR1     -0.360000       14.0070           0
      2372 PROB     50       HSD      HD1      H        0.320000       1.00800           0
      2373 PROB     50       HSD      CG       CPH1    -0.500000E-01   12.0110           0
      2374 PROB     50       HSD      CE1      CPH2     0.250000       12.0110           0
      2375 PROB     50       HSD      HE1      HR1      0.130000       1.00800           0
      2376 PROB     50       HSD      NE2      NR2     -0.700000       14.0070           0
      2377 PROB     50       HSD      CD2      CPH1     0.220000       12.0110           0
      2378 PROB     50       HSD      HD2      HR3      0.100000       1.00800           0
      2379 PROB     50       HSD      C        C        0.510000       12.0110           0
      2380 PROB     50       HSD      O        O       -0.510000       15.9994           0
      2381 PROB     51       SER      N        NH1     -0.470000       14.0070           0
      2382 PROB     51       SER      HN       H        0.310000       1.00800           0
      2383 PROB     51       SER      CA       CT1      0.700000E-01   12.0110           0
      2384 PROB     51       SER      HA       HB1      0.900000E-01   1.00800           0
      2385 PROB     51       SER      CB       CT2      0.500000E-01   12.0110           0
      2386 PROB     51       SER      HB1      HA2      0.900000E-01   1.00800           0
      2387 PROB     51       SER      HB2      HA2      0.900000E-01   1.00800           0
      2388 PROB     51       SER      OG       OH1     -0.660000       15.9994           0
      2389 PROB     51       SER      HG1      H        0.430000       1.00800           0
      2390 PROB     51       SER      C        C        0.510000       12.0110           0
      2391 PROB     51       SER      O        O       -0.510000       15.9994           0
      2392 PROB     52       ASN      N        NH1     -0.470000       14.0070           0
      2393 PROB     52       ASN      HN       H        0.310000       1.00800           0
      2394 PROB     52       ASN      CA       CT1      0.700000E-01   12.0110           0
      2395 PROB     52       ASN      HA       HB1      0.900000E-01   1.00800           0
      2396 PROB     52       ASN      CB       CT2     -0.180000       12.0110           0
      2397 PROB     52       ASN      HB1      HA2      0.900000E-01   1.00800           0
      2398 PROB     52       ASN      HB2      HA2      0.900000E-01   1.00800           0
      2399 PROB     52       ASN      CG       CC       0.550000       12.0110           0
      2400 PROB     52       ASN      OD1      O       -0.550000       15.9994           0
      2401 PROB     52       ASN      ND2      NH2     -0.620000       14.0070           0
      2402 PROB     52       ASN      HD21     H        0.320000       1.00800           0
      2403 PROB     52       ASN      HD22     H        0.300000       1.00800           0
      2404 PROB     52       ASN      C        C        0.510000       12.0110           0
      2405 PROB     52       ASN      O        O       -0.510000       15.9994           0
      2406 PROB     53       LYS      N        NH1     -0.470000       14.0070           0
      2407 PROB     53       LYS      HN       H        0.310000       1.00800           0
      2408 PROB     53       LYS      CA       CT1      0.700000E-01   12.0110           0
      2409 PROB     53       LYS      HA       HB1      0.900000E-01   1.00800           0
      2410 PROB     53       LYS      CB       CT2     -0.180000       12.0110           0
      2411 PROB     53       LYS      HB1      HA2      0.900000E-01   1.00800           0
      2412 PROB     53       LYS      HB2      HA2      0.900000E-01   1.00800           0
      2413 PROB     53       LYS      CG       CT2     -0.180000       12.0110           0
      2414 PROB     53       LYS      HG1      HA2      0.900000E-01   1.00800           0
      2415 PROB     53       LYS      HG2      HA2      0.900000E-01   1.00800           0
      2416 PROB     53       LYS      CD       CT2     -0.180000       12.0110           0
      2417 PROB     53       LYS      HD1      HA2      0.900000E-01   1.00800           0
      2418 PROB     53       LYS      HD2      HA2      0.900000E-01   1.00800           0
      2419 PROB     53       LYS      CE       CT2      0.210000       12.0110           0
      2420 PROB     53       LYS      HE1      HA2      0.500000E-01   1.00800           0
      2421 PROB     53       LYS      HE2      HA2      0.500000E-01   1.00800           0
      2422 PROB     53       LYS      NZ       NH3     -0.300000       14.0070           0
      2423 PROB     53       LYS      HZ1      HC       0.330000       1.00800           0
      2424 PROB     53       LYS      HZ2      HC       0.330000       1.00800           0
      2425 PROB     53       LYS      HZ3      HC       0.330000       1.00800           0
      2426 PROB     53       LYS      C        C        0.510000       12.0110           0
      2427 PROB     53       LYS      O        O       -0.510000       15.9994           0
      2428 PROB     54       LEU      N        NH1     -0.470000       14.0070           0
      2429 PROB     54       LEU      HN       H        0.310000       1.00800           0
      2430 PROB     54       LEU      CA       CT1      0.700000E-01   12.0110           0
      2431 PROB     54       LEU      HA       HB1      0.900000E-01   1.00800           0
      2432 PROB     54       LEU      CB       CT2     -0.180000       12.0110           0
      2433 PROB     54       LEU      HB1      HA2      0.900000E-01   1.00800           0
      2434 PROB     54       LEU      HB2      HA2      0.900000E-01   1.00800           0
      2435 PROB     54       LEU      CG       CT1     -0.900000E-01   12.0110           0
      2436 PROB     54       LEU      HG       HA1      0.900000E-01   1.00800           0
      2437 PROB     54       LEU      CD1      CT3     -0.270000       12.0110           0
      2438 PROB     54       LEU      HD11     HA3      0.900000E-01   1.00800           0
      2439 PROB     54       LEU      HD12     HA3      0.900000E-01   1.00800           0
      2440 PROB     54       LEU      HD13     HA3      0.900000E-01   1.00800           0
      2441 PROB     54       LEU      CD2      CT3     -0.270000       12.0110           0
      2442 PROB     54       LEU      HD21     HA3      0.900000E-01   1.00800           0
      2443 PROB     54       LEU      HD22     HA3      0.900000E-01   1.00800           0
      2444 PROB     54       LEU      HD23     HA3      0.900000E-01   1.00800           0
      2445 PROB     54       LEU      C        C        0.510000       12.0110           0
      2446 PROB     54       LEU      O        O       -0.510000       15.9994           0
      2447 PROB     55       PHE      N        NH1     -0.470000       14.0070           0
      2448 PROB     55       PHE      HN       H        0.310000       1.00800           0
      2449 PROB     55       PHE      CA       CT1      0.700000E-01   12.0110           0
      2450 PROB     55       PHE      HA       HB1      0.900000E-01   1.00800           0
      2451 PROB     55       PHE      CB       CT2     -0.180000       12.0110           0
      2452 PROB     55       PHE      HB1      HA2      0.900000E-01   1.00800           0
      2453 PROB     55       PHE      HB2      HA2      0.900000E-01   1.00800           0
      2454 PROB     55       PHE      CG       CA        0.00000       12.0110           0
      2455 PROB     55       PHE      CD1      CA      -0.115000       12.0110           0
      2456 PROB     55       PHE      HD1      HP       0.115000       1.00800           0
      2457 PROB     55       PHE      CE1      CA      -0.115000       12.0110           0
      2458 PROB     55       PHE      HE1      HP       0.115000       1.00800           0
      2459 PROB     55       PHE      CZ       CA      -0.115000       12.0110           0
      2460 PROB     55       PHE      HZ       HP       0.115000       1.00800           0
      2461 PROB     55       PHE      CD2      CA      -0.115000       12.0110           0
      2462 PROB     55       PHE      HD2      HP       0.115000       1.00800           0
      2463 PROB     55       PHE      CE2      CA      -0.115000       12.0110           0
      2464 PROB     55       PHE      HE2      HP       0.115000       1.00800           0
      2465 PROB     55       PHE      C        C        0.510000       12.0110           0
      2466 PROB     55       PHE      O        O       -0.510000       15.9994           0
      2467 PROB     56       GLN      N        NH1     -0.470000       14.0070           0
      2468 PROB     56       GLN      HN       H        0.310000       1.00800           0
      2469 PROB     56       GLN      CA       CT1      0.700000E-01   12.0110           0
      2470 PROB     56       GLN      HA       HB1      0.900000E-01   1.00800           0
      2471 PROB     56       GLN      CB       CT2     -0.180000       12.0110           0
      2472 PROB     56       GLN      HB1      HA2      0.900000E-01   1.00800           0
      2473 PROB     56       GLN      HB2      HA2      0.900000E-01   1.00800           0
      2474 PROB     56       GLN      CG       CT2     -0.180000       12.0110           0
      2475 PROB     56       GLN      HG1      HA2      0.900000E-01   1.00800           0
      2476 PROB     56       GLN      HG2      HA2      0.900000E-01   1.00800           0
      2477 PROB     56       GLN      CD       CC       0.550000       12.0110           0
      2478 PROB     56       GLN      OE1      O       -0.550000       15.9994           0
      2479 PROB     56       GLN      NE2      NH2     -0.620000       14.0070           0
      2480 PROB     56       GLN      HE21     H        0.320000       1.00800           0
      2481 PROB     56       GLN      HE22     H        0.300000       1.00800           0
      2482 PROB     56       GLN      C        C        0.510000       12.0110           0
      2483 PROB     56       GLN      O        O       -0.510000       15.9994           0
      2484 PROB     57       TYR      N        NH1     -0.470000       14.0070           0
      2485 PROB     57       TYR      HN       H        0.310000       1.00800           0
      2486 PROB     57       TYR      CA       CT1      0.700000E-01   12.0110           0
      2487 PROB     57       TYR      HA       HB1      0.900000E-01   1.00800           0
      2488 PROB     57       TYR      CB       CT2     -0.180000       12.0110           0
      2489 PROB     57       TYR      HB1      HA2      0.900000E-01   1.00800           0
      2490 PROB     57       TYR      HB2      HA2      0.900000E-01   1.00800           0
      2491 PROB     57       TYR      CG       CA        0.00000       12.0110           0
      2492 PROB     57       TYR      CD1      CA      -0.115000       12.0110           0
      2493 PROB     57       TYR      HD1      HP       0.115000       1.00800           0
      2494 PROB     57       TYR      CE1      CA      -0.115000       12.0110           0
      2495 PROB     57       TYR      HE1      HP       0.115000       1.00800           0
      2496 PROB     57       TYR      CZ       CA       0.110000       12.0110           0
      2497 PROB     57       TYR      OH       OH1     -0.540000       15.9994           0
      2498 PROB     57       TYR      HH       H        0.430000       1.00800           0
      2499 PROB     57       TYR      CD2      CA      -0.115000       12.0110           0
      2500 PROB     57       TYR      HD2      HP       0.115000       1.00800           0
      2501 PROB     57       TYR      CE2      CA      -0.115000       12.0110           0
      2502 PROB     57       TYR      HE2      HP       0.115000       1.00800           0
      2503 PROB     57       TYR      C        C        0.510000       12.0110           0
      2504 PROB     57       TYR      O        O       -0.510000       15.9994           0
      2505 PROB     58       ALA      N        NH1     -0.470000       14.0070           0
      2506 PROB     58       ALA      HN       H        0.310000       1.00800           0
      2507 PROB     58       ALA      CA       CT1      0.700000E-01   12.0110           0
      2508 PROB     58       ALA      HA       HB1      0.900000E-01   1.00800           0
      2509 PROB     58       ALA      CB       CT3     -0.270000       12.0110           0
      2510 PROB     58       ALA      HB1      HA3      0.900000E-01   1.00800           0
      2511 PROB     58       ALA      HB2      HA3      0.900000E-01   1.00800           0
      2512 PROB     58       ALA      HB3      HA3      0.900000E-01   1.00800           0
      2513 PROB     58       ALA      C        C        0.510000       12.0110           0
      2514 PROB     58       ALA      O        O       -0.510000       15.9994           0
      2515 PROB     59       SER      N        NH1     -0.470000       14.0070           0
      2516 PROB     59       SER      HN       H        0.310000       1.00800           0
      2517 PROB     59       SER      CA       CT1      0.700000E-01   12.0110           0
      2518 PROB     59       SER      HA       HB1      0.900000E-01   1.00800           0
      2519 PROB     59       SER      CB       CT2      0.500000E-01   12.0110           0
      2520 PROB     59       SER      HB1      HA2      0.900000E-01   1.00800           0
      2521 PROB     59       SER      HB2      HA2      0.900000E-01   1.00800           0
      2522 PROB     59       SER      OG       OH1     -0.660000       15.9994           0
      2523 PROB     59       SER      HG1      H        0.430000       1.00800           0
      2524 PROB     59       SER      C        C        0.510000       12.0110           0
      2525 PROB     59       SER      O        O       -0.510000       15.9994           0
      2526 PROB     60       THR      N        NH1     -0.470000       14.0070           0
      2527 PROB     60       THR      HN       H        0.310000       1.00800           0
      2528 PROB     60       THR      CA       CT1      0.700000E-01   12.0110           0
      2529 PROB     60       THR      HA       HB1      0.900000E-01   1.00800           0
      2530 PROB     60       THR      CB       CT1      0.140000       12.0110           0
      2531 PROB     60       THR      HB       HA1      0.900000E-01   1.00800           0
      2532 PROB     60       THR      OG1      OH1     -0.660000       15.9994           0
      2533 PROB     60       THR      HG1      H        0.430000       1.00800           0
      2534 PROB     60       THR      CG2      CT3     -0.270000       12.0110           0
      2535 PROB     60       THR      HG21     HA3      0.900000E-01   1.00800           0
      2536 PROB     60       THR      HG22     HA3      0.900000E-01   1.00800           0
      2537 PROB     60       THR      HG23     HA3      0.900000E-01   1.00800           0
      2538 PROB     60       THR      C        C        0.510000       12.0110           0
      2539 PROB     60       THR      O        O       -0.510000       15.9994           0
      2540 PROB     61       ASP      N        NH1     -0.470000       14.0070           0
      2541 PROB     61       ASP      HN       H        0.310000       1.00800           0
      2542 PROB     61       ASP      CA       CT1      0.700000E-01   12.0110           0
      2543 PROB     61       ASP      HA       HB1      0.900000E-01   1.00800           0
      2544 PROB     61       ASP      CB       CT2A    -0.280000       12.0110           0
      2545 PROB     61       ASP      HB1      HA2      0.900000E-01   1.00800           0
      2546 PROB     61       ASP      HB2      HA2      0.900000E-01   1.00800           0
      2547 PROB     61       ASP      CG       CC       0.620000       12.0110           0
      2548 PROB     61       ASP      OD1      OC      -0.760000       15.9994           0
      2549 PROB     61       ASP      OD2      OC      -0.760000       15.9994           0
      2550 PROB     61       ASP      C        C        0.510000       12.0110           0
      2551 PROB     61       ASP      O        O       -0.510000       15.9994           0
      2552 PROB     62       MET      N        NH1     -0.470000       14.0070           0
      2553 PROB     62       MET      HN       H        0.310000       1.00800           0
      2554 PROB     62       MET      CA       CT1      0.700000E-01   12.0110           0
      2555 PROB     62       MET      HA       HB1      0.900000E-01   1.00800           0
      2556 PROB     62       MET      CB       CT2     -0.180000       12.0110           0
      2557 PROB     62       MET      HB1      HA2      0.900000E-01   1.00800           0
      2558 PROB     62       MET      HB2      HA2      0.900000E-01   1.00800           0
      2559 PROB     62       MET      CG       CT2     -0.140000       12.0110           0
      2560 PROB     62       MET      HG1      HA2      0.900000E-01   1.00800           0
      2561 PROB     62       MET      HG2      HA2      0.900000E-01   1.00800           0
      2562 PROB     62       MET      SD       S       -0.900000E-01   32.0600           0
      2563 PROB     62       MET      CE       CT3     -0.220000       12.0110           0
      2564 PROB     62       MET      HE1      HA3      0.900000E-01   1.00800           0
      2565 PROB     62       MET      HE2      HA3      0.900000E-01   1.00800           0
      2566 PROB     62       MET      HE3      HA3      0.900000E-01   1.00800           0
      2567 PROB     62       MET      C        C        0.510000       12.0110           0
      2568 PROB     62       MET      O        O       -0.510000       15.9994           0
      2569 PROB     63       ASP      N        NH1     -0.470000       14.0070           0
      2570 PROB     63       ASP      HN       H        0.310000       1.00800           0
      2571 PROB     63       ASP      CA       CT1      0.700000E-01   12.0110           0
      2572 PROB     63       ASP      HA       HB1      0.900000E-01   1.00800           0
      2573 PROB     63       ASP      CB       CT2A    -0.280000       12.0110           0
      2574 PROB     63       ASP      HB1      HA2      0.900000E-01   1.00800           0
      2575 PROB     63       ASP      HB2      HA2      0.900000E-01   1.00800           0
      2576 PROB     63       ASP      CG       CC       0.620000       12.0110           0
      2577 PROB     63       ASP      OD1      OC      -0.760000       15.9994           0
      2578 PROB     63       ASP      OD2      OC      -0.760000       15.9994           0
      2579 PROB     63       ASP      C        C        0.510000       12.0110           0
      2580 PROB     63       ASP      O        O       -0.510000       15.9994           0
      2581 PROB     64       LYS      N        NH1     -0.470000       14.0070           0
      2582 PROB     64       LYS      HN       H        0.310000       1.00800           0
      2583 PROB     64       LYS      CA       CT1      0.700000E-01   12.0110           0
      2584 PROB     64       LYS      HA       HB1      0.900000E-01   1.00800           0
      2585 PROB     64       LYS      CB       CT2     -0.180000       12.0110           0
      2586 PROB     64       LYS      HB1      HA2      0.900000E-01   1.00800           0
      2587 PROB     64       LYS      HB2      HA2      0.900000E-01   1.00800           0
      2588 PROB     64       LYS      CG       CT2     -0.180000       12.0110           0
      2589 PROB     64       LYS      HG1      HA2      0.900000E-01   1.00800           0
      2590 PROB     64       LYS      HG2      HA2      0.900000E-01   1.00800           0
      2591 PROB     64       LYS      CD       CT2     -0.180000       12.0110           0
      2592 PROB     64       LYS      HD1      HA2      0.900000E-01   1.00800           0
      2593 PROB     64       LYS      HD2      HA2      0.900000E-01   1.00800           0
      2594 PROB     64       LYS      CE       CT2      0.210000       12.0110           0
      2595 PROB     64       LYS      HE1      HA2      0.500000E-01   1.00800           0
      2596 PROB     64       LYS      HE2      HA2      0.500000E-01   1.00800           0
      2597 PROB     64       LYS      NZ       NH3     -0.300000       14.0070           0
      2598 PROB     64       LYS      HZ1      HC       0.330000       1.00800           0
      2599 PROB     64       LYS      HZ2      HC       0.330000       1.00800           0
      2600 PROB     64       LYS      HZ3      HC       0.330000       1.00800           0
      2601 PROB     64       LYS      C        C        0.510000       12.0110           0
      2602 PROB     64       LYS      O        O       -0.510000       15.9994           0
      2603 PROB     65       VAL      N        NH1     -0.470000       14.0070           0
      2604 PROB     65       VAL      HN       H        0.310000       1.00800           0
      2605 PROB     65       VAL      CA       CT1      0.700000E-01   12.0110           0
      2606 PROB     65       VAL      HA       HB1      0.900000E-01   1.00800           0
      2607 PROB     65       VAL      CB       CT1     -0.900000E-01   12.0110           0
      2608 PROB     65       VAL      HB       HA1      0.900000E-01   1.00800           0
      2609 PROB     65       VAL      CG1      CT3     -0.270000       12.0110           0
      2610 PROB     65       VAL      HG11     HA3      0.900000E-01   1.00800           0
      2611 PROB     65       VAL      HG12     HA3      0.900000E-01   1.00800           0
      2612 PROB     65       VAL      HG13     HA3      0.900000E-01   1.00800           0
      2613 PROB     65       VAL      CG2      CT3     -0.270000       12.0110           0
      2614 PROB     65       VAL      HG21     HA3      0.900000E-01   1.00800           0
      2615 PROB     65       VAL      HG22     HA3      0.900000E-01   1.00800           0
      2616 PROB     65       VAL      HG23     HA3      0.900000E-01   1.00800           0
      2617 PROB     65       VAL      C        C        0.510000       12.0110           0
      2618 PROB     65       VAL      O        O       -0.510000       15.9994           0
      2619 PROB     66       LEU      N        NH1     -0.470000       14.0070           0
      2620 PROB     66       LEU      HN       H        0.310000       1.00800           0
      2621 PROB     66       LEU      CA       CT1      0.700000E-01   12.0110           0
      2622 PROB     66       LEU      HA       HB1      0.900000E-01   1.00800           0
      2623 PROB     66       LEU      CB       CT2     -0.180000       12.0110           0
      2624 PROB     66       LEU      HB1      HA2      0.900000E-01   1.00800           0
      2625 PROB     66       LEU      HB2      HA2      0.900000E-01   1.00800           0
      2626 PROB     66       LEU      CG       CT1     -0.900000E-01   12.0110           0
      2627 PROB     66       LEU      HG       HA1      0.900000E-01   1.00800           0
      2628 PROB     66       LEU      CD1      CT3     -0.270000       12.0110           0
      2629 PROB     66       LEU      HD11     HA3      0.900000E-01   1.00800           0
      2630 PROB     66       LEU      HD12     HA3      0.900000E-01   1.00800           0
      2631 PROB     66       LEU      HD13     HA3      0.900000E-01   1.00800           0
      2632 PROB     66       LEU      CD2      CT3     -0.270000       12.0110           0
      2633 PROB     66       LEU      HD21     HA3      0.900000E-01   1.00800           0
      2634 PROB     66       LEU      HD22     HA3      0.900000E-01   1.00800           0
      2635 PROB     66       LEU      HD23     HA3      0.900000E-01   1.00800           0
      2636 PROB     66       LEU      C        C        0.510000       12.0110           0
      2637 PROB     66       LEU      O        O       -0.510000       15.9994           0
      2638 PROB     67       LEU      N        NH1     -0.470000       14.0070           0
      2639 PROB     67       LEU      HN       H        0.310000       1.00800           0
      2640 PROB     67       LEU      CA       CT1      0.700000E-01   12.0110           0
      2641 PROB     67       LEU      HA       HB1      0.900000E-01   1.00800           0
      2642 PROB     67       LEU      CB       CT2     -0.180000       12.0110           0
      2643 PROB     67       LEU      HB1      HA2      0.900000E-01   1.00800           0
      2644 PROB     67       LEU      HB2      HA2      0.900000E-01   1.00800           0
      2645 PROB     67       LEU      CG       CT1     -0.900000E-01   12.0110           0
      2646 PROB     67       LEU      HG       HA1      0.900000E-01   1.00800           0
      2647 PROB     67       LEU      CD1      CT3     -0.270000       12.0110           0
      2648 PROB     67       LEU      HD11     HA3      0.900000E-01   1.00800           0
      2649 PROB     67       LEU      HD12     HA3      0.900000E-01   1.00800           0
      2650 PROB     67       LEU      HD13     HA3      0.900000E-01   1.00800           0
      2651 PROB     67       LEU      CD2      CT3     -0.270000       12.0110           0
      2652 PROB     67       LEU      HD21     HA3      0.900000E-01   1.00800           0
      2653 PROB     67       LEU      HD22     HA3      0.900000E-01   1.00800           0
      2654 PROB     67       LEU      HD23     HA3      0.900000E-01   1.00800           0
      2655 PROB     67       LEU      C        C        0.510000       12.0110           0
      2656 PROB     67       LEU      O        O       -0.510000       15.9994           0
      2657 PROB     68       LYS      N        NH1     -0.470000       14.0070           0
      2658 PROB     68       LYS      HN       H        0.310000       1.00800           0
      2659 PROB     68       LYS      CA       CT1      0.700000E-01   12.0110           0
      2660 PROB     68       LYS      HA       HB1      0.900000E-01   1.00800           0
      2661 PROB     68       LYS      CB       CT2     -0.180000       12.0110           0
      2662 PROB     68       LYS      HB1      HA2      0.900000E-01   1.00800           0
      2663 PROB     68       LYS      HB2      HA2      0.900000E-01   1.00800           0
      2664 PROB     68       LYS      CG       CT2     -0.180000       12.0110           0
      2665 PROB     68       LYS      HG1      HA2      0.900000E-01   1.00800           0
      2666 PROB     68       LYS      HG2      HA2      0.900000E-01   1.00800           0
      2667 PROB     68       LYS      CD       CT2     -0.180000       12.0110           0
      2668 PROB     68       LYS      HD1      HA2      0.900000E-01   1.00800           0
      2669 PROB     68       LYS      HD2      HA2      0.900000E-01   1.00800           0
      2670 PROB     68       LYS      CE       CT2      0.210000       12.0110           0
      2671 PROB     68       LYS      HE1      HA2      0.500000E-01   1.00800           0
      2672 PROB     68       LYS      HE2      HA2      0.500000E-01   1.00800           0
      2673 PROB     68       LYS      NZ       NH3     -0.300000       14.0070           0
      2674 PROB     68       LYS      HZ1      HC       0.330000       1.00800           0
      2675 PROB     68       LYS      HZ2      HC       0.330000       1.00800           0
      2676 PROB     68       LYS      HZ3      HC       0.330000       1.00800           0
      2677 PROB     68       LYS      C        C        0.510000       12.0110           0
      2678 PROB     68       LYS      O        O       -0.510000       15.9994           0
      2679 PROB     69       TYR      N        NH1     -0.470000       14.0070           0
      2680 PROB     69       TYR      HN       H        0.310000       1.00800           0
      2681 PROB     69       TYR      CA       CT1      0.700000E-01   12.0110           0
      2682 PROB     69       TYR      HA       HB1      0.900000E-01   1.00800           0
      2683 PROB     69       TYR      CB       CT2     -0.180000       12.0110           0
      2684 PROB     69       TYR      HB1      HA2      0.900000E-01   1.00800           0
      2685 PROB     69       TYR      HB2      HA2      0.900000E-01   1.00800           0
      2686 PROB     69       TYR      CG       CA        0.00000       12.0110           0
      2687 PROB     69       TYR      CD1      CA      -0.115000       12.0110           0
      2688 PROB     69       TYR      HD1      HP       0.115000       1.00800           0
      2689 PROB     69       TYR      CE1      CA      -0.115000       12.0110           0
      2690 PROB     69       TYR      HE1      HP       0.115000       1.00800           0
      2691 PROB     69       TYR      CZ       CA       0.110000       12.0110           0
      2692 PROB     69       TYR      OH       OH1     -0.540000       15.9994           0
      2693 PROB     69       TYR      HH       H        0.430000       1.00800           0
      2694 PROB     69       TYR      CD2      CA      -0.115000       12.0110           0
      2695 PROB     69       TYR      HD2      HP       0.115000       1.00800           0
      2696 PROB     69       TYR      CE2      CA      -0.115000       12.0110           0
      2697 PROB     69       TYR      HE2      HP       0.115000       1.00800           0
      2698 PROB     69       TYR      C        C        0.510000       12.0110           0
      2699 PROB     69       TYR      O        O       -0.510000       15.9994           0
      2700 PROB     70       THR      N        NH1     -0.470000       14.0070           0
      2701 PROB     70       THR      HN       H        0.310000       1.00800           0
      2702 PROB     70       THR      CA       CT1      0.700000E-01   12.0110           0
      2703 PROB     70       THR      HA       HB1      0.900000E-01   1.00800           0
      2704 PROB     70       THR      CB       CT1      0.140000       12.0110           0
      2705 PROB     70       THR      HB       HA1      0.900000E-01   1.00800           0
      2706 PROB     70       THR      OG1      OH1     -0.660000       15.9994           0
      2707 PROB     70       THR      HG1      H        0.430000       1.00800           0
      2708 PROB     70       THR      CG2      CT3     -0.270000       12.0110           0
      2709 PROB     70       THR      HG21     HA3      0.900000E-01   1.00800           0
      2710 PROB     70       THR      HG22     HA3      0.900000E-01   1.00800           0
      2711 PROB     70       THR      HG23     HA3      0.900000E-01   1.00800           0
      2712 PROB     70       THR      C        C        0.510000       12.0110           0
      2713 PROB     70       THR      O        O       -0.510000       15.9994           0
      2714 PROB     71       GLU      N        NH1     -0.470000       14.0070           0
      2715 PROB     71       GLU      HN       H        0.310000       1.00800           0
      2716 PROB     71       GLU      CA       CT1      0.700000E-01   12.0110           0
      2717 PROB     71       GLU      HA       HB1      0.900000E-01   1.00800           0
      2718 PROB     71       GLU      CB       CT2A    -0.180000       12.0110           0
      2719 PROB     71       GLU      HB1      HA2      0.900000E-01   1.00800           0
      2720 PROB     71       GLU      HB2      HA2      0.900000E-01   1.00800           0
      2721 PROB     71       GLU      CG       CT2     -0.280000       12.0110           0
      2722 PROB     71       GLU      HG1      HA2      0.900000E-01   1.00800           0
      2723 PROB     71       GLU      HG2      HA2      0.900000E-01   1.00800           0
      2724 PROB     71       GLU      CD       CC       0.620000       12.0110           0
      2725 PROB     71       GLU      OE1      OC      -0.760000       15.9994           0
      2726 PROB     71       GLU      OE2      OC      -0.760000       15.9994           0
      2727 PROB     71       GLU      C        C        0.510000       12.0110           0
      2728 PROB     71       GLU      O        O       -0.510000       15.9994           0
      2729 PROB     72       TYR      N        NH1     -0.470000       14.0070           0
      2730 PROB     72       TYR      HN       H        0.310000       1.00800           0
      2731 PROB     72       TYR      CA       CT1      0.700000E-01   12.0110           0
      2732 PROB     72       TYR      HA       HB1      0.900000E-01   1.00800           0
      2733 PROB     72       TYR      CB       CT2     -0.180000       12.0110           0
      2734 PROB     72       TYR      HB1      HA2      0.900000E-01   1.00800           0
      2735 PROB     72       TYR      HB2      HA2      0.900000E-01   1.00800           0
      2736 PROB     72       TYR      CG       CA        0.00000       12.0110           0
      2737 PROB     72       TYR      CD1      CA      -0.115000       12.0110           0
      2738 PROB     72       TYR      HD1      HP       0.115000       1.00800           0
      2739 PROB     72       TYR      CE1      CA      -0.115000       12.0110           0
      2740 PROB     72       TYR      HE1      HP       0.115000       1.00800           0
      2741 PROB     72       TYR      CZ       CA       0.110000       12.0110           0
      2742 PROB     72       TYR      OH       OH1     -0.540000       15.9994           0
      2743 PROB     72       TYR      HH       H        0.430000       1.00800           0
      2744 PROB     72       TYR      CD2      CA      -0.115000       12.0110           0
      2745 PROB     72       TYR      HD2      HP       0.115000       1.00800           0
      2746 PROB     72       TYR      CE2      CA      -0.115000       12.0110           0
      2747 PROB     72       TYR      HE2      HP       0.115000       1.00800           0
      2748 PROB     72       TYR      C        C        0.510000       12.0110           0
      2749 PROB     72       TYR      O        O       -0.510000       15.9994           0
      2750 PROB     73       ASN      N        NH1     -0.470000       14.0070           0
      2751 PROB     73       ASN      HN       H        0.310000       1.00800           0
      2752 PROB     73       ASN      CA       CT1      0.700000E-01   12.0110           0
      2753 PROB     73       ASN      HA       HB1      0.900000E-01   1.00800           0
      2754 PROB     73       ASN      CB       CT2     -0.180000       12.0110           0
      2755 PROB     73       ASN      HB1      HA2      0.900000E-01   1.00800           0
      2756 PROB     73       ASN      HB2      HA2      0.900000E-01   1.00800           0
      2757 PROB     73       ASN      CG       CC       0.550000       12.0110           0
      2758 PROB     73       ASN      OD1      O       -0.550000       15.9994           0
      2759 PROB     73       ASN      ND2      NH2     -0.620000       14.0070           0
      2760 PROB     73       ASN      HD21     H        0.320000       1.00800           0
      2761 PROB     73       ASN      HD22     H        0.300000       1.00800           0
      2762 PROB     73       ASN      C        C        0.510000       12.0110           0
      2763 PROB     73       ASN      O        O       -0.510000       15.9994           0
      2764 PROB     74       GLU      N        NH1     -0.470000       14.0070           0
      2765 PROB     74       GLU      HN       H        0.310000       1.00800           0
      2766 PROB     74       GLU      CA       CT1      0.700000E-01   12.0110           0
      2767 PROB     74       GLU      HA       HB1      0.900000E-01   1.00800           0
      2768 PROB     74       GLU      CB       CT2A    -0.180000       12.0110           0
      2769 PROB     74       GLU      HB1      HA2      0.900000E-01   1.00800           0
      2770 PROB     74       GLU      HB2      HA2      0.900000E-01   1.00800           0
      2771 PROB     74       GLU      CG       CT2     -0.280000       12.0110           0
      2772 PROB     74       GLU      HG1      HA2      0.900000E-01   1.00800           0
      2773 PROB     74       GLU      HG2      HA2      0.900000E-01   1.00800           0
      2774 PROB     74       GLU      CD       CC       0.620000       12.0110           0
      2775 PROB     74       GLU      OE1      OC      -0.760000       15.9994           0
      2776 PROB     74       GLU      OE2      OC      -0.760000       15.9994           0
      2777 PROB     74       GLU      C        C        0.510000       12.0110           0
      2778 PROB     74       GLU      O        O       -0.510000       15.9994           0
      2779 PROB     75       PRO      N        N       -0.290000       14.0070           0
      2780 PROB     75       PRO      CD       CP3       0.00000       12.0110           0
      2781 PROB     75       PRO      HD1      HA2      0.900000E-01   1.00800           0
      2782 PROB     75       PRO      HD2      HA2      0.900000E-01   1.00800           0
      2783 PROB     75       PRO      CA       CP1      0.200000E-01   12.0110           0
      2784 PROB     75       PRO      HA       HB1      0.900000E-01   1.00800           0
      2785 PROB     75       PRO      CB       CP2     -0.180000       12.0110           0
      2786 PROB     75       PRO      HB1      HA2      0.900000E-01   1.00800           0
      2787 PROB     75       PRO      HB2      HA2      0.900000E-01   1.00800           0
      2788 PROB     75       PRO      CG       CP2     -0.180000       12.0110           0
      2789 PROB     75       PRO      HG1      HA2      0.900000E-01   1.00800           0
      2790 PROB     75       PRO      HG2      HA2      0.900000E-01   1.00800           0
      2791 PROB     75       PRO      C        C        0.510000       12.0110           0
      2792 PROB     75       PRO      O        O       -0.510000       15.9994           0
      2793 PROB     76       HSD      N        NH1     -0.470000       14.0070           0
      2794 PROB     76       HSD      HN       H        0.310000       1.00800           0
      2795 PROB     76       HSD      CA       CT1      0.700000E-01   12.0110           0
      2796 PROB     76       HSD      HA       HB1      0.900000E-01   1.00800           0
      2797 PROB     76       HSD      CB       CT2     -0.900000E-01   12.0110           0
      2798 PROB     76       HSD      HB1      HA2      0.900000E-01   1.00800           0
      2799 PROB     76       HSD      HB2      HA2      0.900000E-01   1.00800           0
      2800 PROB     76       HSD      ND1      NR1     -0.360000       14.0070           0
      2801 PROB     76       HSD      HD1      H        0.320000       1.00800           0
      2802 PROB     76       HSD      CG       CPH1    -0.500000E-01   12.0110           0
      2803 PROB     76       HSD      CE1      CPH2     0.250000       12.0110           0
      2804 PROB     76       HSD      HE1      HR1      0.130000       1.00800           0
      2805 PROB     76       HSD      NE2      NR2     -0.700000       14.0070           0
      2806 PROB     76       HSD      CD2      CPH1     0.220000       12.0110           0
      2807 PROB     76       HSD      HD2      HR3      0.100000       1.00800           0
      2808 PROB     76       HSD      C        C        0.510000       12.0110           0
      2809 PROB     76       HSD      O        O       -0.510000       15.9994           0
      2810 PROB     77       GLU      N        NH1     -0.470000       14.0070           0
      2811 PROB     77       GLU      HN       H        0.310000       1.00800           0
      2812 PROB     77       GLU      CA       CT1      0.700000E-01   12.0110           0
      2813 PROB     77       GLU      HA       HB1      0.900000E-01   1.00800           0
      2814 PROB     77       GLU      CB       CT2A    -0.180000       12.0110           0
      2815 PROB     77       GLU      HB1      HA2      0.900000E-01   1.00800           0
      2816 PROB     77       GLU      HB2      HA2      0.900000E-01   1.00800           0
      2817 PROB     77       GLU      CG       CT2     -0.280000       12.0110           0
      2818 PROB     77       GLU      HG1      HA2      0.900000E-01   1.00800           0
      2819 PROB     77       GLU      HG2      HA2      0.900000E-01   1.00800           0
      2820 PROB     77       GLU      CD       CC       0.620000       12.0110           0
      2821 PROB     77       GLU      OE1      OC      -0.760000       15.9994           0
      2822 PROB     77       GLU      OE2      OC      -0.760000       15.9994           0
      2823 PROB     77       GLU      C        C        0.510000       12.0110           0
      2824 PROB     77       GLU      O        O       -0.510000       15.9994           0
      2825 PROB     78       SER      N        NH1     -0.470000       14.0070           0
      2826 PROB     78       SER      HN       H        0.310000       1.00800           0
      2827 PROB     78       SER      CA       CT1      0.700000E-01   12.0110           0
      2828 PROB     78       SER      HA       HB1      0.900000E-01   1.00800           0
      2829 PROB     78       SER      CB       CT2      0.500000E-01   12.0110           0
      2830 PROB     78       SER      HB1      HA2      0.900000E-01   1.00800           0
      2831 PROB     78       SER      HB2      HA2      0.900000E-01   1.00800           0
      2832 PROB     78       SER      OG       OH1     -0.660000       15.9994           0
      2833 PROB     78       SER      HG1      H        0.430000       1.00800           0
      2834 PROB     78       SER      C        C        0.510000       12.0110           0
      2835 PROB     78       SER      O        O       -0.510000       15.9994           0
      2836 PROB     79       ARG      N        NH1     -0.470000       14.0070           0
      2837 PROB     79       ARG      HN       H        0.310000       1.00800           0
      2838 PROB     79       ARG      CA       CT1      0.700000E-01   12.0110           0
      2839 PROB     79       ARG      HA       HB1      0.900000E-01   1.00800           0
      2840 PROB     79       ARG      CB       CT2     -0.180000       12.0110           0
      2841 PROB     79       ARG      HB1      HA2      0.900000E-01   1.00800           0
      2842 PROB     79       ARG      HB2      HA2      0.900000E-01   1.00800           0
      2843 PROB     79       ARG      CG       CT2     -0.180000       12.0110           0
      2844 PROB     79       ARG      HG1      HA2      0.900000E-01   1.00800           0
      2845 PROB     79       ARG      HG2      HA2      0.900000E-01   1.00800           0
      2846 PROB     79       ARG      CD       CT2      0.200000       12.0110           0
      2847 PROB     79       ARG      HD1      HA2      0.900000E-01   1.00800           0
      2848 PROB     79       ARG      HD2      HA2      0.900000E-01   1.00800           0
      2849 PROB     79       ARG      NE       NC2     -0.700000       14.0070           0
      2850 PROB     79       ARG      HE       HC       0.440000       1.00800           0
      2851 PROB     79       ARG      CZ       C        0.640000       12.0110           0
      2852 PROB     79       ARG      NH1      NC2     -0.800000       14.0070           0
      2853 PROB     79       ARG      HH11     HC       0.460000       1.00800           0
      2854 PROB     79       ARG      HH12     HC       0.460000       1.00800           0
      2855 PROB     79       ARG      NH2      NC2     -0.800000       14.0070           0
      2856 PROB     79       ARG      HH21     HC       0.460000       1.00800           0
      2857 PROB     79       ARG      HH22     HC       0.460000       1.00800           0
      2858 PROB     79       ARG      C        C        0.510000       12.0110           0
      2859 PROB     79       ARG      O        O       -0.510000       15.9994           0
      2860 PROB     80       THR      N        NH1     -0.470000       14.0070           0
      2861 PROB     80       THR      HN       H        0.310000       1.00800           0
      2862 PROB     80       THR      CA       CT1      0.700000E-01   12.0110           0
      2863 PROB     80       THR      HA       HB1      0.900000E-01   1.00800           0
      2864 PROB     80       THR      CB       CT1      0.140000       12.0110           0
      2865 PROB     80       THR      HB       HA1      0.900000E-01   1.00800           0
      2866 PROB     80       THR      OG1      OH1     -0.660000       15.9994           0
      2867 PROB     80       THR      HG1      H        0.430000       1.00800           0
      2868 PROB     80       THR      CG2      CT3     -0.270000       12.0110           0
      2869 PROB     80       THR      HG21     HA3      0.900000E-01   1.00800           0
      2870 PROB     80       THR      HG22     HA3      0.900000E-01   1.00800           0
      2871 PROB     80       THR      HG23     HA3      0.900000E-01   1.00800           0
      2872 PROB     80       THR      C        C        0.510000       12.0110           0
      2873 PROB     80       THR      O        O       -0.510000       15.9994           0
      2874 PROB     81       ASN      N        NH1     -0.470000       14.0070           0
      2875 PROB     81       ASN      HN       H        0.310000       1.00800           0
      2876 PROB     81       ASN      CA       CT1      0.700000E-01   12.0110           0
      2877 PROB     81       ASN      HA       HB1      0.900000E-01   1.00800           0
      2878 PROB     81       ASN      CB       CT2     -0.180000       12.0110           0
      2879 PROB     81       ASN      HB1      HA2      0.900000E-01   1.00800           0
      2880 PROB     81       ASN      HB2      HA2      0.900000E-01   1.00800           0
      2881 PROB     81       ASN      CG       CC       0.550000       12.0110           0
      2882 PROB     81       ASN      OD1      O       -0.550000       15.9994           0
      2883 PROB     81       ASN      ND2      NH2     -0.620000       14.0070           0
      2884 PROB     81       ASN      HD21     H        0.320000       1.00800           0
      2885 PROB     81       ASN      HD22     H        0.300000       1.00800           0
      2886 PROB     81       ASN      C        C        0.510000       12.0110           0
      2887 PROB     81       ASN      O        O       -0.510000       15.9994           0
      2888 PROB     82       ALA      N        NH1     -0.470000       14.0070           0
      2889 PROB     82       ALA      HN       H        0.310000       1.00800           0
      2890 PROB     82       ALA      CA       CT1      0.700000E-01   12.0110           0
      2891 PROB     82       ALA      HA       HB1      0.900000E-01   1.00800           0
      2892 PROB     82       ALA      CB       CT3     -0.270000       12.0110           0
      2893 PROB     82       ALA      HB1      HA3      0.900000E-01   1.00800           0
      2894 PROB     82       ALA      HB2      HA3      0.900000E-01   1.00800           0
      2895 PROB     82       ALA      HB3      HA3      0.900000E-01   1.00800           0
      2896 PROB     82       ALA      C        C        0.510000       12.0110           0
      2897 PROB     82       ALA      O        O       -0.510000       15.9994           0
      2898 PROB     83       ASP      N        NH1     -0.470000       14.0070           0
      2899 PROB     83       ASP      HN       H        0.310000       1.00800           0
      2900 PROB     83       ASP      CA       CT1      0.700000E-01   12.0110           0
      2901 PROB     83       ASP      HA       HB1      0.900000E-01   1.00800           0
      2902 PROB     83       ASP      CB       CT2A    -0.280000       12.0110           0
      2903 PROB     83       ASP      HB1      HA2      0.900000E-01   1.00800           0
      2904 PROB     83       ASP      HB2      HA2      0.900000E-01   1.00800           0
      2905 PROB     83       ASP      CG       CC       0.620000       12.0110           0
      2906 PROB     83       ASP      OD1      OC      -0.760000       15.9994           0
      2907 PROB     83       ASP      OD2      OC      -0.760000       15.9994           0
      2908 PROB     83       ASP      C        C        0.510000       12.0110           0
      2909 PROB     83       ASP      O        O       -0.510000       15.9994           0
      2910 PROB     84       ILE      N        NH1     -0.470000       14.0070           0
      2911 PROB     84       ILE      HN       H        0.310000       1.00800           0
      2912 PROB     84       ILE      CA       CT1      0.700000E-01   12.0110           0
      2913 PROB     84       ILE      HA       HB1      0.900000E-01   1.00800           0
      2914 PROB     84       ILE      CB       CT1     -0.900000E-01   12.0110           0
      2915 PROB     84       ILE      HB       HA1      0.900000E-01   1.00800           0
      2916 PROB     84       ILE      CG2      CT3     -0.270000       12.0110           0
      2917 PROB     84       ILE      HG21     HA3      0.900000E-01   1.00800           0
      2918 PROB     84       ILE      HG22     HA3      0.900000E-01   1.00800           0
      2919 PROB     84       ILE      HG23     HA3      0.900000E-01   1.00800           0
      2920 PROB     84       ILE      CG1      CT2     -0.180000       12.0110           0
      2921 PROB     84       ILE      HG11     HA2      0.900000E-01   1.00800           0
      2922 PROB     84       ILE      HG12     HA2      0.900000E-01   1.00800           0
      2923 PROB     84       ILE      CD       CT3     -0.270000       12.0110           0
      2924 PROB     84       ILE      HD1      HA3      0.900000E-01   1.00800           0
      2925 PROB     84       ILE      HD2      HA3      0.900000E-01   1.00800           0
      2926 PROB     84       ILE      HD3      HA3      0.900000E-01   1.00800           0
      2927 PROB     84       ILE      C        C        0.510000       12.0110           0
      2928 PROB     84       ILE      O        O       -0.510000       15.9994           0
      2929 PROB     85       ILE      N        NH1     -0.470000       14.0070           0
      2930 PROB     85       ILE      HN       H        0.310000       1.00800           0
      2931 PROB     85       ILE      CA       CT1      0.700000E-01   12.0110           0
      2932 PROB     85       ILE      HA       HB1      0.900000E-01   1.00800           0
      2933 PROB     85       ILE      CB       CT1     -0.900000E-01   12.0110           0
      2934 PROB     85       ILE      HB       HA1      0.900000E-01   1.00800           0
      2935 PROB     85       ILE      CG2      CT3     -0.270000       12.0110           0
      2936 PROB     85       ILE      HG21     HA3      0.900000E-01   1.00800           0
      2937 PROB     85       ILE      HG22     HA3      0.900000E-01   1.00800           0
      2938 PROB     85       ILE      HG23     HA3      0.900000E-01   1.00800           0
      2939 PROB     85       ILE      CG1      CT2     -0.180000       12.0110           0
      2940 PROB     85       ILE      HG11     HA2      0.900000E-01   1.00800           0
      2941 PROB     85       ILE      HG12     HA2      0.900000E-01   1.00800           0
      2942 PROB     85       ILE      CD       CT3     -0.270000       12.0110           0
      2943 PROB     85       ILE      HD1      HA3      0.900000E-01   1.00800           0
      2944 PROB     85       ILE      HD2      HA3      0.900000E-01   1.00800           0
      2945 PROB     85       ILE      HD3      HA3      0.900000E-01   1.00800           0
      2946 PROB     85       ILE      C        C        0.510000       12.0110           0
      2947 PROB     85       ILE      O        O       -0.510000       15.9994           0
      2948 PROB     86       GLU      N        NH1     -0.470000       14.0070           0
      2949 PROB     86       GLU      HN       H        0.310000       1.00800           0
      2950 PROB     86       GLU      CA       CT1      0.700000E-01   12.0110           0
      2951 PROB     86       GLU      HA       HB1      0.900000E-01   1.00800           0
      2952 PROB     86       GLU      CB       CT2A    -0.180000       12.0110           0
      2953 PROB     86       GLU      HB1      HA2      0.900000E-01   1.00800           0
      2954 PROB     86       GLU      HB2      HA2      0.900000E-01   1.00800           0
      2955 PROB     86       GLU      CG       CT2     -0.280000       12.0110           0
      2956 PROB     86       GLU      HG1      HA2      0.900000E-01   1.00800           0
      2957 PROB     86       GLU      HG2      HA2      0.900000E-01   1.00800           0
      2958 PROB     86       GLU      CD       CC       0.620000       12.0110           0
      2959 PROB     86       GLU      OE1      OC      -0.760000       15.9994           0
      2960 PROB     86       GLU      OE2      OC      -0.760000       15.9994           0
      2961 PROB     86       GLU      C        C        0.510000       12.0110           0
      2962 PROB     86       GLU      O        O       -0.510000       15.9994           0
      2963 PROB     87       THR      N        NH1     -0.470000       14.0070           0
      2964 PROB     87       THR      HN       H        0.310000       1.00800           0
      2965 PROB     87       THR      CA       CT1      0.700000E-01   12.0110           0
      2966 PROB     87       THR      HA       HB1      0.900000E-01   1.00800           0
      2967 PROB     87       THR      CB       CT1      0.140000       12.0110           0
      2968 PROB     87       THR      HB       HA1      0.900000E-01   1.00800           0
      2969 PROB     87       THR      OG1      OH1     -0.660000       15.9994           0
      2970 PROB     87       THR      HG1      H        0.430000       1.00800           0
      2971 PROB     87       THR      CG2      CT3     -0.270000       12.0110           0
      2972 PROB     87       THR      HG21     HA3      0.900000E-01   1.00800           0
      2973 PROB     87       THR      HG22     HA3      0.900000E-01   1.00800           0
      2974 PROB     87       THR      HG23     HA3      0.900000E-01   1.00800           0
      2975 PROB     87       THR      C        C        0.510000       12.0110           0
      2976 PROB     87       THR      O        O       -0.510000       15.9994           0
      2977 PROB     88       LEU      N        NH1     -0.470000       14.0070           0
      2978 PROB     88       LEU      HN       H        0.310000       1.00800           0
      2979 PROB     88       LEU      CA       CT1      0.700000E-01   12.0110           0
      2980 PROB     88       LEU      HA       HB1      0.900000E-01   1.00800           0
      2981 PROB     88       LEU      CB       CT2     -0.180000       12.0110           0
      2982 PROB     88       LEU      HB1      HA2      0.900000E-01   1.00800           0
      2983 PROB     88       LEU      HB2      HA2      0.900000E-01   1.00800           0
      2984 PROB     88       LEU      CG       CT1     -0.900000E-01   12.0110           0
      2985 PROB     88       LEU      HG       HA1      0.900000E-01   1.00800           0
      2986 PROB     88       LEU      CD1      CT3     -0.270000       12.0110           0
      2987 PROB     88       LEU      HD11     HA3      0.900000E-01   1.00800           0
      2988 PROB     88       LEU      HD12     HA3      0.900000E-01   1.00800           0
      2989 PROB     88       LEU      HD13     HA3      0.900000E-01   1.00800           0
      2990 PROB     88       LEU      CD2      CT3     -0.270000       12.0110           0
      2991 PROB     88       LEU      HD21     HA3      0.900000E-01   1.00800           0
      2992 PROB     88       LEU      HD22     HA3      0.900000E-01   1.00800           0
      2993 PROB     88       LEU      HD23     HA3      0.900000E-01   1.00800           0
      2994 PROB     88       LEU      C        C        0.510000       12.0110           0
      2995 PROB     88       LEU      O        O       -0.510000       15.9994           0
      2996 PROB     89       ARG      N        NH1     -0.470000       14.0070           0
      2997 PROB     89       ARG      HN       H        0.310000       1.00800           0
      2998 PROB     89       ARG      CA       CT1      0.700000E-01   12.0110           0
      2999 PROB     89       ARG      HA       HB1      0.900000E-01   1.00800           0
      3000 PROB     89       ARG      CB       CT2     -0.180000       12.0110           0
      3001 PROB     89       ARG      HB1      HA2      0.900000E-01   1.00800           0
      3002 PROB     89       ARG      HB2      HA2      0.900000E-01   1.00800           0
      3003 PROB     89       ARG      CG       CT2     -0.180000       12.0110           0
      3004 PROB     89       ARG      HG1      HA2      0.900000E-01   1.00800           0
      3005 PROB     89       ARG      HG2      HA2      0.900000E-01   1.00800           0
      3006 PROB     89       ARG      CD       CT2      0.200000       12.0110           0
      3007 PROB     89       ARG      HD1      HA2      0.900000E-01   1.00800           0
      3008 PROB     89       ARG      HD2      HA2      0.900000E-01   1.00800           0
      3009 PROB     89       ARG      NE       NC2     -0.700000       14.0070           0
      3010 PROB     89       ARG      HE       HC       0.440000       1.00800           0
      3011 PROB     89       ARG      CZ       C        0.640000       12.0110           0
      3012 PROB     89       ARG      NH1      NC2     -0.800000       14.0070           0
      3013 PROB     89       ARG      HH11     HC       0.460000       1.00800           0
      3014 PROB     89       ARG      HH12     HC       0.460000       1.00800           0
      3015 PROB     89       ARG      NH2      NC2     -0.800000       14.0070           0
      3016 PROB     89       ARG      HH21     HC       0.460000       1.00800           0
      3017 PROB     89       ARG      HH22     HC       0.460000       1.00800           0
      3018 PROB     89       ARG      C        C        0.510000       12.0110           0
      3019 PROB     89       ARG      O        O       -0.510000       15.9994           0
      3020 PROB     90       LYS      N        NH1     -0.470000       14.0070           0
      3021 PROB     90       LYS      HN       H        0.310000       1.00800           0
      3022 PROB     90       LYS      CA       CT1      0.700000E-01   12.0110           0
      3023 PROB     90       LYS      HA       HB1      0.900000E-01   1.00800           0
      3024 PROB     90       LYS      CB       CT2     -0.180000       12.0110           0
      3025 PROB     90       LYS      HB1      HA2      0.900000E-01   1.00800           0
      3026 PROB     90       LYS      HB2      HA2      0.900000E-01   1.00800           0
      3027 PROB     90       LYS      CG       CT2     -0.180000       12.0110           0
      3028 PROB     90       LYS      HG1      HA2      0.900000E-01   1.00800           0
      3029 PROB     90       LYS      HG2      HA2      0.900000E-01   1.00800           0
      3030 PROB     90       LYS      CD       CT2     -0.180000       12.0110           0
      3031 PROB     90       LYS      HD1      HA2      0.900000E-01   1.00800           0
      3032 PROB     90       LYS      HD2      HA2      0.900000E-01   1.00800           0
      3033 PROB     90       LYS      CE       CT2      0.210000       12.0110           0
      3034 PROB     90       LYS      HE1      HA2      0.500000E-01   1.00800           0
      3035 PROB     90       LYS      HE2      HA2      0.500000E-01   1.00800           0
      3036 PROB     90       LYS      NZ       NH3     -0.300000       14.0070           0
      3037 PROB     90       LYS      HZ1      HC       0.330000       1.00800           0
      3038 PROB     90       LYS      HZ2      HC       0.330000       1.00800           0
      3039 PROB     90       LYS      HZ3      HC       0.330000       1.00800           0
      3040 PROB     90       LYS      C        C        0.510000       12.0110           0
      3041 PROB     90       LYS      O        O       -0.510000       15.9994           0
      3042 PROB     91       LYS      N        NH1     -0.470000       14.0070           0
      3043 PROB     91       LYS      HN       H        0.310000       1.00800           0
      3044 PROB     91       LYS      CA       CT1      0.700000E-01   12.0110           0
      3045 PROB     91       LYS      HA       HB1      0.900000E-01   1.00800           0
      3046 PROB     91       LYS      CB       CT2     -0.180000       12.0110           0
      3047 PROB     91       LYS      HB1      HA2      0.900000E-01   1.00800           0
      3048 PROB     91       LYS      HB2      HA2      0.900000E-01   1.00800           0
      3049 PROB     91       LYS      CG       CT2     -0.180000       12.0110           0
      3050 PROB     91       LYS      HG1      HA2      0.900000E-01   1.00800           0
      3051 PROB     91       LYS      HG2      HA2      0.900000E-01   1.00800           0
      3052 PROB     91       LYS      CD       CT2     -0.180000       12.0110           0
      3053 PROB     91       LYS      HD1      HA2      0.900000E-01   1.00800           0
      3054 PROB     91       LYS      HD2      HA2      0.900000E-01   1.00800           0
      3055 PROB     91       LYS      CE       CT2      0.210000       12.0110           0
      3056 PROB     91       LYS      HE1      HA2      0.500000E-01   1.00800           0
      3057 PROB     91       LYS      HE2      HA2      0.500000E-01   1.00800           0
      3058 PROB     91       LYS      NZ       NH3     -0.300000       14.0070           0
      3059 PROB     91       LYS      HZ1      HC       0.330000       1.00800           0
      3060 PROB     91       LYS      HZ2      HC       0.330000       1.00800           0
      3061 PROB     91       LYS      HZ3      HC       0.330000       1.00800           0
      3062 PROB     91       LYS      C        CC       0.340000       12.0110           0
      3063 PROB     91       LYS      OT1      OC      -0.670000       15.9994           0
      3064 PROB     91       LYS      OT2      OC      -0.670000       15.9994           0
      3065 PROC     173      SER      N        NH3     -0.300000       14.0070           0
      3066 PROC     173      SER      HT1      HC       0.330000       1.00800           0
      3067 PROC     173      SER      HT2      HC       0.330000       1.00800           0
      3068 PROC     173      SER      HT3      HC       0.330000       1.00800           0
      3069 PROC     173      SER      CA       CT1      0.210000       12.0110           0
      3070 PROC     173      SER      HA       HB1      0.100000       1.00800           0
      3071 PROC     173      SER      CB       CT2      0.500000E-01   12.0110           0
      3072 PROC     173      SER      HB1      HA2      0.900000E-01   1.00800           0
      3073 PROC     173      SER      HB2      HA2      0.900000E-01   1.00800           0
      3074 PROC     173      SER      OG       OH1     -0.660000       15.9994           0
      3075 PROC     173      SER      HG1      H        0.430000       1.00800           0
      3076 PROC     173      SER      C        C        0.510000       12.0110           0
      3077 PROC     173      SER      O        O       -0.510000       15.9994           0
      3078 PROC     174      LYS      N        NH1     -0.470000       14.0070           0
      3079 PROC     174      LYS      HN       H        0.310000       1.00800           0
      3080 PROC     174      LYS      CA       CT1      0.700000E-01   12.0110           0
      3081 PROC     174      LYS      HA       HB1      0.900000E-01   1.00800           0
      3082 PROC     174      LYS      CB       CT2     -0.180000       12.0110           0
      3083 PROC     174      LYS      HB1      HA2      0.900000E-01   1.00800           0
      3084 PROC     174      LYS      HB2      HA2      0.900000E-01   1.00800           0
      3085 PROC     174      LYS      CG       CT2     -0.180000       12.0110           0
      3086 PROC     174      LYS      HG1      HA2      0.900000E-01   1.00800           0
      3087 PROC     174      LYS      HG2      HA2      0.900000E-01   1.00800           0
      3088 PROC     174      LYS      CD       CT2     -0.180000       12.0110           0
      3089 PROC     174      LYS      HD1      HA2      0.900000E-01   1.00800           0
      3090 PROC     174      LYS      HD2      HA2      0.900000E-01   1.00800           0
      3091 PROC     174      LYS      CE       CT2      0.210000       12.0110           0
      3092 PROC     174      LYS      HE1      HA2      0.500000E-01   1.00800           0
      3093 PROC     174      LYS      HE2      HA2      0.500000E-01   1.00800           0
      3094 PROC     174      LYS      NZ       NH3     -0.300000       14.0070           0
      3095 PROC     174      LYS      HZ1      HC       0.330000       1.00800           0
      3096 PROC     174      LYS      HZ2      HC       0.330000       1.00800           0
      3097 PROC     174      LYS      HZ3      HC       0.330000       1.00800           0
      3098 PROC     174      LYS      C        C        0.510000       12.0110           0
      3099 PROC     174      LYS      O        O       -0.510000       15.9994           0
      3100 PROC     175      GLU      N        NH1     -0.470000       14.0070           0
      3101 PROC     175      GLU      HN       H        0.310000       1.00800           0
      3102 PROC     175      GLU      CA       CT1      0.700000E-01   12.0110           0
      3103 PROC     175      GLU      HA       HB1      0.900000E-01   1.00800           0
      3104 PROC     175      GLU      CB       CT2A    -0.180000       12.0110           0
      3105 PROC     175      GLU      HB1      HA2      0.900000E-01   1.00800           0
      3106 PROC     175      GLU      HB2      HA2      0.900000E-01   1.00800           0
      3107 PROC     175      GLU      CG       CT2     -0.280000       12.0110           0
      3108 PROC     175      GLU      HG1      HA2      0.900000E-01   1.00800           0
      3109 PROC     175      GLU      HG2      HA2      0.900000E-01   1.00800           0
      3110 PROC     175      GLU      CD       CC       0.620000       12.0110           0
      3111 PROC     175      GLU      OE1      OC      -0.760000       15.9994           0
      3112 PROC     175      GLU      OE2      OC      -0.760000       15.9994           0
      3113 PROC     175      GLU      C        C        0.510000       12.0110           0
      3114 PROC     175      GLU      O        O       -0.510000       15.9994           0
      3115 PROC     176      SER      N        NH1     -0.470000       14.0070           0
      3116 PROC     176      SER      HN       H        0.310000       1.00800           0
      3117 PROC     176      SER      CA       CT1      0.700000E-01   12.0110           0
      3118 PROC     176      SER      HA       HB1      0.900000E-01   1.00800           0
      3119 PROC     176      SER      CB       CT2      0.500000E-01   12.0110           0
      3120 PROC     176      SER      HB1      HA2      0.900000E-01   1.00800           0
      3121 PROC     176      SER      HB2      HA2      0.900000E-01   1.00800           0
      3122 PROC     176      SER      OG       OH1     -0.660000       15.9994           0
      3123 PROC     176      SER      HG1      H        0.430000       1.00800           0
      3124 PROC     176      SER      C        C        0.510000       12.0110           0
      3125 PROC     176      SER      O        O       -0.510000       15.9994           0
      3126 PROC     177      ALA      N        NH1     -0.470000       14.0070           0
      3127 PROC     177      ALA      HN       H        0.310000       1.00800           0
      3128 PROC     177      ALA      CA       CT1      0.700000E-01   12.0110           0
      3129 PROC     177      ALA      HA       HB1      0.900000E-01   1.00800           0
      3130 PROC     177      ALA      CB       CT3     -0.270000       12.0110           0
      3131 PROC     177      ALA      HB1      HA3      0.900000E-01   1.00800           0
      3132 PROC     177      ALA      HB2      HA3      0.900000E-01   1.00800           0
      3133 PROC     177      ALA      HB3      HA3      0.900000E-01   1.00800           0
      3134 PROC     177      ALA      C        C        0.510000       12.0110           0
      3135 PROC     177      ALA      O        O       -0.510000       15.9994           0
      3136 PROC     178      ILE      N        NH1     -0.470000       14.0070           0
      3137 PROC     178      ILE      HN       H        0.310000       1.00800           0
      3138 PROC     178      ILE      CA       CT1      0.700000E-01   12.0110           0
      3139 PROC     178      ILE      HA       HB1      0.900000E-01   1.00800           0
      3140 PROC     178      ILE      CB       CT1     -0.900000E-01   12.0110           0
      3141 PROC     178      ILE      HB       HA1      0.900000E-01   1.00800           0
      3142 PROC     178      ILE      CG2      CT3     -0.270000       12.0110           0
      3143 PROC     178      ILE      HG21     HA3      0.900000E-01   1.00800           0
      3144 PROC     178      ILE      HG22     HA3      0.900000E-01   1.00800           0
      3145 PROC     178      ILE      HG23     HA3      0.900000E-01   1.00800           0
      3146 PROC     178      ILE      CG1      CT2     -0.180000       12.0110           0
      3147 PROC     178      ILE      HG11     HA2      0.900000E-01   1.00800           0
      3148 PROC     178      ILE      HG12     HA2      0.900000E-01   1.00800           0
      3149 PROC     178      ILE      CD       CT3     -0.270000       12.0110           0
      3150 PROC     178      ILE      HD1      HA3      0.900000E-01   1.00800           0
      3151 PROC     178      ILE      HD2      HA3      0.900000E-01   1.00800           0
      3152 PROC     178      ILE      HD3      HA3      0.900000E-01   1.00800           0
      3153 PROC     178      ILE      C        C        0.510000       12.0110           0
      3154 PROC     178      ILE      O        O       -0.510000       15.9994           0
      3155 PROC     179      ALA      N        NH1     -0.470000       14.0070           0
      3156 PROC     179      ALA      HN       H        0.310000       1.00800           0
      3157 PROC     179      ALA      CA       CT1      0.700000E-01   12.0110           0
      3158 PROC     179      ALA      HA       HB1      0.900000E-01   1.00800           0
      3159 PROC     179      ALA      CB       CT3     -0.270000       12.0110           0
      3160 PROC     179      ALA      HB1      HA3      0.900000E-01   1.00800           0
      3161 PROC     179      ALA      HB2      HA3      0.900000E-01   1.00800           0
      3162 PROC     179      ALA      HB3      HA3      0.900000E-01   1.00800           0
      3163 PROC     179      ALA      C        C        0.510000       12.0110           0
      3164 PROC     179      ALA      O        O       -0.510000       15.9994           0
      3165 PROC     180      SER      N        NH1     -0.470000       14.0070           0
      3166 PROC     180      SER      HN       H        0.310000       1.00800           0
      3167 PROC     180      SER      CA       CT1      0.700000E-01   12.0110           0
      3168 PROC     180      SER      HA       HB1      0.900000E-01   1.00800           0
      3169 PROC     180      SER      CB       CT2      0.500000E-01   12.0110           0
      3170 PROC     180      SER      HB1      HA2      0.900000E-01   1.00800           0
      3171 PROC     180      SER      HB2      HA2      0.900000E-01   1.00800           0
      3172 PROC     180      SER      OG       OH1     -0.660000       15.9994           0
      3173 PROC     180      SER      HG1      H        0.430000       1.00800           0
      3174 PROC     180      SER      C        C        0.510000       12.0110           0
      3175 PROC     180      SER      O        O       -0.510000       15.9994           0
      3176 PROC     181      THR      N        NH1     -0.470000       14.0070           0
      3177 PROC     181      THR      HN       H        0.310000       1.00800           0
      3178 PROC     181      THR      CA       CT1      0.700000E-01   12.0110           0
      3179 PROC     181      THR      HA       HB1      0.900000E-01   1.00800           0
      3180 PROC     181      THR      CB       CT1      0.140000       12.0110           0
      3181 PROC     181      THR      HB       HA1      0.900000E-01   1.00800           0
      3182 PROC     181      THR      OG1      OH1     -0.660000       15.9994           0
      3183 PROC     181      THR      HG1      H        0.430000       1.00800           0
      3184 PROC     181      THR      CG2      CT3     -0.270000       12.0110           0
      3185 PROC     181      THR      HG21     HA3      0.900000E-01   1.00800           0
      3186 PROC     181      THR      HG22     HA3      0.900000E-01   1.00800           0
      3187 PROC     181      THR      HG23     HA3      0.900000E-01   1.00800           0
      3188 PROC     181      THR      C        C        0.510000       12.0110           0
      3189 PROC     181      THR      O        O       -0.510000       15.9994           0
      3190 PROC     182      GLU      N        NH1     -0.470000       14.0070           0
      3191 PROC     182      GLU      HN       H        0.310000       1.00800           0
      3192 PROC     182      GLU      CA       CT1      0.700000E-01   12.0110           0
      3193 PROC     182      GLU      HA       HB1      0.900000E-01   1.00800           0
      3194 PROC     182      GLU      CB       CT2A    -0.180000       12.0110           0
      3195 PROC     182      GLU      HB1      HA2      0.900000E-01   1.00800           0
      3196 PROC     182      GLU      HB2      HA2      0.900000E-01   1.00800           0
      3197 PROC     182      GLU      CG       CT2     -0.280000       12.0110           0
      3198 PROC     182      GLU      HG1      HA2      0.900000E-01   1.00800           0
      3199 PROC     182      GLU      HG2      HA2      0.900000E-01   1.00800           0
      3200 PROC     182      GLU      CD       CC       0.620000       12.0110           0
      3201 PROC     182      GLU      OE1      OC      -0.760000       15.9994           0
      3202 PROC     182      GLU      OE2      OC      -0.760000       15.9994           0
      3203 PROC     182      GLU      C        C        0.510000       12.0110           0
      3204 PROC     182      GLU      O        O       -0.510000       15.9994           0
      3205 PROC     183      VAL      N        NH1     -0.470000       14.0070           0
      3206 PROC     183      VAL      HN       H        0.310000       1.00800           0
      3207 PROC     183      VAL      CA       CT1      0.700000E-01   12.0110           0
      3208 PROC     183      VAL      HA       HB1      0.900000E-01   1.00800           0
      3209 PROC     183      VAL      CB       CT1     -0.900000E-01   12.0110           0
      3210 PROC     183      VAL      HB       HA1      0.900000E-01   1.00800           0
      3211 PROC     183      VAL      CG1      CT3     -0.270000       12.0110           0
      3212 PROC     183      VAL      HG11     HA3      0.900000E-01   1.00800           0
      3213 PROC     183      VAL      HG12     HA3      0.900000E-01   1.00800           0
      3214 PROC     183      VAL      HG13     HA3      0.900000E-01   1.00800           0
      3215 PROC     183      VAL      CG2      CT3     -0.270000       12.0110           0
      3216 PROC     183      VAL      HG21     HA3      0.900000E-01   1.00800           0
      3217 PROC     183      VAL      HG22     HA3      0.900000E-01   1.00800           0
      3218 PROC     183      VAL      HG23     HA3      0.900000E-01   1.00800           0
      3219 PROC     183      VAL      C        C        0.510000       12.0110           0
      3220 PROC     183      VAL      O        O       -0.510000       15.9994           0
      3221 PROC     184      LYS      N        NH1     -0.470000       14.0070           0
      3222 PROC     184      LYS      HN       H        0.310000       1.00800           0
      3223 PROC     184      LYS      CA       CT1      0.700000E-01   12.0110           0
      3224 PROC     184      LYS      HA       HB1      0.900000E-01   1.00800           0
      3225 PROC     184      LYS      CB       CT2     -0.180000       12.0110           0
      3226 PROC     184      LYS      HB1      HA2      0.900000E-01   1.00800           0
      3227 PROC     184      LYS      HB2      HA2      0.900000E-01   1.00800           0
      3228 PROC     184      LYS      CG       CT2     -0.180000       12.0110           0
      3229 PROC     184      LYS      HG1      HA2      0.900000E-01   1.00800           0
      3230 PROC     184      LYS      HG2      HA2      0.900000E-01   1.00800           0
      3231 PROC     184      LYS      CD       CT2     -0.180000       12.0110           0
      3232 PROC     184      LYS      HD1      HA2      0.900000E-01   1.00800           0
      3233 PROC     184      LYS      HD2      HA2      0.900000E-01   1.00800           0
      3234 PROC     184      LYS      CE       CT2      0.210000       12.0110           0
      3235 PROC     184      LYS      HE1      HA2      0.500000E-01   1.00800           0
      3236 PROC     184      LYS      HE2      HA2      0.500000E-01   1.00800           0
      3237 PROC     184      LYS      NZ       NH3     -0.300000       14.0070           0
      3238 PROC     184      LYS      HZ1      HC       0.330000       1.00800           0
      3239 PROC     184      LYS      HZ2      HC       0.330000       1.00800           0
      3240 PROC     184      LYS      HZ3      HC       0.330000       1.00800           0
      3241 PROC     184      LYS      C        C        0.510000       12.0110           0
      3242 PROC     184      LYS      O        O       -0.510000       15.9994           0
      3243 PROC     185      LEU      N        NH1     -0.470000       14.0070           0
      3244 PROC     185      LEU      HN       H        0.310000       1.00800           0
      3245 PROC     185      LEU      CA       CT1      0.700000E-01   12.0110           0
      3246 PROC     185      LEU      HA       HB1      0.900000E-01   1.00800           0
      3247 PROC     185      LEU      CB       CT2     -0.180000       12.0110           0
      3248 PROC     185      LEU      HB1      HA2      0.900000E-01   1.00800           0
      3249 PROC     185      LEU      HB2      HA2      0.900000E-01   1.00800           0
      3250 PROC     185      LEU      CG       CT1     -0.900000E-01   12.0110           0
      3251 PROC     185      LEU      HG       HA1      0.900000E-01   1.00800           0
      3252 PROC     185      LEU      CD1      CT3     -0.270000       12.0110           0
      3253 PROC     185      LEU      HD11     HA3      0.900000E-01   1.00800           0
      3254 PROC     185      LEU      HD12     HA3      0.900000E-01   1.00800           0
      3255 PROC     185      LEU      HD13     HA3      0.900000E-01   1.00800           0
      3256 PROC     185      LEU      CD2      CT3     -0.270000       12.0110           0
      3257 PROC     185      LEU      HD21     HA3      0.900000E-01   1.00800           0
      3258 PROC     185      LEU      HD22     HA3      0.900000E-01   1.00800           0
      3259 PROC     185      LEU      HD23     HA3      0.900000E-01   1.00800           0
      3260 PROC     185      LEU      C        C        0.510000       12.0110           0
      3261 PROC     185      LEU      O        O       -0.510000       15.9994           0
      3262 PROC     186      ARG      N        NH1     -0.470000       14.0070           0
      3263 PROC     186      ARG      HN       H        0.310000       1.00800           0
      3264 PROC     186      ARG      CA       CT1      0.700000E-01   12.0110           0
      3265 PROC     186      ARG      HA       HB1      0.900000E-01   1.00800           0
      3266 PROC     186      ARG      CB       CT2     -0.180000       12.0110           0
      3267 PROC     186      ARG      HB1      HA2      0.900000E-01   1.00800           0
      3268 PROC     186      ARG      HB2      HA2      0.900000E-01   1.00800           0
      3269 PROC     186      ARG      CG       CT2     -0.180000       12.0110           0
      3270 PROC     186      ARG      HG1      HA2      0.900000E-01   1.00800           0
      3271 PROC     186      ARG      HG2      HA2      0.900000E-01   1.00800           0
      3272 PROC     186      ARG      CD       CT2      0.200000       12.0110           0
      3273 PROC     186      ARG      HD1      HA2      0.900000E-01   1.00800           0
      3274 PROC     186      ARG      HD2      HA2      0.900000E-01   1.00800           0
      3275 PROC     186      ARG      NE       NC2     -0.700000       14.0070           0
      3276 PROC     186      ARG      HE       HC       0.440000       1.00800           0
      3277 PROC     186      ARG      CZ       C        0.640000       12.0110           0
      3278 PROC     186      ARG      NH1      NC2     -0.800000       14.0070           0
      3279 PROC     186      ARG      HH11     HC       0.460000       1.00800           0
      3280 PROC     186      ARG      HH12     HC       0.460000       1.00800           0
      3281 PROC     186      ARG      NH2      NC2     -0.800000       14.0070           0
      3282 PROC     186      ARG      HH21     HC       0.460000       1.00800           0
      3283 PROC     186      ARG      HH22     HC       0.460000       1.00800           0
      3284 PROC     186      ARG      C        C        0.510000       12.0110           0
      3285 PROC     186      ARG      O        O       -0.510000       15.9994           0
      3286 PROC     187      LEU      N        NH1     -0.470000       14.0070           0
      3287 PROC     187      LEU      HN       H        0.310000       1.00800           0
      3288 PROC     187      LEU      CA       CT1      0.700000E-01   12.0110           0
      3289 PROC     187      LEU      HA       HB1      0.900000E-01   1.00800           0
      3290 PROC     187      LEU      CB       CT2     -0.180000       12.0110           0
      3291 PROC     187      LEU      HB1      HA2      0.900000E-01   1.00800           0
      3292 PROC     187      LEU      HB2      HA2      0.900000E-01   1.00800           0
      3293 PROC     187      LEU      CG       CT1     -0.900000E-01   12.0110           0
      3294 PROC     187      LEU      HG       HA1      0.900000E-01   1.00800           0
      3295 PROC     187      LEU      CD1      CT3     -0.270000       12.0110           0
      3296 PROC     187      LEU      HD11     HA3      0.900000E-01   1.00800           0
      3297 PROC     187      LEU      HD12     HA3      0.900000E-01   1.00800           0
      3298 PROC     187      LEU      HD13     HA3      0.900000E-01   1.00800           0
      3299 PROC     187      LEU      CD2      CT3     -0.270000       12.0110           0
      3300 PROC     187      LEU      HD21     HA3      0.900000E-01   1.00800           0
      3301 PROC     187      LEU      HD22     HA3      0.900000E-01   1.00800           0
      3302 PROC     187      LEU      HD23     HA3      0.900000E-01   1.00800           0
      3303 PROC     187      LEU      C        C        0.510000       12.0110           0
      3304 PROC     187      LEU      O        O       -0.510000       15.9994           0
      3305 PROC     188      GLN      N        NH1     -0.470000       14.0070           0
      3306 PROC     188      GLN      HN       H        0.310000       1.00800           0
      3307 PROC     188      GLN      CA       CT1      0.700000E-01   12.0110           0
      3308 PROC     188      GLN      HA       HB1      0.900000E-01   1.00800           0
      3309 PROC     188      GLN      CB       CT2     -0.180000       12.0110           0
      3310 PROC     188      GLN      HB1      HA2      0.900000E-01   1.00800           0
      3311 PROC     188      GLN      HB2      HA2      0.900000E-01   1.00800           0
      3312 PROC     188      GLN      CG       CT2     -0.180000       12.0110           0
      3313 PROC     188      GLN      HG1      HA2      0.900000E-01   1.00800           0
      3314 PROC     188      GLN      HG2      HA2      0.900000E-01   1.00800           0
      3315 PROC     188      GLN      CD       CC       0.550000       12.0110           0
      3316 PROC     188      GLN      OE1      O       -0.550000       15.9994           0
      3317 PROC     188      GLN      NE2      NH2     -0.620000       14.0070           0
      3318 PROC     188      GLN      HE21     H        0.320000       1.00800           0
      3319 PROC     188      GLN      HE22     H        0.300000       1.00800           0
      3320 PROC     188      GLN      C        C        0.510000       12.0110           0
      3321 PROC     188      GLN      O        O       -0.510000       15.9994           0
      3322 PROC     189      GLU      N        NH1     -0.470000       14.0070           0
      3323 PROC     189      GLU      HN       H        0.310000       1.00800           0
      3324 PROC     189      GLU      CA       CT1      0.700000E-01   12.0110           0
      3325 PROC     189      GLU      HA       HB1      0.900000E-01   1.00800           0
      3326 PROC     189      GLU      CB       CT2A    -0.180000       12.0110           0
      3327 PROC     189      GLU      HB1      HA2      0.900000E-01   1.00800           0
      3328 PROC     189      GLU      HB2      HA2      0.900000E-01   1.00800           0
      3329 PROC     189      GLU      CG       CT2     -0.280000       12.0110           0
      3330 PROC     189      GLU      HG1      HA2      0.900000E-01   1.00800           0
      3331 PROC     189      GLU      HG2      HA2      0.900000E-01   1.00800           0
      3332 PROC     189      GLU      CD       CC       0.620000       12.0110           0
      3333 PROC     189      GLU      OE1      OC      -0.760000       15.9994           0
      3334 PROC     189      GLU      OE2      OC      -0.760000       15.9994           0
      3335 PROC     189      GLU      C        C        0.510000       12.0110           0
      3336 PROC     189      GLU      O        O       -0.510000       15.9994           0
      3337 PROC     190      PHE      N        NH1     -0.470000       14.0070           0
      3338 PROC     190      PHE      HN       H        0.310000       1.00800           0
      3339 PROC     190      PHE      CA       CT1      0.700000E-01   12.0110           0
      3340 PROC     190      PHE      HA       HB1      0.900000E-01   1.00800           0
      3341 PROC     190      PHE      CB       CT2     -0.180000       12.0110           0
      3342 PROC     190      PHE      HB1      HA2      0.900000E-01   1.00800           0
      3343 PROC     190      PHE      HB2      HA2      0.900000E-01   1.00800           0
      3344 PROC     190      PHE      CG       CA        0.00000       12.0110           0
      3345 PROC     190      PHE      CD1      CA      -0.115000       12.0110           0
      3346 PROC     190      PHE      HD1      HP       0.115000       1.00800           0
      3347 PROC     190      PHE      CE1      CA      -0.115000       12.0110           0
      3348 PROC     190      PHE      HE1      HP       0.115000       1.00800           0
      3349 PROC     190      PHE      CZ       CA      -0.115000       12.0110           0
      3350 PROC     190      PHE      HZ       HP       0.115000       1.00800           0
      3351 PROC     190      PHE      CD2      CA      -0.115000       12.0110           0
      3352 PROC     190      PHE      HD2      HP       0.115000       1.00800           0
      3353 PROC     190      PHE      CE2      CA      -0.115000       12.0110           0
      3354 PROC     190      PHE      HE2      HP       0.115000       1.00800           0
      3355 PROC     190      PHE      C        C        0.510000       12.0110           0
      3356 PROC     190      PHE      O        O       -0.510000       15.9994           0
      3357 PROC     191      LEU      N        NH1     -0.470000       14.0070           0
      3358 PROC     191      LEU      HN       H        0.310000       1.00800           0
      3359 PROC     191      LEU      CA       CT1      0.700000E-01   12.0110           0
      3360 PROC     191      LEU      HA       HB1      0.900000E-01   1.00800           0
      3361 PROC     191      LEU      CB       CT2     -0.180000       12.0110           0
      3362 PROC     191      LEU      HB1      HA2      0.900000E-01   1.00800           0
      3363 PROC     191      LEU      HB2      HA2      0.900000E-01   1.00800           0
      3364 PROC     191      LEU      CG       CT1     -0.900000E-01   12.0110           0
      3365 PROC     191      LEU      HG       HA1      0.900000E-01   1.00800           0
      3366 PROC     191      LEU      CD1      CT3     -0.270000       12.0110           0
      3367 PROC     191      LEU      HD11     HA3      0.900000E-01   1.00800           0
      3368 PROC     191      LEU      HD12     HA3      0.900000E-01   1.00800           0
      3369 PROC     191      LEU      HD13     HA3      0.900000E-01   1.00800           0
      3370 PROC     191      LEU      CD2      CT3     -0.270000       12.0110           0
      3371 PROC     191      LEU      HD21     HA3      0.900000E-01   1.00800           0
      3372 PROC     191      LEU      HD22     HA3      0.900000E-01   1.00800           0
      3373 PROC     191      LEU      HD23     HA3      0.900000E-01   1.00800           0
      3374 PROC     191      LEU      C        C        0.510000       12.0110           0
      3375 PROC     191      LEU      O        O       -0.510000       15.9994           0
      3376 PROC     192      LEU      N        NH1     -0.470000       14.0070           0
      3377 PROC     192      LEU      HN       H        0.310000       1.00800           0
      3378 PROC     192      LEU      CA       CT1      0.700000E-01   12.0110           0
      3379 PROC     192      LEU      HA       HB1      0.900000E-01   1.00800           0
      3380 PROC     192      LEU      CB       CT2     -0.180000       12.0110           0
      3381 PROC     192      LEU      HB1      HA2      0.900000E-01   1.00800           0
      3382 PROC     192      LEU      HB2      HA2      0.900000E-01   1.00800           0
      3383 PROC     192      LEU      CG       CT1     -0.900000E-01   12.0110           0
      3384 PROC     192      LEU      HG       HA1      0.900000E-01   1.00800           0
      3385 PROC     192      LEU      CD1      CT3     -0.270000       12.0110           0
      3386 PROC     192      LEU      HD11     HA3      0.900000E-01   1.00800           0
      3387 PROC     192      LEU      HD12     HA3      0.900000E-01   1.00800           0
      3388 PROC     192      LEU      HD13     HA3      0.900000E-01   1.00800           0
      3389 PROC     192      LEU      CD2      CT3     -0.270000       12.0110           0
      3390 PROC     192      LEU      HD21     HA3      0.900000E-01   1.00800           0
      3391 PROC     192      LEU      HD22     HA3      0.900000E-01   1.00800           0
      3392 PROC     192      LEU      HD23     HA3      0.900000E-01   1.00800           0
      3393 PROC     192      LEU      C        C        0.510000       12.0110           0
      3394 PROC     192      LEU      O        O       -0.510000       15.9994           0
      3395 PROC     193      SER      N        NH1     -0.470000       14.0070           0
      3396 PROC     193      SER      HN       H        0.310000       1.00800           0
      3397 PROC     193      SER      CA       CT1      0.700000E-01   12.0110           0
      3398 PROC     193      SER      HA       HB1      0.900000E-01   1.00800           0
      3399 PROC     193      SER      CB       CT2      0.500000E-01   12.0110           0
      3400 PROC     193      SER      HB1      HA2      0.900000E-01   1.00800           0
      3401 PROC     193      SER      HB2      HA2      0.900000E-01   1.00800           0
      3402 PROC     193      SER      OG       OH1     -0.660000       15.9994           0
      3403 PROC     193      SER      HG1      H        0.430000       1.00800           0
      3404 PROC     193      SER      C        C        0.510000       12.0110           0
      3405 PROC     193      SER      O        O       -0.510000       15.9994           0
      3406 PROC     194      LYS      N        NH1     -0.470000       14.0070           0
      3407 PROC     194      LYS      HN       H        0.310000       1.00800           0
      3408 PROC     194      LYS      CA       CT1      0.700000E-01   12.0110           0
      3409 PROC     194      LYS      HA       HB1      0.900000E-01   1.00800           0
      3410 PROC     194      LYS      CB       CT2     -0.180000       12.0110           0
      3411 PROC     194      LYS      HB1      HA2      0.900000E-01   1.00800           0
      3412 PROC     194      LYS      HB2      HA2      0.900000E-01   1.00800           0
      3413 PROC     194      LYS      CG       CT2     -0.180000       12.0110           0
      3414 PROC     194      LYS      HG1      HA2      0.900000E-01   1.00800           0
      3415 PROC     194      LYS      HG2      HA2      0.900000E-01   1.00800           0
      3416 PROC     194      LYS      CD       CT2     -0.180000       12.0110           0
      3417 PROC     194      LYS      HD1      HA2      0.900000E-01   1.00800           0
      3418 PROC     194      LYS      HD2      HA2      0.900000E-01   1.00800           0
      3419 PROC     194      LYS      CE       CT2      0.210000       12.0110           0
      3420 PROC     194      LYS      HE1      HA2      0.500000E-01   1.00800           0
      3421 PROC     194      LYS      HE2      HA2      0.500000E-01   1.00800           0
      3422 PROC     194      LYS      NZ       NH3     -0.300000       14.0070           0
      3423 PROC     194      LYS      HZ1      HC       0.330000       1.00800           0
      3424 PROC     194      LYS      HZ2      HC       0.330000       1.00800           0
      3425 PROC     194      LYS      HZ3      HC       0.330000       1.00800           0
      3426 PROC     194      LYS      C        C        0.510000       12.0110           0
      3427 PROC     194      LYS      O        O       -0.510000       15.9994           0
      3428 PROC     195      SER      N        NH1     -0.470000       14.0070           0
      3429 PROC     195      SER      HN       H        0.310000       1.00800           0
      3430 PROC     195      SER      CA       CT1      0.700000E-01   12.0110           0
      3431 PROC     195      SER      HA       HB1      0.900000E-01   1.00800           0
      3432 PROC     195      SER      CB       CT2      0.500000E-01   12.0110           0
      3433 PROC     195      SER      HB1      HA2      0.900000E-01   1.00800           0
      3434 PROC     195      SER      HB2      HA2      0.900000E-01   1.00800           0
      3435 PROC     195      SER      OG       OH1     -0.660000       15.9994           0
      3436 PROC     195      SER      HG1      H        0.430000       1.00800           0
      3437 PROC     195      SER      C        C        0.510000       12.0110           0
      3438 PROC     195      SER      O        O       -0.510000       15.9994           0
      3439 PROC     196      LYS      N        NH1     -0.470000       14.0070           0
      3440 PROC     196      LYS      HN       H        0.310000       1.00800           0
      3441 PROC     196      LYS      CA       CT1      0.700000E-01   12.0110           0
      3442 PROC     196      LYS      HA       HB1      0.900000E-01   1.00800           0
      3443 PROC     196      LYS      CB       CT2     -0.180000       12.0110           0
      3444 PROC     196      LYS      HB1      HA2      0.900000E-01   1.00800           0
      3445 PROC     196      LYS      HB2      HA2      0.900000E-01   1.00800           0
      3446 PROC     196      LYS      CG       CT2     -0.180000       12.0110           0
      3447 PROC     196      LYS      HG1      HA2      0.900000E-01   1.00800           0
      3448 PROC     196      LYS      HG2      HA2      0.900000E-01   1.00800           0
      3449 PROC     196      LYS      CD       CT2     -0.180000       12.0110           0
      3450 PROC     196      LYS      HD1      HA2      0.900000E-01   1.00800           0
      3451 PROC     196      LYS      HD2      HA2      0.900000E-01   1.00800           0
      3452 PROC     196      LYS      CE       CT2      0.210000       12.0110           0
      3453 PROC     196      LYS      HE1      HA2      0.500000E-01   1.00800           0
      3454 PROC     196      LYS      HE2      HA2      0.500000E-01   1.00800           0
      3455 PROC     196      LYS      NZ       NH3     -0.300000       14.0070           0
      3456 PROC     196      LYS      HZ1      HC       0.330000       1.00800           0
      3457 PROC     196      LYS      HZ2      HC       0.330000       1.00800           0
      3458 PROC     196      LYS      HZ3      HC       0.330000       1.00800           0
      3459 PROC     196      LYS      C        CC       0.340000       12.0110           0
      3460 PROC     196      LYS      OT1      OC      -0.670000       15.9994           0
      3461 PROC     196      LYS      OT2      OC      -0.670000       15.9994           0

      3481 !NBOND: bonds
         2         1         3         1         4         1         1         5
         8         5         8        10         5         6         5         7
         9         8        14        12        17        14        20        17
        23        20        25        23        29        25        10        11
        10        12        32        12        32        34        12        13
        14        15        14        16        17        18        17        19
        20        21        20        22        23        24        26        27
        26        28        29        30        29        31        33        32
        25        26        38        36        41        38        44        41
        47        44        50        47        34        35        34        36
        54        36        54        56        36        37        38        39
        38        40        41        42        41        43        44        45
        44        46        47        48        47        49        55        54
        50        51        50        52        50        53        60        58
        63        60        66        63        69        66        72        69
        56        57        56        58        76        58        76        78
        58        59        60        61        60        62        63        64
        63        65        66        67        66        68        69        70
        69        71        77        76        72        73        72        74
        72        75        82        80        88        82        84        82
        91        88        78        79        78        80        95        80
        95        97        80        81        82        83        88        89
        88        90        84        85        84        86        84        87
        91        92        91        93        91        94        96        95
       101        99       104       101       107       104       109       107
        97        98        97        99       112        99       112       114
        99       100       101       102       101       103       104       105
       104       106       109       110       109       111       113       112
       107       108       118       116       124       118       120       118
       127       124       114       115       114       116       131       116
       131       133       116       117       118       119       124       125
       124       126       120       121       120       122       120       123
       127       128       127       129       127       130       132       131
       137       135       140       137       143       140       145       143
       133       134       133       135       148       135       148       150
       135       136       137       138       137       139       140       141
       140       142       145       146       145       147       149       148
       143       144       154       152       157       154       160       157
       163       160       165       163       169       165       150       151
       150       152       172       152       172       174       152       153
       154       155       154       156       157       158       157       159
       160       161       160       162       163       164       166       167
       166       168       169       170       169       171       173       172
       165       166       178       176       184       178       180       178
       187       184       174       175       174       176       191       176
       191       193       176       177       178       179       184       185
       184       186       180       181       180       182       180       183
       187       188       187       189       187       190       192       191
       197       195       199       197       201       197       193       194
       193       195       205       195       205       207       195       196
       197       198       199       200       201       202       201       203
       201       204       206       205       211       209       214       211
       216       214       207       208       207       209       217       209
       217       219       209       210       211       212       211       213
       218       217       214       215       223       221       226       223
       229       226       231       229       219       220       219       221
       232       221       232       234       221       222       223       224
       223       225       226       227       226       228       233       232
       229       230       238       236       241       238       244       241
       247       244       249       247       253       249       234       235
       234       236       256       236       256       258       236       237
       238       239       238       240       241       242       241       243
       244       245       244       246       247       248       250       251
       250       252       253       254       253       255       257       256
       249       250       262       260       265       262       267       265
       258       259       258       260       270       260       270       272
       260       261       262       263       262       264       267       268
       267       269       270       271       265       266       276       274
       279       276       282       279       285       282       287       285
       291       287       272       273       272       274       294       274
       294       296       274       275       276       277       276       278
       279       280       279       281       282       283       282       284
       285       286       288       289       288       290       291       292
       291       293       295       294       287       288       300       298
       303       300       306       303       308       306       296       297
       296       298       311       298       311       313       298       299
       300       301       300       302       303       304       303       305
       308       309       308       310       312       311       306       307
       317       315       319       317       323       317       313       314
       313       315       327       315       327       329       315       316
       317       318       319       320       319       321       319       322
       323       324       323       325       323       326       328       327
       333       331       335       333       337       333       329       330
       329       331       341       331       341       343       331       332
       333       334       335       336       337       338       337       339
       337       340       342       341       347       345       350       347
       357       350       353       351       355       359       343       344
       343       345       361       345       361       363       345       346
       347       348       347       349       351       352       357       358
       353       354       362       361       351       350       355       353
       359       357       359       360       355       356       367       365
       369       367       371       367       363       364       363       365
       375       365       375       377       365       366       367       368
       369       370       371       372       371       373       371       374
       376       375       381       379       384       381       387       384
       390       387       393       390       377       378       377       379
       397       379       397       399       379       380       381       382
       381       383       384       385       384       386       387       388
       387       389       390       391       390       392       398       397
       393       394       393       395       393       396       403       401
       406       403       409       406       412       409       414       412
       418       414       399       400       399       401       421       401
       421       423       401       402       403       404       403       405
       406       407       406       408       409       410       409       411
       412       413       415       416       415       417       418       419
       418       420       422       421       414       415       427       425
       430       427       433       430       436       433       439       436
       423       424       423       425       443       425       443       445
       425       426       427       428       427       429       430       431
       430       432       433       434       433       435       436       437
       436       438       444       443       439       440       439       441
       439       442       449       447       452       449       459       452
       455       453       457       461       445       446       445       447
       463       447       463       465       447       448       449       450
       449       451       453       454       459       460       455       456
       464       463       453       452       457       455       461       459
       461       462       457       458       465       466       465       467
       470       467       470       472       467       468       467       469
       471       470       476       474       479       476       481       479
       485       479       472       473       472       474       489       474
       489       491       474       475       476       477       476       478
       479       480       481       482       481       483       481       484
       485       486       485       487       485       488       490       489
       495       493       498       495       501       498       502       501
       491       492       491       493       506       493       506       508
       493       494       495       496       495       497       498       499
       498       500       502       503       502       504       502       505
       507       506       512       510       515       512       518       515
       521       518       524       521       508       509       508       510
       528       510       528       530       510       511       512       513
       512       514       515       516       515       517       518       519
       518       520       521       522       521       523       529       528
       524       525       524       526       524       527       534       532
       537       534       540       537       543       540       546       543
       530       531       530       532       550       532       550       552
       532       533       534       535       534       536       537       538
       537       539       540       541       540       542       543       544
       543       545       551       550       546       547       546       548
       546       549       556       554       552       553       552       554
       560       554       560       562       554       555       556       557
       556       558       556       559       561       560       566       564
       569       566       577       569       572       570       574       579
       575       574       562       563       562       564       581       564
       581       583       564       565       566       567       566       568
       570       571       577       578       572       573       579       580
       575       576       582       581       570       569       572       574
       579       577       587       585       590       587       593       590
       595       593       583       584       583       585       596       585
       596       598       585       586       587       588       587       589
       590       591       590       592       597       596       593       594
       602       600       605       602       607       605       611       605
       598       599       598       600       615       600       615       617
       600       601       602       603       602       604       605       606
       607       608       607       609       607       610       611       612
       611       613       611       614       616       615       621       619
       624       621       617       618       617       619       626       619
       626       628       619       620       621       622       621       623
       624       625       627       626       632       630       634       632
       638       632       628       629       628       630       642       630
       642       644       630       631       632       633       634       635
       634       636       634       637       638       639       638       640
       638       641       643       642       648       646       651       648
       653       651       657       651       644       645       644       646
       661       646       661       663       646       647       648       649
       648       650       651       652       653       654       653       655
       653       656       657       658       657       659       657       660
       662       661       667       665       670       667       663       664
       663       665       672       665       672       674       665       666
       667       668       667       669       670       671       673       672
       678       676       681       678       683       681       674       675
       674       676       684       676       684       686       676       677
       678       679       678       680       685       684       681       682
       690       688       693       690       686       687       686       688
       695       688       695       697       688       689       690       691
       690       692       693       694       696       695       701       699
       704       701       707       704       709       707       697       698
       697       699       710       699       710       712       699       700
       701       702       701       703       704       705       704       706
       711       710       707       708       716       714       722       716
       718       716       725       722       712       713       712       714
       729       714       729       731       714       715       716       717
       722       723       722       724       718       719       718       720
       718       721       725       726       725       727       725       728
       730       729       735       733       731       732       731       733
       739       733       739       741       733       734       735       736
       735       737       735       738       740       739       745       743
       748       745       750       748       754       748       741       742
       741       743       758       743       758       760       743       744
       745       746       745       747       748       749       750       751
       750       752       750       753       754       755       754       756
       754       757       759       758       764       762       770       764
       766       764       773       770       760       761       760       762
       777       762       777       779       762       763       764       765
       770       771       770       772       766       767       766       768
       766       769       773       774       773       775       773       776
       778       777       783       781       789       783       785       783
       792       789       779       780       779       781       796       781
       796       798       781       782       783       784       789       790
       789       791       785       786       785       787       785       788
       792       793       792       794       792       795       797       796
       802       800       805       802       812       805       808       806
       810       814       798       799       798       800       816       800
       816       818       800       801       802       803       802       804
       806       807       812       813       808       809       817       816
       806       805       810       808       814       812       814       815
       810       811       822       820       825       822       827       825
       818       819       818       820       830       820       830       832
       820       821       822       823       822       824       827       828
       827       829       830       831       825       826       836       834
       841       836       839       841       842       839       844       845
       832       833       832       834       847       834       847       849
       834       835       836       837       836       838       839       840
       845       846       842       843       848       847       841       845
       842       844       853       851       856       853       849       850
       849       851       858       851       858       860       851       852
       853       854       853       855       856       857       859       858
       864       862       867       864       869       867       860       861
       860       862       872       862       872       874       862       863
       864       865       864       866       869       870       869       871
       872       873       867       868       878       876       881       878
       884       881       887       884       890       887       874       875
       874       876       894       876       894       896       876       877
       878       879       878       880       881       882       881       883
       884       885       884       886       887       888       887       889
       895       894       890       891       890       892       890       893
       900       898       903       900       905       903       909       903
       896       897       896       898       913       898       913       915
       898       899       900       901       900       902       903       904
       905       906       905       907       905       908       909       910
       909       911       909       912       914       913       919       917
       922       919       929       922       925       923       927       931
       915       916       915       917       933       917       933       935
       917       918       919       920       919       921       923       924
       929       930       925       926       934       933       923       922
       927       925       931       929       931       932       927       928
       939       937       942       939       945       942       947       945
       935       936       935       937       950       937       950       952
       937       938       939       940       939       941       942       943
       942       944       947       948       947       949       951       950
       945       946       956       954       959       956       967       959
       962       960       964       969       965       964       952       953
       952       954       971       954       971       973       954       955
       956       957       956       958       960       961       967       968
       962       963       969       970       965       966       972       971
       960       959       962       964       969       967       977       975
       973       974       973       975       981       975       981       983
       975       976       977       978       977       979       977       980
       982       981       987       985       990       987       983       984
       983       985       992       985       992       994       985       986
       987       988       987       989       990       991       993       992
       998       996      1000       998      1002       998       994       995
       994       996      1006       996      1006      1008       996       997
       998       999      1000      1001      1002      1003      1002      1004
      1002      1005      1007      1006      1012      1010      1015      1012
      1017      1015      1008      1009      1008      1010      1018      1010
      1018      1020      1010      1011      1012      1013      1012      1014
      1019      1018      1015      1016      1024      1022      1027      1024
      1030      1027      1031      1030      1020      1021      1020      1022
      1035      1022      1035      1037      1022      1023      1024      1025
      1024      1026      1027      1028      1027      1029      1031      1032
      1031      1033      1031      1034      1036      1035      1041      1039
      1044      1041      1046      1044      1037      1038      1037      1039
      1047      1039      1047      1049      1039      1040      1041      1042
      1041      1043      1048      1047      1044      1045      1053      1051
      1056      1053      1059      1056      1062      1059      1065      1062
      1049      1050      1049      1051      1069      1051      1069      1071
      1051      1052      1053      1054      1053      1055      1056      1057
      1056      1058      1059      1060      1059      1061      1062      1063
      1062      1064      1070      1069      1065      1066      1065      1067
      1065      1068      1075      1073      1077      1075      1081      1075
      1071      1072      1071      1073      1085      1073      1085      1087
      1073      1074      1075      1076      1077      1078      1077      1079
      1077      1080      1081      1082      1081      1083      1081      1084
      1086      1085      1091      1089      1094      1091      1096      1094
      1100      1094      1087      1088      1087      1089      1104      1089
      1104      1106      1089      1090      1091      1092      1091      1093
      1094      1095      1096      1097      1096      1098      1096      1099
      1100      1101      1100      1102      1100      1103      1105      1104
      1110      1108      1113      1110      1115      1113      1119      1113
      1106      1107      1106      1108      1123      1108      1123      1125
      1108      1109      1110      1111      1110      1112      1113      1114
      1115      1116      1115      1117      1115      1118      1119      1120
      1119      1121      1119      1122      1124      1123      1129      1127
      1132      1129      1135      1132      1138      1135      1141      1138
      1125      1126      1125      1127      1145      1127      1145      1147
      1127      1128      1129      1130      1129      1131      1132      1133
      1132      1134      1135      1136      1135      1137      1138      1139
      1138      1140      1146      1145      1141      1142      1141      1143
      1141      1144      1151      1149      1154      1151      1162      1154
      1157      1155      1159      1164      1160      1159      1147      1148
      1147      1149      1166      1149      1166      1168      1149      1150
      1151      1152      1151      1153      1155      1156      1162      1163
      1157      1158      1164      1165      1160      1161      1167      1166
      1155      1154      1157      1159      1164      1162      1172      1170
      1174      1172      1176      1172      1168      1169      1168      1170
      1180      1170      1180      1182      1170      1171      1172      1173
      1174      1175      1176      1177      1176      1178      1176      1179
      1181      1180      1186      1184      1189      1186      1192      1189
      1194      1192      1182      1183      1182      1184      1195      1184
      1195      1197      1184      1185      1186      1187      1186      1188
      1189      1190      1189      1191      1196      1195      1192      1193
      1201      1199      1204      1201      1212      1204      1207      1205
      1209      1214      1210      1209      1197      1198      1197      1199
      1216      1199      1216      1218      1199      1200      1201      1202
      1201      1203      1205      1206      1212      1213      1207      1208
      1214      1215      1210      1211      1217      1216      1205      1204
      1207      1209      1214      1212      1222      1220      1225      1222
      1227      1225      1218      1219      1218      1220      1230      1220
      1230      1232      1220      1221      1222      1223      1222      1224
      1227      1228      1227      1229      1230      1231      1225      1226
      1236      1234      1239      1236      1242      1239      1244      1242
      1232      1233      1232      1234      1245      1234      1245      1247
      1234      1235      1236      1237      1236      1238      1239      1240
      1239      1241      1246      1245      1242      1243      1259      1251
      1259      1261      1247      1251      1251      1253      1253      1256
      1256      1248      1247      1248      1252      1251      1257      1256
      1258      1256      1249      1248      1250      1248      1254      1253
      1255      1253      1260      1259      1265      1263      1270      1265
      1268      1270      1271      1268      1273      1274      1261      1262
      1261      1263      1276      1263      1276      1278      1263      1264
      1265      1266      1265      1267      1268      1269      1274      1275
      1271      1272      1277      1276      1270      1274      1271      1273
      1282      1280      1285      1282      1288      1285      1290      1288
      1278      1279      1278      1280      1291      1280      1291      1293
      1280      1281      1282      1283      1282      1284      1285      1286
      1285      1287      1292      1291      1288      1289      1297      1295
      1300      1297      1293      1294      1293      1295      1302      1295
      1302      1304      1295      1296      1297      1298      1297      1299
      1300      1301      1303      1302      1308      1306      1311      1308
      1314      1311      1317      1314      1319      1317      1323      1319
      1304      1305      1304      1306      1326      1306      1326      1328
      1306      1307      1308      1309      1308      1310      1311      1312
      1311      1313      1314      1315      1314      1316      1317      1318
      1320      1321      1320      1322      1323      1324      1323      1325
      1327      1326      1319      1320      1332      1330      1334      1332
      1336      1332      1328      1329      1328      1330      1340      1330
      1340      1342      1330      1331      1332      1333      1334      1335
      1336      1337      1336      1338      1336      1339      1341      1340
      1346      1344      1349      1346      1351      1349      1342      1343
      1342      1344      1354      1344      1354      1356      1344      1345
      1346      1347      1346      1348      1351      1352      1351      1353
      1354      1355      1349      1350      1360      1358      1356      1357
      1356      1358      1364      1358      1364      1366      1358      1359
      1360      1361      1360      1362      1360      1363      1365      1364
      1370      1368      1373      1370      1375      1373      1366      1367
      1366      1368      1376      1368      1376      1378      1368      1369
      1370      1371      1370      1372      1377      1376      1373      1374
      1382      1380      1388      1382      1384      1382      1391      1388
      1378      1379      1378      1380      1395      1380      1395      1397
      1380      1381      1382      1383      1388      1389      1388      1390
      1384      1385      1384      1386      1384      1387      1391      1392
      1391      1393      1391      1394      1396      1395      1401      1399
      1407      1401      1403      1401      1410      1407      1397      1398
      1397      1399      1414      1399      1414      1416      1399      1400
      1401      1402      1407      1408      1407      1409      1403      1404
      1403      1405      1403      1406      1410      1411      1410      1412
      1410      1413      1415      1414      1420      1418      1423      1420
      1426      1423      1428      1426      1416      1417      1416      1418
      1429      1418      1429      1431      1418      1419      1420      1421
      1420      1422      1423      1424      1423      1425      1430      1429
      1426      1427      1435      1433      1437      1435      1439      1435
      1431      1432      1431      1433      1443      1433      1443      1445
      1433      1434      1435      1436      1437      1438      1439      1440
      1439      1441      1439      1442      1444      1443      1449      1447
      1452      1449      1454      1452      1458      1452      1445      1446
      1445      1447      1462      1447      1462      1464      1447      1448
      1449      1450      1449      1451      1452      1453      1454      1455
      1454      1456      1454      1457      1458      1459      1458      1460
      1458      1461      1463      1462      1468      1466      1471      1468
      1474      1471      1477      1474      1479      1477      1483      1479
      1464      1465      1464      1466      1486      1466      1486      1488
      1466      1467      1468      1469      1468      1470      1471      1472
      1471      1473      1474      1475      1474      1476      1477      1478
      1480      1481      1480      1482      1483      1484      1483      1485
      1487      1486      1479      1480      1492      1490      1495      1492
      1498      1495      1501      1498      1504      1501      1488      1489
      1488      1490      1508      1490      1508      1510      1490      1491
      1492      1493      1492      1494      1495      1496      1495      1497
      1498      1499      1498      1500      1501      1502      1501      1503
      1509      1508      1504      1505      1504      1506      1504      1507
      1514      1512      1517      1514      1520      1517      1523      1520
      1526      1523      1510      1511      1510      1512      1530      1512
      1512      1513      1514      1515      1514      1516      1517      1518
      1517      1519      1520      1521      1520      1522      1523      1524
      1523      1525      1526      1527      1526      1528      1526      1529
      1530      1532      1530      1531      1534      1533      1535      1533
      1536      1533      1533      1537      1540      1537      1540      1542
      1537      1538      1537      1539      1541      1540      1546      1544
      1549      1546      1552      1549      1555      1552      1557      1555
      1561      1557      1542      1543      1542      1544      1564      1544
      1564      1566      1544      1545      1546      1547      1546      1548
      1549      1550      1549      1551      1552      1553      1552      1554
      1555      1556      1558      1559      1558      1560      1561      1562
      1561      1563      1565      1564      1557      1558      1570      1568
      1573      1570      1576      1573      1579      1576      1582      1579
      1566      1567      1566      1568      1586      1568      1586      1588
      1568      1569      1570      1571      1570      1572      1573      1574
      1573      1575      1576      1577      1576      1578      1579      1580
      1579      1581      1587      1586      1582      1583      1582      1584
      1582      1585      1592      1590      1595      1592      1598      1595
      1601      1598      1604      1601      1588      1589      1588      1590
      1608      1590      1608      1610      1590      1591      1592      1593
      1592      1594      1595      1596      1595      1597      1598      1599
      1598      1600      1601      1602      1601      1603      1609      1608
      1604      1605      1604      1606      1604      1607      1614      1612
      1620      1614      1616      1614      1623      1620      1610      1611
      1610      1612      1627      1612      1627      1629      1612      1613
      1614      1615      1620      1621      1620      1622      1616      1617
      1616      1618      1616      1619      1623      1624      1623      1625
      1623      1626      1628      1627      1633      1631      1636      1633
      1639      1636      1641      1639      1629      1630      1629      1631
      1644      1631      1644      1646      1631      1632      1633      1634
      1633      1635      1636      1637      1636      1638      1641      1642
      1641      1643      1645      1644      1639      1640      1650      1648
      1656      1650      1652      1650      1659      1656      1646      1647
      1646      1648      1663      1648      1663      1665      1648      1649
      1650      1651      1656      1657      1656      1658      1652      1653
      1652      1654      1652      1655      1659      1660      1659      1661
      1659      1662      1664      1663      1669      1667      1672      1669
      1675      1672      1677      1675      1665      1666      1665      1667
      1680      1667      1680      1682      1667      1668      1669      1670
      1669      1671      1672      1673      1672      1674      1677      1678
      1677      1679      1681      1680      1675      1676      1686      1684
      1689      1686      1692      1689      1695      1692      1697      1695
      1701      1697      1682      1683      1682      1684      1704      1684
      1704      1706      1684      1685      1686      1687      1686      1688
      1689      1690      1689      1691      1692      1693      1692      1694
      1695      1696      1698      1699      1698      1700      1701      1702
      1701      1703      1705      1704      1697      1698      1710      1708
      1716      1710      1712      1710      1719      1716      1706      1707
      1706      1708      1723      1708      1723      1725      1708      1709
      1710      1711      1716      1717      1716      1718      1712      1713
      1712      1714      1712      1715      1719      1720      1719      1721
      1719      1722      1724      1723      1729      1727      1731      1729
      1733      1729      1725      1726      1725      1727      1737      1727
      1737      1739      1727      1728      1729      1730      1731      1732
      1733      1734      1733      1735      1733      1736      1738      1737
      1743      1741      1746      1743      1748      1746      1739      1740
      1739      1741      1749      1741      1749      1751      1741      1742
      1743      1744      1743      1745      1750      1749      1746      1747
      1755      1753      1758      1755      1761      1758      1763      1761
      1751      1752      1751      1753      1764      1753      1764      1766
      1753      1754      1755      1756      1755      1757      1758      1759
      1758      1760      1765      1764      1761      1762      1770      1768
      1773      1770      1776      1773      1779      1776      1781      1779
      1785      1781      1766      1767      1766      1768      1788      1768
      1788      1790      1768      1769      1770      1771      1770      1772
      1773      1774      1773      1775      1776      1777      1776      1778
      1779      1780      1782      1783      1782      1784      1785      1786
      1785      1787      1789      1788      1781      1782      1794      1792
      1797      1794      1799      1797      1790      1791      1790      1792
      1802      1792      1802      1804      1792      1793      1794      1795
      1794      1796      1799      1800      1799      1801      1802      1803
      1797      1798      1808      1806      1811      1808      1814      1811
      1817      1814      1819      1817      1823      1819      1804      1805
      1804      1806      1826      1806      1826      1828      1806      1807
      1808      1809      1808      1810      1811      1812      1811      1813
      1814      1815      1814      1816      1817      1818      1820      1821
      1820      1822      1823      1824      1823      1825      1827      1826
      1819      1820      1832      1830      1835      1832      1838      1835
      1840      1838      1828      1829      1828      1830      1843      1830
      1843      1845      1830      1831      1832      1833      1832      1834
      1835      1836      1835      1837      1840      1841      1840      1842
      1844      1843      1838      1839      1849      1847      1851      1849
      1855      1849      1845      1846      1845      1847      1859      1847
      1859      1861      1847      1848      1849      1850      1851      1852
      1851      1853      1851      1854      1855      1856      1855      1857
      1855      1858      1860      1859      1865      1863      1867      1865
      1869      1865      1861      1862      1861      1863      1873      1863
      1873      1875      1863      1864      1865      1866      1867      1868
      1869      1870      1869      1871      1869      1872      1874      1873
      1879      1877      1882      1879      1889      1882      1885      1883
      1887      1891      1875      1876      1875      1877      1893      1877
      1893      1895      1877      1878      1879      1880      1879      1881
      1883      1884      1889      1890      1885      1886      1894      1893
      1883      1882      1887      1885      1891      1889      1891      1892
      1887      1888      1899      1897      1901      1899      1903      1899
      1895      1896      1895      1897      1907      1897      1907      1909
      1897      1898      1899      1900      1901      1902      1903      1904
      1903      1905      1903      1906      1908      1907      1913      1911
      1916      1913      1919      1916      1922      1919      1925      1922
      1909      1910      1909      1911      1929      1911      1929      1931
      1911      1912      1913      1914      1913      1915      1916      1917
      1916      1918      1919      1920      1919      1921      1922      1923
      1922      1924      1930      1929      1925      1926      1925      1927
      1925      1928      1935      1933      1938      1935      1941      1938
      1944      1941      1946      1944      1950      1946      1931      1932
      1931      1933      1953      1933      1953      1955      1933      1934
      1935      1936      1935      1937      1938      1939      1938      1940
      1941      1942      1941      1943      1944      1945      1947      1948
      1947      1949      1950      1951      1950      1952      1954      1953
      1946      1947      1959      1957      1962      1959      1965      1962
      1968      1965      1971      1968      1955      1956      1955      1957
      1975      1957      1975      1977      1957      1958      1959      1960
      1959      1961      1962      1963      1962      1964      1965      1966
      1965      1967      1968      1969      1968      1970      1976      1975
      1971      1972      1971      1973      1971      1974      1981      1979
      1984      1981      1991      1984      1987      1985      1989      1993
      1977      1978      1977      1979      1995      1979      1995      1997
      1979      1980      1981      1982      1981      1983      1985      1986
      1991      1992      1987      1988      1996      1995      1985      1984
      1989      1987      1993      1991      1993      1994      1989      1990
      1997      1998      1997      1999      2002      1999      2002      2004
      1999      2000      1999      2001      2003      2002      2008      2006
      2011      2008      2013      2011      2017      2011      2004      2005
      2004      2006      2021      2006      2021      2023      2006      2007
      2008      2009      2008      2010      2011      2012      2013      2014
      2013      2015      2013      2016      2017      2018      2017      2019
      2017      2020      2022      2021      2027      2025      2030      2027
      2033      2030      2034      2033      2023      2024      2023      2025
      2038      2025      2038      2040      2025      2026      2027      2028
      2027      2029      2030      2031      2030      2032      2034      2035
      2034      2036      2034      2037      2039      2038      2044      2042
      2047      2044      2050      2047      2053      2050      2056      2053
      2040      2041      2040      2042      2060      2042      2060      2062
      2042      2043      2044      2045      2044      2046      2047      2048
      2047      2049      2050      2051      2050      2052      2053      2054
      2053      2055      2061      2060      2056      2057      2056      2058
      2056      2059      2066      2064      2069      2066      2072      2069
      2075      2072      2078      2075      2062      2063      2062      2064
      2082      2064      2082      2084      2064      2065      2066      2067
      2066      2068      2069      2070      2069      2071      2072      2073
      2072      2074      2075      2076      2075      2077      2083      2082
      2078      2079      2078      2080      2078      2081      2088      2086
      2084      2085      2084      2086      2092      2086      2092      2094
      2086      2087      2088      2089      2088      2090      2088      2091
      2093      2092      2098      2096      2101      2098      2109      2101
      2104      2102      2106      2111      2107      2106      2094      2095
      2094      2096      2113      2096      2113      2115      2096      2097
      2098      2099      2098      2100      2102      2103      2109      2110
      2104      2105      2111      2112      2107      2108      2114      2113
      2102      2101      2104      2106      2111      2109      2119      2117
      2122      2119      2125      2122      2127      2125      2115      2116
      2115      2117      2128      2117      2128      2130      2117      2118
      2119      2120      2119      2121      2122      2123      2122      2124
      2129      2128      2125      2126      2134      2132      2137      2134
      2139      2137      2143      2137      2130      2131      2130      2132
      2147      2132      2147      2149      2132      2133      2134      2135
      2134      2136      2137      2138      2139      2140      2139      2141
      2139      2142      2143      2144      2143      2145      2143      2146
      2148      2147      2153      2151      2156      2153      2149      2150
      2149      2151      2158      2151      2158      2160      2151      2152
      2153      2154      2153      2155      2156      2157      2159      2158
      2164      2162      2166      2164      2170      2164      2160      2161
      2160      2162      2174      2162      2174      2176      2162      2163
      2164      2165      2166      2167      2166      2168      2166      2169
      2170      2171      2170      2172      2170      2173      2175      2174
      2180      2178      2183      2180      2185      2183      2189      2183
      2176      2177      2176      2178      2193      2178      2193      2195
      2178      2179      2180      2181      2180      2182      2183      2184
      2185      2186      2185      2187      2185      2188      2189      2190
      2189      2191      2189      2192      2194      2193      2199      2197
      2202      2199      2195      2196      2195      2197      2204      2197
      2204      2206      2197      2198      2199      2200      2199      2201
      2202      2203      2205      2204      2210      2208      2213      2210
      2215      2213      2206      2207      2206      2208      2216      2208
      2216      2218      2208      2209      2210      2211      2210      2212
      2217      2216      2213      2214      2222      2220      2225      2222
      2218      2219      2218      2220      2227      2220      2227      2229
      2220      2221      2222      2223      2222      2224      2225      2226
      2228      2227      2233      2231      2236      2233      2239      2236
      2241      2239      2229      2230      2229      2231      2242      2231
      2242      2244      2231      2232      2233      2234      2233      2235
      2236      2237      2236      2238      2243      2242      2239      2240
      2248      2246      2254      2248      2250      2248      2257      2254
      2244      2245      2244      2246      2261      2246      2261      2263
      2246      2247      2248      2249      2254      2255      2254      2256
      2250      2251      2250      2252      2250      2253      2257      2258
      2257      2259      2257      2260      2262      2261      2267      2265
      2263      2264      2263      2265      2271      2265      2271      2273
      2265      2266      2267      2268      2267      2269      2267      2270
      2272      2271      2277      2275      2280      2277      2282      2280
      2286      2280      2273      2274      2273      2275      2290      2275
      2290      2292      2275      2276      2277      2278      2277      2279
      2280      2281      2282      2283      2282      2284      2282      2285
      2286      2287      2286      2288      2286      2289      2291      2290
      2296      2294      2302      2296      2298      2296      2305      2302
      2292      2293      2292      2294      2309      2294      2309      2311
      2294      2295      2296      2297      2302      2303      2302      2304
      2298      2299      2298      2300      2298      2301      2305      2306
      2305      2307      2305      2308      2310      2309      2315      2313
      2321      2315      2317      2315      2324      2321      2311      2312
      2311      2313      2328      2313      2328      2330      2313      2314
      2315      2316      2321      2322      2321      2323      2317      2318
      2317      2319      2317      2320      2324      2325      2324      2326
      2324      2327      2329      2328      2334      2332      2337      2334
      2344      2337      2340      2338      2342      2346      2330      2331
      2330      2332      2348      2332      2348      2350      2332      2333
      2334      2335      2334      2336      2338      2339      2344      2345
      2340      2341      2349      2348      2338      2337      2342      2340
      2346      2344      2346      2347      2342      2343      2354      2352
      2357      2354      2359      2357      2350      2351      2350      2352
      2362      2352      2362      2364      2352      2353      2354      2355
      2354      2356      2359      2360      2359      2361      2362      2363
      2357      2358      2368      2366      2373      2368      2371      2373
      2374      2371      2376      2377      2364      2365      2364      2366
      2379      2366      2379      2381      2366      2367      2368      2369
      2368      2370      2371      2372      2377      2378      2374      2375
      2380      2379      2373      2377      2374      2376      2385      2383
      2388      2385      2381      2382      2381      2383      2390      2383
      2390      2392      2383      2384      2385      2386      2385      2387
      2388      2389      2391      2390      2396      2394      2399      2396
      2401      2399      2392      2393      2392      2394      2404      2394
      2404      2406      2394      2395      2396      2397      2396      2398
      2401      2402      2401      2403      2404      2405      2399      2400
      2410      2408      2413      2410      2416      2413      2419      2416
      2422      2419      2406      2407      2406      2408      2426      2408
      2426      2428      2408      2409      2410      2411      2410      2412
      2413      2414      2413      2415      2416      2417      2416      2418
      2419      2420      2419      2421      2427      2426      2422      2423
      2422      2424      2422      2425      2432      2430      2435      2432
      2437      2435      2441      2435      2428      2429      2428      2430
      2445      2430      2445      2447      2430      2431      2432      2433
      2432      2434      2435      2436      2437      2438      2437      2439
      2437      2440      2441      2442      2441      2443      2441      2444
      2446      2445      2451      2449      2454      2451      2461      2454
      2457      2455      2459      2463      2447      2448      2447      2449
      2465      2449      2465      2467      2449      2450      2451      2452
      2451      2453      2455      2456      2461      2462      2457      2458
      2466      2465      2455      2454      2459      2457      2463      2461
      2463      2464      2459      2460      2471      2469      2474      2471
      2477      2474      2479      2477      2467      2468      2467      2469
      2482      2469      2482      2484      2469      2470      2471      2472
      2471      2473      2474      2475      2474      2476      2479      2480
      2479      2481      2483      2482      2477      2478      2488      2486
      2491      2488      2499      2491      2494      2492      2496      2501
      2497      2496      2484      2485      2484      2486      2503      2486
      2503      2505      2486      2487      2488      2489      2488      2490
      2492      2493      2499      2500      2494      2495      2501      2502
      2497      2498      2504      2503      2492      2491      2494      2496
      2501      2499      2509      2507      2505      2506      2505      2507
      2513      2507      2513      2515      2507      2508      2509      2510
      2509      2511      2509      2512      2514      2513      2519      2517
      2522      2519      2515      2516      2515      2517      2524      2517
      2524      2526      2517      2518      2519      2520      2519      2521
      2522      2523      2525      2524      2530      2528      2532      2530
      2534      2530      2526      2527      2526      2528      2538      2528
      2538      2540      2528      2529      2530      2531      2532      2533
      2534      2535      2534      2536      2534      2537      2539      2538
      2544      2542      2547      2544      2549      2547      2540      2541
      2540      2542      2550      2542      2550      2552      2542      2543
      2544      2545      2544      2546      2551      2550      2547      2548
      2556      2554      2559      2556      2562      2559      2563      2562
      2552      2553      2552      2554      2567      2554      2567      2569
      2554      2555      2556      2557      2556      2558      2559      2560
      2559      2561      2563      2564      2563      2565      2563      2566
      2568      2567      2573      2571      2576      2573      2578      2576
      2569      2570      2569      2571      2579      2571      2579      2581
      2571      2572      2573      2574      2573      2575      2580      2579
      2576      2577      2585      2583      2588      2585      2591      2588
      2594      2591      2597      2594      2581      2582      2581      2583
      2601      2583      2601      2603      2583      2584      2585      2586
      2585      2587      2588      2589      2588      2590      2591      2592
      2591      2593      2594      2595      2594      2596      2602      2601
      2597      2598      2597      2599      2597      2600      2607      2605
      2609      2607      2613      2607      2603      2604      2603      2605
      2617      2605      2617      2619      2605      2606      2607      2608
      2609      2610      2609      2611      2609      2612      2613      2614
      2613      2615      2613      2616      2618      2617      2623      2621
      2626      2623      2628      2626      2632      2626      2619      2620
      2619      2621      2636      2621      2636      2638      2621      2622
      2623      2624      2623      2625      2626      2627      2628      2629
      2628      2630      2628      2631      2632      2633      2632      2634
      2632      2635      2637      2636      2642      2640      2645      2642
      2647      2645      2651      2645      2638      2639      2638      2640
      2655      2640      2655      2657      2640      2641      2642      2643
      2642      2644      2645      2646      2647      2648      2647      2649
      2647      2650      2651      2652      2651      2653      2651      2654
      2656      2655      2661      2659      2664      2661      2667      2664
      2670      2667      2673      2670      2657      2658      2657      2659
      2677      2659      2677      2679      2659      2660      2661      2662
      2661      2663      2664      2665      2664      2666      2667      2668
      2667      2669      2670      2671      2670      2672      2678      2677
      2673      2674      2673      2675      2673      2676      2683      2681
      2686      2683      2694      2686      2689      2687      2691      2696
      2692      2691      2679      2680      2679      2681      2698      2681
      2698      2700      2681      2682      2683      2684      2683      2685
      2687      2688      2694      2695      2689      2690      2696      2697
      2692      2693      2699      2698      2687      2686      2689      2691
      2696      2694      2704      2702      2706      2704      2708      2704
      2700      2701      2700      2702      2712      2702      2712      2714
      2702      2703      2704      2705      2706      2707      2708      2709
      2708      2710      2708      2711      2713      2712      2718      2716
      2721      2718      2724      2721      2726      2724      2714      2715
      2714      2716      2727      2716      2727      2729      2716      2717
      2718      2719      2718      2720      2721      2722      2721      2723
      2728      2727      2724      2725      2733      2731      2736      2733
      2744      2736      2739      2737      2741      2746      2742      2741
      2729      2730      2729      2731      2748      2731      2748      2750
      2731      2732      2733      2734      2733      2735      2737      2738
      2744      2745      2739      2740      2746      2747      2742      2743
      2749      2748      2737      2736      2739      2741      2746      2744
      2754      2752      2757      2754      2759      2757      2750      2751
      2750      2752      2762      2752      2762      2764      2752      2753
      2754      2755      2754      2756      2759      2760      2759      2761
      2762      2763      2757      2758      2768      2766      2771      2768
      2774      2771      2776      2774      2764      2765      2764      2766
      2777      2766      2777      2779      2766      2767      2768      2769
      2768      2770      2771      2772      2771      2773      2778      2777
      2774      2775      2791      2783      2791      2793      2779      2783
      2783      2785      2785      2788      2788      2780      2779      2780
      2784      2783      2789      2788      2790      2788      2781      2780
      2782      2780      2786      2785      2787      2785      2792      2791
      2797      2795      2802      2797      2800      2802      2803      2800
      2805      2806      2793      2794      2793      2795      2808      2795
      2808      2810      2795      2796      2797      2798      2797      2799
      2800      2801      2806      2807      2803      2804      2809      2808
      2802      2806      2803      2805      2814      2812      2817      2814
      2820      2817      2822      2820      2810      2811      2810      2812
      2823      2812      2823      2825      2812      2813      2814      2815
      2814      2816      2817      2818      2817      2819      2824      2823
      2820      2821      2829      2827      2832      2829      2825      2826
      2825      2827      2834      2827      2834      2836      2827      2828
      2829      2830      2829      2831      2832      2833      2835      2834
      2840      2838      2843      2840      2846      2843      2849      2846
      2851      2849      2855      2851      2836      2837      2836      2838
      2858      2838      2858      2860      2838      2839      2840      2841
      2840      2842      2843      2844      2843      2845      2846      2847
      2846      2848      2849      2850      2852      2853      2852      2854
      2855      2856      2855      2857      2859      2858      2851      2852
      2864      2862      2866      2864      2868      2864      2860      2861
      2860      2862      2872      2862      2872      2874      2862      2863
      2864      2865      2866      2867      2868      2869      2868      2870
      2868      2871      2873      2872      2878      2876      2881      2878
      2883      2881      2874      2875      2874      2876      2886      2876
      2886      2888      2876      2877      2878      2879      2878      2880
      2883      2884      2883      2885      2886      2887      2881      2882
      2892      2890      2888      2889      2888      2890      2896      2890
      2896      2898      2890      2891      2892      2893      2892      2894
      2892      2895      2897      2896      2902      2900      2905      2902
      2907      2905      2898      2899      2898      2900      2908      2900
      2908      2910      2900      2901      2902      2903      2902      2904
      2909      2908      2905      2906      2914      2912      2920      2914
      2916      2914      2923      2920      2910      2911      2910      2912
      2927      2912      2927      2929      2912      2913      2914      2915
      2920      2921      2920      2922      2916      2917      2916      2918
      2916      2919      2923      2924      2923      2925      2923      2926
      2928      2927      2933      2931      2939      2933      2935      2933
      2942      2939      2929      2930      2929      2931      2946      2931
      2946      2948      2931      2932      2933      2934      2939      2940
      2939      2941      2935      2936      2935      2937      2935      2938
      2942      2943      2942      2944      2942      2945      2947      2946
      2952      2950      2955      2952      2958      2955      2960      2958
      2948      2949      2948      2950      2961      2950      2961      2963
      2950      2951      2952      2953      2952      2954      2955      2956
      2955      2957      2962      2961      2958      2959      2967      2965
      2969      2967      2971      2967      2963      2964      2963      2965
      2975      2965      2975      2977      2965      2966      2967      2968
      2969      2970      2971      2972      2971      2973      2971      2974
      2976      2975      2981      2979      2984      2981      2986      2984
      2990      2984      2977      2978      2977      2979      2994      2979
      2994      2996      2979      2980      2981      2982      2981      2983
      2984      2985      2986      2987      2986      2988      2986      2989
      2990      2991      2990      2992      2990      2993      2995      2994
      3000      2998      3003      3000      3006      3003      3009      3006
      3011      3009      3015      3011      2996      2997      2996      2998
      3018      2998      3018      3020      2998      2999      3000      3001
      3000      3002      3003      3004      3003      3005      3006      3007
      3006      3008      3009      3010      3012      3013      3012      3014
      3015      3016      3015      3017      3019      3018      3011      3012
      3024      3022      3027      3024      3030      3027      3033      3030
      3036      3033      3020      3021      3020      3022      3040      3022
      3040      3042      3022      3023      3024      3025      3024      3026
      3027      3028      3027      3029      3030      3031      3030      3032
      3033      3034      3033      3035      3041      3040      3036      3037
      3036      3038      3036      3039      3046      3044      3049      3046
      3052      3049      3055      3052      3058      3055      3042      3043
      3042      3044      3062      3044      3044      3045      3046      3047
      3046      3048      3049      3050      3049      3051      3052      3053
      3052      3054      3055      3056      3055      3057      3058      3059
      3058      3060      3058      3061      3062      3064      3062      3063
      3066      3065      3067      3065      3068      3065      3071      3069
      3074      3071      3065      3069      3076      3069      3076      3078
      3069      3070      3071      3072      3071      3073      3074      3075
      3077      3076      3082      3080      3085      3082      3088      3085
      3091      3088      3094      3091      3078      3079      3078      3080
      3098      3080      3098      3100      3080      3081      3082      3083
      3082      3084      3085      3086      3085      3087      3088      3089
      3088      3090      3091      3092      3091      3093      3099      3098
      3094      3095      3094      3096      3094      3097      3104      3102
      3107      3104      3110      3107      3112      3110      3100      3101
      3100      3102      3113      3102      3113      3115      3102      3103
      3104      3105      3104      3106      3107      3108      3107      3109
      3114      3113      3110      3111      3119      3117      3122      3119
      3115      3116      3115      3117      3124      3117      3124      3126
      3117      3118      3119      3120      3119      3121      3122      3123
      3125      3124      3130      3128      3126      3127      3126      3128
      3134      3128      3134      3136      3128      3129      3130      3131
      3130      3132      3130      3133      3135      3134      3140      3138
      3146      3140      3142      3140      3149      3146      3136      3137
      3136      3138      3153      3138      3153      3155      3138      3139
      3140      3141      3146      3147      3146      3148      3142      3143
      3142      3144      3142      3145      3149      3150      3149      3151
      3149      3152      3154      3153      3159      3157      3155      3156
      3155      3157      3163      3157      3163      3165      3157      3158
      3159      3160      3159      3161      3159      3162      3164      3163
      3169      3167      3172      3169      3165      3166      3165      3167
      3174      3167      3174      3176      3167      3168      3169      3170
      3169      3171      3172      3173      3175      3174      3180      3178
      3182      3180      3184      3180      3176      3177      3176      3178
      3188      3178      3188      3190      3178      3179      3180      3181
      3182      3183      3184      3185      3184      3186      3184      3187
      3189      3188      3194      3192      3197      3194      3200      3197
      3202      3200      3190      3191      3190      3192      3203      3192
      3203      3205      3192      3193      3194      3195      3194      3196
      3197      3198      3197      3199      3204      3203      3200      3201
      3209      3207      3211      3209      3215      3209      3205      3206
      3205      3207      3219      3207      3219      3221      3207      3208
      3209      3210      3211      3212      3211      3213      3211      3214
      3215      3216      3215      3217      3215      3218      3220      3219
      3225      3223      3228      3225      3231      3228      3234      3231
      3237      3234      3221      3222      3221      3223      3241      3223
      3241      3243      3223      3224      3225      3226      3225      3227
      3228      3229      3228      3230      3231      3232      3231      3233
      3234      3235      3234      3236      3242      3241      3237      3238
      3237      3239      3237      3240      3247      3245      3250      3247
      3252      3250      3256      3250      3243      3244      3243      3245
      3260      3245      3260      3262      3245      3246      3247      3248
      3247      3249      3250      3251      3252      3253      3252      3254
      3252      3255      3256      3257      3256      3258      3256      3259
      3261      3260      3266      3264      3269      3266      3272      3269
      3275      3272      3277      3275      3281      3277      3262      3263
      3262      3264      3284      3264      3284      3286      3264      3265
      3266      3267      3266      3268      3269      3270      3269      3271
      3272      3273      3272      3274      3275      3276      3278      3279
      3278      3280      3281      3282      3281      3283      3285      3284
      3277      3278      3290      3288      3293      3290      3295      3293
      3299      3293      3286      3287      3286      3288      3303      3288
      3303      3305      3288      3289      3290      3291      3290      3292
      3293      3294      3295      3296      3295      3297      3295      3298
      3299      3300      3299      3301      3299      3302      3304      3303
      3309      3307      3312      3309      3315      3312      3317      3315
      3305      3306      3305      3307      3320      3307      3320      3322
      3307      3308      3309      3310      3309      3311      3312      3313
      3312      3314      3317      3318      3317      3319      3321      3320
      3315      3316      3326      3324      3329      3326      3332      3329
      3334      3332      3322      3323      3322      3324      3335      3324
      3335      3337      3324      3325      3326      3327      3326      3328
      3329      3330      3329      3331      3336      3335      3332      3333
      3341      3339      3344      3341      3351      3344      3347      3345
      3349      3353      3337      3338      3337      3339      3355      3339
      3355      3357      3339      3340      3341      3342      3341      3343
      3345      3346      3351      3352      3347      3348      3356      3355
      3345      3344      3349      3347      3353      3351      3353      3354
      3349      3350      3361      3359      3364      3361      3366      3364
      3370      3364      3357      3358      3357      3359      3374      3359
      3374      3376      3359      3360      3361      3362      3361      3363
      3364      3365      3366      3367      3366      3368      3366      3369
      3370      3371      3370      3372      3370      3373      3375      3374
      3380      3378      3383      3380      3385      3383      3389      3383
      3376      3377      3376      3378      3393      3378      3393      3395
      3378      3379      3380      3381      3380      3382      3383      3384
      3385      3386      3385      3387      3385      3388      3389      3390
      3389      3391      3389      3392      3394      3393      3399      3397
      3402      3399      3395      3396      3395      3397      3404      3397
      3404      3406      3397      3398      3399      3400      3399      3401
      3402      3403      3405      3404      3410      3408      3413      3410
      3416      3413      3419      3416      3422      3419      3406      3407
      3406      3408      3426      3408      3426      3428      3408      3409
      3410      3411      3410      3412      3413      3414      3413      3415
      3416      3417      3416      3418      3419      3420      3419      3421
      3427      3426      3422      3423      3422      3424      3422      3425
      3432      3430      3435      3432      3428      3429      3428      3430
      3437      3430      3437      3439      3430      3431      3432      3433
      3432      3434      3435      3436      3438      3437      3443      3441
      3446      3443      3449      3446      3452      3449      3455      3452
      3439      3440      3439      3441      3459      3441      3441      3442
      3443      3444      3443      3445      3446      3447      3446      3448
      3449      3450      3449      3451      3452      3453      3452      3454
      3455      3456      3455      3457      3455      3458      3459      3461
      3459      3460

      6306 !NTHETA: angles
         2         1         3         2         1         4         2         1         5
         3         1         4         3         1         5         4         1         5
         1         5         6         1         5         7         1         5         8
         6         5         7         6         5         8         7         5         8
         5         8         9         5         8        10         9         8        10
         8        10        11         8        10        12        11        10        12
        10        12        13        10        12        14        10        12        32
        13        12        14        13        12        32        14        12        32
        12        14        15        12        14        16        12        14        17
        15        14        16        15        14        17        16        14        17
        14        17        18        14        17        19        14        17        20
        18        17        19        18        17        20        19        17        20
        17        20        21        17        20        22        17        20        23
        21        20        22        21        20        23        22        20        23
        20        23        24        20        23        25        24        23        25
        23        25        26        23        25        29        26        25        29
        25        26        27        25        26        28        27        26        28
        25        29        30        25        29        31        30        29        31
        12        32        33        12        32        34        33        32        34
        32        34        35        32        34        36        35        34        36
        34        36        37        34        36        38        34        36        54
        37        36        38        37        36        54        38        36        54
        36        38        39        36        38        40        36        38        41
        39        38        40        39        38        41        40        38        41
        38        41        42        38        41        43        38        41        44
        42        41        43        42        41        44        43        41        44
        41        44        45        41        44        46        41        44        47
        45        44        46        45        44        47        46        44        47
        44        47        48        44        47        49        44        47        50
        48        47        49        48        47        50        49        47        50
        47        50        51        47        50        52        47        50        53
        51        50        52        51        50        53        52        50        53
        36        54        55        36        54        56        55        54        56
        54        56        57        54        56        58        57        56        58
        56        58        59        56        58        60        56        58        76
        59        58        60        59        58        76        60        58        76
        58        60        61        58        60        62        58        60        63
        61        60        62        61        60        63        62        60        63
        60        63        64        60        63        65        60        63        66
        64        63        65        64        63        66        65        63        66
        63        66        67        63        66        68        63        66        69
        67        66        68        67        66        69        68        66        69
        66        69        70        66        69        71        66        69        72
        70        69        71        70        69        72        71        69        72
        69        72        73        69        72        74        69        72        75
        73        72        74        73        72        75        74        72        75
        58        76        77        58        76        78        77        76        78
        76        78        79        76        78        80        79        78        80
        78        80        81        78        80        82        78        80        95
        81        80        82        81        80        95        82        80        95
        80        82        83        80        82        84        80        82        88
        83        82        84        83        82        88        84        82        88
        82        84        85        82        84        86        82        84        87
        85        84        86        85        84        87        86        84        87
        82        88        89        82        88        90        82        88        91
        89        88        90        89        88        91        90        88        91
        88        91        92        88        91        93        88        91        94
        92        91        93        92        91        94        93        91        94
        80        95        96        80        95        97        96        95        97
        95        97        98        95        97        99        98        97        99
        97        99       100        97        99       101        97        99       112
       100        99       101       100        99       112       101        99       112
        99       101       102        99       101       103        99       101       104
       102       101       103       102       101       104       103       101       104
       101       104       105       101       104       106       101       104       107
       105       104       106       105       104       107       106       104       107
       104       107       108       104       107       109       108       107       109
       107       109       110       107       109       111       110       109       111
        99       112       113        99       112       114       113       112       114
       112       114       115       112       114       116       115       114       116
       114       116       117       114       116       118       114       116       131
       117       116       118       117       116       131       118       116       131
       116       118       119       116       118       120       116       118       124
       119       118       120       119       118       124       120       118       124
       118       120       121       118       120       122       118       120       123
       121       120       122       121       120       123       122       120       123
       118       124       125       118       124       126       118       124       127
       125       124       126       125       124       127       126       124       127
       124       127       128       124       127       129       124       127       130
       128       127       129       128       127       130       129       127       130
       116       131       132       116       131       133       132       131       133
       131       133       134       131       133       135       134       133       135
       133       135       136       133       135       137       133       135       148
       136       135       137       136       135       148       137       135       148
       135       137       138       135       137       139       135       137       140
       138       137       139       138       137       140       139       137       140
       137       140       141       137       140       142       137       140       143
       141       140       142       141       140       143       142       140       143
       140       143       144       140       143       145       144       143       145
       143       145       146       143       145       147       146       145       147
       135       148       149       135       148       150       149       148       150
       148       150       151       148       150       152       151       150       152
       150       152       153       150       152       154       150       152       172
       153       152       154       153       152       172       154       152       172
       152       154       155       152       154       156       152       154       157
       155       154       156       155       154       157       156       154       157
       154       157       158       154       157       159       154       157       160
       158       157       159       158       157       160       159       157       160
       157       160       161       157       160       162       157       160       163
       161       160       162       161       160       163       162       160       163
       160       163       164       160       163       165       164       163       165
       163       165       166       163       165       169       166       165       169
       165       166       167       165       166       168       167       166       168
       165       169       170       165       169       171       170       169       171
       152       172       173       152       172       174       173       172       174
       172       174       175       172       174       176       175       174       176
       174       176       177       174       176       178       174       176       191
       177       176       178       177       176       191       178       176       191
       176       178       179       176       178       180       176       178       184
       179       178       180       179       178       184       180       178       184
       178       180       181       178       180       182       178       180       183
       181       180       182       181       180       183       182       180       183
       178       184       185       178       184       186       178       184       187
       185       184       186       185       184       187       186       184       187
       184       187       188       184       187       189       184       187       190
       188       187       189       188       187       190       189       187       190
       176       191       192       176       191       193       192       191       193
       191       193       194       191       193       195       194       193       195
       193       195       196       193       195       197       193       195       205
       196       195       197       196       195       205       197       195       205
       195       197       198       195       197       199       195       197       201
       198       197       199       198       197       201       199       197       201
       197       199       200       197       201       202       197       201       203
       197       201       204       202       201       203       202       201       204
       203       201       204       195       205       206       195       205       207
       206       205       207       205       207       208       205       207       209
       208       207       209       207       209       210       207       209       211
       207       209       217       210       209       211       210       209       217
       211       209       217       209       211       212       209       211       213
       209       211       214       212       211       213       212       211       214
       213       211       214       211       214       215       211       214       216
       215       214       216       209       217       218       209       217       219
       218       217       219       217       219       220       217       219       221
       220       219       221       219       221       222       219       221       223
       219       221       232       222       221       223       222       221       232
       223       221       232       221       223       224       221       223       225
       221       223       226       224       223       225       224       223       226
       225       223       226       223       226       227       223       226       228
       223       226       229       227       226       228       227       226       229
       228       226       229       226       229       230       226       229       231
       230       229       231       221       232       233       221       232       234
       233       232       234       232       234       235       232       234       236
       235       234       236       234       236       237       234       236       238
       234       236       256       237       236       238       237       236       256
       238       236       256       236       238       239       236       238       240
       236       238       241       239       238       240       239       238       241
       240       238       241       238       241       242       238       241       243
       238       241       244       242       241       243       242       241       244
       243       241       244       241       244       245       241       244       246
       241       244       247       245       244       246       245       244       247
       246       244       247       244       247       248       244       247       249
       248       247       249       247       249       250       247       249       253
       250       249       253       249       250       251       249       250       252
       251       250       252       249       253       254       249       253       255
       254       253       255       236       256       257       236       256       258
       257       256       258       256       258       259       256       258       260
[truncated: 671,169 more chars]
