# Supplementary material for: Mapping the Interactions Among Class IIa Histone Deacetylases and Myocyte Enhancer Factor 2s
Source: J Chem Inf Model. 2025 Jun 6;65(12):6249–60. doi: 10.1021/acs.jcim.5c00858 (PMC12199305; doi:10.1021/acs.jcim.5c00858)
Supplement: Supplementary file 6 [file ci5c00858_si_006.zip › Average_Structures/HDAC7_MEF2B.pdb]

REMARK  GENERATED BY CHARMM-GUI (HTTP://WWW.CHARMM-GUI.ORG) V3.7 ON APR, 06. 2025. JOB
REMARK  READ PDB, MANIPULATE STRUCTURE IF NEEDED, AND GENERATE TOPOLOGY FILE          
REMARK   DATE:     4/ 6/25      8:10:12      CREATED BY USER: charmm-gui              
ATOM      1  N   GLY P   2     -19.889  15.904  -9.566  1.00  6.59      PROA
ATOM      2  HT1 GLY P   2     -19.259  16.163 -10.352  1.00  0.00      PROA
ATOM      3  HT2 GLY P   2     -20.252  16.767  -9.114  1.00  0.00      PROA
ATOM      4  HT3 GLY P   2     -20.685  15.343  -9.931  1.00  0.00      PROA
ATOM      5  CA  GLY P   2     -19.452  15.440  -8.988  1.00  6.15      PROA
ATOM      6  HA1 GLY P   2     -18.757  16.202  -8.802  1.00  0.00      PROA
ATOM      7  HA2 GLY P   2     -19.157  14.719  -9.690  1.00  0.00      PROA
ATOM      8  C   GLY P   2     -19.256  14.983  -8.313  1.00  5.30      PROA
ATOM      9  O   GLY P   2     -19.540  15.057  -8.281  1.00  5.14      PROA
ATOM     10  N   ARG P   3     -18.765  14.496  -7.740  1.00  5.04      PROA
ATOM     11  HN  ARG P   3     -17.939  14.463  -8.170  1.00  0.00      PROA
ATOM     12  CA  ARG P   3     -18.526  14.022  -7.041  1.00  4.41      PROA
ATOM     13  HA  ARG P   3     -19.482  13.625  -6.809  1.00  0.00      PROA
ATOM     14  CB  ARG P   3     -18.082  13.479  -6.761  1.00  4.84      PROA
ATOM     15  HB1 ARG P   3     -18.602  12.835  -6.023  1.00  0.00      PROA
ATOM     16  HB2 ARG P   3     -17.152  13.876  -6.305  1.00  0.00      PROA
ATOM     17  CG  ARG P   3     -18.021  13.305  -7.090  1.00  5.67      PROA
ATOM     18  HG1 ARG P   3     -17.333  13.938  -7.689  1.00  0.00      PROA
ATOM     19  HG2 ARG P   3     -18.993  13.227  -7.620  1.00  0.00      PROA
ATOM     20  CD  ARG P   3     -17.834  12.871  -7.064  1.00  6.30      PROA
ATOM     21  HD1 ARG P   3     -18.573  12.291  -7.629  1.00  0.00      PROA
ATOM     22  HD2 ARG P   3     -17.893  12.682  -5.986  1.00  0.00      PROA
ATOM     23  NE  ARG P   3     -17.671  12.760  -7.105  1.00  6.95      PROA
ATOM     24  HE  ARG P   3     -17.036  13.419  -7.375  1.00  0.00      PROA
ATOM     25  CZ  ARG P   3     -17.511  12.500  -7.130  1.00  7.77      PROA
ATOM     26  NH1 ARG P   3     -17.476  12.287  -7.122  1.00  8.12      PROA
ATOM     27 HH11 ARG P   3     -17.640  11.723  -7.931  1.00  0.00      PROA
ATOM     28 HH12 ARG P   3     -17.150  11.865  -6.276  1.00  0.00      PROA
ATOM     29  NH2 ARG P   3     -17.379  12.454  -7.166  1.00  8.49      PROA
ATOM     30 HH21 ARG P   3     -16.670  12.370  -6.465  1.00  0.00      PROA
ATOM     31 HH22 ARG P   3     -17.173  12.219  -8.116  1.00  0.00      PROA
ATOM     32  C   ARG P   3     -18.220  13.943  -6.290  1.00  3.74      PROA
ATOM     33  O   ARG P   3     -17.871  14.029  -6.091  1.00  3.98      PROA
ATOM     34  N   LYS P   4     -18.350  13.775  -5.853  1.00  3.42      PROA
ATOM     35  HN  LYS P   4     -19.276  13.466  -5.852  1.00  0.00      PROA
ATOM     36  CA  LYS P   4     -18.083  13.650  -5.103  1.00  3.29      PROA
ATOM     37  HA  LYS P   4     -17.447  14.397  -4.702  1.00  0.00      PROA
ATOM     38  CB  LYS P   4     -18.560  13.731  -5.090  1.00  3.96      PROA
ATOM     39  HB1 LYS P   4     -18.716  14.241  -4.124  1.00  0.00      PROA
ATOM     40  HB2 LYS P   4     -19.000  12.719  -5.057  1.00  0.00      PROA
ATOM     41  CG  LYS P   4     -19.253  14.315  -5.831  1.00  4.62      PROA
ATOM     42  HG1 LYS P   4     -20.059  13.594  -5.861  1.00  0.00      PROA
ATOM     43  HG2 LYS P   4     -18.602  14.265  -6.694  1.00  0.00      PROA
ATOM     44  CD  LYS P   4     -19.512  14.702  -5.972  1.00  5.22      PROA
ATOM     45  HD1 LYS P   4     -18.683  15.390  -6.026  1.00  0.00      PROA
ATOM     46  HD2 LYS P   4     -20.095  14.793  -5.069  1.00  0.00      PROA
ATOM     47  CE  LYS P   4     -20.053  15.160  -6.485  1.00  6.00      PROA
ATOM     48  HE1 LYS P   4     -20.929  14.840  -5.968  1.00  0.00      PROA
ATOM     49  HE2 LYS P   4     -19.784  14.626  -7.368  1.00  0.00      PROA
ATOM     50  NZ  LYS P   4     -20.366  15.550  -6.801  1.00  6.46      PROA
ATOM     51  HZ1 LYS P   4     -19.726  16.262  -7.206  1.00  0.00      PROA
ATOM     52  HZ2 LYS P   4     -21.060  16.019  -6.184  1.00  0.00      PROA
ATOM     53  HZ3 LYS P   4     -20.864  15.055  -7.568  1.00  0.00      PROA
ATOM     54  C   LYS P   4     -17.378  13.043  -4.187  1.00  2.79      PROA
ATOM     55  O   LYS P   4     -16.986  12.528  -4.272  1.00  2.97      PROA
ATOM     56  N   LYS P   5     -17.195  13.085  -3.286  1.00  2.60      PROA
ATOM     57  HN  LYS P   5     -17.707  13.799  -2.866  1.00  0.00      PROA
ATOM     58  CA  LYS P   5     -16.522  12.571  -2.335  1.00  2.27      PROA
ATOM     59  HA  LYS P   5     -15.871  11.817  -2.753  1.00  0.00      PROA
ATOM     60  CB  LYS P   5     -15.850  13.454  -1.751  1.00  2.66      PROA
ATOM     61  HB1 LYS P   5     -15.179  13.834  -2.540  1.00  0.00      PROA
ATOM     62  HB2 LYS P   5     -15.270  12.887  -1.003  1.00  0.00      PROA
ATOM     63  CG  LYS P   5     -16.128  14.284  -1.256  1.00  3.13      PROA
ATOM     64  HG1 LYS P   5     -16.747  13.925  -0.412  1.00  0.00      PROA
ATOM     65  HG2 LYS P   5     -16.762  14.847  -1.966  1.00  0.00      PROA
ATOM     66  CD  LYS P   5     -15.449  15.032  -0.819  1.00  3.74      PROA
ATOM     67  HD1 LYS P   5     -14.593  14.830  -1.451  1.00  0.00      PROA
ATOM     68  HD2 LYS P   5     -15.366  14.587   0.165  1.00  0.00      PROA
ATOM     69  CE  LYS P   5     -15.263  15.731  -0.625  1.00  4.30      PROA
ATOM     70  HE1 LYS P   5     -16.166  15.906  -0.081  1.00  0.00      PROA
ATOM     71  HE2 LYS P   5     -15.229  16.087  -1.632  1.00  0.00      PROA
ATOM     72  NZ  LYS P   5     -14.944  16.393  -0.355  1.00  4.84      PROA
ATOM     73  HZ1 LYS P   5     -13.996  16.514  -0.765  1.00  0.00      PROA
ATOM     74  HZ2 LYS P   5     -14.870  16.345   0.681  1.00  0.00      PROA
ATOM     75  HZ3 LYS P   5     -15.543  17.200  -0.622  1.00  0.00      PROA
ATOM     76  C   LYS P   5     -17.155  11.838  -1.336  1.00  1.99      PROA
ATOM     77  O   LYS P   5     -18.136  12.003  -1.123  1.00  2.24      PROA
ATOM     78  N   ILE P   6     -16.597  10.993  -0.694  1.00  1.72      PROA
ATOM     79  HN  ILE P   6     -15.664  10.749  -0.934  1.00  0.00      PROA
ATOM     80  CA  ILE P   6     -17.070  10.284   0.364  1.00  1.56      PROA
ATOM     81  HA  ILE P   6     -18.072   9.968   0.115  1.00  0.00      PROA
ATOM     82  CB  ILE P   6     -16.289   9.164   0.684  1.00  1.58      PROA
ATOM     83  HB  ILE P   6     -16.894   8.574   1.399  1.00  0.00      PROA
ATOM     84  CG2 ILE P   6     -16.040   8.689   0.202  1.00  2.23      PROA
ATOM     85 HG21 ILE P   6     -16.208   9.067  -0.829  1.00  0.00      PROA
ATOM     86 HG22 ILE P   6     -16.572   7.721   0.316  1.00  0.00      PROA
ATOM     87 HG23 ILE P   6     -14.950   8.536   0.350  1.00  0.00      PROA
ATOM     88  CG1 ILE P   6     -15.616   8.975   1.053  1.00  1.78      PROA
ATOM     89 HG11 ILE P   6     -15.714   9.487   2.023  1.00  0.00      PROA
ATOM     90 HG12 ILE P   6     -14.849   9.470   0.437  1.00  0.00      PROA
ATOM     91  CD  ILE P   6     -15.097   7.939   1.347  1.00  2.19      PROA
ATOM     92  HD1 ILE P   6     -15.220   7.203   0.524  1.00  0.00      PROA
ATOM     93  HD2 ILE P   6     -15.569   7.527   2.265  1.00  0.00      PROA
ATOM     94  HD3 ILE P   6     -14.011   8.096   1.523  1.00  0.00      PROA
ATOM     95  C   ILE P   6     -17.328  11.040   1.564  1.00  1.54      PROA
ATOM     96  O   ILE P   6     -16.690  11.871   1.893  1.00  1.68      PROA
ATOM     97  N   GLN P   7     -18.302  10.778   2.251  1.00  1.65      PROA
ATOM     98  HN  GLN P   7     -18.905  10.029   1.993  1.00  0.00      PROA
ATOM     99  CA  GLN P   7     -18.679  11.423   3.385  1.00  1.82      PROA
ATOM    100  HA  GLN P   7     -18.250  12.414   3.370  1.00  0.00      PROA
ATOM    101  CB  GLN P   7     -20.025  11.491   3.443  1.00  2.36      PROA
ATOM    102  HB1 GLN P   7     -20.284  11.907   4.438  1.00  0.00      PROA
ATOM    103  HB2 GLN P   7     -20.404  10.451   3.373  1.00  0.00      PROA
ATOM    104  CG  GLN P   7     -20.597  12.107   2.665  1.00  2.89      PROA
ATOM    105  HG1 GLN P   7     -21.670  12.086   2.948  1.00  0.00      PROA
ATOM    106  HG2 GLN P   7     -20.466  11.607   1.683  1.00  0.00      PROA
ATOM    107  CD  GLN P   7     -20.321  13.173   2.524  1.00  3.20      PROA
ATOM    108  OE1 GLN P   7     -20.219  13.680   2.620  1.00  3.50      PROA
ATOM    109  NE2 GLN P   7     -20.204  13.531   2.293  1.00  3.69      PROA
ATOM    110 HE21 GLN P   7     -20.907  14.138   1.921  1.00  0.00      PROA
ATOM    111 HE22 GLN P   7     -19.237  13.735   2.142  1.00  0.00      PROA
ATOM    112  C   GLN P   7     -18.210  10.897   4.616  1.00  1.61      PROA
ATOM    113  O   GLN P   7     -18.647  10.190   5.043  1.00  1.91      PROA
ATOM    114  N   ILE P   8     -17.293  11.242   5.211  1.00  1.48      PROA
ATOM    115  HN  ILE P   8     -16.774  11.992   4.824  1.00  0.00      PROA
ATOM    116  CA  ILE P   8     -16.733  10.833   6.382  1.00  1.38      PROA
ATOM    117  HA  ILE P   8     -17.422  10.145   6.850  1.00  0.00      PROA
ATOM    118  CB  ILE P   8     -15.470  10.199   6.191  1.00  1.47      PROA
ATOM    119  HB  ILE P   8     -14.942  10.814   5.438  1.00  0.00      PROA
ATOM    120  CG2 ILE P   8     -15.033  10.087   6.662  1.00  2.11      PROA
ATOM    121 HG21 ILE P   8     -15.215   9.093   7.123  1.00  0.00      PROA
ATOM    122 HG22 ILE P   8     -15.119  10.865   7.450  1.00  0.00      PROA
ATOM    123 HG23 ILE P   8     -14.007  10.098   6.236  1.00  0.00      PROA
ATOM    124  CG1 ILE P   8     -15.108   9.473   5.876  1.00  1.78      PROA
ATOM    125 HG11 ILE P   8     -14.962   9.848   4.879  1.00  0.00      PROA
ATOM    126 HG12 ILE P   8     -15.982   8.856   5.993  1.00  0.00      PROA
ATOM    127  CD  ILE P   8     -14.374   8.616   5.785  1.00  1.97      PROA
ATOM    128  HD1 ILE P   8     -13.827   8.478   6.742  1.00  0.00      PROA
ATOM    129  HD2 ILE P   8     -13.636   8.833   4.983  1.00  0.00      PROA
ATOM    130  HD3 ILE P   8     -14.917   7.676   5.549  1.00  0.00      PROA
ATOM    131  C   ILE P   8     -16.643  11.936   7.323  1.00  1.46      PROA
ATOM    132  O   ILE P   8     -16.285  12.914   7.019  1.00  1.67      PROA
ATOM    133  N   SER P   9     -17.006  11.817   8.498  1.00  1.56      PROA
ATOM    134  HN  SER P   9     -17.358  10.942   8.813  1.00  0.00      PROA
ATOM    135  CA  SER P   9     -16.987  12.797   9.493  1.00  1.74      PROA
ATOM    136  HA  SER P   9     -17.215  13.741   9.021  1.00  0.00      PROA
ATOM    137  CB  SER P   9     -17.908  12.548  10.529  1.00  2.11      PROA
ATOM    138  HB1 SER P   9     -17.183  12.659  11.305  1.00  0.00      PROA
ATOM    139  HB2 SER P   9     -18.112  11.549  10.212  1.00  0.00      PROA
ATOM    140  OG  SER P   9     -18.375  12.552  10.922  1.00  2.47      PROA
ATOM    141  HG1 SER P   9     -19.171  12.590  10.387  1.00  0.00      PROA
ATOM    142  C   SER P   9     -15.709  13.078  10.117  1.00  1.56      PROA
ATOM    143  O   SER P   9     -15.028  12.254  10.442  1.00  1.46      PROA
ATOM    144  N   ARG P  10     -15.350  14.270  10.291  1.00  1.72      PROA
ATOM    145  HN  ARG P  10     -15.955  15.011  10.018  1.00  0.00      PROA
ATOM    146  CA  ARG P  10     -14.154  14.704  10.845  1.00  1.69      PROA
ATOM    147  HA  ARG P  10     -13.395  13.974  10.606  1.00  0.00      PROA
ATOM    148  CB  ARG P  10     -13.773  15.999  10.337  1.00  1.98      PROA
ATOM    149  HB1 ARG P  10     -12.749  16.210  10.709  1.00  0.00      PROA
ATOM    150  HB2 ARG P  10     -14.476  16.741  10.769  1.00  0.00      PROA
ATOM    151  CG  ARG P  10     -13.761  16.181   9.066  1.00  2.19      PROA
ATOM    152  HG1 ARG P  10     -14.234  17.169   8.908  1.00  0.00      PROA
ATOM    153  HG2 ARG P  10     -14.413  15.389   8.652  1.00  0.00      PROA
ATOM    154  CD  ARG P  10     -12.882  16.183   8.440  1.00  2.39      PROA
ATOM    155  HD1 ARG P  10     -13.127  15.295   7.876  1.00  0.00      PROA
ATOM    156  HD2 ARG P  10     -12.163  16.035   9.232  1.00  0.00      PROA
ATOM    157  NE  ARG P  10     -12.352  16.429   7.929  1.00  2.72      PROA
ATOM    158  HE  ARG P  10     -12.811  17.174   7.676  1.00  0.00      PROA
ATOM    159  CZ  ARG P  10     -11.560  16.588   7.317  1.00  3.15      PROA
ATOM    160  NH1 ARG P  10     -11.144  16.549   7.080  1.00  3.39      PROA
ATOM    161 HH11 ARG P  10     -11.112  16.073   6.201  1.00  0.00      PROA
ATOM    162 HH12 ARG P  10     -10.310  16.944   7.465  1.00  0.00      PROA
ATOM    163  NH2 ARG P  10     -11.161  16.794   6.923  1.00  3.82      PROA
ATOM    164 HH21 ARG P  10     -10.424  17.398   7.227  1.00  0.00      PROA
ATOM    165 HH22 ARG P  10     -11.230  16.535   5.960  1.00  0.00      PROA
ATOM    166  C   ARG P  10     -14.119  14.756  12.320  1.00  1.59      PROA
ATOM    167  O   ARG P  10     -15.023  15.069  12.938  1.00  1.68      PROA
ATOM    168  N   ILE P  11     -13.056  14.437  12.920  1.00  1.58      PROA
ATOM    169  HN  ILE P  11     -12.253  14.169  12.397  1.00  0.00      PROA
ATOM    170  CA  ILE P  11     -12.860  14.414  14.319  1.00  1.57      PROA
ATOM    171  HA  ILE P  11     -13.832  14.372  14.787  1.00  0.00      PROA
ATOM    172  CB  ILE P  11     -12.043  13.253  14.741  1.00  1.63      PROA
ATOM    173  HB  ILE P  11     -11.064  13.306  14.220  1.00  0.00      PROA
ATOM    174  CG2 ILE P  11     -11.811  13.188  16.099  1.00  1.66      PROA
ATOM    175 HG21 ILE P  11     -12.774  13.117  16.648  1.00  0.00      PROA
ATOM    176 HG22 ILE P  11     -11.278  14.103  16.436  1.00  0.00      PROA
ATOM    177 HG23 ILE P  11     -11.201  12.290  16.336  1.00  0.00      PROA
ATOM    178  CG1 ILE P  11     -12.553  12.039  14.342  1.00  1.86      PROA
ATOM    179 HG11 ILE P  11     -12.256  12.063  13.294  1.00  0.00      PROA
ATOM    180 HG12 ILE P  11     -13.614  12.247  14.471  1.00  0.00      PROA
ATOM    181  CD  ILE P  11     -12.566  11.182  14.461  1.00  2.09      PROA
ATOM    182  HD1 ILE P  11     -12.907  10.945  15.491  1.00  0.00      PROA
ATOM    183  HD2 ILE P  11     -11.546  10.765  14.321  1.00  0.00      PROA
ATOM    184  HD3 ILE P  11     -13.266  10.710  13.738  1.00  0.00      PROA
ATOM    185  C   ILE P  11     -12.270  15.699  14.780  1.00  1.62      PROA
ATOM    186  O   ILE P  11     -11.296  16.146  14.290  1.00  1.65      PROA
ATOM    187  N   LEU P  12     -12.871  16.359  15.725  1.00  1.75      PROA
ATOM    188  HN  LEU P  12     -13.646  15.961  16.208  1.00  0.00      PROA
ATOM    189  CA  LEU P  12     -12.510  17.659  16.156  1.00  1.88      PROA
ATOM    190  HA  LEU P  12     -12.091  18.190  15.315  1.00  0.00      PROA
ATOM    191  CB  LEU P  12     -13.683  18.353  16.664  1.00  2.25      PROA
ATOM    192  HB1 LEU P  12     -13.283  19.150  17.318  1.00  0.00      PROA
ATOM    193  HB2 LEU P  12     -14.216  17.603  17.277  1.00  0.00      PROA
ATOM    194  CG  LEU P  12     -14.421  18.813  16.104  1.00  2.71      PROA
ATOM    195  HG  LEU P  12     -14.985  17.939  15.768  1.00  0.00      PROA
ATOM    196  CD1 LEU P  12     -15.123  19.462  16.150  1.00  3.06      PROA
ATOM    197 HD11 LEU P  12     -15.068  20.016  17.111  1.00  0.00      PROA
ATOM    198 HD12 LEU P  12     -16.110  18.956  16.088  1.00  0.00      PROA
ATOM    199 HD13 LEU P  12     -15.022  20.188  15.315  1.00  0.00      PROA
ATOM    200  CD2 LEU P  12     -14.526  19.372  15.586  1.00  3.30      PROA
ATOM    201 HD21 LEU P  12     -13.800  19.261  14.752  1.00  0.00      PROA
ATOM    202 HD22 LEU P  12     -14.370  20.363  16.063  1.00  0.00      PROA
ATOM    203 HD23 LEU P  12     -15.555  19.314  15.171  1.00  0.00      PROA
ATOM    204  C   LEU P  12     -11.439  17.739  17.159  1.00  1.74      PROA
ATOM    205  O   LEU P  12     -10.741  18.643  17.198  1.00  1.84      PROA
ATOM    206  N   ASP P  13     -11.256  16.785  17.972  1.00  1.67      PROA
ATOM    207  HN  ASP P  13     -11.834  15.975  17.938  1.00  0.00      PROA
ATOM    208  CA  ASP P  13     -10.268  16.752  18.970  1.00  1.61      PROA
ATOM    209  HA  ASP P  13     -10.003  17.769  19.219  1.00  0.00      PROA
ATOM    210  CB  ASP P  13     -10.795  16.034  20.178  1.00  1.77      PROA
ATOM    211  HB1 ASP P  13     -10.565  14.962  20.020  1.00  0.00      PROA
ATOM    212  HB2 ASP P  13     -11.892  16.185  20.168  1.00  0.00      PROA
ATOM    213  CG  ASP P  13     -10.519  16.225  21.075  1.00  2.32      PROA
ATOM    214  OD1 ASP P  13     -10.361  16.338  21.402  1.00  2.84      PROA
ATOM    215  OD2 ASP P  13     -10.469  16.258  21.515  1.00  2.88      PROA
ATOM    216  C   ASP P  13      -9.004  16.146  18.468  1.00  1.45      PROA
ATOM    217  O   ASP P  13      -8.990  15.071  17.918  1.00  1.35      PROA
ATOM    218  N   GLN P  14      -7.896  16.837  18.651  1.00  1.48      PROA
ATOM    219  HN  GLN P  14      -7.915  17.704  19.141  1.00  0.00      PROA
ATOM    220  CA  GLN P  14      -6.605  16.445  18.192  1.00  1.43      PROA
ATOM    221  HA  GLN P  14      -6.667  16.253  17.131  1.00  0.00      PROA
ATOM    222  CB  GLN P  14      -5.601  17.551  18.476  1.00  1.60      PROA
ATOM    223  HB1 GLN P  14      -5.083  17.150  19.355  1.00  0.00      PROA
ATOM    224  HB2 GLN P  14      -6.266  18.377  18.756  1.00  0.00      PROA
ATOM    225  CG  GLN P  14      -4.916  18.005  18.054  1.00  2.08      PROA
ATOM    226  HG1 GLN P  14      -3.979  17.635  18.514  1.00  0.00      PROA
ATOM    227  HG2 GLN P  14      -5.059  19.073  18.309  1.00  0.00      PROA
ATOM    228  CD  GLN P  14      -4.738  17.986  16.984  1.00  2.46      PROA
ATOM    229  OE1 GLN P  14      -4.889  17.958  16.428  1.00  2.68      PROA
ATOM    230  NE2 GLN P  14      -4.398  18.020  16.677  1.00  3.22      PROA
ATOM    231 HE21 GLN P  14      -4.012  17.195  16.265  1.00  0.00      PROA
ATOM    232 HE22 GLN P  14      -4.044  18.919  16.420  1.00  0.00      PROA
ATOM    233  C   GLN P  14      -6.097  15.131  18.711  1.00  1.35      PROA
ATOM    234  O   GLN P  14      -5.551  14.341  17.982  1.00  1.29      PROA
ATOM    235  N   ARG P  15      -6.303  14.837  19.985  1.00  1.41      PROA
ATOM    236  HN  ARG P  15      -6.722  15.492  20.608  1.00  0.00      PROA
ATOM    237  CA  ARG P  15      -5.947  13.574  20.566  1.00  1.39      PROA
ATOM    238  HA  ARG P  15      -4.925  13.359  20.291  1.00  0.00      PROA
ATOM    239  CB  ARG P  15      -6.088  13.606  22.083  1.00  1.56      PROA
ATOM    240  HB1 ARG P  15      -6.552  12.633  22.311  1.00  0.00      PROA
ATOM    241  HB2 ARG P  15      -6.811  14.421  22.249  1.00  0.00      PROA
ATOM    242  CG  ARG P  15      -5.475  13.719  22.786  1.00  2.02      PROA
ATOM    243  HG1 ARG P  15      -5.102  12.697  22.864  1.00  0.00      PROA
ATOM    244  HG2 ARG P  15      -6.170  13.961  23.591  1.00  0.00      PROA
ATOM    245  CD  ARG P  15      -4.973  14.026  22.989  1.00  2.63      PROA
ATOM    246  HD1 ARG P  15      -4.855  15.052  22.691  1.00  0.00      PROA
ATOM    247  HD2 ARG P  15      -4.062  13.471  23.121  1.00  0.00      PROA
ATOM    248  NE  ARG P  15      -5.436  13.898  23.372  1.00  3.33      PROA
ATOM    249  HE  ARG P  15      -6.394  13.769  23.193  1.00  0.00      PROA
ATOM    250  CZ  ARG P  15      -5.223  13.882  23.731  1.00  4.27      PROA
ATOM    251  NH1 ARG P  15      -4.565  14.028  23.833  1.00  4.72      PROA
ATOM    252 HH11 ARG P  15      -4.218  14.943  23.626  1.00  0.00      PROA
ATOM    253 HH12 ARG P  15      -3.947  13.328  24.190  1.00  0.00      PROA
ATOM    254  NH2 ARG P  15      -5.706  13.709  23.994  1.00  5.09      PROA
ATOM    255 HH21 ARG P  15      -5.994  12.753  23.933  1.00  0.00      PROA
ATOM    256 HH22 ARG P  15      -6.256  14.365  24.511  1.00  0.00      PROA
ATOM    257  C   ARG P  15      -6.720  12.417  19.994  1.00  1.29      PROA
ATOM    258  O   ARG P  15      -6.174  11.381  19.696  1.00  1.26      PROA
ATOM    259  N   ASN P  16      -8.015  12.591  19.762  1.00  1.29      PROA
ATOM    260  HN  ASN P  16      -8.476  13.435  20.022  1.00  0.00      PROA
ATOM    261  CA  ASN P  16      -8.852  11.610  19.133  1.00  1.24      PROA
ATOM    262  HA  ASN P  16      -8.658  10.657  19.601  1.00  0.00      PROA
ATOM    263  CB  ASN P  16     -10.328  11.979  19.277  1.00  1.35      PROA
ATOM    264  HB1 ASN P  16     -10.810  11.727  18.311  1.00  0.00      PROA
ATOM    265  HB2 ASN P  16     -10.364  13.076  19.434  1.00  0.00      PROA
ATOM    266  CG  ASN P  16     -10.944  11.557  20.029  1.00  1.89      PROA
ATOM    267  OD1 ASN P  16     -10.591  11.117  20.395  1.00  2.53      PROA
ATOM    268  ND2 ASN P  16     -11.910  11.695  20.272  1.00  2.25      PROA
ATOM    269 HD21 ASN P  16     -12.311  11.187  21.034  1.00  0.00      PROA
ATOM    270 HD22 ASN P  16     -12.469  12.340  19.751  1.00  0.00      PROA
ATOM    271  C   ASN P  16      -8.497  11.380  17.681  1.00  1.12      PROA
ATOM    272  O   ASN P  16      -8.536  10.266  17.196  1.00  1.07      PROA
ATOM    273  N   ARG P  17      -8.089  12.426  16.958  1.00  1.12      PROA
ATOM    274  HN  ARG P  17      -8.136  13.354  17.318  1.00  0.00      PROA
ATOM    275  CA  ARG P  17      -7.558  12.310  15.625  1.00  1.05      PROA
ATOM    276  HA  ARG P  17      -8.265  11.747  15.034  1.00  0.00      PROA
ATOM    277  CB  ARG P  17      -7.326  13.686  14.999  1.00  1.15      PROA
ATOM    278  HB1 ARG P  17      -6.339  13.603  14.510  1.00  0.00      PROA
ATOM    279  HB2 ARG P  17      -7.259  14.373  15.862  1.00  0.00      PROA
ATOM    280  CG  ARG P  17      -7.931  14.208  14.290  1.00  1.49      PROA
ATOM    281  HG1 ARG P  17      -8.835  14.452  14.870  1.00  0.00      PROA
ATOM    282  HG2 ARG P  17      -8.156  13.433  13.540  1.00  0.00      PROA
ATOM    283  CD  ARG P  17      -7.749  15.310  13.539  1.00  1.73      PROA
ATOM    284  HD1 ARG P  17      -8.779  15.590  13.271  1.00  0.00      PROA
ATOM    285  HD2 ARG P  17      -7.196  14.920  12.671  1.00  0.00      PROA
ATOM    286  NE  ARG P  17      -7.361  16.159  13.615  1.00  1.89      PROA
ATOM    287  HE  ARG P  17      -6.418  15.985  13.564  1.00  0.00      PROA
ATOM    288  CZ  ARG P  17      -7.414  17.146  13.721  1.00  2.42      PROA
ATOM    289  NH1 ARG P  17      -7.831  17.473  13.831  1.00  2.93      PROA
ATOM    290 HH11 ARG P  17      -8.057  17.693  14.780  1.00  0.00      PROA
ATOM    291 HH12 ARG P  17      -8.375  17.858  13.085  1.00  0.00      PROA
ATOM    292  NH2 ARG P  17      -7.027  17.846  13.713  1.00  2.95      PROA
ATOM    293 HH21 ARG P  17      -6.951  18.366  12.862  1.00  0.00      PROA
ATOM    294 HH22 ARG P  17      -6.619  18.202  14.554  1.00  0.00      PROA
ATOM    295  C   ARG P  17      -6.305  11.473  15.526  1.00  0.98      PROA
ATOM    296  O   ARG P  17      -6.192  10.627  14.661  1.00  0.93      PROA
ATOM    297  N   GLN P  18      -5.353  11.647  16.447  1.00  1.03      PROA
ATOM    298  HN  GLN P  18      -5.426  12.367  17.132  1.00  0.00      PROA
ATOM    299  CA  GLN P  18      -4.161  10.834  16.538  1.00  1.01      PROA
ATOM    300  HA  GLN P  18      -3.711  10.790  15.557  1.00  0.00      PROA
ATOM    301  CB  GLN P  18      -3.175  11.428  17.550  1.00  1.14      PROA
ATOM    302  HB1 GLN P  18      -2.596  10.566  17.931  1.00  0.00      PROA
ATOM    303  HB2 GLN P  18      -3.805  11.839  18.361  1.00  0.00      PROA
ATOM    304  CG  GLN P  18      -2.406  12.230  17.337  1.00  1.61      PROA
ATOM    305  HG1 GLN P  18      -1.609  12.121  18.100  1.00  0.00      PROA
ATOM    306  HG2 GLN P  18      -2.915  13.206  17.472  1.00  0.00      PROA
ATOM    307  CD  GLN P  18      -1.834  12.284  16.241  1.00  1.98      PROA
ATOM    308  OE1 GLN P  18      -1.831  12.412  15.562  1.00  2.33      PROA
ATOM    309  NE2 GLN P  18      -1.323  12.188  16.056  1.00  2.62      PROA
ATOM    310 HE21 GLN P  18      -0.804  12.922  15.617  1.00  0.00      PROA
ATOM    311 HE22 GLN P  18      -0.916  11.280  16.159  1.00  0.00      PROA
ATOM    312  C   GLN P  18      -4.424   9.375  16.848  1.00  0.96      PROA
ATOM    313  O   GLN P  18      -3.863   8.489  16.225  1.00  0.93      PROA
ATOM    314  N   VAL P  19      -5.332   9.082  17.788  1.00  1.00      PROA
ATOM    315  HN  VAL P  19      -5.748   9.798  18.342  1.00  0.00      PROA
ATOM    316  CA  VAL P  19      -5.783   7.739  18.081  1.00  0.99      PROA
ATOM    317  HA  VAL P  19      -4.910   7.118  18.212  1.00  0.00      PROA
ATOM    318  CB  VAL P  19      -6.640   7.705  19.330  1.00  1.10      PROA
ATOM    319  HB  VAL P  19      -7.400   8.511  19.256  1.00  0.00      PROA
ATOM    320  CG1 VAL P  19      -7.322   6.453  19.541  1.00  1.23      PROA
ATOM    321 HG11 VAL P  19      -6.605   5.609  19.456  1.00  0.00      PROA
ATOM    322 HG12 VAL P  19      -8.117   6.322  18.776  1.00  0.00      PROA
ATOM    323 HG13 VAL P  19      -7.773   6.435  20.556  1.00  0.00      PROA
ATOM    324  CG2 VAL P  19      -5.833   7.951  20.492  1.00  1.31      PROA
ATOM    325 HG21 VAL P  19      -5.350   8.948  20.417  1.00  0.00      PROA
ATOM    326 HG22 VAL P  19      -5.040   7.177  20.572  1.00  0.00      PROA
ATOM    327 HG23 VAL P  19      -6.467   7.932  21.404  1.00  0.00      PROA
ATOM    328  C   VAL P  19      -6.490   7.100  16.907  1.00  0.91      PROA
ATOM    329  O   VAL P  19      -6.213   5.973  16.542  1.00  0.90      PROA
ATOM    330  N   THR P  20      -7.375   7.845  16.233  1.00  0.89      PROA
ATOM    331  HN  THR P  20      -7.603   8.767  16.535  1.00  0.00      PROA
ATOM    332  CA  THR P  20      -8.071   7.404  15.034  1.00  0.84      PROA
ATOM    333  HA  THR P  20      -8.529   6.452  15.259  1.00  0.00      PROA
ATOM    334  CB  THR P  20      -9.128   8.379  14.563  1.00  0.90      PROA
ATOM    335  HB  THR P  20      -8.667   9.376  14.395  1.00  0.00      PROA
ATOM    336  OG1 THR P  20     -10.116   8.506  15.492  1.00  1.07      PROA
ATOM    337  HG1 THR P  20      -9.724   8.976  16.232  1.00  0.00      PROA
ATOM    338  CG2 THR P  20      -9.815   7.957  13.324  1.00  0.95      PROA
ATOM    339 HG21 THR P  20     -10.166   6.908  13.421  1.00  0.00      PROA
ATOM    340 HG22 THR P  20      -9.115   8.019  12.464  1.00  0.00      PROA
ATOM    341 HG23 THR P  20     -10.694   8.610  13.138  1.00  0.00      PROA
ATOM    342  C   THR P  20      -7.134   7.088  13.897  1.00  0.77      PROA
ATOM    343  O   THR P  20      -7.250   6.057  13.258  1.00  0.76      PROA
ATOM    344  N   PHE P  21      -6.123   7.938  13.662  1.00  0.76      PROA
ATOM    345  HN  PHE P  21      -6.054   8.803  14.152  1.00  0.00      PROA
ATOM    346  CA  PHE P  21      -5.069   7.691  12.705  1.00  0.72      PROA
ATOM    347  HA  PHE P  21      -5.523   7.460  11.753  1.00  0.00      PROA
ATOM    348  CB  PHE P  21      -4.163   8.946  12.585  1.00  0.77      PROA
ATOM    349  HB1 PHE P  21      -3.817   9.238  13.599  1.00  0.00      PROA
ATOM    350  HB2 PHE P  21      -4.750   9.771  12.129  1.00  0.00      PROA
ATOM    351  CG  PHE P  21      -2.937   8.768  11.742  1.00  0.76      PROA
ATOM    352  CD1 PHE P  21      -1.819   8.944  12.085  1.00  1.11      PROA
ATOM    353  HD1 PHE P  21      -1.668   9.256  13.106  1.00  0.00      PROA
ATOM    354  CE1 PHE P  21      -0.687   8.790  11.307  1.00  1.16      PROA
ATOM    355  HE1 PHE P  21       0.262   8.991  11.779  1.00  0.00      PROA
ATOM    356  CZ  PHE P  21      -0.661   8.460  10.176  1.00  0.90      PROA
ATOM    357  HZ  PHE P  21       0.221   8.341   9.574  1.00  0.00      PROA
ATOM    358  CD2 PHE P  21      -2.896   8.445  10.598  1.00  1.04      PROA
ATOM    359  HD2 PHE P  21      -3.842   8.258  10.117  1.00  0.00      PROA
ATOM    360  CE2 PHE P  21      -1.767   8.284   9.821  1.00  1.09      PROA
ATOM    361  HE2 PHE P  21      -1.913   7.969   8.800  1.00  0.00      PROA
ATOM    362  C   PHE P  21      -4.281   6.425  13.000  1.00  0.72      PROA
ATOM    363  O   PHE P  21      -4.058   5.608  12.123  1.00  0.70      PROA
ATOM    364  N   THR P  22      -3.896   6.210  14.267  1.00  0.76      PROA
ATOM    365  HN  THR P  22      -4.080   6.881  14.980  1.00  0.00      PROA
ATOM    366  CA  THR P  22      -3.196   5.018  14.713  1.00  0.79      PROA
ATOM    367  HA  THR P  22      -2.337   4.886  14.073  1.00  0.00      PROA
ATOM    368  CB  THR P  22      -2.751   5.114  16.160  1.00  0.90      PROA
ATOM    369  HB  THR P  22      -3.648   5.191  16.811  1.00  0.00      PROA
ATOM    370  OG1 THR P  22      -2.009   6.127  16.385  1.00  1.12      PROA
ATOM    371  HG1 THR P  22      -2.581   6.895  16.313  1.00  0.00      PROA
ATOM    372  CG2 THR P  22      -1.980   4.050  16.613  1.00  1.10      PROA
ATOM    373 HG21 THR P  22      -1.052   3.966  16.008  1.00  0.00      PROA
ATOM    374 HG22 THR P  22      -2.551   3.102  16.519  1.00  0.00      PROA
ATOM    375 HG23 THR P  22      -1.698   4.213  17.675  1.00  0.00      PROA
ATOM    376  C   THR P  22      -3.989   3.744  14.509  1.00  0.77      PROA
ATOM    377  O   THR P  22      -3.489   2.773  13.961  1.00  0.78      PROA
ATOM    378  N   LYS P  23      -5.273   3.733  14.896  1.00  0.77      PROA
ATOM    379  HN  LYS P  23      -5.680   4.516  15.359  1.00  0.00      PROA
ATOM    380  CA  LYS P  23      -6.161   2.614  14.682  1.00  0.78      PROA
ATOM    381  HA  LYS P  23      -5.666   1.721  15.035  1.00  0.00      PROA
ATOM    382  CB  LYS P  23      -7.486   2.826  15.437  1.00  0.85      PROA
ATOM    383  HB1 LYS P  23      -8.213   2.078  15.057  1.00  0.00      PROA
ATOM    384  HB2 LYS P  23      -7.853   3.844  15.192  1.00  0.00      PROA
ATOM    385  CG  LYS P  23      -7.451   2.714  16.808  1.00  1.18      PROA
ATOM    386  HG1 LYS P  23      -7.177   3.730  17.132  1.00  0.00      PROA
ATOM    387  HG2 LYS P  23      -6.612   2.021  16.978  1.00  0.00      PROA
ATOM    388  CD  LYS P  23      -8.134   2.425  17.511  1.00  1.67      PROA
ATOM    389  HD1 LYS P  23      -8.361   1.475  17.060  1.00  0.00      PROA
ATOM    390  HD2 LYS P  23      -8.849   3.199  17.294  1.00  0.00      PROA
ATOM    391  CE  LYS P  23      -8.483   2.209  18.374  1.00  2.16      PROA
ATOM    392  HE1 LYS P  23      -8.620   3.225  18.717  1.00  0.00      PROA
ATOM    393  HE2 LYS P  23      -7.598   1.718  18.754  1.00  0.00      PROA
ATOM    394  NZ  LYS P  23      -9.039   1.847  19.003  1.00  2.70      PROA
ATOM    395  HZ1 LYS P  23      -9.049   0.812  18.903  1.00  0.00      PROA
ATOM    396  HZ2 LYS P  23     -10.002   2.217  18.869  1.00  0.00      PROA
ATOM    397  HZ3 LYS P  23      -8.699   2.100  19.953  1.00  0.00      PROA
ATOM    398  C   LYS P  23      -6.439   2.287  13.226  1.00  0.72      PROA
ATOM    399  O   LYS P  23      -6.359   1.142  12.809  1.00  0.74      PROA
ATOM    400  N   ARG P  24      -6.728   3.304  12.401  1.00  0.69      PROA
ATOM    401  HN  ARG P  24      -6.818   4.238  12.738  1.00  0.00      PROA
ATOM    402  CA  ARG P  24      -6.929   3.134  10.982  1.00  0.66      PROA
ATOM    403  HA  ARG P  24      -7.601   2.300  10.839  1.00  0.00      PROA
ATOM    404  CB  ARG P  24      -7.519   4.406  10.347  1.00  0.70      PROA
ATOM    405  HB1 ARG P  24      -7.458   4.302   9.243  1.00  0.00      PROA
ATOM    406  HB2 ARG P  24      -6.898   5.270  10.662  1.00  0.00      PROA
ATOM    407  CG  ARG P  24      -8.967   4.702  10.717  1.00  0.78      PROA
ATOM    408  HG1 ARG P  24      -9.104   5.793  10.581  1.00  0.00      PROA
ATOM    409  HG2 ARG P  24      -9.070   4.451  11.791  1.00  0.00      PROA
ATOM    410  CD  ARG P  24      -9.922   4.158  10.141  1.00  1.08      PROA
ATOM    411  HD1 ARG P  24      -9.868   3.068  10.344  1.00  0.00      PROA
ATOM    412  HD2 ARG P  24      -9.820   4.351   9.052  1.00  0.00      PROA
ATOM    413  NE  ARG P  24     -11.253   4.555  10.486  1.00  1.12      PROA
ATOM    414  HE  ARG P  24     -11.420   4.751  11.450  1.00  0.00      PROA
ATOM    415  CZ  ARG P  24     -12.186   4.678   9.751  1.00  1.27      PROA
ATOM    416  NH1 ARG P  24     -12.078   4.451   8.596  1.00  1.48      PROA
ATOM    417 HH11 ARG P  24     -11.199   4.153   8.225  1.00  0.00      PROA
ATOM    418 HH12 ARG P  24     -12.866   4.557   7.990  1.00  0.00      PROA
ATOM    419  NH2 ARG P  24     -13.295   5.044  10.201  1.00  1.49      PROA
ATOM    420 HH21 ARG P  24     -13.401   5.234  11.177  1.00  0.00      PROA
ATOM    421 HH22 ARG P  24     -14.076   5.147   9.584  1.00  0.00      PROA
ATOM    422  C   ARG P  24      -5.695   2.695  10.216  1.00  0.64      PROA
ATOM    423  O   ARG P  24      -5.763   1.842   9.347  1.00  0.66      PROA
ATOM    424  N   LYS P  25      -4.519   3.247  10.548  1.00  0.63      PROA
ATOM    425  HN  LYS P  25      -4.470   3.991  11.209  1.00  0.00      PROA
ATOM    426  CA  LYS P  25      -3.245   2.832   9.999  1.00  0.64      PROA
ATOM    427  HA  LYS P  25      -3.329   2.821   8.922  1.00  0.00      PROA
ATOM    428  CB  LYS P  25      -2.136   3.806  10.443  1.00  0.68      PROA
ATOM    429  HB1 LYS P  25      -2.197   3.912  11.546  1.00  0.00      PROA
ATOM    430  HB2 LYS P  25      -2.339   4.791   9.973  1.00  0.00      PROA
ATOM    431  CG  LYS P  25      -0.707   3.405  10.090  1.00  0.73      PROA
ATOM    432  HG1 LYS P  25      -0.692   3.041   9.041  1.00  0.00      PROA
ATOM    433  HG2 LYS P  25      -0.397   2.578  10.762  1.00  0.00      PROA
ATOM    434  CD  LYS P  25       0.301   4.541  10.223  1.00  0.82      PROA
ATOM    435  HD1 LYS P  25       0.047   5.309   9.464  1.00  0.00      PROA
ATOM    436  HD2 LYS P  25       1.306   4.129   9.997  1.00  0.00      PROA
ATOM    437  CE  LYS P  25       0.376   5.228  11.566  1.00  0.88      PROA
ATOM    438  HE1 LYS P  25      -0.643   5.543  11.878  1.00  0.00      PROA
ATOM    439  HE2 LYS P  25       1.044   6.113  11.492  1.00  0.00      PROA
ATOM    440  NZ  LYS P  25       0.902   4.373  12.605  1.00  0.90      PROA
ATOM    441  HZ1 LYS P  25       1.863   4.069  12.351  1.00  0.00      PROA
ATOM    442  HZ2 LYS P  25       0.291   3.538  12.710  1.00  0.00      PROA
ATOM    443  HZ3 LYS P  25       0.930   4.896  13.503  1.00  0.00      PROA
ATOM    444  C   LYS P  25      -2.880   1.394  10.298  1.00  0.65      PROA
ATOM    445  O   LYS P  25      -2.507   0.647   9.407  1.00  0.66      PROA
ATOM    446  N   PHE P  26      -3.055   0.947  11.554  1.00  0.67      PROA
ATOM    447  HN  PHE P  26      -3.327   1.562  12.290  1.00  0.00      PROA
ATOM    448  CA  PHE P  26      -2.868  -0.435  11.940  1.00  0.69      PROA
ATOM    449  HA  PHE P  26      -1.909  -0.759  11.565  1.00  0.00      PROA
ATOM    450  CB  PHE P  26      -2.922  -0.593  13.480  1.00  0.76      PROA
ATOM    451  HB1 PHE P  26      -3.921  -0.275  13.846  1.00  0.00      PROA
ATOM    452  HB2 PHE P  26      -2.129   0.034  13.940  1.00  0.00      PROA
ATOM    453  CG  PHE P  26      -2.709  -1.970  13.940  1.00  0.89      PROA
ATOM    454  CD1 PHE P  26      -1.796  -2.644  13.805  1.00  1.30      PROA
ATOM    455  HD1 PHE P  26      -0.962  -2.183  13.306  1.00  0.00      PROA
ATOM    456  CE1 PHE P  26      -1.600  -3.925  14.173  1.00  1.47      PROA
ATOM    457  HE1 PHE P  26      -0.655  -4.373  13.910  1.00  0.00      PROA
ATOM    458  CZ  PHE P  26      -2.307  -4.543  14.709  1.00  1.42      PROA
ATOM    459  HZ  PHE P  26      -2.179  -5.559  15.022  1.00  0.00      PROA
ATOM    460  CD2 PHE P  26      -3.406  -2.604  14.489  1.00  1.30      PROA
ATOM    461  HD2 PHE P  26      -4.352  -2.162  14.758  1.00  0.00      PROA
ATOM    462  CE2 PHE P  26      -3.209  -3.883  14.867  1.00  1.55      PROA
ATOM    463  HE2 PHE P  26      -4.029  -4.340  15.395  1.00  0.00      PROA
ATOM    464  C   PHE P  26      -3.844  -1.370  11.243  1.00  0.68      PROA
ATOM    465  O   PHE P  26      -3.470  -2.418  10.751  1.00  0.71      PROA
ATOM    466  N   GLY P  27      -5.121  -0.968  11.128  1.00  0.68      PROA
ATOM    467  HN  GLY P  27      -5.431  -0.117  11.544  1.00  0.00      PROA
ATOM    468  CA  GLY P  27      -6.142  -1.708  10.411  1.00  0.70      PROA
ATOM    469  HA1 GLY P  27      -7.064  -1.153  10.499  1.00  0.00      PROA
ATOM    470  HA2 GLY P  27      -6.239  -2.671  10.891  1.00  0.00      PROA
ATOM    471  C   GLY P  27      -5.855  -1.927   8.956  1.00  0.66      PROA
ATOM    472  O   GLY P  27      -6.037  -3.008   8.433  1.00  0.70      PROA
ATOM    473  N   LEU P  28      -5.362  -0.892   8.263  1.00  0.63      PROA
ATOM    474  HN  LEU P  28      -5.268   0.010   8.676  1.00  0.00      PROA
ATOM    475  CA  LEU P  28      -4.933  -0.989   6.887  1.00  0.61      PROA
ATOM    476  HA  LEU P  28      -5.721  -1.460   6.318  1.00  0.00      PROA
ATOM    477  CB  LEU P  28      -4.636   0.421   6.338  1.00  0.63      PROA
ATOM    478  HB1 LEU P  28      -3.692   0.761   6.810  1.00  0.00      PROA
ATOM    479  HB2 LEU P  28      -5.465   1.079   6.668  1.00  0.00      PROA
ATOM    480  CG  LEU P  28      -4.490   0.607   4.931  1.00  0.71      PROA
ATOM    481  HG  LEU P  28      -3.644  -0.028   4.595  1.00  0.00      PROA
ATOM    482  CD1 LEU P  28      -5.551   0.314   4.157  1.00  1.02      PROA
ATOM    483 HD11 LEU P  28      -6.358   1.061   4.316  1.00  0.00      PROA
ATOM    484 HD12 LEU P  28      -5.943  -0.692   4.418  1.00  0.00      PROA
ATOM    485 HD13 LEU P  28      -5.255   0.334   3.086  1.00  0.00      PROA
ATOM    486  CD2 LEU P  28      -4.214   1.877   4.504  1.00  0.97      PROA
ATOM    487 HD21 LEU P  28      -3.259   2.230   4.948  1.00  0.00      PROA
ATOM    488 HD22 LEU P  28      -5.027   2.566   4.817  1.00  0.00      PROA
ATOM    489 HD23 LEU P  28      -4.117   1.891   3.397  1.00  0.00      PROA
ATOM    490  C   LEU P  28      -3.742  -1.917   6.688  1.00  0.60      PROA
ATOM    491  O   LEU P  28      -3.725  -2.751   5.798  1.00  0.64      PROA
ATOM    492  N   MET P  29      -2.722  -1.832   7.564  1.00  0.61      PROA
ATOM    493  HN  MET P  29      -2.698  -1.118   8.259  1.00  0.00      PROA
ATOM    494  CA  MET P  29      -1.596  -2.744   7.579  1.00  0.64      PROA
ATOM    495  HA  MET P  29      -1.209  -2.811   6.573  1.00  0.00      PROA
ATOM    496  CB  MET P  29      -0.497  -2.253   8.540  1.00  0.69      PROA
ATOM    497  HB1 MET P  29       0.280  -3.043   8.591  1.00  0.00      PROA
ATOM    498  HB2 MET P  29      -0.958  -2.133   9.542  1.00  0.00      PROA
ATOM    499  CG  MET P  29       0.155  -1.030   8.219  1.00  0.75      PROA
ATOM    500  HG1 MET P  29      -0.633  -0.255   8.132  1.00  0.00      PROA
ATOM    501  HG2 MET P  29       0.627  -1.165   7.225  1.00  0.00      PROA
ATOM    502  SD  MET P  29       1.381  -0.434   9.324  1.00  0.88      PROA
ATOM    503  CE  MET P  29       1.834   0.870   8.637  1.00  1.19      PROA
ATOM    504  HE1 MET P  29       0.988   1.582   8.524  1.00  0.00      PROA
ATOM    505  HE2 MET P  29       2.235   0.651   7.625  1.00  0.00      PROA
ATOM    506  HE3 MET P  29       2.623   1.368   9.240  1.00  0.00      PROA
ATOM    507  C   MET P  29      -1.967  -4.186   7.889  1.00  0.65      PROA
ATOM    508  O   MET P  29      -1.488  -5.112   7.258  1.00  0.68      PROA
ATOM    509  N   LYS P  30      -2.878  -4.408   8.853  1.00  0.65      PROA
ATOM    510  HN  LYS P  30      -3.225  -3.657   9.409  1.00  0.00      PROA
ATOM    511  CA  LYS P  30      -3.430  -5.704   9.175  1.00  0.69      PROA
ATOM    512  HA  LYS P  30      -2.610  -6.389   9.331  1.00  0.00      PROA
ATOM    513  CB  LYS P  30      -4.304  -5.614  10.444  1.00  0.76      PROA
ATOM    514  HB1 LYS P  30      -5.132  -4.918  10.204  1.00  0.00      PROA
ATOM    515  HB2 LYS P  30      -3.666  -5.164  11.231  1.00  0.00      PROA
ATOM    516  CG  LYS P  30      -4.857  -6.676  10.979  1.00  1.06      PROA
ATOM    517  HG1 LYS P  30      -3.986  -7.270  11.296  1.00  0.00      PROA
ATOM    518  HG2 LYS P  30      -5.352  -7.152  10.119  1.00  0.00      PROA
ATOM    519  CD  LYS P  30      -5.603  -6.850  11.827  1.00  1.34      PROA
ATOM    520  HD1 LYS P  30      -6.270  -6.003  11.659  1.00  0.00      PROA
ATOM    521  HD2 LYS P  30      -4.946  -6.686  12.683  1.00  0.00      PROA
ATOM    522  CE  LYS P  30      -6.374  -7.615  12.313  1.00  1.70      PROA
ATOM    523  HE1 LYS P  30      -6.396  -7.296  13.366  1.00  0.00      PROA
ATOM    524  HE2 LYS P  30      -5.861  -8.581  12.192  1.00  0.00      PROA
ATOM    525  NZ  LYS P  30      -7.390  -7.924  12.188  1.00  2.06      PROA
ATOM    526  HZ1 LYS P  30      -7.521  -8.306  11.230  1.00  0.00      PROA
ATOM    527  HZ2 LYS P  30      -8.020  -7.108  12.325  1.00  0.00      PROA
ATOM    528  HZ3 LYS P  30      -7.618  -8.658  12.888  1.00  0.00      PROA
ATOM    529  C   LYS P  30      -4.191  -6.348   8.033  1.00  0.69      PROA
ATOM    530  O   LYS P  30      -3.999  -7.514   7.731  1.00  0.73      PROA
ATOM    531  N   LYS P  31      -5.038  -5.589   7.321  1.00  0.67      PROA
ATOM    532  HN  LYS P  31      -5.235  -4.647   7.579  1.00  0.00      PROA
ATOM    533  CA  LYS P  31      -5.725  -6.068   6.139  1.00  0.68      PROA
ATOM    534  HA  LYS P  31      -6.098  -7.058   6.353  1.00  0.00      PROA
ATOM    535  CB  LYS P  31      -6.888  -5.138   5.743  1.00  0.71      PROA
ATOM    536  HB1 LYS P  31      -7.236  -5.424   4.728  1.00  0.00      PROA
ATOM    537  HB2 LYS P  31      -6.509  -4.095   5.713  1.00  0.00      PROA
ATOM    538  CG  LYS P  31      -8.070  -5.190   6.685  1.00  0.83      PROA
ATOM    539  HG1 LYS P  31      -8.736  -4.366   6.366  1.00  0.00      PROA
ATOM    540  HG2 LYS P  31      -7.658  -4.964   7.687  1.00  0.00      PROA
ATOM    541  CD  LYS P  31      -8.752  -6.090   6.835  1.00  1.37      PROA
ATOM    542  HD1 LYS P  31      -8.041  -6.828   7.222  1.00  0.00      PROA
ATOM    543  HD2 LYS P  31      -9.031  -6.315   5.800  1.00  0.00      PROA
ATOM    544  CE  LYS P  31      -9.771  -6.418   7.426  1.00  1.57      PROA
ATOM    545  HE1 LYS P  31     -10.591  -6.079   6.768  1.00  0.00      PROA
ATOM    546  HE2 LYS P  31      -9.747  -5.831   8.362  1.00  0.00      PROA
ATOM    547  NZ  LYS P  31     -10.171  -7.467   7.801  1.00  1.81      PROA
ATOM    548  HZ1 LYS P  31      -9.366  -8.084   8.030  1.00  0.00      PROA
ATOM    549  HZ2 LYS P  31     -10.743  -7.907   7.053  1.00  0.00      PROA
ATOM    550  HZ3 LYS P  31     -10.756  -7.332   8.650  1.00  0.00      PROA
ATOM    551  C   LYS P  31      -4.826  -6.367   4.955  1.00  0.66      PROA
ATOM    552  O   LYS P  31      -5.048  -7.321   4.221  1.00  0.69      PROA
ATOM    553  N   ALA P  32      -3.755  -5.583   4.757  1.00  0.64      PROA
ATOM    554  HN  ALA P  32      -3.631  -4.739   5.271  1.00  0.00      PROA
ATOM    555  CA  ALA P  32      -2.712  -5.883   3.806  1.00  0.65      PROA
ATOM    556  HA  ALA P  32      -3.168  -6.074   2.846  1.00  0.00      PROA
ATOM    557  CB  ALA P  32      -1.755  -4.687   3.724  1.00  0.66      PROA
ATOM    558  HB1 ALA P  32      -1.302  -4.491   4.720  1.00  0.00      PROA
ATOM    559  HB2 ALA P  32      -2.310  -3.780   3.402  1.00  0.00      PROA
ATOM    560  HB3 ALA P  32      -0.940  -4.904   3.000  1.00  0.00      PROA
ATOM    561  C   ALA P  32      -1.953  -7.168   4.134  1.00  0.66      PROA
ATOM    562  O   ALA P  32      -1.729  -8.008   3.275  1.00  0.69      PROA
ATOM    563  N   TYR P  33      -1.611  -7.373   5.417  1.00  0.66      PROA
ATOM    564  HN  TYR P  33      -1.740  -6.656   6.097  1.00  0.00      PROA
ATOM    565  CA  TYR P  33      -1.042  -8.602   5.936  1.00  0.69      PROA
ATOM    566  HA  TYR P  33      -0.192  -8.868   5.325  1.00  0.00      PROA
ATOM    567  CB  TYR P  33      -0.608  -8.386   7.413  1.00  0.72      PROA
ATOM    568  HB1 TYR P  33      -1.439  -7.893   7.961  1.00  0.00      PROA
ATOM    569  HB2 TYR P  33       0.296  -7.741   7.429  1.00  0.00      PROA
ATOM    570  CG  TYR P  33      -0.266  -9.620   8.174  1.00  0.80      PROA
ATOM    571  CD1 TYR P  33      -1.036 -10.063   9.175  1.00  0.97      PROA
ATOM    572  HD1 TYR P  33      -1.914  -9.499   9.454  1.00  0.00      PROA
ATOM    573  CE1 TYR P  33      -0.736 -11.219   9.857  1.00  1.12      PROA
ATOM    574  HE1 TYR P  33      -1.386 -11.550  10.653  1.00  0.00      PROA
ATOM    575  CZ  TYR P  33       0.340 -11.934   9.552  1.00  1.12      PROA
ATOM    576  OH  TYR P  33       0.623 -13.104  10.215  1.00  1.34      PROA
ATOM    577  HH  TYR P  33      -0.139 -13.332  10.752  1.00  0.00      PROA
ATOM    578  CD2 TYR P  33       0.826 -10.339   7.895  1.00  0.94      PROA
ATOM    579  HD2 TYR P  33       1.489 -10.004   7.112  1.00  0.00      PROA
ATOM    580  CE2 TYR P  33       1.128 -11.494   8.578  1.00  1.08      PROA
ATOM    581  HE2 TYR P  33       2.017 -12.050   8.319  1.00  0.00      PROA
ATOM    582  C   TYR P  33      -1.936  -9.823   5.732  1.00  0.69      PROA
ATOM    583  O   TYR P  33      -1.488 -10.859   5.264  1.00  0.72      PROA
ATOM    584  N   GLU P  34      -3.248  -9.702   6.011  1.00  0.69      PROA
ATOM    585  HN  GLU P  34      -3.613  -8.871   6.422  1.00  0.00      PROA
ATOM    586  CA  GLU P  34      -4.226 -10.740   5.747  1.00  0.72      PROA
ATOM    587  HA  GLU P  34      -3.898 -11.637   6.250  1.00  0.00      PROA
ATOM    588  CB  GLU P  34      -5.633 -10.339   6.243  1.00  0.75      PROA
ATOM    589  HB1 GLU P  34      -6.346 -10.877   5.589  1.00  0.00      PROA
ATOM    590  HB2 GLU P  34      -5.716  -9.250   6.060  1.00  0.00      PROA
ATOM    591  CG  GLU P  34      -6.037 -10.516   7.395  1.00  1.15      PROA
ATOM    592  HG1 GLU P  34      -5.328  -9.980   8.056  1.00  0.00      PROA
ATOM    593  HG2 GLU P  34      -5.967 -11.606   7.582  1.00  0.00      PROA
ATOM    594  CD  GLU P  34      -7.391 -10.117   7.853  1.00  1.16      PROA
ATOM    595  OE1 GLU P  34      -7.897  -9.884   8.152  1.00  1.56      PROA
ATOM    596  OE2 GLU P  34      -7.978 -10.033   7.937  1.00  1.67      PROA
ATOM    597  C   GLU P  34      -4.302 -11.138   4.285  1.00  0.73      PROA
ATOM    598  O   GLU P  34      -4.278 -12.309   3.956  1.00  0.78      PROA
ATOM    599  N   LEU P  35      -4.321 -10.165   3.356  1.00  0.71      PROA
ATOM    600  HN  LEU P  35      -4.349  -9.204   3.617  1.00  0.00      PROA
ATOM    601  CA  LEU P  35      -4.303 -10.416   1.928  1.00  0.72      PROA
ATOM    602  HA  LEU P  35      -5.078 -11.133   1.702  1.00  0.00      PROA
ATOM    603  CB  LEU P  35      -4.543  -9.099   1.153  1.00  0.73      PROA
ATOM    604  HB1 LEU P  35      -3.708  -8.409   1.394  1.00  0.00      PROA
ATOM    605  HB2 LEU P  35      -5.493  -8.660   1.521  1.00  0.00      PROA
ATOM    606  CG  LEU P  35      -4.636  -9.201  -0.365  1.00  0.78      PROA
ATOM    607  HG  LEU P  35      -3.680  -9.614  -0.750  1.00  0.00      PROA
ATOM    608  CD1 LEU P  35      -5.675 -10.008  -0.810  1.00  1.09      PROA
ATOM    609 HD11 LEU P  35      -6.624  -9.719  -0.310  1.00  0.00      PROA
ATOM    610 HD12 LEU P  35      -5.457 -11.071  -0.571  1.00  0.00      PROA
ATOM    611 HD13 LEU P  35      -5.802  -9.890  -1.907  1.00  0.00      PROA
ATOM    612  CD2 LEU P  35      -4.781  -7.947  -1.004  1.00  0.94      PROA
ATOM    613 HD21 LEU P  35      -4.010  -7.238  -0.633  1.00  0.00      PROA
ATOM    614 HD22 LEU P  35      -5.785  -7.525  -0.786  1.00  0.00      PROA
ATOM    615 HD23 LEU P  35      -4.655  -8.065  -2.101  1.00  0.00      PROA
ATOM    616  C   LEU P  35      -3.040 -11.115   1.454  1.00  0.73      PROA
ATOM    617  O   LEU P  35      -3.075 -12.021   0.633  1.00  0.77      PROA
ATOM    618  N   SER P  36      -1.880 -10.725   2.010  1.00  0.71      PROA
ATOM    619  HN  SER P  36      -1.842  -9.953   2.639  1.00  0.00      PROA
ATOM    620  CA  SER P  36      -0.609 -11.377   1.752  1.00  0.74      PROA
ATOM    621  HA  SER P  36      -0.459 -11.398   0.683  1.00  0.00      PROA
ATOM    622  CB  SER P  36       0.560 -10.628   2.441  1.00  0.75      PROA
ATOM    623  HB1 SER P  36       0.441 -10.706   3.543  1.00  0.00      PROA
ATOM    624  HB2 SER P  36       0.532  -9.559   2.140  1.00  0.00      PROA
ATOM    625  OG  SER P  36       1.826 -11.146   2.100  1.00  0.81      PROA
ATOM    626  HG1 SER P  36       1.840 -11.201   1.142  1.00  0.00      PROA
ATOM    627  C   SER P  36      -0.593 -12.840   2.156  1.00  0.77      PROA
ATOM    628  O   SER P  36      -0.178 -13.692   1.394  1.00  0.84      PROA
ATOM    629  N   VAL P  37      -1.096 -13.172   3.356  1.00  0.76      PROA
ATOM    630  HN  VAL P  37      -1.398 -12.476   4.002  1.00  0.00      PROA
ATOM    631  CA  VAL P  37      -1.241 -14.545   3.810  1.00  0.80      PROA
ATOM    632  HA  VAL P  37      -0.323 -15.067   3.584  1.00  0.00      PROA
ATOM    633  CB  VAL P  37      -1.525 -14.607   5.301  1.00  0.83      PROA
ATOM    634  HB  VAL P  37      -2.418 -13.987   5.526  1.00  0.00      PROA
ATOM    635  CG1 VAL P  37      -1.778 -16.021   5.761  1.00  0.97      PROA
ATOM    636 HG11 VAL P  37      -0.971 -16.692   5.395  1.00  0.00      PROA
ATOM    637 HG12 VAL P  37      -2.749 -16.382   5.359  1.00  0.00      PROA
ATOM    638 HG13 VAL P  37      -1.796 -16.060   6.871  1.00  0.00      PROA
ATOM    639  CG2 VAL P  37      -0.351 -14.054   6.067  1.00  0.90      PROA
ATOM    640 HG21 VAL P  37      -0.170 -12.997   5.777  1.00  0.00      PROA
ATOM    641 HG22 VAL P  37       0.561 -14.646   5.840  1.00  0.00      PROA
ATOM    642 HG23 VAL P  37      -0.559 -14.092   7.158  1.00  0.00      PROA
ATOM    643  C   VAL P  37      -2.266 -15.349   3.027  1.00  0.81      PROA
ATOM    644  O   VAL P  37      -2.000 -16.459   2.597  1.00  0.88      PROA
ATOM    645  N   LEU P  38      -3.462 -14.795   2.785  1.00  0.79      PROA
ATOM    646  HN  LEU P  38      -3.668 -13.867   3.083  1.00  0.00      PROA
ATOM    647  CA  LEU P  38      -4.539 -15.468   2.089  1.00  0.82      PROA
ATOM    648  HA  LEU P  38      -4.716 -16.413   2.580  1.00  0.00      PROA
ATOM    649  CB  LEU P  38      -5.819 -14.606   2.108  1.00  0.85      PROA
ATOM    650  HB1 LEU P  38      -6.460 -14.969   1.280  1.00  0.00      PROA
ATOM    651  HB2 LEU P  38      -5.505 -13.564   1.895  1.00  0.00      PROA
ATOM    652  CG  LEU P  38      -6.621 -14.558   3.243  1.00  0.96      PROA
ATOM    653  HG  LEU P  38      -5.951 -14.335   4.098  1.00  0.00      PROA
ATOM    654  CD1 LEU P  38      -7.581 -13.745   3.313  1.00  1.30      PROA
ATOM    655 HD11 LEU P  38      -8.457 -14.140   2.756  1.00  0.00      PROA
ATOM    656 HD12 LEU P  38      -7.286 -12.772   2.865  1.00  0.00      PROA
ATOM    657 HD13 LEU P  38      -7.873 -13.595   4.374  1.00  0.00      PROA
ATOM    658  CD2 LEU P  38      -7.303 -15.539   3.639  1.00  1.29      PROA
ATOM    659 HD21 LEU P  38      -6.638 -16.401   3.862  1.00  0.00      PROA
ATOM    660 HD22 LEU P  38      -8.024 -15.842   2.850  1.00  0.00      PROA
ATOM    661 HD23 LEU P  38      -7.854 -15.267   4.565  1.00  0.00      PROA
ATOM    662  C   LEU P  38      -4.244 -15.853   0.653  1.00  0.84      PROA
ATOM    663  O   LEU P  38      -4.542 -16.958   0.231  1.00  0.90      PROA
ATOM    664  N   CYS P  39      -3.662 -14.937  -0.128  1.00  0.81      PROA
ATOM    665  HN  CYS P  39      -3.260 -14.107   0.249  1.00  0.00      PROA
ATOM    666  CA  CYS P  39      -3.572 -15.080  -1.565  1.00  0.86      PROA
ATOM    667  HA  CYS P  39      -3.953 -16.055  -1.831  1.00  0.00      PROA
ATOM    668  CB  CYS P  39      -4.389 -13.975  -2.258  1.00  0.88      PROA
ATOM    669  HB1 CYS P  39      -4.284 -14.094  -3.357  1.00  0.00      PROA
ATOM    670  HB2 CYS P  39      -3.964 -12.990  -1.972  1.00  0.00      PROA
ATOM    671  SG  CYS P  39      -6.120 -14.030  -1.814  1.00  0.98      PROA
ATOM    672  HG1 CYS P  39      -6.503 -14.651  -2.920  1.00  0.00      PROA
ATOM    673  C   CYS P  39      -2.156 -15.051  -2.086  1.00  0.88      PROA
ATOM    674  O   CYS P  39      -1.947 -14.967  -3.277  1.00  0.95      PROA
ATOM    675  N   ASP P  40      -1.153 -15.112  -1.205  1.00  0.86      PROA
ATOM    676  HN  ASP P  40      -1.351 -15.130  -0.230  1.00  0.00      PROA
ATOM    677  CA  ASP P  40       0.261 -15.158  -1.517  1.00  0.91      PROA
ATOM    678  HA  ASP P  40       0.793 -15.196  -0.578  1.00  0.00      PROA
ATOM    679  CB  ASP P  40       0.672 -16.356  -2.387  1.00  1.07      PROA
ATOM    680  HB1 ASP P  40       1.765 -16.303  -2.577  1.00  0.00      PROA
ATOM    681  HB2 ASP P  40       0.130 -16.299  -3.355  1.00  0.00      PROA
ATOM    682  CG  ASP P  40       0.373 -17.654  -1.765  1.00  1.19      PROA
ATOM    683  OD1 ASP P  40       0.333 -18.075  -1.234  1.00  1.57      PROA
ATOM    684  OD2 ASP P  40       0.270 -18.317  -1.822  1.00  1.71      PROA
ATOM    685  C   ASP P  40       0.812 -13.864  -2.091  1.00  0.88      PROA
ATOM    686  O   ASP P  40       1.833 -13.824  -2.671  1.00  1.06      PROA
ATOM    687  N   CYS P  41       0.140 -12.759  -1.945  1.00  0.79      PROA
ATOM    688  HN  CYS P  41      -0.690 -12.748  -1.395  1.00  0.00      PROA
ATOM    689  CA  CYS P  41       0.482 -11.480  -2.521  1.00  0.77      PROA
ATOM    690  HA  CYS P  41       0.831 -11.654  -3.528  1.00  0.00      PROA
ATOM    691  CB  CYS P  41      -0.723 -10.527  -2.538  1.00  0.79      PROA
ATOM    692  HB1 CYS P  41      -0.388  -9.549  -2.944  1.00  0.00      PROA
ATOM    693  HB2 CYS P  41      -1.061 -10.374  -1.492  1.00  0.00      PROA
ATOM    694  SG  CYS P  41      -2.069 -11.123  -3.500  1.00  0.92      PROA
ATOM    695  HG1 CYS P  41      -1.945 -12.382  -3.105  1.00  0.00      PROA
ATOM    696  C   CYS P  41       1.643 -10.787  -1.848  1.00  0.74      PROA
ATOM    697  O   CYS P  41       1.747 -10.735  -0.654  1.00  0.80      PROA
ATOM    698  N   GLU P  42       2.543 -10.205  -2.618  1.00  0.76      PROA
ATOM    699  HN  GLU P  42       2.532 -10.337  -3.605  1.00  0.00      PROA
ATOM    700  CA  GLU P  42       3.593  -9.352  -2.135  1.00  0.73      PROA
ATOM    701  HA  GLU P  42       3.764  -9.597  -1.097  1.00  0.00      PROA
ATOM    702  CB  GLU P  42       4.891  -9.528  -2.936  1.00  0.80      PROA
ATOM    703  HB1 GLU P  42       5.590  -8.717  -2.642  1.00  0.00      PROA
ATOM    704  HB2 GLU P  42       4.648  -9.422  -4.014  1.00  0.00      PROA
ATOM    705  CG  GLU P  42       5.562 -10.785  -2.751  1.00  1.01      PROA
ATOM    706  HG1 GLU P  42       4.831 -11.570  -3.027  1.00  0.00      PROA
ATOM    707  HG2 GLU P  42       5.793 -10.857  -1.670  1.00  0.00      PROA
ATOM    708  CD  GLU P  42       6.635 -11.087  -3.353  1.00  1.22      PROA
ATOM    709  OE1 GLU P  42       7.022 -11.212  -3.683  1.00  1.79      PROA
ATOM    710  OE2 GLU P  42       7.109 -11.229  -3.506  1.00  1.81      PROA
ATOM    711  C   GLU P  42       3.104  -7.920  -2.174  1.00  0.69      PROA
ATOM    712  O   GLU P  42       2.624  -7.450  -3.173  1.00  0.75      PROA
ATOM    713  N   ILE P  43       3.162  -7.211  -1.054  1.00  0.68      PROA
ATOM    714  HN  ILE P  43       3.691  -7.523  -0.269  1.00  0.00      PROA
ATOM    715  CA  ILE P  43       2.476  -5.949  -0.878  1.00  0.66      PROA
ATOM    716  HA  ILE P  43       2.206  -5.581  -1.857  1.00  0.00      PROA
ATOM    717  CB  ILE P  43       1.232  -6.101  -0.016  1.00  0.74      PROA
ATOM    718  HB  ILE P  43       1.419  -6.982   0.629  1.00  0.00      PROA
ATOM    719  CG2 ILE P  43       0.894  -5.410   0.574  1.00  1.44      PROA
ATOM    720 HG21 ILE P  43       0.321  -4.657  -0.009  1.00  0.00      PROA
ATOM    721 HG22 ILE P  43       1.740  -4.898   1.080  1.00  0.00      PROA
ATOM    722 HG23 ILE P  43       0.219  -5.859   1.334  1.00  0.00      PROA
ATOM    723  CG1 ILE P  43       0.267  -6.360  -0.335  1.00  1.14      PROA
ATOM    724 HG11 ILE P  43       0.503  -7.286  -0.857  1.00  0.00      PROA
ATOM    725 HG12 ILE P  43       0.088  -5.535  -1.023  1.00  0.00      PROA
ATOM    726  CD  ILE P  43      -0.996  -6.627   0.004  1.00  1.14      PROA
ATOM    727  HD1 ILE P  43      -1.501  -5.702   0.354  1.00  0.00      PROA
ATOM    728  HD2 ILE P  43      -1.017  -7.375   0.825  1.00  0.00      PROA
ATOM    729  HD3 ILE P  43      -1.548  -7.021  -0.876  1.00  0.00      PROA
ATOM    730  C   ILE P  43       3.412  -4.928  -0.290  1.00  0.65      PROA
ATOM    731  O   ILE P  43       4.218  -5.231   0.563  1.00  0.74      PROA
ATOM    732  N   ALA P  44       3.331  -3.679  -0.750  1.00  0.63      PROA
ATOM    733  HN  ALA P  44       2.786  -3.465  -1.556  1.00  0.00      PROA
ATOM    734  CA  ALA P  44       3.996  -2.554  -0.154  1.00  0.64      PROA
ATOM    735  HA  ALA P  44       4.313  -2.841   0.838  1.00  0.00      PROA
ATOM    736  CB  ALA P  44       5.192  -2.130  -0.985  1.00  0.73      PROA
ATOM    737  HB1 ALA P  44       4.864  -1.843  -2.007  1.00  0.00      PROA
ATOM    738  HB2 ALA P  44       5.913  -2.971  -1.067  1.00  0.00      PROA
ATOM    739  HB3 ALA P  44       5.689  -1.256  -0.513  1.00  0.00      PROA
ATOM    740  C   ALA P  44       3.034  -1.395  -0.003  1.00  0.60      PROA
ATOM    741  O   ALA P  44       2.267  -1.076  -0.890  1.00  0.65      PROA
ATOM    742  N   LEU P  45       3.055  -0.748   1.158  1.00  0.60      PROA
ATOM    743  HN  LEU P  45       3.717  -0.993   1.861  1.00  0.00      PROA
ATOM    744  CA  LEU P  45       2.171   0.329   1.522  1.00  0.58      PROA
ATOM    745  HA  LEU P  45       1.644   0.654   0.637  1.00  0.00      PROA
ATOM    746  CB  LEU P  45       1.183  -0.174   2.590  1.00  0.63      PROA
ATOM    747  HB1 LEU P  45       1.791  -0.617   3.404  1.00  0.00      PROA
ATOM    748  HB2 LEU P  45       0.576  -0.970   2.114  1.00  0.00      PROA
ATOM    749  CG  LEU P  45       0.236   0.757   3.227  1.00  0.69      PROA
ATOM    750  HG  LEU P  45       0.823   1.537   3.755  1.00  0.00      PROA
ATOM    751  CD1 LEU P  45      -0.660   1.402   2.356  1.00  0.93      PROA
ATOM    752 HD11 LEU P  45      -1.281   0.651   1.823  1.00  0.00      PROA
ATOM    753 HD12 LEU P  45      -0.096   1.994   1.604  1.00  0.00      PROA
ATOM    754 HD13 LEU P  45      -1.332   2.073   2.933  1.00  0.00      PROA
ATOM    755  CD2 LEU P  45      -0.582   0.144   4.219  1.00  0.87      PROA
ATOM    756 HD21 LEU P  45       0.051  -0.281   5.027  1.00  0.00      PROA
ATOM    757 HD22 LEU P  45      -1.176  -0.678   3.765  1.00  0.00      PROA
ATOM    758 HD23 LEU P  45      -1.266   0.898   4.664  1.00  0.00      PROA
ATOM    759  C   LEU P  45       2.988   1.489   2.045  1.00  0.59      PROA
ATOM    760  O   LEU P  45       3.749   1.350   2.985  1.00  0.66      PROA
ATOM    761  N   ILE P  46       2.847   2.664   1.424  1.00  0.58      PROA
ATOM    762  HN  ILE P  46       2.203   2.765   0.671  1.00  0.00      PROA
ATOM    763  CA  ILE P  46       3.578   3.868   1.757  1.00  0.58      PROA
ATOM    764  HA  ILE P  46       4.208   3.647   2.606  1.00  0.00      PROA
ATOM    765  CB  ILE P  46       4.427   4.351   0.586  1.00  0.65      PROA
ATOM    766  HB  ILE P  46       3.774   4.491  -0.302  1.00  0.00      PROA
ATOM    767  CG2 ILE P  46       5.108   5.633   0.894  1.00  0.79      PROA
ATOM    768 HG21 ILE P  46       5.775   5.509   1.774  1.00  0.00      PROA
ATOM    769 HG22 ILE P  46       4.354   6.415   1.127  1.00  0.00      PROA
ATOM    770 HG23 ILE P  46       5.722   5.953   0.025  1.00  0.00      PROA
ATOM    771  CG1 ILE P  46       5.425   3.328   0.141  1.00  0.79      PROA
ATOM    772 HG11 ILE P  46       4.929   2.357   0.321  1.00  0.00      PROA
ATOM    773 HG12 ILE P  46       6.275   3.446   0.837  1.00  0.00      PROA
ATOM    774  CD  ILE P  46       5.898   3.221  -0.867  1.00  1.32      PROA
ATOM    775  HD1 ILE P  46       6.464   4.142  -1.123  1.00  0.00      PROA
ATOM    776  HD2 ILE P  46       5.114   3.061  -1.638  1.00  0.00      PROA
ATOM    777  HD3 ILE P  46       6.602   2.362  -0.865  1.00  0.00      PROA
ATOM    778  C   ILE P  46       2.563   4.922   2.157  1.00  0.57      PROA
ATOM    779  O   ILE P  46       1.664   5.239   1.402  1.00  0.60      PROA
ATOM    780  N   ILE P  47       2.670   5.476   3.373  1.00  0.59      PROA
ATOM    781  HN  ILE P  47       3.403   5.212   3.994  1.00  0.00      PROA
ATOM    782  CA  ILE P  47       1.762   6.481   3.892  1.00  0.59      PROA
ATOM    783  HA  ILE P  47       1.094   6.762   3.091  1.00  0.00      PROA
ATOM    784  CB  ILE P  47       0.951   5.971   5.095  1.00  0.61      PROA
ATOM    785  HB  ILE P  47       1.648   5.648   5.898  1.00  0.00      PROA
ATOM    786  CG2 ILE P  47       0.033   7.068   5.634  1.00  0.69      PROA
ATOM    787 HG21 ILE P  47      -0.676   7.395   4.844  1.00  0.00      PROA
ATOM    788 HG22 ILE P  47       0.637   7.944   5.952  1.00  0.00      PROA
ATOM    789 HG23 ILE P  47      -0.551   6.682   6.497  1.00  0.00      PROA
ATOM    790  CG1 ILE P  47       0.164   4.697   4.767  1.00  0.65      PROA
ATOM    791 HG11 ILE P  47       0.843   4.006   4.224  1.00  0.00      PROA
ATOM    792 HG12 ILE P  47      -0.676   4.977   4.098  1.00  0.00      PROA
ATOM    793  CD  ILE P  47      -0.388   3.981   5.900  1.00  0.80      PROA
ATOM    794  HD1 ILE P  47      -1.092   4.634   6.459  1.00  0.00      PROA
ATOM    795  HD2 ILE P  47       0.429   3.671   6.586  1.00  0.00      PROA
ATOM    796  HD3 ILE P  47      -0.941   3.084   5.548  1.00  0.00      PROA
ATOM    797  C   ILE P  47       2.565   7.701   4.305  1.00  0.62      PROA
ATOM    798  O   ILE P  47       3.453   7.627   5.134  1.00  0.70      PROA
ATOM    799  N   PHE P  48       2.244   8.874   3.753  1.00  0.62      PROA
ATOM    800  HN  PHE P  48       1.637   8.922   2.964  1.00  0.00      PROA
ATOM    801  CA  PHE P  48       2.730  10.148   4.230  1.00  0.67      PROA
ATOM    802  HA  PHE P  48       3.516   9.950   4.943  1.00  0.00      PROA
ATOM    803  CB  PHE P  48       3.266  11.039   3.096  1.00  0.74      PROA
ATOM    804  HB1 PHE P  48       3.402  12.073   3.479  1.00  0.00      PROA
ATOM    805  HB2 PHE P  48       2.540  11.035   2.256  1.00  0.00      PROA
ATOM    806  CG  PHE P  48       4.548  10.611   2.556  1.00  0.76      PROA
ATOM    807  CD1 PHE P  48       4.659   9.966   1.466  1.00  1.02      PROA
ATOM    808  HD1 PHE P  48       3.762   9.648   0.956  1.00  0.00      PROA
ATOM    809  CE1 PHE P  48       5.862   9.663   0.922  1.00  1.21      PROA
ATOM    810  HE1 PHE P  48       5.889   9.103  -0.001  1.00  0.00      PROA
ATOM    811  CZ  PHE P  48       6.968  10.015   1.461  1.00  1.18      PROA
ATOM    812  HZ  PHE P  48       7.924   9.772   1.022  1.00  0.00      PROA
ATOM    813  CD2 PHE P  48       5.666  10.962   3.086  1.00  0.98      PROA
ATOM    814  HD2 PHE P  48       5.644  11.520   4.010  1.00  0.00      PROA
ATOM    815  CE2 PHE P  48       6.869  10.666   2.541  1.00  1.15      PROA
ATOM    816  HE2 PHE P  48       7.768  10.994   3.041  1.00  0.00      PROA
ATOM    817  C   PHE P  48       1.601  10.887   4.906  1.00  0.70      PROA
ATOM    818  O   PHE P  48       0.514  10.965   4.401  1.00  0.77      PROA
ATOM    819  N   ASN P  49       1.819  11.454   6.082  1.00  0.75      PROA
ATOM    820  HN  ASN P  49       2.678  11.324   6.570  1.00  0.00      PROA
ATOM    821  CA  ASN P  49       0.849  12.295   6.749  1.00  0.79      PROA
ATOM    822  HA  ASN P  49      -0.122  12.069   6.333  1.00  0.00      PROA
ATOM    823  CB  ASN P  49       0.836  12.065   8.273  1.00  0.85      PROA
ATOM    824  HB1 ASN P  49       0.885  10.971   8.453  1.00  0.00      PROA
ATOM    825  HB2 ASN P  49      -0.123  12.459   8.669  1.00  0.00      PROA
ATOM    826  CG  ASN P  49       1.935  12.696   9.058  1.00  0.87      PROA
ATOM    827  OD1 ASN P  49       2.853  13.269   8.550  1.00  0.90      PROA
ATOM    828  ND2 ASN P  49       1.826  12.606  10.360  1.00  1.04      PROA
ATOM    829 HD21 ASN P  49       2.527  13.007  10.949  1.00  0.00      PROA
ATOM    830 HD22 ASN P  49       1.041  12.136  10.765  1.00  0.00      PROA
ATOM    831  C   ASN P  49       0.999  13.741   6.328  1.00  0.82      PROA
ATOM    832  O   ASN P  49       1.889  14.096   5.599  1.00  0.85      PROA
ATOM    833  N   SER P  50       0.112  14.628   6.782  1.00  0.89      PROA
ATOM    834  HN  SER P  50      -0.611  14.345   7.406  1.00  0.00      PROA
ATOM    835  CA  SER P  50       0.093  16.033   6.441  1.00  0.97      PROA
ATOM    836  HA  SER P  50       0.196  16.109   5.369  1.00  0.00      PROA
ATOM    837  CB  SER P  50      -1.186  16.726   6.887  1.00  1.11      PROA
ATOM    838  HB1 SER P  50      -1.890  16.153   6.290  1.00  0.00      PROA
ATOM    839  HB2 SER P  50      -0.980  17.711   6.478  1.00  0.00      PROA
ATOM    840  OG  SER P  50      -1.604  16.915   7.344  1.00  1.68      PROA
ATOM    841  HG1 SER P  50      -2.379  17.237   6.877  1.00  0.00      PROA
ATOM    842  C   SER P  50       1.252  16.818   6.954  1.00  1.01      PROA
ATOM    843  O   SER P  50       1.572  17.829   6.434  1.00  1.19      PROA
ATOM    844  N   ALA P  51       1.949  16.337   7.961  1.00  0.98      PROA
ATOM    845  HN  ALA P  51       1.658  15.504   8.423  1.00  0.00      PROA
ATOM    846  CA  ALA P  51       3.138  16.914   8.486  1.00  1.08      PROA
ATOM    847  HA  ALA P  51       3.121  17.975   8.288  1.00  0.00      PROA
ATOM    848  CB  ALA P  51       3.190  16.648   9.962  1.00  1.18      PROA
ATOM    849  HB1 ALA P  51       3.192  15.554  10.153  1.00  0.00      PROA
ATOM    850  HB2 ALA P  51       2.301  17.093  10.458  1.00  0.00      PROA
ATOM    851  HB3 ALA P  51       4.116  17.085  10.393  1.00  0.00      PROA
ATOM    852  C   ALA P  51       4.379  16.370   7.833  1.00  1.06      PROA
ATOM    853  O   ALA P  51       5.462  16.738   8.170  1.00  1.22      PROA
ATOM    854  N   ASN P  52       4.234  15.486   6.862  1.00  0.97      PROA
ATOM    855  HN  ASN P  52       3.331  15.116   6.668  1.00  0.00      PROA
ATOM    856  CA  ASN P  52       5.259  14.963   6.008  1.00  1.00      PROA
ATOM    857  HA  ASN P  52       4.772  14.352   5.264  1.00  0.00      PROA
ATOM    858  CB  ASN P  52       6.094  16.027   5.321  1.00  1.22      PROA
ATOM    859  HB1 ASN P  52       7.086  15.569   5.134  1.00  0.00      PROA
ATOM    860  HB2 ASN P  52       6.199  16.856   6.049  1.00  0.00      PROA
ATOM    861  CG  ASN P  52       5.809  16.486   4.399  1.00  1.64      PROA
ATOM    862  OD1 ASN P  52       5.345  16.268   3.891  1.00  2.20      PROA
ATOM    863  ND2 ASN P  52       6.098  17.156   4.157  1.00  2.18      PROA
ATOM    864 HD21 ASN P  52       5.798  17.544   3.285  1.00  0.00      PROA
ATOM    865 HD22 ASN P  52       6.774  17.639   4.714  1.00  0.00      PROA
ATOM    866  C   ASN P  52       6.101  13.889   6.643  1.00  0.95      PROA
ATOM    867  O   ASN P  52       7.231  13.696   6.321  1.00  1.09      PROA
ATOM    868  N   ARG P  53       5.555  13.136   7.563  1.00  0.86      PROA
ATOM    869  HN  ARG P  53       4.632  13.318   7.891  1.00  0.00      PROA
ATOM    870  CA  ARG P  53       6.200  12.012   8.175  1.00  0.85      PROA
ATOM    871  HA  ARG P  53       7.264  12.128   8.034  1.00  0.00      PROA
ATOM    872  CB  ARG P  53       5.880  11.908   9.663  1.00  0.94      PROA
ATOM    873  HB1 ARG P  53       6.412  11.022  10.068  1.00  0.00      PROA
ATOM    874  HB2 ARG P  53       4.786  11.751   9.769  1.00  0.00      PROA
ATOM    875  CG  ARG P  53       6.257  13.085  10.483  1.00  1.17      PROA
ATOM    876  HG1 ARG P  53       6.264  12.659  11.495  1.00  0.00      PROA
ATOM    877  HG2 ARG P  53       5.388  13.741  10.343  1.00  0.00      PROA
ATOM    878  CD  ARG P  53       7.056  13.792  10.540  1.00  1.46      PROA
ATOM    879  HD1 ARG P  53       6.586  14.759  10.284  1.00  0.00      PROA
ATOM    880  HD2 ARG P  53       7.761  13.474   9.751  1.00  0.00      PROA
ATOM    881  NE  ARG P  53       7.680  14.052  11.289  1.00  1.81      PROA
ATOM    882  HE  ARG P  53       7.438  13.509  12.060  1.00  0.00      PROA
ATOM    883  CZ  ARG P  53       8.353  14.565  11.538  1.00  2.49      PROA
ATOM    884  NH1 ARG P  53       8.558  14.929  11.145  1.00  3.03      PROA
ATOM    885 HH11 ARG P  53       8.011  15.716  10.859  1.00  0.00      PROA
ATOM    886 HH12 ARG P  53       9.462  14.777  10.746  1.00  0.00      PROA
ATOM    887  NH2 ARG P  53       8.844  14.723  12.211  1.00  3.10      PROA
ATOM    888 HH21 ARG P  53       8.807  14.122  13.009  1.00  0.00      PROA
ATOM    889 HH22 ARG P  53       9.460  15.510  12.206  1.00  0.00      PROA
ATOM    890  C   ARG P  53       5.818  10.746   7.460  1.00  0.78      PROA
ATOM    891  O   ARG P  53       4.712  10.606   7.005  1.00  0.80      PROA
ATOM    892  N   LEU P  54       6.753   9.808   7.323  1.00  0.79      PROA
ATOM    893  HN  LEU P  54       7.629   9.900   7.788  1.00  0.00      PROA
ATOM    894  CA  LEU P  54       6.624   8.611   6.531  1.00  0.75      PROA
ATOM    895  HA  LEU P  54       5.747   8.708   5.908  1.00  0.00      PROA
ATOM    896  CB  LEU P  54       7.884   8.432   5.668  1.00  0.80      PROA
ATOM    897  HB1 LEU P  54       8.760   8.515   6.343  1.00  0.00      PROA
ATOM    898  HB2 LEU P  54       7.906   9.269   4.940  1.00  0.00      PROA
ATOM    899  CG  LEU P  54       8.043   7.135   4.875  1.00  0.82      PROA
ATOM    900  HG  LEU P  54       8.062   6.288   5.593  1.00  0.00      PROA
ATOM    901  CD1 LEU P  54       6.983   6.884   3.896  1.00  0.86      PROA
ATOM    902 HD11 LEU P  54       6.949   7.707   3.150  1.00  0.00      PROA
ATOM    903 HD12 LEU P  54       5.999   6.830   4.409  1.00  0.00      PROA
ATOM    904 HD13 LEU P  54       7.179   5.930   3.362  1.00  0.00      PROA
ATOM    905  CD2 LEU P  54       9.328   7.099   4.156  1.00  0.99      PROA
ATOM    906 HD21 LEU P  54      10.160   7.349   4.848  1.00  0.00      PROA
ATOM    907 HD22 LEU P  54       9.319   7.841   3.329  1.00  0.00      PROA
ATOM    908 HD23 LEU P  54       9.503   6.082   3.745  1.00  0.00      PROA
ATOM    909  C   LEU P  54       6.394   7.380   7.383  1.00  0.73      PROA
ATOM    910  O   LEU P  54       7.141   7.086   8.296  1.00  0.80      PROA
ATOM    911  N   PHE P  55       5.338   6.627   7.076  1.00  0.70      PROA
ATOM    912  HN  PHE P  55       4.718   6.904   6.347  1.00  0.00      PROA
ATOM    913  CA  PHE P  55       4.979   5.387   7.722  1.00  0.71      PROA
ATOM    914  HA  PHE P  55       5.765   5.142   8.420  1.00  0.00      PROA
ATOM    915  CB  PHE P  55       3.622   5.486   8.467  1.00  0.72      PROA
ATOM    916  HB1 PHE P  55       3.470   4.576   9.086  1.00  0.00      PROA
ATOM    917  HB2 PHE P  55       2.798   5.587   7.728  1.00  0.00      PROA
ATOM    918  CG  PHE P  55       3.558   6.672   9.382  1.00  0.76      PROA
ATOM    919  CD1 PHE P  55       3.818   6.553  10.728  1.00  0.85      PROA
ATOM    920  HD1 PHE P  55       4.095   5.590  11.129  1.00  0.00      PROA
ATOM    921  CE1 PHE P  55       3.732   7.639  11.577  1.00  0.94      PROA
ATOM    922  HE1 PHE P  55       3.927   7.514  12.632  1.00  0.00      PROA
ATOM    923  CZ  PHE P  55       3.401   8.871  11.088  1.00  0.95      PROA
ATOM    924  HZ  PHE P  55       3.355   9.726  11.746  1.00  0.00      PROA
ATOM    925  CD2 PHE P  55       3.180   7.915   8.913  1.00  0.82      PROA
ATOM    926  HD2 PHE P  55       2.920   8.034   7.871  1.00  0.00      PROA
ATOM    927  CE2 PHE P  55       3.129   9.008   9.756  1.00  0.92      PROA
ATOM    928  HE2 PHE P  55       2.872   9.979   9.359  1.00  0.00      PROA
ATOM    929  C   PHE P  55       4.869   4.346   6.623  1.00  0.70      PROA
ATOM    930  O   PHE P  55       4.258   4.579   5.600  1.00  0.73      PROA
ATOM    931  N   GLN P  56       5.472   3.169   6.780  1.00  0.72      PROA
ATOM    932  HN  GLN P  56       5.939   2.915   7.623  1.00  0.00      PROA
ATOM    933  CA  GLN P  56       5.479   2.187   5.718  1.00  0.71      PROA
ATOM    934  HA  GLN P  56       4.589   2.338   5.125  1.00  0.00      PROA
ATOM    935  CB  GLN P  56       6.731   2.310   4.830  1.00  0.77      PROA
ATOM    936  HB1 GLN P  56       6.713   3.327   4.388  1.00  0.00      PROA
ATOM    937  HB2 GLN P  56       6.626   1.559   4.021  1.00  0.00      PROA
ATOM    938  CG  GLN P  56       7.999   2.133   5.383  1.00  0.92      PROA
ATOM    939  HG1 GLN P  56       7.977   1.168   5.929  1.00  0.00      PROA
ATOM    940  HG2 GLN P  56       8.151   2.962   6.103  1.00  0.00      PROA
ATOM    941  CD  GLN P  56       9.177   2.099   4.554  1.00  0.96      PROA
ATOM    942  OE1 GLN P  56       9.421   2.752   3.860  1.00  1.28      PROA
ATOM    943  NE2 GLN P  56       9.942   1.307   4.611  1.00  1.28      PROA
ATOM    944 HE21 GLN P  56      10.739   1.338   4.008  1.00  0.00      PROA
ATOM    945 HE22 GLN P  56       9.838   0.558   5.265  1.00  0.00      PROA
ATOM    946  C   GLN P  56       5.320   0.769   6.210  1.00  0.70      PROA
ATOM    947  O   GLN P  56       5.666   0.419   7.324  1.00  0.75      PROA
ATOM    948  N   TYR P  57       4.778  -0.089   5.346  1.00  0.68      PROA
ATOM    949  HN  TYR P  57       4.403   0.235   4.482  1.00  0.00      PROA
ATOM    950  CA  TYR P  57       4.673  -1.511   5.543  1.00  0.68      PROA
ATOM    951  HA  TYR P  57       5.445  -1.804   6.238  1.00  0.00      PROA
ATOM    952  CB  TYR P  57       3.274  -1.921   6.096  1.00  0.69      PROA
ATOM    953  HB1 TYR P  57       2.497  -1.302   5.598  1.00  0.00      PROA
ATOM    954  HB2 TYR P  57       3.258  -1.746   7.193  1.00  0.00      PROA
ATOM    955  CG  TYR P  57       2.885  -3.364   5.880  1.00  0.70      PROA
ATOM    956  CD1 TYR P  57       2.073  -3.718   4.829  1.00  0.75      PROA
ATOM    957  HD1 TYR P  57       1.639  -2.947   4.210  1.00  0.00      PROA
ATOM    958  CE1 TYR P  57       1.801  -5.052   4.549  1.00  0.79      PROA
ATOM    959  HE1 TYR P  57       1.169  -5.303   3.710  1.00  0.00      PROA
ATOM    960  CZ  TYR P  57       2.322  -6.046   5.319  1.00  0.78      PROA
ATOM    961  OH  TYR P  57       2.073  -7.373   4.989  1.00  0.85      PROA
ATOM    962  HH  TYR P  57       2.741  -7.915   5.415  1.00  0.00      PROA
ATOM    963  CD2 TYR P  57       3.372  -4.375   6.676  1.00  0.78      PROA
ATOM    964  HD2 TYR P  57       3.976  -4.128   7.536  1.00  0.00      PROA
ATOM    965  CE2 TYR P  57       3.099  -5.713   6.391  1.00  0.82      PROA
ATOM    966  HE2 TYR P  57       3.505  -6.490   7.022  1.00  0.00      PROA
ATOM    967  C   TYR P  57       5.029  -2.199   4.246  1.00  0.66      PROA
ATOM    968  O   TYR P  57       4.678  -1.737   3.178  1.00  0.67      PROA
ATOM    969  N   ALA P  58       5.728  -3.329   4.311  1.00  0.69      PROA
ATOM    970  HN  ALA P  58       6.155  -3.640   5.156  1.00  0.00      PROA
ATOM    971  CA  ALA P  58       5.909  -4.169   3.166  1.00  0.70      PROA
ATOM    972  HA  ALA P  58       5.007  -4.119   2.575  1.00  0.00      PROA
ATOM    973  CB  ALA P  58       7.101  -3.735   2.333  1.00  0.81      PROA
ATOM    974  HB1 ALA P  58       8.029  -3.780   2.942  1.00  0.00      PROA
ATOM    975  HB2 ALA P  58       6.957  -2.691   1.983  1.00  0.00      PROA
ATOM    976  HB3 ALA P  58       7.217  -4.410   1.458  1.00  0.00      PROA
ATOM    977  C   ALA P  58       6.063  -5.599   3.604  1.00  0.73      PROA
ATOM    978  O   ALA P  58       6.576  -5.885   4.666  1.00  0.80      PROA
ATOM    979  N   SER P  59       5.618  -6.542   2.777  1.00  0.75      PROA
ATOM    980  HN  SER P  59       5.218  -6.312   1.894  1.00  0.00      PROA
ATOM    981  CA  SER P  59       5.675  -7.954   3.083  1.00  0.83      PROA
ATOM    982  HA  SER P  59       5.637  -8.061   4.157  1.00  0.00      PROA
ATOM    983  CB  SER P  59       4.511  -8.716   2.435  1.00  0.89      PROA
ATOM    984  HB1 SER P  59       3.565  -8.318   2.858  1.00  0.00      PROA
ATOM    985  HB2 SER P  59       4.615  -9.789   2.700  1.00  0.00      PROA
ATOM    986  OG  SER P  59       4.405  -8.655   1.158  1.00  1.00      PROA
ATOM    987  HG1 SER P  59       4.917  -9.391   0.815  1.00  0.00      PROA
ATOM    988  C   SER P  59       6.955  -8.579   2.633  1.00  0.91      PROA
ATOM    989  O   SER P  59       7.230  -9.703   2.900  1.00  1.09      PROA
ATOM    990  N   THR P  60       7.785  -7.832   1.945  1.00  0.92      PROA
ATOM    991  HN  THR P  60       7.555  -6.881   1.764  1.00  0.00      PROA
ATOM    992  CA  THR P  60       9.037  -8.229   1.396  1.00  1.05      PROA
ATOM    993  HA  THR P  60       9.475  -8.944   2.076  1.00  0.00      PROA
ATOM    994  CB  THR P  60       8.918  -8.833   0.043  1.00  1.18      PROA
ATOM    995  HB  THR P  60       8.133  -9.619   0.069  1.00  0.00      PROA
ATOM    996  OG1 THR P  60      10.053  -9.398  -0.403  1.00  1.37      PROA
ATOM    997  HG1 THR P  60       9.790 -10.008  -1.097  1.00  0.00      PROA
ATOM    998  CG2 THR P  60       8.508  -7.892  -0.965  1.00  1.31      PROA
ATOM    999 HG21 THR P  60       9.326  -7.167  -1.166  1.00  0.00      PROA
ATOM   1000 HG22 THR P  60       7.614  -7.331  -0.617  1.00  0.00      PROA
ATOM   1001 HG23 THR P  60       8.270  -8.428  -1.908  1.00  0.00      PROA
ATOM   1002  C   THR P  60       9.891  -7.003   1.385  1.00  1.06      PROA
ATOM   1003  O   THR P  60       9.421  -5.953   1.664  1.00  1.10      PROA
ATOM   1004  N   ASP P  61      11.172  -7.093   1.125  1.00  1.14      PROA
ATOM   1005  HN  ASP P  61      11.579  -7.980   0.928  1.00  0.00      PROA
ATOM   1006  CA  ASP P  61      12.104  -6.004   1.090  1.00  1.19      PROA
ATOM   1007  HA  ASP P  61      12.074  -5.504   2.047  1.00  0.00      PROA
ATOM   1008  CB  ASP P  61      13.506  -6.521   0.805  1.00  1.35      PROA
ATOM   1009  HB1 ASP P  61      14.107  -5.654   0.461  1.00  0.00      PROA
ATOM   1010  HB2 ASP P  61      13.418  -7.259  -0.018  1.00  0.00      PROA
ATOM   1011  CG  ASP P  61      14.160  -7.068   1.695  1.00  1.53      PROA
ATOM   1012  OD1 ASP P  61      14.407  -7.222   2.116  1.00  2.07      PROA
ATOM   1013  OD2 ASP P  61      14.497  -7.343   1.989  1.00  2.01      PROA
ATOM   1014  C   ASP P  61      11.756  -4.898   0.109  1.00  1.14      PROA
ATOM   1015  O   ASP P  61      11.421  -5.139  -1.027  1.00  1.11      PROA
ATOM   1016  N   MET P  62      11.848  -3.638   0.527  1.00  1.21      PROA
ATOM   1017  HN  MET P  62      12.196  -3.423   1.435  1.00  0.00      PROA
ATOM   1018  CA  MET P  62      11.468  -2.501  -0.261  1.00  1.22      PROA
ATOM   1019  HA  MET P  62      10.495  -2.700  -0.684  1.00  0.00      PROA
ATOM   1020  CB  MET P  62      11.424  -1.233   0.590  1.00  1.33      PROA
ATOM   1021  HB1 MET P  62      11.845  -0.432  -0.048  1.00  0.00      PROA
ATOM   1022  HB2 MET P  62      12.106  -1.422   1.441  1.00  0.00      PROA
ATOM   1023  CG  MET P  62      10.439  -0.777   1.066  1.00  1.24      PROA
ATOM   1024  HG1 MET P  62      10.686   0.286   1.236  1.00  0.00      PROA
ATOM   1025  HG2 MET P  62      10.346  -1.288   2.040  1.00  0.00      PROA
ATOM   1026  SD  MET P  62       8.886  -0.774   0.415  1.00  1.36      PROA
ATOM   1027  CE  MET P  62       8.229   0.016   1.032  1.00  1.83      PROA
ATOM   1028  HE1 MET P  62       8.659   1.038   0.964  1.00  0.00      PROA
ATOM   1029  HE2 MET P  62       8.192  -0.270   2.105  1.00  0.00      PROA
ATOM   1030  HE3 MET P  62       7.194   0.051   0.630  1.00  0.00      PROA
ATOM   1031  C   MET P  62      12.283  -2.289  -1.511  1.00  1.27      PROA
ATOM   1032  O   MET P  62      11.774  -1.867  -2.519  1.00  1.29      PROA
ATOM   1033  N   ASP P  63      13.573  -2.621  -1.499  1.00  1.34      PROA
ATOM   1034  HN  ASP P  63      14.024  -2.906  -0.658  1.00  0.00      PROA
ATOM   1035  CA  ASP P  63      14.411  -2.600  -2.664  1.00  1.43      PROA
ATOM   1036  HA  ASP P  63      14.318  -1.627  -3.124  1.00  0.00      PROA
ATOM   1037  CB  ASP P  63      15.856  -2.870  -2.299  1.00  1.63      PROA
ATOM   1038  HB1 ASP P  63      16.381  -2.115  -2.898  1.00  0.00      PROA
ATOM   1039  HB2 ASP P  63      16.005  -3.876  -2.713  1.00  0.00      PROA
ATOM   1040  CG  ASP P  63      16.433  -2.908  -1.490  1.00  1.80      PROA
ATOM   1041  OD1 ASP P  63      16.520  -2.847  -1.191  1.00  2.38      PROA
ATOM   1042  OD2 ASP P  63      16.862  -2.993  -1.123  1.00  2.23      PROA
ATOM   1043  C   ASP P  63      13.942  -3.557  -3.737  1.00  1.33      PROA
ATOM   1044  O   ASP P  63      13.934  -3.244  -4.901  1.00  1.39      PROA
ATOM   1045  N   ARG P  64      13.491  -4.737  -3.345  1.00  1.23      PROA
ATOM   1046  HN  ARG P  64      13.544  -5.009  -2.388  1.00  0.00      PROA
ATOM   1047  CA  ARG P  64      12.904  -5.710  -4.210  1.00  1.18      PROA
ATOM   1048  HA  ARG P  64      13.543  -5.817  -5.074  1.00  0.00      PROA
ATOM   1049  CB  ARG P  64      12.750  -7.052  -3.496  1.00  1.20      PROA
ATOM   1050  HB1 ARG P  64      11.884  -7.525  -3.991  1.00  0.00      PROA
ATOM   1051  HB2 ARG P  64      12.486  -6.780  -2.459  1.00  0.00      PROA
ATOM   1052  CG  ARG P  64      13.397  -7.778  -3.397  1.00  1.61      PROA
ATOM   1053  HG1 ARG P  64      12.784  -8.503  -2.858  1.00  0.00      PROA
ATOM   1054  HG2 ARG P  64      14.122  -7.295  -2.739  1.00  0.00      PROA
ATOM   1055  CD  ARG P  64      14.037  -8.435  -3.921  1.00  2.18      PROA
ATOM   1056  HD1 ARG P  64      13.277  -9.133  -4.249  1.00  0.00      PROA
ATOM   1057  HD2 ARG P  64      14.617  -8.769  -3.070  1.00  0.00      PROA
ATOM   1058  NE  ARG P  64      14.304  -8.549  -4.189  1.00  3.17      PROA
ATOM   1059  HE  ARG P  64      14.762  -7.759  -4.208  1.00  0.00      PROA
ATOM   1060  CZ  ARG P  64      14.855  -9.001  -4.839  1.00  3.84      PROA
ATOM   1061  NH1 ARG P  64      15.218  -9.395  -5.389  1.00  3.77      PROA
ATOM   1062 HH11 ARG P  64      15.643  -8.910  -6.154  1.00  0.00      PROA
ATOM   1063 HH12 ARG P  64      15.266 -10.393  -5.341  1.00  0.00      PROA
ATOM   1064  NH2 ARG P  64      15.052  -9.066  -4.942  1.00  4.90      PROA
ATOM   1065 HH21 ARG P  64      15.519  -9.899  -4.647  1.00  0.00      PROA
ATOM   1066 HH22 ARG P  64      15.435  -8.513  -5.682  1.00  0.00      PROA
ATOM   1067  C   ARG P  64      11.589  -5.267  -4.804  1.00  1.10      PROA
ATOM   1068  O   ARG P  64      11.326  -5.497  -5.963  1.00  1.11      PROA
ATOM   1069  N   VAL P  65      10.750  -4.575  -4.031  1.00  1.07      PROA
ATOM   1070  HN  VAL P  65      10.942  -4.433  -3.064  1.00  0.00      PROA
ATOM   1071  CA  VAL P  65       9.518  -3.981  -4.505  1.00  1.03      PROA
ATOM   1072  HA  VAL P  65       8.937  -4.759  -4.977  1.00  0.00      PROA
ATOM   1073  CB  VAL P  65       8.732  -3.358  -3.378  1.00  1.09      PROA
ATOM   1074  HB  VAL P  65       9.410  -2.704  -2.790  1.00  0.00      PROA
ATOM   1075  CG1 VAL P  65       7.563  -2.536  -3.855  1.00  1.16      PROA
ATOM   1076 HG11 VAL P  65       6.956  -3.120  -4.580  1.00  0.00      PROA
ATOM   1077 HG12 VAL P  65       7.928  -1.615  -4.358  1.00  0.00      PROA
ATOM   1078 HG13 VAL P  65       6.918  -2.261  -2.994  1.00  0.00      PROA
ATOM   1079  CG2 VAL P  65       8.255  -4.435  -2.449  1.00  1.15      PROA
ATOM   1080 HG21 VAL P  65       9.122  -4.988  -2.028  1.00  0.00      PROA
ATOM   1081 HG22 VAL P  65       7.611  -5.153  -3.001  1.00  0.00      PROA
ATOM   1082 HG23 VAL P  65       7.681  -3.985  -1.611  1.00  0.00      PROA
ATOM   1083  C   VAL P  65       9.730  -2.978  -5.612  1.00  1.03      PROA
ATOM   1084  O   VAL P  65       9.082  -3.023  -6.640  1.00  1.02      PROA
ATOM   1085  N   LEU P  66      10.685  -2.065  -5.448  1.00  1.09      PROA
ATOM   1086  HN  LEU P  66      11.215  -2.013  -4.605  1.00  0.00      PROA
ATOM   1087  CA  LEU P  66      11.026  -1.097  -6.452  1.00  1.14      PROA
ATOM   1088  HA  LEU P  66      10.111  -0.647  -6.807  1.00  0.00      PROA
ATOM   1089  CB  LEU P  66      11.953  -0.031  -5.880  1.00  1.27      PROA
ATOM   1090  HB1 LEU P  66      12.311   0.590  -6.727  1.00  0.00      PROA
ATOM   1091  HB2 LEU P  66      12.819  -0.552  -5.422  1.00  0.00      PROA
ATOM   1092  CG  LEU P  66      11.413   0.858  -4.892  1.00  1.40      PROA
ATOM   1093  HG  LEU P  66      11.007   0.242  -4.063  1.00  0.00      PROA
ATOM   1094  CD1 LEU P  66      12.261   1.731  -4.374  1.00  1.67      PROA
ATOM   1095 HD11 LEU P  66      12.535   2.494  -5.134  1.00  0.00      PROA
ATOM   1096 HD12 LEU P  66      13.185   1.210  -4.044  1.00  0.00      PROA
ATOM   1097 HD13 LEU P  66      11.792   2.246  -3.508  1.00  0.00      PROA
ATOM   1098  CD2 LEU P  66      10.408   1.641  -5.230  1.00  1.64      PROA
ATOM   1099 HD21 LEU P  66       9.539   1.029  -5.554  1.00  0.00      PROA
ATOM   1100 HD22 LEU P  66      10.710   2.302  -6.071  1.00  0.00      PROA
ATOM   1101 HD23 LEU P  66      10.101   2.260  -4.360  1.00  0.00      PROA
ATOM   1102  C   LEU P  66      11.626  -1.708  -7.699  1.00  1.15      PROA
ATOM   1103  O   LEU P  66      11.312  -1.311  -8.807  1.00  1.18      PROA
ATOM   1104  N   LEU P  67      12.470  -2.737  -7.551  1.00  1.16      PROA
ATOM   1105  HN  LEU P  67      12.784  -3.020  -6.649  1.00  0.00      PROA
ATOM   1106  CA  LEU P  67      12.988  -3.509  -8.647  1.00  1.20      PROA
ATOM   1107  HA  LEU P  67      13.423  -2.829  -9.365  1.00  0.00      PROA
ATOM   1108  CB  LEU P  67      14.045  -4.497  -8.132  1.00  1.26      PROA
ATOM   1109  HB1 LEU P  67      13.474  -5.338  -7.694  1.00  0.00      PROA
ATOM   1110  HB2 LEU P  67      14.585  -3.959  -7.329  1.00  0.00      PROA
ATOM   1111  CG  LEU P  67      14.924  -5.022  -8.826  1.00  1.58      PROA
ATOM   1112  HG  LEU P  67      14.312  -5.481  -9.609  1.00  0.00      PROA
ATOM   1113  CD1 LEU P  67      15.633  -4.844  -9.267  1.00  2.19      PROA
ATOM   1114 HD11 LEU P  67      15.859  -3.758  -9.204  1.00  0.00      PROA
ATOM   1115 HD12 LEU P  67      15.492  -5.116 -10.335  1.00  0.00      PROA
ATOM   1116 HD13 LEU P  67      16.492  -5.410  -8.847  1.00  0.00      PROA
ATOM   1117  CD2 LEU P  67      15.667  -5.555  -8.773  1.00  1.97      PROA
ATOM   1118 HD21 LEU P  67      15.374  -6.593  -8.508  1.00  0.00      PROA
ATOM   1119 HD22 LEU P  67      16.354  -5.169  -7.990  1.00  0.00      PROA
ATOM   1120 HD23 LEU P  67      16.190  -5.573  -9.753  1.00  0.00      PROA
ATOM   1121  C   LEU P  67      11.921  -4.225  -9.441  1.00  1.15      PROA
ATOM   1122  O   LEU P  67      11.866  -4.131 -10.647  1.00  1.22      PROA
ATOM   1123  N   LYS P  68      10.990  -4.905  -8.778  1.00  1.08      PROA
ATOM   1124  HN  LYS P  68      11.023  -4.996  -7.786  1.00  0.00      PROA
ATOM   1125  CA  LYS P  68       9.876  -5.556  -9.418  1.00  1.07      PROA
ATOM   1126  HA  LYS P  68      10.254  -6.103 -10.269  1.00  0.00      PROA
ATOM   1127  CB  LYS P  68       9.169  -6.502  -8.456  1.00  1.08      PROA
ATOM   1128  HB1 LYS P  68       8.188  -6.768  -8.901  1.00  0.00      PROA
ATOM   1129  HB2 LYS P  68       8.998  -5.955  -7.506  1.00  0.00      PROA
ATOM   1130  CG  LYS P  68       9.846  -7.708  -8.146  1.00  1.31      PROA
ATOM   1131  HG1 LYS P  68      10.181  -7.505  -7.122  1.00  0.00      PROA
ATOM   1132  HG2 LYS P  68      10.685  -7.666  -8.850  1.00  0.00      PROA
ATOM   1133  CD  LYS P  68       9.705  -8.543  -8.109  1.00  1.90      PROA
ATOM   1134  HD1 LYS P  68       9.341  -8.641  -9.118  1.00  0.00      PROA
ATOM   1135  HD2 LYS P  68       8.929  -8.494  -7.364  1.00  0.00      PROA
ATOM   1136  CE  LYS P  68       9.909  -9.485  -7.982  1.00  2.22      PROA
ATOM   1137  HE1 LYS P  68       9.390  -9.590  -7.043  1.00  0.00      PROA
ATOM   1138  HE2 LYS P  68      10.977  -9.362  -7.907  1.00  0.00      PROA
ATOM   1139  NZ  LYS P  68       9.961 -10.331  -8.109  1.00  2.88      PROA
ATOM   1140  HZ1 LYS P  68      10.483 -10.519  -8.989  1.00  0.00      PROA
ATOM   1141  HZ2 LYS P  68       9.003 -10.730  -8.183  1.00  0.00      PROA
ATOM   1142  HZ3 LYS P  68      10.459 -10.772  -7.309  1.00  0.00      PROA
ATOM   1143  C   LYS P  68       8.891  -4.616 -10.080  1.00  1.04      PROA
ATOM   1144  O   LYS P  68       8.404  -4.878 -11.162  1.00  1.07      PROA
ATOM   1145  N   TYR P  69       8.618  -3.457  -9.469  1.00  1.02      PROA
ATOM   1146  HN  TYR P  69       8.972  -3.262  -8.558  1.00  0.00      PROA
ATOM   1147  CA  TYR P  69       7.809  -2.405 -10.047  1.00  1.02      PROA
ATOM   1148  HA  TYR P  69       6.855  -2.824 -10.332  1.00  0.00      PROA
ATOM   1149  CB  TYR P  69       7.623  -1.281  -8.999  1.00  1.04      PROA
ATOM   1150  HB1 TYR P  69       8.624  -0.926  -8.676  1.00  0.00      PROA
ATOM   1151  HB2 TYR P  69       7.065  -1.692  -8.131  1.00  0.00      PROA
ATOM   1152  CG  TYR P  69       6.881  -0.094  -9.455  1.00  0.96      PROA
ATOM   1153  CD1 TYR P  69       7.510   1.013  -9.845  1.00  0.91      PROA
ATOM   1154  HD1 TYR P  69       8.589   1.043  -9.828  1.00  0.00      PROA
ATOM   1155  CE1 TYR P  69       6.820   2.103 -10.263  1.00  1.01      PROA
ATOM   1156  HE1 TYR P  69       7.356   2.985 -10.581  1.00  0.00      PROA
ATOM   1157  CZ  TYR P  69       5.495   2.098 -10.285  1.00  1.14      PROA
ATOM   1158  OH  TYR P  69       4.807   3.173 -10.728  1.00  1.38      PROA
ATOM   1159  HH  TYR P  69       3.885   2.920 -10.814  1.00  0.00      PROA
ATOM   1160  CD2 TYR P  69       5.548  -0.073  -9.457  1.00  1.17      PROA
ATOM   1161  HD2 TYR P  69       5.006  -0.943  -9.118  1.00  0.00      PROA
ATOM   1162  CE2 TYR P  69       4.857   1.018  -9.875  1.00  1.24      PROA
ATOM   1163  HE2 TYR P  69       3.777   1.002  -9.872  1.00  0.00      PROA
ATOM   1164  C   TYR P  69       8.359  -1.890 -11.365  1.00  1.07      PROA
ATOM   1165  O   TYR P  69       7.651  -1.754 -12.341  1.00  1.12      PROA
ATOM   1166  N   THR P  70       9.665  -1.636 -11.425  1.00  1.12      PROA
ATOM   1167  HN  THR P  70      10.249  -1.722 -10.622  1.00  0.00      PROA
ATOM   1168  CA  THR P  70      10.336  -1.221 -12.641  1.00  1.22      PROA
ATOM   1169  HA  THR P  70       9.692  -0.505 -13.130  1.00  0.00      PROA
ATOM   1170  CB  THR P  70      11.696  -0.604 -12.423  1.00  1.33      PROA
ATOM   1171  HB  THR P  70      12.227  -0.629 -13.397  1.00  0.00      PROA
ATOM   1172  OG1 THR P  70      12.418  -1.055 -11.653  1.00  1.50      PROA
ATOM   1173  HG1 THR P  70      12.333  -2.008 -11.737  1.00  0.00      PROA
ATOM   1174  CG2 THR P  70      11.696   0.562 -12.014  1.00  1.57      PROA
ATOM   1175 HG21 THR P  70      11.338   0.598 -10.963  1.00  0.00      PROA
ATOM   1176 HG22 THR P  70      11.020   1.182 -12.640  1.00  0.00      PROA
ATOM   1177 HG23 THR P  70      12.726   0.976 -12.052  1.00  0.00      PROA
ATOM   1178  C   THR P  70      10.437  -2.301 -13.688  1.00  1.24      PROA
ATOM   1179  O   THR P  70      10.258  -2.042 -14.857  1.00  1.34      PROA
ATOM   1180  N   GLU P  71      10.694  -3.550 -13.298  1.00  1.20      PROA
ATOM   1181  HN  GLU P  71      10.862  -3.765 -12.340  1.00  0.00      PROA
ATOM   1182  CA  GLU P  71      10.752  -4.675 -14.196  1.00  1.24      PROA
ATOM   1183  HA  GLU P  71      11.365  -4.395 -15.040  1.00  0.00      PROA
ATOM   1184  CB  GLU P  71      11.337  -5.901 -13.503  1.00  1.26      PROA
ATOM   1185  HB1 GLU P  71      10.673  -6.737 -13.790  1.00  0.00      PROA
ATOM   1186  HB2 GLU P  71      11.230  -5.698 -12.421  1.00  0.00      PROA
ATOM   1187  CG  GLU P  71      12.308  -6.275 -13.614  1.00  1.62      PROA
ATOM   1188  HG1 GLU P  71      12.442  -6.552 -12.582  1.00  0.00      PROA
ATOM   1189  HG2 GLU P  71      12.761  -5.336 -13.885  1.00  0.00      PROA
ATOM   1190  CD  GLU P  71      13.068  -6.856 -13.970  1.00  2.17      PROA
ATOM   1191  OE1 GLU P  71      13.366  -7.056 -14.076  1.00  2.79      PROA
ATOM   1192  OE2 GLU P  71      13.395  -7.133 -14.150  1.00  2.66      PROA
ATOM   1193  C   GLU P  71       9.448  -5.032 -14.848  1.00  1.22      PROA
ATOM   1194  O   GLU P  71       9.394  -5.316 -16.018  1.00  1.34      PROA
ATOM   1195  N   TYR P  72       8.338  -5.004 -14.113  1.00  1.13      PROA
ATOM   1196  HN  TYR P  72       8.367  -4.774 -13.144  1.00  0.00      PROA
ATOM   1197  CA  TYR P  72       7.029  -5.295 -14.634  1.00  1.17      PROA
ATOM   1198  HA  TYR P  72       7.128  -6.119 -15.325  1.00  0.00      PROA
ATOM   1199  CB  TYR P  72       6.026  -5.659 -13.522  1.00  1.13      PROA
ATOM   1200  HB1 TYR P  72       5.019  -5.792 -13.972  1.00  0.00      PROA
ATOM   1201  HB2 TYR P  72       6.004  -4.840 -12.772  1.00  0.00      PROA
ATOM   1202  CG  TYR P  72       6.342  -6.916 -12.784  1.00  1.13      PROA
ATOM   1203  CD1 TYR P  72       6.120  -7.411 -12.158  1.00  1.62      PROA
ATOM   1204  HD1 TYR P  72       5.279  -6.964 -11.722  1.00  0.00      PROA
ATOM   1205  CE1 TYR P  72       6.358  -8.553 -11.435  1.00  1.70      PROA
ATOM   1206  HE1 TYR P  72       5.619  -8.585 -10.692  1.00  0.00      PROA
ATOM   1207  CZ  TYR P  72       6.820  -9.221 -11.325  1.00  1.33      PROA
ATOM   1208  OH  TYR P  72       7.058 -10.364 -10.601  1.00  1.51      PROA
ATOM   1209  HH  TYR P  72       7.307 -11.058 -11.216  1.00  0.00      PROA
ATOM   1210  CD2 TYR P  72       6.798  -7.616 -12.671  1.00  1.61      PROA
ATOM   1211  HD2 TYR P  72       7.509  -7.616 -13.439  1.00  0.00      PROA
ATOM   1212  CE2 TYR P  72       7.039  -8.755 -11.946  1.00  1.68      PROA
ATOM   1213  HE2 TYR P  72       7.866  -9.223 -12.392  1.00  0.00      PROA
ATOM   1214  C   TYR P  72       6.471  -4.171 -15.463  1.00  1.24      PROA
ATOM   1215  O   TYR P  72       5.740  -4.364 -16.360  1.00  1.40      PROA
ATOM   1216  N   SER P  73       6.849  -2.972 -15.198  1.00  1.26      PROA
ATOM   1217  HN  SER P  73       7.357  -2.793 -14.361  1.00  0.00      PROA
ATOM   1218  CA  SER P  73       6.625  -1.803 -15.987  1.00  1.39      PROA
ATOM   1219  HA  SER P  73       7.083  -0.973 -15.470  1.00  0.00      PROA
ATOM   1220  CB  SER P  73       7.185  -1.904 -17.371  1.00  1.62      PROA
ATOM   1221  HB1 SER P  73       6.544  -2.606 -17.944  1.00  0.00      PROA
ATOM   1222  HB2 SER P  73       8.212  -2.318 -17.290  1.00  0.00      PROA
ATOM   1223  OG  SER P  73       7.265  -0.933 -18.003  1.00  1.97      PROA
ATOM   1224  HG1 SER P  73       6.386  -0.772 -18.353  1.00  0.00      PROA
ATOM   1225  C   SER P  73       5.228  -1.272 -15.986  1.00  1.35      PROA
ATOM   1226  O   SER P  73       4.941  -0.402 -15.399  1.00  1.59      PROA
ATOM   1227  N   GLU P  74       4.326  -1.779 -16.631  1.00  1.30      PROA
ATOM   1228  HN  GLU P  74       4.519  -2.602 -17.154  1.00  0.00      PROA
ATOM   1229  CA  GLU P  74       2.979  -1.357 -16.758  1.00  1.29      PROA
ATOM   1230  HA  GLU P  74       2.931  -0.307 -16.509  1.00  0.00      PROA
ATOM   1231  CB  GLU P  74       2.491  -1.585 -18.156  1.00  1.49      PROA
ATOM   1232  HB1 GLU P  74       1.403  -1.754 -18.054  1.00  0.00      PROA
ATOM   1233  HB2 GLU P  74       2.983  -2.521 -18.481  1.00  0.00      PROA
ATOM   1234  CG  GLU P  74       2.588  -0.935 -18.966  1.00  1.95      PROA
ATOM   1235  HG1 GLU P  74       3.667  -0.698 -19.009  1.00  0.00      PROA
ATOM   1236  HG2 GLU P  74       2.015  -0.036 -18.675  1.00  0.00      PROA
ATOM   1237  CD  GLU P  74       2.243  -1.146 -20.256  1.00  2.26      PROA
ATOM   1238  OE1 GLU P  74       2.130  -1.210 -20.780  1.00  2.68      PROA
ATOM   1239  OE2 GLU P  74       2.072  -1.236 -20.768  1.00  2.65      PROA
ATOM   1240  C   GLU P  74       2.063  -2.059 -15.791  1.00  1.15      PROA
ATOM   1241  O   GLU P  74       1.978  -3.256 -15.834  1.00  1.18      PROA
ATOM   1242  N   PRO P  75       1.366  -1.409 -14.898  1.00  1.07      PROA
ATOM   1243  CD  PRO P  75       1.599  -0.063 -14.530  1.00  1.20      PROA
ATOM   1244  HD1 PRO P  75       1.260   0.613 -15.343  1.00  0.00      PROA
ATOM   1245  HD2 PRO P  75       2.681   0.091 -14.336  1.00  0.00      PROA
ATOM   1246  CA  PRO P  75       0.320  -1.996 -14.105  1.00  0.98      PROA
ATOM   1247  HA  PRO P  75       0.710  -2.811 -13.517  1.00  0.00      PROA
ATOM   1248  CB  PRO P  75      -0.213  -0.841 -13.299  1.00  0.98      PROA
ATOM   1249  HB1 PRO P  75      -0.442  -1.164 -12.261  1.00  0.00      PROA
ATOM   1250  HB2 PRO P  75      -1.140  -0.439 -13.762  1.00  0.00      PROA
ATOM   1251  CG  PRO P  75       0.799   0.133 -13.299  1.00  1.21      PROA
ATOM   1252  HG1 PRO P  75       0.352   1.150 -13.290  1.00  0.00      PROA
ATOM   1253  HG2 PRO P  75       1.443   0.017 -12.401  1.00  0.00      PROA
ATOM   1254  C   PRO P  75      -0.775  -2.692 -14.865  1.00  1.00      PROA
ATOM   1255  O   PRO P  75      -1.212  -2.196 -15.876  1.00  1.08      PROA
ATOM   1256  N   HSD P  76      -1.264  -3.822 -14.370  1.00  0.99      PROA
ATOM   1257  HN  HSD P  76      -0.819  -4.281 -13.606  1.00  0.00      PROA
ATOM   1258  CA  HSD P  76      -2.440  -4.477 -14.864  1.00  1.05      PROA
ATOM   1259  HA  HSD P  76      -2.378  -4.506 -15.942  1.00  0.00      PROA
ATOM   1260  CB  HSD P  76      -2.550  -5.896 -14.301  1.00  1.13      PROA
ATOM   1261  HB1 HSD P  76      -2.881  -5.804 -13.246  1.00  0.00      PROA
ATOM   1262  HB2 HSD P  76      -1.533  -6.338 -14.331  1.00  0.00      PROA
ATOM   1263  ND1 HSD P  76      -3.210  -7.389 -15.824  1.00  1.46      PROA
ATOM   1264  HD1 HSD P  76      -2.407  -7.282 -16.407  1.00  0.00      PROA
ATOM   1265  CG  HSD P  76      -3.351  -6.761 -14.870  1.00  1.13      PROA
ATOM   1266  CE1 HSD P  76      -4.050  -8.134 -16.047  1.00  1.76      PROA
ATOM   1267  HE1 HSD P  76      -4.089  -8.809 -16.900  1.00  0.00      PROA
ATOM   1268  NE2 HSD P  76      -4.725  -8.030 -15.302  1.00  1.86      PROA
ATOM   1269  CD2 HSD P  76      -4.282  -7.170 -14.556  1.00  1.51      PROA
ATOM   1270  HD2 HSD P  76      -4.859  -6.915 -13.677  1.00  0.00      PROA
ATOM   1271  C   HSD P  76      -3.684  -3.701 -14.534  1.00  1.01      PROA
ATOM   1272  O   HSD P  76      -4.601  -3.619 -15.312  1.00  1.10      PROA
ATOM   1273  N   GLU P  77      -3.703  -3.071 -13.371  1.00  0.92      PROA
ATOM   1274  HN  GLU P  77      -2.991  -3.227 -12.691  1.00  0.00      PROA
ATOM   1275  CA  GLU P  77      -4.713  -2.135 -12.986  1.00  0.90      PROA
ATOM   1276  HA  GLU P  77      -5.109  -1.691 -13.887  1.00  0.00      PROA
ATOM   1277  CB  GLU P  77      -5.827  -2.793 -12.200  1.00  1.01      PROA
ATOM   1278  HB1 GLU P  77      -5.295  -3.072 -11.284  1.00  0.00      PROA
ATOM   1279  HB2 GLU P  77      -6.028  -3.670 -12.824  1.00  0.00      PROA
ATOM   1280  CG  GLU P  77      -6.768  -2.602 -11.826  1.00  1.26      PROA
ATOM   1281  HG1 GLU P  77      -7.288  -2.231 -12.718  1.00  0.00      PROA
ATOM   1282  HG2 GLU P  77      -6.563  -1.787 -11.120  1.00  0.00      PROA
ATOM   1283  CD  GLU P  77      -7.850  -3.298 -11.142  1.00  1.25      PROA
ATOM   1284  OE1 GLU P  77      -8.271  -3.574 -10.878  1.00  1.70      PROA
ATOM   1285  OE2 GLU P  77      -8.303  -3.581 -10.865  1.00  1.69      PROA
ATOM   1286  C   GLU P  77      -4.085  -1.036 -12.181  1.00  0.78      PROA
ATOM   1287  O   GLU P  77      -3.289  -1.276 -11.309  1.00  0.79      PROA
ATOM   1288  N   SER P  78      -4.432   0.211 -12.460  1.00  0.77      PROA
ATOM   1289  HN  SER P  78      -5.047   0.412 -13.217  1.00  0.00      PROA
ATOM   1290  CA  SER P  78      -3.978   1.362 -11.731  1.00  0.72      PROA
ATOM   1291  HA  SER P  78      -3.440   1.009 -10.864  1.00  0.00      PROA
ATOM   1292  CB  SER P  78      -3.073   2.260 -12.577  1.00  0.80      PROA
ATOM   1293  HB1 SER P  78      -3.656   2.659 -13.434  1.00  0.00      PROA
ATOM   1294  HB2 SER P  78      -2.219   1.661 -12.957  1.00  0.00      PROA
ATOM   1295  OG  SER P  78      -2.563   3.336 -11.860  1.00  0.88      PROA
ATOM   1296  HG1 SER P  78      -3.307   3.920 -11.694  1.00  0.00      PROA
ATOM   1297  C   SER P  78      -5.188   2.131 -11.303  1.00  0.75      PROA
ATOM   1298  O   SER P  78      -5.994   2.459 -12.076  1.00  1.00      PROA
ATOM   1299  N   ARG P  79      -5.376   2.401 -10.042  1.00  0.65      PROA
ATOM   1300  HN  ARG P  79      -4.684   2.169  -9.364  1.00  0.00      PROA
ATOM   1301  CA  ARG P  79      -6.553   3.037  -9.507  1.00  0.65      PROA
ATOM   1302  HA  ARG P  79      -7.202   3.279 -10.335  1.00  0.00      PROA
ATOM   1303  CB  ARG P  79      -7.287   2.124  -8.510  1.00  0.71      PROA
ATOM   1304  HB1 ARG P  79      -8.170   2.676  -8.127  1.00  0.00      PROA
ATOM   1305  HB2 ARG P  79      -6.597   1.916  -7.665  1.00  0.00      PROA
ATOM   1306  CG  ARG P  79      -7.773   0.783  -9.061  1.00  0.80      PROA
ATOM   1307  HG1 ARG P  79      -8.068   0.150  -8.198  1.00  0.00      PROA
ATOM   1308  HG2 ARG P  79      -6.920   0.304  -9.585  1.00  0.00      PROA
ATOM   1309  CD  ARG P  79      -8.920   0.824 -10.006  1.00  0.92      PROA
ATOM   1310  HD1 ARG P  79      -9.491   1.744  -9.767  1.00  0.00      PROA
ATOM   1311  HD2 ARG P  79      -9.531  -0.077  -9.797  1.00  0.00      PROA
ATOM   1312  NE  ARG P  79      -8.827   0.840 -11.106  1.00  1.12      PROA
ATOM   1313  HE  ARG P  79      -7.894   1.030 -11.335  1.00  0.00      PROA
ATOM   1314  CZ  ARG P  79      -9.472   0.705 -12.165  1.00  1.22      PROA
ATOM   1315  NH1 ARG P  79     -10.279   0.542 -12.397  1.00  1.27      PROA
ATOM   1316 HH11 ARG P  79     -10.958   1.276 -12.392  1.00  0.00      PROA
ATOM   1317 HH12 ARG P  79     -10.543  -0.382 -12.673  1.00  0.00      PROA
ATOM   1318  NH2 ARG P  79      -9.294   0.737 -13.039  1.00  1.94      PROA
ATOM   1319 HH21 ARG P  79      -8.447   0.338 -13.392  1.00  0.00      PROA
ATOM   1320 HH22 ARG P  79      -9.941   1.171 -13.665  1.00  0.00      PROA
ATOM   1321  C   ARG P  79      -6.225   4.344  -8.829  1.00  0.62      PROA
ATOM   1322  O   ARG P  79      -5.203   4.518  -8.207  1.00  0.65      PROA
ATOM   1323  N   THR P  80      -7.110   5.302  -8.943  1.00  0.69      PROA
ATOM   1324  HN  THR P  80      -7.890   5.197  -9.553  1.00  0.00      PROA
ATOM   1325  CA  THR P  80      -7.069   6.559  -8.240  1.00  0.73      PROA
ATOM   1326  HA  THR P  80      -6.293   6.485  -7.493  1.00  0.00      PROA
ATOM   1327  CB  THR P  80      -6.804   7.700  -9.115  1.00  0.98      PROA
ATOM   1328  HB  THR P  80      -5.705   7.840  -9.193  1.00  0.00      PROA
ATOM   1329  OG1 THR P  80      -7.067   8.275  -8.907  1.00  2.01      PROA
ATOM   1330  HG1 THR P  80      -7.993   8.250  -9.161  1.00  0.00      PROA
ATOM   1331  CG2 THR P  80      -6.909   8.015 -10.137  1.00  1.17      PROA
ATOM   1332 HG21 THR P  80      -7.982   8.174 -10.379  1.00  0.00      PROA
ATOM   1333 HG22 THR P  80      -6.504   7.235 -10.817  1.00  0.00      PROA
ATOM   1334 HG23 THR P  80      -6.364   8.970 -10.296  1.00  0.00      PROA
ATOM   1335  C   THR P  80      -8.334   6.757  -7.484  1.00  0.68      PROA
ATOM   1336  O   THR P  80      -9.215   5.949  -7.574  1.00  0.75      PROA
ATOM   1337  N   ASN P  81      -8.463   7.828  -6.687  1.00  0.69      PROA
ATOM   1338  HN  ASN P  81      -7.735   8.506  -6.639  1.00  0.00      PROA
ATOM   1339  CA  ASN P  81      -9.605   8.124  -5.844  1.00  0.70      PROA
ATOM   1340  HA  ASN P  81      -9.695   7.334  -5.113  1.00  0.00      PROA
ATOM   1341  CB  ASN P  81      -9.423   9.487  -5.142  1.00  0.73      PROA
ATOM   1342  HB1 ASN P  81     -10.365   9.756  -4.619  1.00  0.00      PROA
ATOM   1343  HB2 ASN P  81      -9.195  10.262  -5.904  1.00  0.00      PROA
ATOM   1344  CG  ASN P  81      -8.313   9.457  -4.143  1.00  0.74      PROA
ATOM   1345  OD1 ASN P  81      -7.771   8.437  -3.790  1.00  0.74      PROA
ATOM   1346  ND2 ASN P  81      -7.967  10.610  -3.647  1.00  0.91      PROA
ATOM   1347 HD21 ASN P  81      -7.231  10.663  -2.973  1.00  0.00      PROA
ATOM   1348 HD22 ASN P  81      -8.438  11.442  -3.940  1.00  0.00      PROA
ATOM   1349  C   ASN P  81     -10.941   8.135  -6.564  1.00  0.74      PROA
ATOM   1350  O   ASN P  81     -11.907   7.563  -6.100  1.00  0.79      PROA
ATOM   1351  N   THR P  82     -11.012   8.751  -7.749  1.00  0.79      PROA
ATOM   1352  HN  THR P  82     -10.224   9.229  -8.128  1.00  0.00      PROA
ATOM   1353  CA  THR P  82     -12.203   8.783  -8.573  1.00  0.87      PROA
ATOM   1354  HA  THR P  82     -13.021   9.098  -7.942  1.00  0.00      PROA
ATOM   1355  CB  THR P  82     -12.093   9.708  -9.757  1.00  0.99      PROA
ATOM   1356  HB  THR P  82     -12.581   9.187 -10.604  1.00  0.00      PROA
ATOM   1357  OG1 THR P  82     -11.261  10.027 -10.104  1.00  1.35      PROA
ATOM   1358  HG1 THR P  82     -10.987   9.387 -10.765  1.00  0.00      PROA
ATOM   1359  CG2 THR P  82     -12.489  10.635  -9.710  1.00  1.65      PROA
ATOM   1360 HG21 THR P  82     -11.900  11.267  -9.011  1.00  0.00      PROA
ATOM   1361 HG22 THR P  82     -13.536  10.581  -9.343  1.00  0.00      PROA
ATOM   1362 HG23 THR P  82     -12.469  11.106 -10.716  1.00  0.00      PROA
ATOM   1363  C   THR P  82     -12.656   7.430  -9.050  1.00  0.86      PROA
ATOM   1364  O   THR P  82     -13.832   7.151  -9.098  1.00  0.93      PROA
ATOM   1365  N   ASP P  83     -11.727   6.520  -9.368  1.00  0.81      PROA
ATOM   1366  HN  ASP P  83     -10.759   6.756  -9.375  1.00  0.00      PROA
ATOM   1367  CA  ASP P  83     -12.025   5.152  -9.721  1.00  0.84      PROA
ATOM   1368  HA  ASP P  83     -12.741   5.166 -10.529  1.00  0.00      PROA
ATOM   1369  CB  ASP P  83     -10.752   4.399 -10.152  1.00  0.83      PROA
ATOM   1370  HB1 ASP P  83     -11.028   3.360 -10.430  1.00  0.00      PROA
ATOM   1371  HB2 ASP P  83     -10.045   4.372  -9.296  1.00  0.00      PROA
ATOM   1372  CG  ASP P  83     -10.076   5.013 -11.286  1.00  0.87      PROA
ATOM   1373  OD1 ASP P  83      -9.822   5.048 -11.785  1.00  1.43      PROA
ATOM   1374  OD2 ASP P  83      -9.774   5.397 -11.728  1.00  1.43      PROA
ATOM   1375  C   ASP P  83     -12.680   4.385  -8.592  1.00  0.86      PROA
ATOM   1376  O   ASP P  83     -13.640   3.667  -8.789  1.00  0.95      PROA
ATOM   1377  N   ILE P  84     -12.184   4.550  -7.358  1.00  0.83      PROA
ATOM   1378  HN  ILE P  84     -11.377   5.113  -7.200  1.00  0.00      PROA
ATOM   1379  CA  ILE P  84     -12.751   3.947  -6.171  1.00  0.86      PROA
ATOM   1380  HA  ILE P  84     -12.905   2.898  -6.377  1.00  0.00      PROA
ATOM   1381  CB  ILE P  84     -11.846   4.112  -4.963  1.00  0.87      PROA
ATOM   1382  HB  ILE P  84     -11.704   5.194  -4.758  1.00  0.00      PROA
ATOM   1383  CG2 ILE P  84     -12.445   3.444  -3.732  1.00  0.93      PROA
ATOM   1384 HG21 ILE P  84     -12.752   2.404  -3.973  1.00  0.00      PROA
ATOM   1385 HG22 ILE P  84     -13.340   4.008  -3.394  1.00  0.00      PROA
ATOM   1386 HG23 ILE P  84     -11.692   3.412  -2.915  1.00  0.00      PROA
ATOM   1387  CG1 ILE P  84     -10.438   3.585  -5.215  1.00  0.94      PROA
ATOM   1388 HG11 ILE P  84      -9.863   3.733  -4.278  1.00  0.00      PROA
ATOM   1389 HG12 ILE P  84      -9.995   4.212  -6.016  1.00  0.00      PROA
ATOM   1390  CD  ILE P  84     -10.266   2.267  -5.591  1.00  1.09      PROA
ATOM   1391  HD1 ILE P  84     -10.801   2.069  -6.545  1.00  0.00      PROA
ATOM   1392  HD2 ILE P  84     -10.676   1.594  -4.808  1.00  0.00      PROA
ATOM   1393  HD3 ILE P  84      -9.186   2.054  -5.739  1.00  0.00      PROA
ATOM   1394  C   ILE P  84     -14.141   4.473  -5.888  1.00  0.92      PROA
ATOM   1395  O   ILE P  84     -15.051   3.727  -5.606  1.00  1.04      PROA
ATOM   1396  N   LEU P  85     -14.343   5.782  -6.031  1.00  0.91      PROA
ATOM   1397  HN  LEU P  85     -13.589   6.388  -6.268  1.00  0.00      PROA
ATOM   1398  CA  LEU P  85     -15.612   6.440  -5.868  1.00  1.00      PROA
ATOM   1399  HA  LEU P  85     -16.013   6.172  -4.902  1.00  0.00      PROA
ATOM   1400  CB  LEU P  85     -15.414   7.954  -5.968  1.00  1.02      PROA
ATOM   1401  HB1 LEU P  85     -15.337   8.158  -7.052  1.00  0.00      PROA
ATOM   1402  HB2 LEU P  85     -14.438   8.144  -5.484  1.00  0.00      PROA
ATOM   1403  CG  LEU P  85     -16.162   8.839  -5.531  1.00  1.22      PROA
ATOM   1404  HG  LEU P  85     -17.066   8.713  -6.145  1.00  0.00      PROA
ATOM   1405  CD1 LEU P  85     -16.553   9.079  -4.600  1.00  1.76      PROA
ATOM   1406 HD11 LEU P  85     -16.089  10.015  -4.221  1.00  0.00      PROA
ATOM   1407 HD12 LEU P  85     -16.342   8.261  -3.879  1.00  0.00      PROA
ATOM   1408 HD13 LEU P  85     -17.650   9.234  -4.679  1.00  0.00      PROA
ATOM   1409  CD2 LEU P  85     -16.059   9.891  -5.400  1.00  1.52      PROA
ATOM   1410 HD21 LEU P  85     -16.044  10.399  -6.388  1.00  0.00      PROA
ATOM   1411 HD22 LEU P  85     -15.108  10.115  -4.872  1.00  0.00      PROA
ATOM   1412 HD23 LEU P  85     -16.915  10.284  -4.811  1.00  0.00      PROA
ATOM   1413  C   LEU P  85     -16.669   5.982  -6.842  1.00  1.08      PROA
ATOM   1414  O   LEU P  85     -17.807   5.779  -6.494  1.00  1.21      PROA
ATOM   1415  N   GLU P  86     -16.310   5.761  -8.097  1.00  1.08      PROA
ATOM   1416  HN  GLU P  86     -15.374   5.921  -8.399  1.00  0.00      PROA
ATOM   1417  CA  GLU P  86     -17.200   5.286  -9.112  1.00  1.17      PROA
ATOM   1418  HA  GLU P  86     -18.167   5.741  -8.953  1.00  0.00      PROA
ATOM   1419  CB  GLU P  86     -16.684   5.633 -10.432  1.00  1.25      PROA
ATOM   1420  HB1 GLU P  86     -17.104   4.892 -11.142  1.00  0.00      PROA
ATOM   1421  HB2 GLU P  86     -15.583   5.510 -10.385  1.00  0.00      PROA
ATOM   1422  CG  GLU P  86     -16.867   6.601 -10.855  1.00  1.77      PROA
ATOM   1423  HG1 GLU P  86     -15.907   7.096 -10.670  1.00  0.00      PROA
ATOM   1424  HG2 GLU P  86     -17.647   6.979 -10.184  1.00  0.00      PROA
ATOM   1425  CD  GLU P  86     -17.156   7.073 -11.776  1.00  2.16      PROA
ATOM   1426  OE1 GLU P  86     -17.270   7.290 -12.138  1.00  2.64      PROA
ATOM   1427  OE2 GLU P  86     -17.275   7.250 -12.161  1.00  2.69      PROA
ATOM   1428  C   GLU P  86     -17.498   3.860  -9.067  1.00  1.21      PROA
ATOM   1429  O   GLU P  86     -18.365   3.440  -9.563  1.00  1.45      PROA
ATOM   1430  N   THR P  87     -16.799   3.072  -8.442  1.00  1.29      PROA
ATOM   1431  HN  THR P  87     -16.002   3.414  -7.955  1.00  0.00      PROA
ATOM   1432  CA  THR P  87     -16.970   1.697  -8.309  1.00  1.50      PROA
ATOM   1433  HA  THR P  87     -17.305   1.346  -9.272  1.00  0.00      PROA
ATOM   1434  CB  THR P  87     -15.918   0.952  -7.931  1.00  1.80      PROA
ATOM   1435  HB  THR P  87     -15.787   1.069  -6.835  1.00  0.00      PROA
ATOM   1436  OG1 THR P  87     -15.000   1.181  -8.379  1.00  2.24      PROA
ATOM   1437  HG1 THR P  87     -14.889   2.130  -8.286  1.00  0.00      PROA
ATOM   1438  CG2 THR P  87     -15.921  -0.129  -8.074  1.00  2.19      PROA
ATOM   1439 HG21 THR P  87     -16.028  -0.371  -9.153  1.00  0.00      PROA
ATOM   1440 HG22 THR P  87     -16.773  -0.581  -7.522  1.00  0.00      PROA
ATOM   1441 HG23 THR P  87     -14.966  -0.562  -7.707  1.00  0.00      PROA
ATOM   1442  C   THR P  87     -17.921   1.339  -7.569  1.00  1.79      PROA
ATOM   1443  O   THR P  87     -18.394   0.447  -7.703  1.00  2.22      PROA
ATOM   1444  N   LEU P  88     -18.254   2.050  -6.782  1.00  1.97      PROA
ATOM   1445  HN  LEU P  88     -17.781   2.914  -6.628  1.00  0.00      PROA
ATOM   1446  CA  LEU P  88     -19.195   1.842  -6.063  1.00  2.61      PROA
ATOM   1447  HA  LEU P  88     -19.157   0.809  -5.751  1.00  0.00      PROA
ATOM   1448  CB  LEU P  88     -19.163   2.573  -5.100  1.00  3.13      PROA
ATOM   1449  HB1 LEU P  88     -20.141   2.483  -4.585  1.00  0.00      PROA
ATOM   1450  HB2 LEU P  88     -19.046   3.610  -5.476  1.00  0.00      PROA
ATOM   1451  CG  LEU P  88     -18.361   2.404  -4.328  1.00  3.61      PROA
ATOM   1452  HG  LEU P  88     -17.400   2.684  -4.804  1.00  0.00      PROA
ATOM   1453  CD1 LEU P  88     -18.389   2.865  -3.460  1.00  4.18      PROA
ATOM   1454 HD11 LEU P  88     -19.284   3.520  -3.404  1.00  0.00      PROA
ATOM   1455 HD12 LEU P  88     -17.481   3.494  -3.336  1.00  0.00      PROA
ATOM   1456 HD13 LEU P  88     -18.443   2.120  -2.638  1.00  0.00      PROA
ATOM   1457  CD2 LEU P  88     -18.142   1.672  -3.897  1.00  4.26      PROA
ATOM   1458 HD21 LEU P  88     -17.836   0.883  -4.616  1.00  0.00      PROA
ATOM   1459 HD22 LEU P  88     -19.012   1.302  -3.314  1.00  0.00      PROA
ATOM   1460 HD23 LEU P  88     -17.292   1.877  -3.212  1.00  0.00      PROA
ATOM   1461  C   LEU P  88     -20.385   2.011  -6.524  1.00  2.68      PROA
ATOM   1462  O   LEU P  88     -20.998   2.179  -6.975  1.00  2.88      PROA
ATOM   1463  N   LYS P  89     -20.737   1.950  -6.428  1.00  3.10      PROA
ATOM   1464  HN  LYS P  89     -20.795   1.525  -5.551  1.00  0.00      PROA
ATOM   1465  CA  LYS P  89     -21.849   2.075  -6.784  1.00  3.62      PROA
ATOM   1466  HA  LYS P  89     -22.459   1.403  -6.199  1.00  0.00      PROA
ATOM   1467  CB  LYS P  89     -22.238   3.208  -6.650  1.00  4.05      PROA
ATOM   1468  HB1 LYS P  89     -23.277   3.247  -7.036  1.00  0.00      PROA
ATOM   1469  HB2 LYS P  89     -21.593   3.854  -7.280  1.00  0.00      PROA
ATOM   1470  CG  LYS P  89     -22.250   3.680  -5.555  1.00  4.35      PROA
ATOM   1471  HG1 LYS P  89     -21.595   4.565  -5.638  1.00  0.00      PROA
ATOM   1472  HG2 LYS P  89     -21.766   2.912  -4.927  1.00  0.00      PROA
ATOM   1473  CD  LYS P  89     -22.762   3.892  -5.185  1.00  4.97      PROA
ATOM   1474  HD1 LYS P  89     -22.734   3.086  -4.469  1.00  0.00      PROA
ATOM   1475  HD2 LYS P  89     -23.516   3.773  -5.946  1.00  0.00      PROA
ATOM   1476  CE  LYS P  89     -23.116   4.327  -4.795  1.00  5.55      PROA
ATOM   1477  HE1 LYS P  89     -22.501   5.139  -5.075  1.00  0.00      PROA
ATOM   1478  HE2 LYS P  89     -22.885   3.788  -3.916  1.00  0.00      PROA
ATOM   1479  NZ  LYS P  89     -23.456   4.704  -4.468  1.00  6.13      PROA
ATOM   1480  HZ1 LYS P  89     -24.222   4.171  -4.009  1.00  0.00      PROA
ATOM   1481  HZ2 LYS P  89     -23.864   5.431  -5.090  1.00  0.00      PROA
ATOM   1482  HZ3 LYS P  89     -22.868   5.160  -3.742  1.00  0.00      PROA
ATOM   1483  C   LYS P  89     -22.089   1.561  -7.915  1.00  3.82      PROA
ATOM   1484  O   LYS P  89     -22.957   1.724  -8.355  1.00  4.22      PROA
ATOM   1485  N   ARG P  90     -21.324   0.908  -8.405  1.00  3.74      PROA
ATOM   1486  HN  ARG P  90     -20.434   0.786  -7.977  1.00  0.00      PROA
ATOM   1487  CA  ARG P  90     -21.450   0.306  -9.435  1.00  4.15      PROA
ATOM   1488  HA  ARG P  90     -22.104   0.883 -10.072  1.00  0.00      PROA
ATOM   1489  CB  ARG P  90     -20.369   0.114 -10.006  1.00  4.07      PROA
ATOM   1490  HB1 ARG P  90     -20.588  -0.524 -10.885  1.00  0.00      PROA
ATOM   1491  HB2 ARG P  90     -19.735  -0.451  -9.294  1.00  0.00      PROA
ATOM   1492  CG  ARG P  90     -19.796   0.893 -10.349  1.00  3.81      PROA
ATOM   1493  HG1 ARG P  90     -19.093   1.056  -9.519  1.00  0.00      PROA
ATOM   1494  HG2 ARG P  90     -20.522   1.718 -10.405  1.00  0.00      PROA
ATOM   1495  CD  ARG P  90     -19.347   1.018 -10.980  1.00  3.99      PROA
ATOM   1496  HD1 ARG P  90     -19.952   0.497 -11.720  1.00  0.00      PROA
ATOM   1497  HD2 ARG P  90     -18.465   0.461 -10.669  1.00  0.00      PROA
ATOM   1498  NE  ARG P  90     -19.032   1.418 -11.412  1.00  4.22      PROA
ATOM   1499  HE  ARG P  90     -19.511   2.230 -11.304  1.00  0.00      PROA
ATOM   1500  CZ  ARG P  90     -18.519   1.612 -11.939  1.00  4.64      PROA
ATOM   1501  NH1 ARG P  90     -18.206   1.489 -12.152  1.00  4.92      PROA
ATOM   1502 HH11 ARG P  90     -18.346   1.055 -13.042  1.00  0.00      PROA
ATOM   1503 HH12 ARG P  90     -17.279   1.614 -11.797  1.00  0.00      PROA
ATOM   1504  NH2 ARG P  90     -18.300   1.947 -12.263  1.00  5.20      PROA
ATOM   1505 HH21 ARG P  90     -17.539   2.517 -11.954  1.00  0.00      PROA
ATOM   1506 HH22 ARG P  90     -18.636   2.027 -13.202  1.00  0.00      PROA
ATOM   1507  C   ARG P  90     -22.016  -0.785  -9.287  1.00  4.68      PROA
ATOM   1508  O   ARG P  90     -21.877  -1.343  -8.505  1.00  4.79      PROA
ATOM   1509  N   ARG P  91     -22.682  -1.097 -10.044  1.00  5.19      PROA
ATOM   1510  HN  ARG P  91     -22.853  -0.523 -10.840  1.00  0.00      PROA
ATOM   1511  CA  ARG P  91     -23.268  -2.105 -10.034  1.00  5.82      PROA
ATOM   1512  HA  ARG P  91     -23.204  -2.513  -9.036  1.00  0.00      PROA
ATOM   1513  CB  ARG P  91     -24.365  -1.961 -10.330  1.00  6.32      PROA
ATOM   1514  HB1 ARG P  91     -24.885  -2.940 -10.265  1.00  0.00      PROA
ATOM   1515  HB2 ARG P  91     -24.409  -1.600 -11.379  1.00  0.00      PROA
ATOM   1516  CG  ARG P  91     -24.908  -1.208  -9.657  1.00  6.26      PROA
ATOM   1517  HG1 ARG P  91     -25.873  -0.976 -10.151  1.00  0.00      PROA
ATOM   1518  HG2 ARG P  91     -24.283  -0.293  -9.633  1.00  0.00      PROA
ATOM   1519  CD  ARG P  91     -25.109  -1.427  -8.752  1.00  6.42      PROA
ATOM   1520  HD1 ARG P  91     -24.315  -0.932  -8.163  1.00  0.00      PROA
ATOM   1521  HD2 ARG P  91     -25.010  -2.527  -8.703  1.00  0.00      PROA
ATOM   1522  NE  ARG P  91     -25.626  -1.322  -8.397  1.00  6.70      PROA
ATOM   1523  HE  ARG P  91     -26.303  -0.907  -8.968  1.00  0.00      PROA
ATOM   1524  CZ  ARG P  91     -25.899  -1.389  -7.752  1.00  7.08      PROA
ATOM   1525  NH1 ARG P  91     -25.755  -1.544  -7.319  1.00  7.24      PROA
ATOM   1526 HH11 ARG P  91     -25.337  -0.905  -6.673  1.00  0.00      PROA
ATOM   1527 HH12 ARG P  91     -25.874  -2.504  -7.067  1.00  0.00      PROA
ATOM   1528  NH2 ARG P  91     -26.339  -1.303  -7.530  1.00  7.58      PROA
ATOM   1529 HH21 ARG P  91     -27.033  -2.023  -7.499  1.00  0.00      PROA
ATOM   1530 HH22 ARG P  91     -26.525  -0.411  -7.117  1.00  0.00      PROA
ATOM   1531  C   ARG P  91     -22.821  -2.900 -10.754  1.00  6.21      PROA
ATOM   1532  OT1 ARG P  91     -22.657  -3.240 -11.051  1.00  6.49      PROA
ATOM   1533  OT2 ARG P  91     -22.639  -3.203 -11.023  1.00  6.50      PROA
ATOM   1534  N   GLY P   2     -11.607 -18.171  23.545  1.00  8.96      PROB
ATOM   1535  HT1 GLY P   2     -12.131 -17.318  23.825  1.00  0.00      PROB
ATOM   1536  HT2 GLY P   2     -10.830 -18.336  24.216  1.00  0.00      PROB
ATOM   1537  HT3 GLY P   2     -12.249 -18.989  23.550  1.00  0.00      PROB
ATOM   1538  CA  GLY P   2     -11.508 -18.138  23.302  1.00  8.40      PROB
ATOM   1539  HA1 GLY P   2     -11.571 -17.087  23.321  1.00  0.00      PROB
ATOM   1540  HA2 GLY P   2     -12.307 -18.618  22.813  1.00  0.00      PROB
ATOM   1541  C   GLY P   2     -11.153 -18.174  22.896  1.00  7.63      PROB
ATOM   1542  O   GLY P   2     -10.980 -18.258  22.806  1.00  7.56      PROB
ATOM   1543  N   ARG P   3     -11.027 -18.108  22.640  1.00  7.33      PROB
ATOM   1544  HN  ARG P   3     -11.556 -17.404  22.317  1.00  0.00      PROB
ATOM   1545  CA  ARG P   3     -10.689 -18.128  22.234  1.00  6.86      PROB
ATOM   1546  HA  ARG P   3     -10.221 -18.996  22.075  1.00  0.00      PROB
ATOM   1547  CB  ARG P   3     -10.907 -18.137  22.328  1.00  7.26      PROB
ATOM   1548  HB1 ARG P   3     -11.185 -19.052  21.842  1.00  0.00      PROB
ATOM   1549  HB2 ARG P   3     -11.258 -17.246  21.844  1.00  0.00      PROB
ATOM   1550  CG  ARG P   3     -11.551 -18.164  22.922  1.00  7.99      PROB
ATOM   1551  HG1 ARG P   3     -11.065 -17.435  23.493  1.00  0.00      PROB
ATOM   1552  HG2 ARG P   3     -11.353 -19.175  23.101  1.00  0.00      PROB
ATOM   1553  CD  ARG P   3     -11.807 -18.172  23.146  1.00  8.38      PROB
ATOM   1554  HD1 ARG P   3     -12.094 -19.228  23.094  1.00  0.00      PROB
ATOM   1555  HD2 ARG P   3     -12.534 -17.517  22.653  1.00  0.00      PROB
ATOM   1556  NE  ARG P   3     -11.841 -18.149  23.269  1.00  8.92      PROB
ATOM   1557  HE  ARG P   3     -11.057 -17.748  23.649  1.00  0.00      PROB
ATOM   1558  CZ  ARG P   3     -11.972 -18.153  23.423  1.00  9.51      PROB
ATOM   1559  NH1 ARG P   3     -12.092 -18.166  23.479  1.00  9.70      PROB
ATOM   1560 HH11 ARG P   3     -12.349 -19.028  23.917  1.00  0.00      PROB
ATOM   1561 HH12 ARG P   3     -12.737 -17.402  23.462  1.00  0.00      PROB
ATOM   1562  NH2 ARG P   3     -11.985 -18.138  23.529  1.00 10.16      PROB
ATOM   1563 HH21 ARG P   3     -11.939 -17.216  23.913  1.00  0.00      PROB
ATOM   1564 HH22 ARG P   3     -12.152 -18.921  24.128  1.00  0.00      PROB
ATOM   1565  C   ARG P   3      -9.929 -18.002  21.464  1.00  6.22      PROB
ATOM   1566  O   ARG P   3      -9.587 -17.528  21.396  1.00  6.26      PROB
ATOM   1567  N   LYS P   4      -9.647 -18.434  20.862  1.00  5.87      PROB
ATOM   1568  HN  LYS P   4     -10.070 -19.317  20.799  1.00  0.00      PROB
ATOM   1569  CA  LYS P   4      -8.938 -18.378  20.069  1.00  5.37      PROB
ATOM   1570  HA  LYS P   4      -8.091 -17.838  20.462  1.00  0.00      PROB
ATOM   1571  CB  LYS P   4      -8.679 -19.060  19.755  1.00  5.61      PROB
ATOM   1572  HB1 LYS P   4      -7.590 -18.958  19.565  1.00  0.00      PROB
ATOM   1573  HB2 LYS P   4      -9.201 -19.211  18.787  1.00  0.00      PROB
ATOM   1574  CG  LYS P   4      -8.768 -19.578  20.108  1.00  6.33      PROB
ATOM   1575  HG1 LYS P   4      -9.786 -19.931  19.856  1.00  0.00      PROB
ATOM   1576  HG2 LYS P   4      -8.748 -19.224  21.156  1.00  0.00      PROB
ATOM   1577  CD  LYS P   4      -8.449 -20.033  20.101  1.00  6.75      PROB
ATOM   1578  HD1 LYS P   4      -7.576 -19.716  20.690  1.00  0.00      PROB
ATOM   1579  HD2 LYS P   4      -8.186 -20.118  19.037  1.00  0.00      PROB
ATOM   1580  CE  LYS P   4      -8.500 -20.507  20.235  1.00  7.46      PROB
ATOM   1581  HE1 LYS P   4      -9.572 -20.514  20.173  1.00  0.00      PROB
ATOM   1582  HE2 LYS P   4      -8.087 -20.378  21.218  1.00  0.00      PROB
ATOM   1583  NZ  LYS P   4      -8.478 -20.925  20.258  1.00  8.00      PROB
ATOM   1584  HZ1 LYS P   4      -7.485 -21.215  20.364  1.00  0.00      PROB
ATOM   1585  HZ2 LYS P   4      -8.870 -21.341  19.389  1.00  0.00      PROB
ATOM   1586  HZ3 LYS P   4      -9.025 -21.256  21.078  1.00  0.00      PROB
ATOM   1587  C   LYS P   4      -8.861 -17.902  19.202  1.00  4.68      PROB
ATOM   1588  O   LYS P   4      -9.344 -17.876  18.935  1.00  4.64      PROB
ATOM   1589  N   LYS P   5      -8.240 -17.502  18.744  1.00  4.44      PROB
ATOM   1590  HN  LYS P   5      -7.376 -17.527  19.202  1.00  0.00      PROB
ATOM   1591  CA  LYS P   5      -8.085 -17.016  17.902  1.00  4.02      PROB
ATOM   1592  HA  LYS P   5      -9.055 -16.713  17.538  1.00  0.00      PROB
ATOM   1593  CB  LYS P   5      -7.565 -16.308  17.953  1.00  4.49      PROB
ATOM   1594  HB1 LYS P   5      -7.753 -15.631  17.093  1.00  0.00      PROB
ATOM   1595  HB2 LYS P   5      -6.497 -16.615  17.941  1.00  0.00      PROB
ATOM   1596  CG  LYS P   5      -7.754 -15.903  18.702  1.00  5.20      PROB
ATOM   1597  HG1 LYS P   5      -6.837 -15.343  18.962  1.00  0.00      PROB
ATOM   1598  HG2 LYS P   5      -7.911 -16.717  19.433  1.00  0.00      PROB
ATOM   1599  CD  LYS P   5      -8.176 -15.541  18.795  1.00  5.65      PROB
ATOM   1600  HD1 LYS P   5      -9.067 -16.187  18.760  1.00  0.00      PROB
ATOM   1601  HD2 LYS P   5      -8.142 -14.890  17.908  1.00  0.00      PROB
ATOM   1602  CE  LYS P   5      -8.320 -15.116  19.286  1.00  6.49      PROB
ATOM   1603  HE1 LYS P   5      -8.217 -14.203  18.712  1.00  0.00      PROB
ATOM   1604  HE2 LYS P   5      -7.473 -15.346  19.920  1.00  0.00      PROB
ATOM   1605  NZ  LYS P   5      -8.527 -14.954  19.567  1.00  7.08      PROB
ATOM   1606  HZ1 LYS P   5      -8.728 -15.662  20.302  1.00  0.00      PROB
ATOM   1607  HZ2 LYS P   5      -9.422 -14.596  19.176  1.00  0.00      PROB
ATOM   1608  HZ3 LYS P   5      -7.991 -14.165  19.982  1.00  0.00      PROB
ATOM   1609  C   LYS P   5      -7.704 -17.452  16.889  1.00  3.45      PROB
ATOM   1610  O   LYS P   5      -7.075 -17.943  16.832  1.00  3.53      PROB
ATOM   1611  N   ILE P   6      -8.095 -17.285  16.057  1.00  3.19      PROB
ATOM   1612  HN  ILE P   6      -8.879 -16.677  16.031  1.00  0.00      PROB
ATOM   1613  CA  ILE P   6      -7.828 -17.664  15.028  1.00  2.91      PROB
ATOM   1614  HA  ILE P   6      -7.273 -18.586  15.122  1.00  0.00      PROB
ATOM   1615  CB  ILE P   6      -8.691 -17.807  14.551  1.00  3.41      PROB
ATOM   1616  HB  ILE P   6      -9.275 -16.864  14.597  1.00  0.00      PROB
ATOM   1617  CG2 ILE P   6      -8.608 -18.049  13.675  1.00  3.63      PROB
ATOM   1618 HG21 ILE P   6      -7.896 -18.896  13.579  1.00  0.00      PROB
ATOM   1619 HG22 ILE P   6      -8.223 -17.193  13.081  1.00  0.00      PROB
ATOM   1620 HG23 ILE P   6      -9.595 -18.368  13.276  1.00  0.00      PROB
ATOM   1621  CG1 ILE P   6      -9.320 -18.270  14.962  1.00  4.07      PROB
ATOM   1622 HG11 ILE P   6     -10.223 -17.825  14.529  1.00  0.00      PROB
ATOM   1623 HG12 ILE P   6      -9.177 -17.943  15.998  1.00  0.00      PROB
ATOM   1624  CD  ILE P   6      -9.520 -18.900  15.054  1.00  4.60      PROB
ATOM   1625  HD1 ILE P   6      -8.640 -19.563  15.199  1.00  0.00      PROB
ATOM   1626  HD2 ILE P   6     -10.085 -19.251  14.164  1.00  0.00      PROB
ATOM   1627  HD3 ILE P   6     -10.165 -18.964  15.956  1.00  0.00      PROB
ATOM   1628  C   ILE P   6      -6.972 -17.073  14.222  1.00  2.43      PROB
ATOM   1629  O   ILE P   6      -7.039 -16.153  14.039  1.00  2.50      PROB
ATOM   1630  N   GLN P   7      -6.119 -17.592  13.730  1.00  2.25      PROB
ATOM   1631  HN  GLN P   7      -5.999 -18.561  13.912  1.00  0.00      PROB
ATOM   1632  CA  GLN P   7      -5.227 -17.145  12.938  1.00  1.99      PROB
ATOM   1633  HA  GLN P   7      -5.136 -16.079  13.088  1.00  0.00      PROB
ATOM   1634  CB  GLN P   7      -4.080 -17.758  13.203  1.00  2.37      PROB
ATOM   1635  HB1 GLN P   7      -3.356 -17.424  12.433  1.00  0.00      PROB
ATOM   1636  HB2 GLN P   7      -4.265 -18.844  13.082  1.00  0.00      PROB
ATOM   1637  CG  GLN P   7      -3.611 -17.636  14.126  1.00  2.97      PROB
ATOM   1638  HG1 GLN P   7      -2.571 -18.004  14.015  1.00  0.00      PROB
ATOM   1639  HG2 GLN P   7      -4.152 -18.275  14.854  1.00  0.00      PROB
ATOM   1640  CD  GLN P   7      -3.548 -16.693  14.549  1.00  3.29      PROB
ATOM   1641  OE1 GLN P   7      -3.492 -16.173  14.443  1.00  3.55      PROB
ATOM   1642  NE2 GLN P   7      -3.545 -16.459  15.047  1.00  3.82      PROB
ATOM   1643 HE21 GLN P   7      -4.039 -15.603  15.200  1.00  0.00      PROB
ATOM   1644 HE22 GLN P   7      -3.045 -16.889  15.799  1.00  0.00      PROB
ATOM   1645  C   GLN P   7      -5.506 -17.249  11.560  1.00  1.62      PROB
ATOM   1646  O   GLN P   7      -6.069 -18.062  11.171  1.00  1.74      PROB
ATOM   1647  N   ILE P   8      -5.124 -16.407  10.783  1.00  1.44      PROB
ATOM   1648  HN  ILE P   8      -4.606 -15.630  11.125  1.00  0.00      PROB
ATOM   1649  CA  ILE P   8      -5.316 -16.374   9.431  1.00  1.23      PROB
ATOM   1650  HA  ILE P   8      -6.336 -16.667   9.234  1.00  0.00      PROB
ATOM   1651  CB  ILE P   8      -5.064 -15.050   8.896  1.00  1.36      PROB
ATOM   1652  HB  ILE P   8      -5.384 -14.368   9.703  1.00  0.00      PROB
ATOM   1653  CG2 ILE P   8      -4.242 -14.660   8.571  1.00  1.92      PROB
ATOM   1654 HG21 ILE P   8      -4.216 -14.693   7.461  1.00  0.00      PROB
ATOM   1655 HG22 ILE P   8      -3.372 -15.229   8.963  1.00  0.00      PROB
ATOM   1656 HG23 ILE P   8      -4.172 -13.600   8.896  1.00  0.00      PROB
ATOM   1657  CG1 ILE P   8      -5.530 -14.646   8.211  1.00  1.81      PROB
ATOM   1658 HG11 ILE P   8      -5.486 -15.411   7.424  1.00  0.00      PROB
ATOM   1659 HG12 ILE P   8      -4.879 -13.796   7.963  1.00  0.00      PROB
ATOM   1660  CD  ILE P   8      -6.438 -14.258   8.071  1.00  2.14      PROB
ATOM   1661  HD1 ILE P   8      -6.543 -13.314   8.647  1.00  0.00      PROB
ATOM   1662  HD2 ILE P   8      -7.213 -14.974   8.420  1.00  0.00      PROB
ATOM   1663  HD3 ILE P   8      -6.592 -14.035   6.994  1.00  0.00      PROB
ATOM   1664  C   ILE P   8      -4.583 -17.440   8.722  1.00  1.20      PROB
ATOM   1665  O   ILE P   8      -3.485 -17.714   8.978  1.00  1.35      PROB
ATOM   1666  N   SER P   9      -5.193 -18.107   7.813  1.00  1.20      PROB
ATOM   1667  HN  SER P   9      -6.136 -17.896   7.573  1.00  0.00      PROB
ATOM   1668  CA  SER P   9      -4.624 -19.166   7.084  1.00  1.31      PROB
ATOM   1669  HA  SER P   9      -3.552 -19.108   7.196  1.00  0.00      PROB
ATOM   1670  CB  SER P   9      -5.115 -20.463   7.565  1.00  1.63      PROB
ATOM   1671  HB1 SER P   9      -6.195 -20.295   7.519  1.00  0.00      PROB
ATOM   1672  HB2 SER P   9      -4.742 -20.447   8.593  1.00  0.00      PROB
ATOM   1673  OG  SER P   9      -5.102 -21.237   7.438  1.00  1.97      PROB
ATOM   1674  HG1 SER P   9      -5.604 -21.381   6.632  1.00  0.00      PROB
ATOM   1675  C   SER P   9      -4.885 -19.039   5.625  1.00  1.17      PROB
ATOM   1676  O   SER P   9      -5.874 -18.518   5.223  1.00  1.18      PROB
ATOM   1677  N   ARG P  10      -3.971 -19.495   4.791  1.00  1.15      PROB
ATOM   1678  HN  ARG P  10      -3.134 -19.899   5.147  1.00  0.00      PROB
ATOM   1679  CA  ARG P  10      -4.041 -19.479   3.361  1.00  1.09      PROB
ATOM   1680  HA  ARG P  10      -4.212 -18.462   3.042  1.00  0.00      PROB
ATOM   1681  CB  ARG P  10      -2.751 -20.006   2.779  1.00  1.17      PROB
ATOM   1682  HB1 ARG P  10      -2.289 -20.513   3.639  1.00  0.00      PROB
ATOM   1683  HB2 ARG P  10      -2.202 -19.083   2.537  1.00  0.00      PROB
ATOM   1684  CG  ARG P  10      -2.509 -20.617   2.006  1.00  1.68      PROB
ATOM   1685  HG1 ARG P  10      -2.863 -20.035   1.145  1.00  0.00      PROB
ATOM   1686  HG2 ARG P  10      -3.164 -21.478   2.191  1.00  0.00      PROB
ATOM   1687  CD  ARG P  10      -1.439 -21.200   1.510  1.00  1.87      PROB
ATOM   1688  HD1 ARG P  10      -1.266 -22.022   2.221  1.00  0.00      PROB
ATOM   1689  HD2 ARG P  10      -0.675 -20.414   1.604  1.00  0.00      PROB
ATOM   1690  NE  ARG P  10      -1.183 -21.571   0.787  1.00  2.74      PROB
ATOM   1691  HE  ARG P  10      -1.171 -20.860   0.133  1.00  0.00      PROB
ATOM   1692  CZ  ARG P  10      -0.859 -22.469   0.236  1.00  3.06      PROB
ATOM   1693  NH1 ARG P  10      -0.808 -23.163   0.223  1.00  2.83      PROB
ATOM   1694 HH11 ARG P  10      -1.550 -23.712  -0.162  1.00  0.00      PROB
ATOM   1695 HH12 ARG P  10       0.007 -23.611   0.590  1.00  0.00      PROB
ATOM   1696  NH2 ARG P  10      -0.562 -22.669  -0.348  1.00  3.99      PROB
ATOM   1697 HH21 ARG P  10       0.432 -22.767  -0.395  1.00  0.00      PROB
ATOM   1698 HH22 ARG P  10      -1.122 -22.863  -1.153  1.00  0.00      PROB
ATOM   1699  C   ARG P  10      -5.214 -20.189   2.753  1.00  1.12      PROB
ATOM   1700  O   ARG P  10      -5.608 -21.209   3.189  1.00  1.30      PROB
ATOM   1701  N   ILE P  11      -5.807 -19.658   1.716  1.00  1.07      PROB
ATOM   1702  HN  ILE P  11      -5.514 -18.775   1.360  1.00  0.00      PROB
ATOM   1703  CA  ILE P  11      -6.898 -20.258   1.004  1.00  1.15      PROB
ATOM   1704  HA  ILE P  11      -7.431 -20.896   1.693  1.00  0.00      PROB
ATOM   1705  CB  ILE P  11      -7.821 -19.228   0.441  1.00  1.22      PROB
ATOM   1706  HB  ILE P  11      -7.143 -18.557  -0.111  1.00  0.00      PROB
ATOM   1707  CG2 ILE P  11      -8.514 -19.278  -0.075  1.00  1.87      PROB
ATOM   1708 HG21 ILE P  11      -9.135 -20.156   0.204  1.00  0.00      PROB
ATOM   1709 HG22 ILE P  11      -8.191 -19.394  -1.132  1.00  0.00      PROB
ATOM   1710 HG23 ILE P  11      -9.130 -18.359   0.029  1.00  0.00      PROB
ATOM   1711  CG1 ILE P  11      -8.378 -18.528   0.798  1.00  1.49      PROB
ATOM   1712 HG11 ILE P  11      -8.426 -17.807  -0.033  1.00  0.00      PROB
ATOM   1713 HG12 ILE P  11      -7.766 -18.125   1.619  1.00  0.00      PROB
ATOM   1714  CD  ILE P  11      -9.391 -18.490   1.210  1.00  1.74      PROB
ATOM   1715  HD1 ILE P  11      -9.363 -18.660   2.308  1.00  0.00      PROB
ATOM   1716  HD2 ILE P  11     -10.018 -19.280   0.744  1.00  0.00      PROB
ATOM   1717  HD3 ILE P  11      -9.841 -17.493   1.017  1.00  0.00      PROB
ATOM   1718  C   ILE P  11      -6.410 -21.207  -0.058  1.00  1.16      PROB
ATOM   1719  O   ILE P  11      -5.485 -20.930  -0.781  1.00  1.15      PROB
ATOM   1720  N   LEU P  12      -7.014 -22.379  -0.160  1.00  1.25      PROB
ATOM   1721  HN  LEU P  12      -7.748 -22.624   0.467  1.00  0.00      PROB
ATOM   1722  CA  LEU P  12      -6.705 -23.385  -1.129  1.00  1.31      PROB
ATOM   1723  HA  LEU P  12      -5.676 -23.252  -1.428  1.00  0.00      PROB
ATOM   1724  CB  LEU P  12      -6.908 -24.765  -0.567  1.00  1.49      PROB
ATOM   1725  HB1 LEU P  12      -6.692 -25.497  -1.373  1.00  0.00      PROB
ATOM   1726  HB2 LEU P  12      -7.973 -24.859  -0.270  1.00  0.00      PROB
ATOM   1727  CG  LEU P  12      -6.108 -25.108   0.561  1.00  1.71      PROB
ATOM   1728  HG  LEU P  12      -6.296 -24.347   1.346  1.00  0.00      PROB
ATOM   1729  CD1 LEU P  12      -6.273 -26.172   1.052  1.00  2.14      PROB
ATOM   1730 HD11 LEU P  12      -5.744 -26.951   0.462  1.00  0.00      PROB
ATOM   1731 HD12 LEU P  12      -7.357 -26.416   1.070  1.00  0.00      PROB
ATOM   1732 HD13 LEU P  12      -5.871 -26.177   2.088  1.00  0.00      PROB
ATOM   1733  CD2 LEU P  12      -4.968 -25.127   0.463  1.00  2.04      PROB
ATOM   1734 HD21 LEU P  12      -4.593 -24.123   0.169  1.00  0.00      PROB
ATOM   1735 HD22 LEU P  12      -4.668 -25.860  -0.316  1.00  0.00      PROB
ATOM   1736 HD23 LEU P  12      -4.509 -25.406   1.436  1.00  0.00      PROB
ATOM   1737  C   LEU P  12      -7.492 -23.227  -2.389  1.00  1.28      PROB
ATOM   1738  O   LEU P  12      -8.585 -22.736  -2.366  1.00  1.30      PROB
ATOM   1739  N   ASP P  13      -6.922 -23.649  -3.515  1.00  1.31      PROB
ATOM   1740  HN  ASP P  13      -6.020 -24.065  -3.472  1.00  0.00      PROB
ATOM   1741  CA  ASP P  13      -7.446 -23.588  -4.846  1.00  1.34      PROB
ATOM   1742  HA  ASP P  13      -6.756 -24.123  -5.481  1.00  0.00      PROB
ATOM   1743  CB  ASP P  13      -8.841 -24.177  -5.009  1.00  1.44      PROB
ATOM   1744  HB1 ASP P  13      -9.362 -23.500  -5.712  1.00  0.00      PROB
ATOM   1745  HB2 ASP P  13      -9.305 -24.107  -4.007  1.00  0.00      PROB
ATOM   1746  CG  ASP P  13      -9.069 -25.115  -5.335  1.00  1.91      PROB
ATOM   1747  OD1 ASP P  13      -9.378 -25.495  -5.476  1.00  2.42      PROB
ATOM   1748  OD2 ASP P  13      -8.978 -25.534  -5.499  1.00  2.51      PROB
ATOM   1749  C   ASP P  13      -7.277 -22.240  -5.504  1.00  1.29      PROB
ATOM   1750  O   ASP P  13      -7.644 -21.206  -4.988  1.00  1.24      PROB
ATOM   1751  N   GLN P  14      -6.676 -22.232  -6.689  1.00  1.35      PROB
ATOM   1752  HN  GLN P  14      -6.452 -23.086  -7.151  1.00  0.00      PROB
ATOM   1753  CA  GLN P  14      -6.298 -21.043  -7.406  1.00  1.35      PROB
ATOM   1754  HA  GLN P  14      -5.695 -20.430  -6.753  1.00  0.00      PROB
ATOM   1755  CB  GLN P  14      -5.513 -21.427  -8.656  1.00  1.51      PROB
ATOM   1756  HB1 GLN P  14      -6.278 -21.445  -9.451  1.00  0.00      PROB
ATOM   1757  HB2 GLN P  14      -5.167 -22.453  -8.443  1.00  0.00      PROB
ATOM   1758  CG  GLN P  14      -4.648 -20.954  -9.137  1.00  1.72      PROB
ATOM   1759  HG1 GLN P  14      -5.040 -20.286  -9.931  1.00  0.00      PROB
ATOM   1760  HG2 GLN P  14      -4.048 -21.764  -9.600  1.00  0.00      PROB
ATOM   1761  CD  GLN P  14      -3.798 -20.218  -8.400  1.00  1.92      PROB
ATOM   1762  OE1 GLN P  14      -3.438 -20.244  -7.688  1.00  2.17      PROB
ATOM   1763  NE2 GLN P  14      -3.450 -19.541  -8.581  1.00  2.43      PROB
ATOM   1764 HE21 GLN P  14      -2.835 -19.104  -7.925  1.00  0.00      PROB
ATOM   1765 HE22 GLN P  14      -3.620 -19.113  -9.468  1.00  0.00      PROB
ATOM   1766  C   GLN P  14      -7.417 -20.098  -7.760  1.00  1.30      PROB
ATOM   1767  O   GLN P  14      -7.304 -18.901  -7.590  1.00  1.23      PROB
ATOM   1768  N   ARG P  15      -8.557 -20.615  -8.217  1.00  1.37      PROB
ATOM   1769  HN  ARG P  15      -8.653 -21.590  -8.401  1.00  0.00      PROB
ATOM   1770  CA  ARG P  15      -9.719 -19.817  -8.475  1.00  1.37      PROB
ATOM   1771  HA  ARG P  15      -9.415 -18.969  -9.070  1.00  0.00      PROB
ATOM   1772  CB  ARG P  15     -10.783 -20.622  -9.210  1.00  1.54      PROB
ATOM   1773  HB1 ARG P  15     -11.678 -20.440  -8.598  1.00  0.00      PROB
ATOM   1774  HB2 ARG P  15     -10.428 -21.654  -9.077  1.00  0.00      PROB
ATOM   1775  CG  ARG P  15     -11.155 -20.644 -10.124  1.00  1.74      PROB
ATOM   1776  HG1 ARG P  15     -12.243 -20.775  -9.981  1.00  0.00      PROB
ATOM   1777  HG2 ARG P  15     -10.727 -21.556 -10.579  1.00  0.00      PROB
ATOM   1778  CD  ARG P  15     -11.062 -19.829 -10.953  1.00  2.15      PROB
ATOM   1779  HD1 ARG P  15     -10.808 -20.317 -11.918  1.00  0.00      PROB
ATOM   1780  HD2 ARG P  15     -10.266 -19.108 -10.669  1.00  0.00      PROB
ATOM   1781  NE  ARG P  15     -11.838 -19.341 -11.089  1.00  2.67      PROB
ATOM   1782  HE  ARG P  15     -12.689 -19.754 -10.770  1.00  0.00      PROB
ATOM   1783  CZ  ARG P  15     -11.902 -18.544 -11.474  1.00  3.36      PROB
ATOM   1784  NH1 ARG P  15     -11.294 -18.058 -11.833  1.00  3.65      PROB
ATOM   1785 HH11 ARG P  15     -10.499 -18.487 -12.262  1.00  0.00      PROB
ATOM   1786 HH12 ARG P  15     -11.379 -17.062 -11.822  1.00  0.00      PROB
ATOM   1787  NH2 ARG P  15     -12.608 -18.209 -11.492  1.00  4.07      PROB
ATOM   1788 HH21 ARG P  15     -13.269 -18.397 -10.765  1.00  0.00      PROB
ATOM   1789 HH22 ARG P  15     -12.850 -17.593 -12.242  1.00  0.00      PROB
ATOM   1790  C   ARG P  15     -10.299 -19.161  -7.248  1.00  1.27      PROB
ATOM   1791  O   ARG P  15     -10.667 -18.006  -7.272  1.00  1.25      PROB
ATOM   1792  N   ASN P  16     -10.347 -19.877  -6.116  1.00  1.25      PROB
ATOM   1793  HN  ASN P  16     -10.080 -20.837  -6.104  1.00  0.00      PROB
ATOM   1794  CA  ASN P  16     -10.774 -19.349  -4.847  1.00  1.19      PROB
ATOM   1795  HA  ASN P  16     -11.728 -18.864  -4.988  1.00  0.00      PROB
ATOM   1796  CB  ASN P  16     -10.895 -20.482  -3.816  1.00  1.24      PROB
ATOM   1797  HB1 ASN P  16     -10.385 -20.114  -2.905  1.00  0.00      PROB
ATOM   1798  HB2 ASN P  16     -10.331 -21.335  -4.241  1.00  0.00      PROB
ATOM   1799  CG  ASN P  16     -11.809 -20.896  -3.474  1.00  1.68      PROB
ATOM   1800  OD1 ASN P  16     -12.441 -20.504  -3.836  1.00  2.25      PROB
ATOM   1801  ND2 ASN P  16     -11.885 -21.725  -2.748  1.00  2.00      PROB
ATOM   1802 HD21 ASN P  16     -12.783 -22.066  -2.470  1.00  0.00      PROB
ATOM   1803 HD22 ASN P  16     -11.056 -22.135  -2.369  1.00  0.00      PROB
ATOM   1804  C   ASN P  16      -9.862 -18.251  -4.341  1.00  1.07      PROB
ATOM   1805  O   ASN P  16     -10.316 -17.233  -3.858  1.00  1.04      PROB
ATOM   1806  N   ARG P  17      -8.545 -18.406  -4.505  1.00  1.05      PROB
ATOM   1807  HN  ARG P  17      -8.161 -19.273  -4.811  1.00  0.00      PROB
ATOM   1808  CA  ARG P  17      -7.583 -17.359  -4.261  1.00  0.96      PROB
ATOM   1809  HA  ARG P  17      -7.759 -16.976  -3.267  1.00  0.00      PROB
ATOM   1810  CB  ARG P  17      -6.138 -17.873  -4.380  1.00  1.01      PROB
ATOM   1811  HB1 ARG P  17      -5.449 -17.002  -4.382  1.00  0.00      PROB
ATOM   1812  HB2 ARG P  17      -6.032 -18.417  -5.342  1.00  0.00      PROB
ATOM   1813  CG  ARG P  17      -5.741 -18.807  -3.244  1.00  1.08      PROB
ATOM   1814  HG1 ARG P  17      -6.440 -19.670  -3.247  1.00  0.00      PROB
ATOM   1815  HG2 ARG P  17      -5.854 -18.254  -2.288  1.00  0.00      PROB
ATOM   1816  CD  ARG P  17      -4.378 -19.327  -3.309  1.00  1.33      PROB
ATOM   1817  HD1 ARG P  17      -4.488 -20.329  -2.868  1.00  0.00      PROB
ATOM   1818  HD2 ARG P  17      -3.835 -18.644  -2.639  1.00  0.00      PROB
ATOM   1819  NE  ARG P  17      -3.633 -19.521  -4.010  1.00  1.11      PROB
ATOM   1820  HE  ARG P  17      -3.387 -19.047  -4.834  1.00  0.00      PROB
ATOM   1821  CZ  ARG P  17      -3.283 -20.258  -3.627  1.00  1.62      PROB
ATOM   1822  NH1 ARG P  17      -3.664 -20.871  -2.580  1.00  1.81      PROB
ATOM   1823 HH11 ARG P  17      -3.519 -21.857  -2.497  1.00  0.00      PROB
ATOM   1824 HH12 ARG P  17      -4.109 -20.367  -1.839  1.00  0.00      PROB
ATOM   1825  NH2 ARG P  17      -2.509 -20.382  -4.328  1.00  2.27      PROB
ATOM   1826 HH21 ARG P  17      -1.598 -20.659  -4.023  1.00  0.00      PROB
ATOM   1827 HH22 ARG P  17      -2.684 -20.223  -5.300  1.00  0.00      PROB
ATOM   1828  C   ARG P  17      -7.770 -16.117  -5.113  1.00  0.93      PROB
ATOM   1829  O   ARG P  17      -7.757 -15.016  -4.603  1.00  0.89      PROB
ATOM   1830  N   GLN P  18      -7.999 -16.262  -6.424  1.00  0.99      PROB
ATOM   1831  HN  GLN P  18      -7.984 -17.162  -6.852  1.00  0.00      PROB
ATOM   1832  CA  GLN P  18      -8.282 -15.162  -7.320  1.00  0.98      PROB
ATOM   1833  HA  GLN P  18      -7.534 -14.400  -7.160  1.00  0.00      PROB
ATOM   1834  CB  GLN P  18      -8.261 -15.629  -8.783  1.00  1.10      PROB
ATOM   1835  HB1 GLN P  18      -8.904 -14.923  -9.345  1.00  0.00      PROB
ATOM   1836  HB2 GLN P  18      -8.725 -16.635  -8.796  1.00  0.00      PROB
ATOM   1837  CG  GLN P  18      -7.222 -15.722  -9.413  1.00  1.53      PROB
ATOM   1838  HG1 GLN P  18      -7.479 -15.677 -10.492  1.00  0.00      PROB
ATOM   1839  HG2 GLN P  18      -6.778 -16.713  -9.183  1.00  0.00      PROB
ATOM   1840  CD  GLN P  18      -6.223 -14.758  -9.185  1.00  1.67      PROB
ATOM   1841  OE1 GLN P  18      -5.637 -14.447  -8.843  1.00  1.94      PROB
ATOM   1842  NE2 GLN P  18      -6.023 -14.262  -9.388  1.00  2.23      PROB
ATOM   1843 HE21 GLN P  18      -5.136 -14.232  -9.849  1.00  0.00      PROB
ATOM   1844 HE22 GLN P  18      -6.560 -13.425  -9.282  1.00  0.00      PROB
ATOM   1845  C   GLN P  18      -9.563 -14.411  -7.020  1.00  0.98      PROB
ATOM   1846  O   GLN P  18      -9.593 -13.193  -7.023  1.00  0.96      PROB
ATOM   1847  N   VAL P  19     -10.654 -15.124  -6.709  1.00  1.04      PROB
ATOM   1848  HN  VAL P  19     -10.657 -16.119  -6.772  1.00  0.00      PROB
ATOM   1849  CA  VAL P  19     -11.895 -14.530  -6.265  1.00  1.08      PROB
ATOM   1850  HA  VAL P  19     -12.151 -13.740  -6.955  1.00  0.00      PROB
ATOM   1851  CB  VAL P  19     -13.004 -15.559  -6.213  1.00  1.22      PROB
ATOM   1852  HB  VAL P  19     -12.618 -16.463  -5.697  1.00  0.00      PROB
ATOM   1853  CG1 VAL P  19     -14.197 -15.118  -5.526  1.00  1.36      PROB
ATOM   1854 HG11 VAL P  19     -14.517 -14.127  -5.914  1.00  0.00      PROB
ATOM   1855 HG12 VAL P  19     -13.994 -15.024  -4.438  1.00  0.00      PROB
ATOM   1856 HG13 VAL P  19     -15.020 -15.846  -5.692  1.00  0.00      PROB
ATOM   1857  CG2 VAL P  19     -13.388 -15.921  -7.547  1.00  1.46      PROB
ATOM   1858 HG21 VAL P  19     -12.520 -16.350  -8.091  1.00  0.00      PROB
ATOM   1859 HG22 VAL P  19     -13.742 -15.022  -8.096  1.00  0.00      PROB
ATOM   1860 HG23 VAL P  19     -14.197 -16.682  -7.514  1.00  0.00      PROB
ATOM   1861  C   VAL P  19     -11.755 -13.806  -4.946  1.00  1.01      PROB
ATOM   1862  O   VAL P  19     -12.196 -12.684  -4.785  1.00  1.03      PROB
ATOM   1863  N   THR P  20     -11.056 -14.410  -3.976  1.00  0.96      PROB
ATOM   1864  HN  THR P  20     -10.704 -15.334  -4.097  1.00  0.00      PROB
ATOM   1865  CA  THR P  20     -10.751 -13.800  -2.693  1.00  0.91      PROB
ATOM   1866  HA  THR P  20     -11.680 -13.434  -2.282  1.00  0.00      PROB
ATOM   1867  CB  THR P  20     -10.101 -14.758  -1.713  1.00  0.92      PROB
ATOM   1868  HB  THR P  20      -9.141 -15.128  -2.132  1.00  0.00      PROB
ATOM   1869  OG1 THR P  20     -10.936 -15.850  -1.472  1.00  1.03      PROB
ATOM   1870  HG1 THR P  20     -10.819 -16.442  -2.218  1.00  0.00      PROB
ATOM   1871  CG2 THR P  20      -9.854 -14.115  -0.368  1.00  0.96      PROB
ATOM   1872 HG21 THR P  20     -10.779 -13.617  -0.007  1.00  0.00      PROB
ATOM   1873 HG22 THR P  20      -9.052 -13.351  -0.455  1.00  0.00      PROB
ATOM   1874 HG23 THR P  20      -9.555 -14.888   0.372  1.00  0.00      PROB
ATOM   1875  C   THR P  20      -9.903 -12.561  -2.833  1.00  0.85      PROB
ATOM   1876  O   THR P  20     -10.170 -11.544  -2.222  1.00  0.87      PROB
ATOM   1877  N   PHE P  21      -8.886 -12.595  -3.710  1.00  0.81      PROB
ATOM   1878  HN  PHE P  21      -8.648 -13.442  -4.178  1.00  0.00      PROB
ATOM   1879  CA  PHE P  21      -8.062 -11.465  -4.058  1.00  0.78      PROB
ATOM   1880  HA  PHE P  21      -7.647 -11.055  -3.149  1.00  0.00      PROB
ATOM   1881  CB  PHE P  21      -6.931 -11.917  -5.016  1.00  0.80      PROB
ATOM   1882  HB1 PHE P  21      -7.381 -12.482  -5.859  1.00  0.00      PROB
ATOM   1883  HB2 PHE P  21      -6.225 -12.565  -4.455  1.00  0.00      PROB
ATOM   1884  CG  PHE P  21      -6.119 -10.818  -5.620  1.00  0.77      PROB
ATOM   1885  CD1 PHE P  21      -6.152 -10.564  -6.953  1.00  0.88      PROB
ATOM   1886  HD1 PHE P  21      -6.772 -11.173  -7.595  1.00  0.00      PROB
ATOM   1887  CE1 PHE P  21      -5.408  -9.543  -7.500  1.00  0.96      PROB
ATOM   1888  HE1 PHE P  21      -5.455  -9.358  -8.563  1.00  0.00      PROB
ATOM   1889  CZ  PHE P  21      -4.619  -8.769  -6.720  1.00  0.93      PROB
ATOM   1890  HZ  PHE P  21      -4.039  -7.965  -7.149  1.00  0.00      PROB
ATOM   1891  CD2 PHE P  21      -5.313 -10.040  -4.856  1.00  0.84      PROB
ATOM   1892  HD2 PHE P  21      -5.253 -10.227  -3.794  1.00  0.00      PROB
ATOM   1893  CE2 PHE P  21      -4.571  -9.020  -5.400  1.00  0.90      PROB
ATOM   1894  HE2 PHE P  21      -3.944  -8.415  -4.762  1.00  0.00      PROB
ATOM   1895  C   PHE P  21      -8.842 -10.298  -4.617  1.00  0.80      PROB
ATOM   1896  O   PHE P  21      -8.675  -9.175  -4.193  1.00  0.82      PROB
ATOM   1897  N   THR P  22      -9.760 -10.554  -5.551  1.00  0.86      PROB
ATOM   1898  HN  THR P  22      -9.905 -11.480  -5.889  1.00  0.00      PROB
ATOM   1899  CA  THR P  22     -10.610  -9.543  -6.148  1.00  0.93      PROB
ATOM   1900  HA  THR P  22      -9.970  -8.750  -6.506  1.00  0.00      PROB
ATOM   1901  CB  THR P  22     -11.443 -10.083  -7.286  1.00  1.04      PROB
ATOM   1902  HB  THR P  22     -12.117 -10.870  -6.887  1.00  0.00      PROB
ATOM   1903  OG1 THR P  22     -10.823 -10.562  -8.183  1.00  1.29      PROB
ATOM   1904  HG1 THR P  22     -10.448 -11.377  -7.840  1.00  0.00      PROB
ATOM   1905  CG2 THR P  22     -12.184  -9.252  -7.938  1.00  1.33      PROB
ATOM   1906 HG21 THR P  22     -11.555  -8.460  -8.399  1.00  0.00      PROB
ATOM   1907 HG22 THR P  22     -12.911  -8.772  -7.248  1.00  0.00      PROB
ATOM   1908 HG23 THR P  22     -12.730  -9.785  -8.745  1.00  0.00      PROB
ATOM   1909  C   THR P  22     -11.493  -8.845  -5.144  1.00  0.96      PROB
ATOM   1910  O   THR P  22     -11.573  -7.637  -5.114  1.00  1.04      PROB
ATOM   1911  N   LYS P  23     -12.139  -9.591  -4.242  1.00  0.96      PROB
ATOM   1912  HN  LYS P  23     -12.095 -10.586  -4.268  1.00  0.00      PROB
ATOM   1913  CA  LYS P  23     -12.939  -9.038  -3.176  1.00  1.00      PROB
ATOM   1914  HA  LYS P  23     -13.599  -8.296  -3.601  1.00  0.00      PROB
ATOM   1915  CB  LYS P  23     -13.749 -10.141  -2.489  1.00  1.08      PROB
ATOM   1916  HB1 LYS P  23     -14.183  -9.679  -1.581  1.00  0.00      PROB
ATOM   1917  HB2 LYS P  23     -13.016 -10.917  -2.192  1.00  0.00      PROB
ATOM   1918  CG  LYS P  23     -14.664 -10.735  -3.032  1.00  1.48      PROB
ATOM   1919  HG1 LYS P  23     -14.138 -11.602  -3.450  1.00  0.00      PROB
ATOM   1920  HG2 LYS P  23     -14.941 -10.026  -3.821  1.00  0.00      PROB
ATOM   1921  CD  LYS P  23     -15.568 -11.142  -2.805  1.00  1.94      PROB
ATOM   1922  HD1 LYS P  23     -15.987 -10.254  -2.362  1.00  0.00      PROB
ATOM   1923  HD2 LYS P  23     -15.197 -11.856  -2.089  1.00  0.00      PROB
ATOM   1924  CE  LYS P  23     -16.413 -11.586  -2.965  1.00  2.40      PROB
ATOM   1925  HE1 LYS P  23     -16.002 -12.569  -3.137  1.00  0.00      PROB
ATOM   1926  HE2 LYS P  23     -16.672 -11.035  -3.856  1.00  0.00      PROB
ATOM   1927  NZ  LYS P  23     -17.232 -11.885  -2.840  1.00  2.93      PROB
ATOM   1928  HZ1 LYS P  23     -17.874 -11.082  -2.681  1.00  0.00      PROB
ATOM   1929  HZ2 LYS P  23     -17.249 -12.512  -2.011  1.00  0.00      PROB
ATOM   1930  HZ3 LYS P  23     -17.540 -12.414  -3.681  1.00  0.00      PROB
ATOM   1931  C   LYS P  23     -12.171  -8.250  -2.147  1.00  0.95      PROB
ATOM   1932  O   LYS P  23     -12.552  -7.172  -1.761  1.00  1.06      PROB
ATOM   1933  N   ARG P  24     -11.034  -8.762  -1.690  1.00  0.86      PROB
ATOM   1934  HN  ARG P  24     -10.705  -9.647  -2.008  1.00  0.00      PROB
ATOM   1935  CA  ARG P  24     -10.192  -8.111  -0.722  1.00  0.86      PROB
ATOM   1936  HA  ARG P  24     -10.827  -7.684   0.040  1.00  0.00      PROB
ATOM   1937  CB  ARG P  24      -9.209  -9.112  -0.097  1.00  0.86      PROB
ATOM   1938  HB1 ARG P  24      -8.475  -8.539   0.506  1.00  0.00      PROB
ATOM   1939  HB2 ARG P  24      -8.675  -9.627  -0.922  1.00  0.00      PROB
ATOM   1940  CG  ARG P  24      -9.824 -10.179   0.802  1.00  0.93      PROB
ATOM   1941  HG1 ARG P  24      -9.005 -10.851   1.133  1.00  0.00      PROB
ATOM   1942  HG2 ARG P  24     -10.543 -10.760   0.189  1.00  0.00      PROB
ATOM   1943  CD  ARG P  24     -10.512  -9.735   1.964  1.00  1.07      PROB
ATOM   1944  HD1 ARG P  24     -11.413  -9.175   1.638  1.00  0.00      PROB
ATOM   1945  HD2 ARG P  24      -9.831  -9.068   2.534  1.00  0.00      PROB
ATOM   1946  NE  ARG P  24     -10.908 -10.576   2.763  1.00  1.32      PROB
ATOM   1947  HE  ARG P  24     -11.531 -11.224   2.347  1.00  0.00      PROB
ATOM   1948  CZ  ARG P  24     -10.767 -10.751   3.654  1.00  1.93      PROB
ATOM   1949  NH1 ARG P  24     -10.206 -10.236   3.940  1.00  2.52      PROB
ATOM   1950 HH11 ARG P  24     -10.212  -9.279   3.650  1.00  0.00      PROB
ATOM   1951 HH12 ARG P  24      -9.510 -10.560   4.581  1.00  0.00      PROB
ATOM   1952  NH2 ARG P  24     -11.224 -11.482   4.292  1.00  2.40      PROB
ATOM   1953 HH21 ARG P  24     -11.919 -12.101   3.926  1.00  0.00      PROB
ATOM   1954 HH22 ARG P  24     -10.956 -11.544   5.253  1.00  0.00      PROB
ATOM   1955  C   ARG P  24      -9.445  -6.901  -1.238  1.00  0.85      PROB
ATOM   1956  O   ARG P  24      -9.258  -5.942  -0.513  1.00  0.88      PROB
ATOM   1957  N   LYS P  25      -9.032  -6.897  -2.519  1.00  0.85      PROB
ATOM   1958  HN  LYS P  25      -9.178  -7.689  -3.105  1.00  0.00      PROB
ATOM   1959  CA  LYS P  25      -8.358  -5.785  -3.156  1.00  0.84      PROB
ATOM   1960  HA  LYS P  25      -7.515  -5.509  -2.540  1.00  0.00      PROB
ATOM   1961  CB  LYS P  25      -7.880  -6.170  -4.575  1.00  0.90      PROB
ATOM   1962  HB1 LYS P  25      -8.722  -6.698  -5.067  1.00  0.00      PROB
ATOM   1963  HB2 LYS P  25      -7.032  -6.874  -4.450  1.00  0.00      PROB
ATOM   1964  CG  LYS P  25      -7.450  -5.162  -5.466  1.00  1.14      PROB
ATOM   1965  HG1 LYS P  25      -6.684  -4.560  -4.935  1.00  0.00      PROB
ATOM   1966  HG2 LYS P  25      -8.328  -4.521  -5.684  1.00  0.00      PROB
ATOM   1967  CD  LYS P  25      -6.892  -5.547  -6.712  1.00  1.32      PROB
ATOM   1968  HD1 LYS P  25      -5.992  -6.155  -6.487  1.00  0.00      PROB
ATOM   1969  HD2 LYS P  25      -6.582  -4.615  -7.227  1.00  0.00      PROB
ATOM   1970  CE  LYS P  25      -7.676  -6.297  -7.647  1.00  1.45      PROB
ATOM   1971  HE1 LYS P  25      -8.285  -7.010  -7.055  1.00  0.00      PROB
ATOM   1972  HE2 LYS P  25      -6.963  -6.844  -8.297  1.00  0.00      PROB
ATOM   1973  NZ  LYS P  25      -8.520  -5.749  -8.472  1.00  1.23      PROB
ATOM   1974  HZ1 LYS P  25      -8.017  -5.083  -9.092  1.00  0.00      PROB
ATOM   1975  HZ2 LYS P  25      -9.249  -5.238  -7.934  1.00  0.00      PROB
ATOM   1976  HZ3 LYS P  25      -8.970  -6.488  -9.049  1.00  0.00      PROB
ATOM   1977  C   LYS P  25      -9.157  -4.505  -3.180  1.00  0.81      PROB
ATOM   1978  O   LYS P  25      -8.655  -3.450  -2.832  1.00  0.81      PROB
ATOM   1979  N   PHE P  26     -10.447  -4.577  -3.538  1.00  0.83      PROB
ATOM   1980  HN  PHE P  26     -10.850  -5.435  -3.844  1.00  0.00      PROB
ATOM   1981  CA  PHE P  26     -11.348  -3.449  -3.514  1.00  0.83      PROB
ATOM   1982  HA  PHE P  26     -10.882  -2.637  -4.052  1.00  0.00      PROB
ATOM   1983  CB  PHE P  26     -12.689  -3.815  -4.159  1.00  0.95      PROB
ATOM   1984  HB1 PHE P  26     -13.251  -4.391  -3.397  1.00  0.00      PROB
ATOM   1985  HB2 PHE P  26     -12.448  -4.456  -5.030  1.00  0.00      PROB
ATOM   1986  CG  PHE P  26     -13.446  -3.085  -4.560  1.00  1.14      PROB
ATOM   1987  CD1 PHE P  26     -13.992  -3.124  -4.728  1.00  2.01      PROB
ATOM   1988  HD1 PHE P  26     -14.377  -4.120  -4.650  1.00  0.00      PROB
ATOM   1989  CE1 PHE P  26     -14.699  -2.448  -5.093  1.00  2.71      PROB
ATOM   1990  HE1 PHE P  26     -15.567  -3.009  -5.249  1.00  0.00      PROB
ATOM   1991  CZ  PHE P  26     -14.881  -1.722  -5.303  1.00  2.71      PROB
ATOM   1992  HZ  PHE P  26     -15.648  -1.174  -5.653  1.00  0.00      PROB
ATOM   1993  CD2 PHE P  26     -13.646  -2.355  -4.787  1.00  1.69      PROB
ATOM   1994  HD2 PHE P  26     -12.780  -1.789  -4.661  1.00  0.00      PROB
ATOM   1995  CE2 PHE P  26     -14.360  -1.677  -5.154  1.00  2.35      PROB
ATOM   1996  HE2 PHE P  26     -13.979  -0.680  -5.257  1.00  0.00      PROB
ATOM   1997  C   PHE P  26     -11.547  -2.871  -2.127  1.00  0.79      PROB
ATOM   1998  O   PHE P  26     -11.508  -1.670  -1.931  1.00  0.80      PROB
ATOM   1999  N   GLY P  27     -11.694  -3.738  -1.115  1.00  0.80      PROB
ATOM   2000  HN  GLY P  27     -11.726  -4.720  -1.281  1.00  0.00      PROB
ATOM   2001  CA  GLY P  27     -11.817  -3.346   0.277  1.00  0.80      PROB
ATOM   2002  HA1 GLY P  27     -12.009  -4.241   0.850  1.00  0.00      PROB
ATOM   2003  HA2 GLY P  27     -12.655  -2.669   0.350  1.00  0.00      PROB
ATOM   2004  C   GLY P  27     -10.609  -2.671   0.838  1.00  0.72      PROB
ATOM   2005  O   GLY P  27     -10.711  -1.682   1.535  1.00  0.74      PROB
ATOM   2006  N   LEU P  28      -9.412  -3.173   0.526  1.00  0.70      PROB
ATOM   2007  HN  LEU P  28      -9.330  -4.013  -0.004  1.00  0.00      PROB
ATOM   2008  CA  LEU P  28      -8.158  -2.571   0.912  1.00  0.66      PROB
ATOM   2009  HA  LEU P  28      -8.177  -2.401   1.978  1.00  0.00      PROB
ATOM   2010  CB  LEU P  28      -6.997  -3.513   0.533  1.00  0.72      PROB
ATOM   2011  HB1 LEU P  28      -6.913  -3.487  -0.572  1.00  0.00      PROB
ATOM   2012  HB2 LEU P  28      -7.296  -4.532   0.852  1.00  0.00      PROB
ATOM   2013  CG  LEU P  28      -5.705  -3.292   1.042  1.00  0.78      PROB
ATOM   2014  HG  LEU P  28      -5.392  -2.280   0.713  1.00  0.00      PROB
ATOM   2015  CD1 LEU P  28      -5.519  -3.353   2.333  1.00  1.12      PROB
ATOM   2016 HD11 LEU P  28      -5.618  -4.402   2.684  1.00  0.00      PROB
ATOM   2017 HD12 LEU P  28      -6.278  -2.732   2.854  1.00  0.00      PROB
ATOM   2018 HD13 LEU P  28      -4.500  -2.989   2.586  1.00  0.00      PROB
ATOM   2019  CD2 LEU P  28      -4.743  -4.126   0.678  1.00  1.09      PROB
ATOM   2020 HD21 LEU P  28      -4.737  -4.244  -0.427  1.00  0.00      PROB
ATOM   2021 HD22 LEU P  28      -4.911  -5.122   1.140  1.00  0.00      PROB
ATOM   2022 HD23 LEU P  28      -3.756  -3.728   0.997  1.00  0.00      PROB
ATOM   2023  C   LEU P  28      -7.949  -1.189   0.314  1.00  0.62      PROB
ATOM   2024  O   LEU P  28      -7.565  -0.253   0.992  1.00  0.63      PROB
ATOM   2025  N   MET P  29      -8.255  -1.016  -0.982  1.00  0.63      PROB
ATOM   2026  HN  MET P  29      -8.535  -1.785  -1.550  1.00  0.00      PROB
ATOM   2027  CA  MET P  29      -8.211   0.260  -1.660  1.00  0.62      PROB
ATOM   2028  HA  MET P  29      -7.282   0.745  -1.398  1.00  0.00      PROB
ATOM   2029  CB  MET P  29      -8.304   0.075  -3.186  1.00  0.67      PROB
ATOM   2030  HB1 MET P  29      -8.410   1.075  -3.656  1.00  0.00      PROB
ATOM   2031  HB2 MET P  29      -9.209  -0.527  -3.413  1.00  0.00      PROB
ATOM   2032  CG  MET P  29      -7.094  -0.621  -3.799  1.00  0.72      PROB
ATOM   2033  HG1 MET P  29      -6.976  -1.589  -3.272  1.00  0.00      PROB
ATOM   2034  HG2 MET P  29      -6.210   0.011  -3.577  1.00  0.00      PROB
ATOM   2035  SD  MET P  29      -7.110  -0.926  -5.437  1.00  0.95      PROB
ATOM   2036  CE  MET P  29      -5.647  -1.643  -5.700  1.00  1.07      PROB
ATOM   2037  HE1 MET P  29      -5.543  -2.577  -5.108  1.00  0.00      PROB
ATOM   2038  HE2 MET P  29      -4.825  -0.957  -5.405  1.00  0.00      PROB
ATOM   2039  HE3 MET P  29      -5.535  -1.903  -6.774  1.00  0.00      PROB
ATOM   2040  C   MET P  29      -9.237   1.260  -1.165  1.00  0.61      PROB
ATOM   2041  O   MET P  29      -8.950   2.434  -1.009  1.00  0.63      PROB
ATOM   2042  N   LYS P  30     -10.462   0.807  -0.853  1.00  0.64      PROB
ATOM   2043  HN  LYS P  30     -10.732  -0.131  -1.056  1.00  0.00      PROB
ATOM   2044  CA  LYS P  30     -11.476   1.612  -0.212  1.00  0.67      PROB
ATOM   2045  HA  LYS P  30     -11.574   2.532  -0.769  1.00  0.00      PROB
ATOM   2046  CB  LYS P  30     -12.819   0.865  -0.174  1.00  0.78      PROB
ATOM   2047  HB1 LYS P  30     -12.657   0.025   0.526  1.00  0.00      PROB
ATOM   2048  HB2 LYS P  30     -12.955   0.473  -1.199  1.00  0.00      PROB
ATOM   2049  CG  LYS P  30     -13.874   1.310   0.124  1.00  1.14      PROB
ATOM   2050  HG1 LYS P  30     -13.844   2.222  -0.469  1.00  0.00      PROB
ATOM   2051  HG2 LYS P  30     -13.684   1.498   1.179  1.00  0.00      PROB
ATOM   2052  CD  LYS P  30     -14.920   1.179   0.168  1.00  1.48      PROB
ATOM   2053  HD1 LYS P  30     -14.962   0.120  -0.076  1.00  0.00      PROB
ATOM   2054  HD2 LYS P  30     -15.198   1.809  -0.674  1.00  0.00      PROB
ATOM   2055  CE  LYS P  30     -15.854   1.252   0.744  1.00  1.96      PROB
ATOM   2056  HE1 LYS P  30     -16.571   0.873   0.009  1.00  0.00      PROB
ATOM   2057  HE2 LYS P  30     -15.921   2.336   0.877  1.00  0.00      PROB
ATOM   2058  NZ  LYS P  30     -16.382   0.959   1.633  1.00  2.27      PROB
ATOM   2059  HZ1 LYS P  30     -15.860   1.287   2.471  1.00  0.00      PROB
ATOM   2060  HZ2 LYS P  30     -16.466  -0.077   1.661  1.00  0.00      PROB
ATOM   2061  HZ3 LYS P  30     -17.332   1.383   1.628  1.00  0.00      PROB
ATOM   2062  C   LYS P  30     -11.088   2.110   1.166  1.00  0.64      PROB
ATOM   2063  O   LYS P  30     -11.261   3.275   1.478  1.00  0.67      PROB
ATOM   2064  N   LYS P  31     -10.493   1.254   2.011  1.00  0.63      PROB
ATOM   2065  HN  LYS P  31     -10.384   0.290   1.784  1.00  0.00      PROB
ATOM   2066  CA  LYS P  31      -9.969   1.654   3.299  1.00  0.63      PROB
ATOM   2067  HA  LYS P  31     -10.699   2.298   3.766  1.00  0.00      PROB
ATOM   2068  CB  LYS P  31      -9.683   0.437   4.201  1.00  0.68      PROB
ATOM   2069  HB1 LYS P  31      -9.106   0.783   5.084  1.00  0.00      PROB
ATOM   2070  HB2 LYS P  31      -9.065  -0.286   3.628  1.00  0.00      PROB
ATOM   2071  CG  LYS P  31     -10.929  -0.281   4.694  1.00  0.78      PROB
ATOM   2072  HG1 LYS P  31     -10.608  -1.181   5.260  1.00  0.00      PROB
ATOM   2073  HG2 LYS P  31     -11.516  -0.602   3.808  1.00  0.00      PROB
ATOM   2074  CD  LYS P  31     -11.809   0.514   5.561  1.00  0.93      PROB
ATOM   2075  HD1 LYS P  31     -12.098   1.373   4.932  1.00  0.00      PROB
ATOM   2076  HD2 LYS P  31     -11.146   0.852   6.376  1.00  0.00      PROB
ATOM   2077  CE  LYS P  31     -12.826   0.209   6.121  1.00  1.20      PROB
ATOM   2078  HE1 LYS P  31     -12.509  -0.391   6.995  1.00  0.00      PROB
ATOM   2079  HE2 LYS P  31     -13.382  -0.417   5.397  1.00  0.00      PROB
ATOM   2080  NZ  LYS P  31     -13.724   0.958   6.599  1.00  1.30      PROB
ATOM   2081  HZ1 LYS P  31     -13.768   1.840   6.050  1.00  0.00      PROB
ATOM   2082  HZ2 LYS P  31     -13.501   1.177   7.591  1.00  0.00      PROB
ATOM   2083  HZ3 LYS P  31     -14.643   0.473   6.550  1.00  0.00      PROB
ATOM   2084  C   LYS P  31      -8.785   2.600   3.243  1.00  0.60      PROB
ATOM   2085  O   LYS P  31      -8.660   3.497   4.063  1.00  0.63      PROB
ATOM   2086  N   ALA P  32      -7.896   2.449   2.247  1.00  0.58      PROB
ATOM   2087  HN  ALA P  32      -7.916   1.649   1.653  1.00  0.00      PROB
ATOM   2088  CA  ALA P  32      -6.856   3.410   1.954  1.00  0.57      PROB
ATOM   2089  HA  ALA P  32      -6.308   3.605   2.864  1.00  0.00      PROB
ATOM   2090  CB  ALA P  32      -5.926   2.847   0.875  1.00  0.59      PROB
ATOM   2091  HB1 ALA P  32      -6.500   2.638  -0.053  1.00  0.00      PROB
ATOM   2092  HB2 ALA P  32      -5.467   1.899   1.229  1.00  0.00      PROB
ATOM   2093  HB3 ALA P  32      -5.129   3.584   0.641  1.00  0.00      PROB
ATOM   2094  C   ALA P  32      -7.394   4.777   1.544  1.00  0.56      PROB
ATOM   2095  O   ALA P  32      -6.947   5.805   2.029  1.00  0.60      PROB
ATOM   2096  N   TYR P  33      -8.424   4.805   0.681  1.00  0.57      PROB
ATOM   2097  HN  TYR P  33      -8.752   3.970   0.248  1.00  0.00      PROB
ATOM   2098  CA  TYR P  33      -9.136   6.008   0.306  1.00  0.58      PROB
ATOM   2099  HA  TYR P  33      -8.414   6.753   0.006  1.00  0.00      PROB
ATOM   2100  CB  TYR P  33     -10.108   5.681  -0.865  1.00  0.64      PROB
ATOM   2101  HB1 TYR P  33     -10.795   4.870  -0.542  1.00  0.00      PROB
ATOM   2102  HB2 TYR P  33      -9.512   5.351  -1.742  1.00  0.00      PROB
ATOM   2103  CG  TYR P  33     -10.969   6.812  -1.333  1.00  0.68      PROB
ATOM   2104  CD1 TYR P  33     -10.618   7.925  -1.514  1.00  1.09      PROB
ATOM   2105  HD1 TYR P  33      -9.580   8.150  -1.328  1.00  0.00      PROB
ATOM   2106  CE1 TYR P  33     -11.422   8.967  -1.944  1.00  1.19      PROB
ATOM   2107  HE1 TYR P  33     -10.953   9.933  -2.039  1.00  0.00      PROB
ATOM   2108  CZ  TYR P  33     -12.580   8.904  -2.220  1.00  0.91      PROB
ATOM   2109  OH  TYR P  33     -13.383   9.955  -2.641  1.00  1.07      PROB
ATOM   2110  HH  TYR P  33     -14.150   9.584  -3.083  1.00  0.00      PROB
ATOM   2111  CD2 TYR P  33     -12.136   6.759  -1.630  1.00  0.98      PROB
ATOM   2112  HD2 TYR P  33     -12.610   5.796  -1.537  1.00  0.00      PROB
ATOM   2113  CE2 TYR P  33     -12.935   7.797  -2.077  1.00  1.04      PROB
ATOM   2114  HE2 TYR P  33     -13.963   7.569  -2.312  1.00  0.00      PROB
ATOM   2115  C   TYR P  33      -9.817   6.702   1.483  1.00  0.59      PROB
ATOM   2116  O   TYR P  33      -9.687   7.902   1.670  1.00  0.62      PROB
ATOM   2117  N   GLU P  34     -10.489   5.932   2.365  1.00  0.60      PROB
ATOM   2118  HN  GLU P  34     -10.636   4.961   2.196  1.00  0.00      PROB
ATOM   2119  CA  GLU P  34     -11.044   6.433   3.606  1.00  0.63      PROB
ATOM   2120  HA  GLU P  34     -11.714   7.245   3.364  1.00  0.00      PROB
ATOM   2121  CB  GLU P  34     -11.804   5.329   4.375  1.00  0.68      PROB
ATOM   2122  HB1 GLU P  34     -11.658   5.563   5.447  1.00  0.00      PROB
ATOM   2123  HB2 GLU P  34     -11.280   4.386   4.129  1.00  0.00      PROB
ATOM   2124  CG  GLU P  34     -12.955   5.088   4.261  1.00  1.20      PROB
ATOM   2125  HG1 GLU P  34     -13.121   4.859   3.190  1.00  0.00      PROB
ATOM   2126  HG2 GLU P  34     -13.497   6.017   4.530  1.00  0.00      PROB
ATOM   2127  CD  GLU P  34     -13.619   3.998   5.017  1.00  1.24      PROB
ATOM   2128  OE1 GLU P  34     -13.960   3.555   5.293  1.00  1.62      PROB
ATOM   2129  OE2 GLU P  34     -13.821   3.565   5.353  1.00  1.75      PROB
ATOM   2130  C   GLU P  34     -10.021   7.070   4.533  1.00  0.63      PROB
ATOM   2131  O   GLU P  34     -10.239   8.151   5.052  1.00  0.67      PROB
ATOM   2132  N   LEU P  35      -8.852   6.433   4.726  1.00  0.60      PROB
ATOM   2133  HN  LEU P  35      -8.683   5.536   4.327  1.00  0.00      PROB
ATOM   2134  CA  LEU P  35      -7.759   6.974   5.509  1.00  0.62      PROB
ATOM   2135  HA  LEU P  35      -8.150   7.275   6.470  1.00  0.00      PROB
ATOM   2136  CB  LEU P  35      -6.654   5.912   5.686  1.00  0.64      PROB
ATOM   2137  HB1 LEU P  35      -6.293   5.631   4.675  1.00  0.00      PROB
ATOM   2138  HB2 LEU P  35      -7.115   5.024   6.165  1.00  0.00      PROB
ATOM   2139  CG  LEU P  35      -5.440   6.305   6.516  1.00  0.70      PROB
ATOM   2140  HG  LEU P  35      -4.963   7.190   6.045  1.00  0.00      PROB
ATOM   2141  CD1 LEU P  35      -5.744   6.621   7.860  1.00  0.96      PROB
ATOM   2142 HD11 LEU P  35      -6.209   5.746   8.362  1.00  0.00      PROB
ATOM   2143 HD12 LEU P  35      -6.458   7.471   7.896  1.00  0.00      PROB
ATOM   2144 HD13 LEU P  35      -4.814   6.890   8.405  1.00  0.00      PROB
ATOM   2145  CD2 LEU P  35      -4.426   5.291   6.543  1.00  0.91      PROB
ATOM   2146 HD21 LEU P  35      -4.068   5.082   5.512  1.00  0.00      PROB
ATOM   2147 HD22 LEU P  35      -4.840   4.354   6.972  1.00  0.00      PROB
ATOM   2148 HD23 LEU P  35      -3.564   5.634   7.155  1.00  0.00      PROB
ATOM   2149  C   LEU P  35      -7.189   8.259   4.929  1.00  0.61      PROB
ATOM   2150  O   LEU P  35      -6.919   9.215   5.644  1.00  0.65      PROB
ATOM   2151  N   SER P  36      -7.038   8.324   3.595  1.00  0.59      PROB
ATOM   2152  HN  SER P  36      -7.222   7.533   3.018  1.00  0.00      PROB
ATOM   2153  CA  SER P  36      -6.606   9.515   2.887  1.00  0.61      PROB
ATOM   2154  HA  SER P  36      -5.674   9.839   3.326  1.00  0.00      PROB
ATOM   2155  CB  SER P  36      -6.415   9.246   1.370  1.00  0.62      PROB
ATOM   2156  HB1 SER P  36      -7.385   8.913   0.944  1.00  0.00      PROB
ATOM   2157  HB2 SER P  36      -5.660   8.442   1.245  1.00  0.00      PROB
ATOM   2158  OG  SER P  36      -6.002  10.306   0.663  1.00  0.76      PROB
ATOM   2159  HG1 SER P  36      -5.244  10.660   1.135  1.00  0.00      PROB
ATOM   2160  C   SER P  36      -7.525  10.704   3.083  1.00  0.64      PROB
ATOM   2161  O   SER P  36      -7.080  11.794   3.394  1.00  0.71      PROB
ATOM   2162  N   VAL P  37      -8.842  10.506   2.949  1.00  0.66      PROB
ATOM   2163  HN  VAL P  37      -9.206   9.620   2.676  1.00  0.00      PROB
ATOM   2164  CA  VAL P  37      -9.833  11.535   3.183  1.00  0.72      PROB
ATOM   2165  HA  VAL P  37      -9.479  12.449   2.729  1.00  0.00      PROB
ATOM   2166  CB  VAL P  37     -11.172  11.138   2.591  1.00  0.78      PROB
ATOM   2167  HB  VAL P  37     -11.454  10.138   2.984  1.00  0.00      PROB
ATOM   2168  CG1 VAL P  37     -12.253  12.100   2.916  1.00  0.96      PROB
ATOM   2169 HG11 VAL P  37     -11.925  13.136   2.684  1.00  0.00      PROB
ATOM   2170 HG12 VAL P  37     -12.500  12.040   3.998  1.00  0.00      PROB
ATOM   2171 HG13 VAL P  37     -13.157  11.871   2.313  1.00  0.00      PROB
ATOM   2172  CG2 VAL P  37     -11.061  11.046   1.110  1.00  0.85      PROB
ATOM   2173 HG21 VAL P  37     -10.302  10.284   0.831  1.00  0.00      PROB
ATOM   2174 HG22 VAL P  37     -10.749  12.027   0.692  1.00  0.00      PROB
ATOM   2175 HG23 VAL P  37     -12.039  10.748   0.675  1.00  0.00      PROB
ATOM   2176  C   VAL P  37      -9.974  11.931   4.644  1.00  0.73      PROB
ATOM   2177  O   VAL P  37     -10.008  13.095   4.977  1.00  0.83      PROB
ATOM   2178  N   LEU P  38     -10.037  10.968   5.564  1.00  0.69      PROB
ATOM   2179  HN  LEU P  38      -9.942  10.009   5.310  1.00  0.00      PROB
ATOM   2180  CA  LEU P  38     -10.243  11.208   6.975  1.00  0.72      PROB
ATOM   2181  HA  LEU P  38     -11.056  11.910   7.087  1.00  0.00      PROB
ATOM   2182  CB  LEU P  38     -10.576   9.878   7.671  1.00  0.74      PROB
ATOM   2183  HB1 LEU P  38      -9.711   9.199   7.523  1.00  0.00      PROB
ATOM   2184  HB2 LEU P  38     -11.464   9.449   7.162  1.00  0.00      PROB
ATOM   2185  CG  LEU P  38     -10.879   9.913   9.167  1.00  0.84      PROB
ATOM   2186  HG  LEU P  38      -9.981  10.285   9.704  1.00  0.00      PROB
ATOM   2187  CD1 LEU P  38     -12.031  10.785   9.503  1.00  0.97      PROB
ATOM   2188 HD11 LEU P  38     -12.946  10.424   8.987  1.00  0.00      PROB
ATOM   2189 HD12 LEU P  38     -11.826  11.826   9.174  1.00  0.00      PROB
ATOM   2190 HD13 LEU P  38     -12.211  10.768  10.599  1.00  0.00      PROB
ATOM   2191  CD2 LEU P  38     -11.135   8.538   9.678  1.00  0.98      PROB
ATOM   2192 HD21 LEU P  38     -10.244   7.896   9.511  1.00  0.00      PROB
ATOM   2193 HD22 LEU P  38     -12.000   8.091   9.143  1.00  0.00      PROB
ATOM   2194 HD23 LEU P  38     -11.347   8.573  10.768  1.00  0.00      PROB
ATOM   2195  C   LEU P  38      -9.096  11.887   7.685  1.00  0.75      PROB
ATOM   2196  O   LEU P  38      -9.289  12.783   8.486  1.00  0.83      PROB
ATOM   2197  N   CYS P  39      -7.856  11.481   7.397  1.00  0.72      PROB
ATOM   2198  HN  CYS P  39      -7.672  10.851   6.647  1.00  0.00      PROB
ATOM   2199  CA  CYS P  39      -6.697  11.921   8.145  1.00  0.78      PROB
ATOM   2200  HA  CYS P  39      -7.035  12.590   8.923  1.00  0.00      PROB
ATOM   2201  CB  CYS P  39      -5.958  10.715   8.759  1.00  0.83      PROB
ATOM   2202  HB1 CYS P  39      -5.050  11.086   9.280  1.00  0.00      PROB
ATOM   2203  HB2 CYS P  39      -5.637  10.042   7.936  1.00  0.00      PROB
ATOM   2204  SG  CYS P  39      -6.977   9.798   9.916  1.00  0.95      PROB
ATOM   2205  HG1 CYS P  39      -7.914   9.495   9.030  1.00  0.00      PROB
ATOM   2206  C   CYS P  39      -5.736  12.733   7.310  1.00  0.78      PROB
ATOM   2207  O   CYS P  39      -4.640  13.010   7.745  1.00  0.87      PROB
ATOM   2208  N   ASP P  40      -6.118  13.135   6.095  1.00  0.76      PROB
ATOM   2209  HN  ASP P  40      -7.003  12.857   5.735  1.00  0.00      PROB
ATOM   2210  CA  ASP P  40      -5.353  13.972   5.195  1.00  0.78      PROB
ATOM   2211  HA  ASP P  40      -5.882  14.005   4.254  1.00  0.00      PROB
ATOM   2212  CB  ASP P  40      -5.155  15.403   5.734  1.00  0.89      PROB
ATOM   2213  HB1 ASP P  40      -4.550  15.981   5.003  1.00  0.00      PROB
ATOM   2214  HB2 ASP P  40      -4.608  15.350   6.699  1.00  0.00      PROB
ATOM   2215  CG  ASP P  40      -6.405  16.109   5.954  1.00  1.00      PROB
ATOM   2216  OD1 ASP P  40      -6.930  16.411   6.004  1.00  1.47      PROB
ATOM   2217  OD2 ASP P  40      -6.859  16.460   6.039  1.00  1.61      PROB
ATOM   2218  C   ASP P  40      -4.043  13.353   4.727  1.00  0.78      PROB
ATOM   2219  O   ASP P  40      -3.075  13.968   4.564  1.00  1.05      PROB
ATOM   2220  N   CYS P  41      -3.991  12.089   4.500  1.00  0.67      PROB
ATOM   2221  HN  CYS P  41      -4.823  11.543   4.539  1.00  0.00      PROB
ATOM   2222  CA  CYS P  41      -2.806  11.328   4.178  1.00  0.66      PROB
ATOM   2223  HA  CYS P  41      -1.947  11.911   4.477  1.00  0.00      PROB
ATOM   2224  CB  CYS P  41      -2.799   9.966   4.897  1.00  0.69      PROB
ATOM   2225  HB1 CYS P  41      -1.918   9.392   4.541  1.00  0.00      PROB
ATOM   2226  HB2 CYS P  41      -3.717   9.416   4.603  1.00  0.00      PROB
ATOM   2227  SG  CYS P  41      -2.737  10.083   6.634  1.00  0.86      PROB
ATOM   2228  HG1 CYS P  41      -3.734  10.951   6.727  1.00  0.00      PROB
ATOM   2229  C   CYS P  41      -2.626  11.100   2.697  1.00  0.63      PROB
ATOM   2230  O   CYS P  41      -3.560  10.905   1.965  1.00  0.70      PROB
ATOM   2231  N   GLU P  42      -1.383  11.091   2.232  1.00  0.65      PROB
ATOM   2232  HN  GLU P  42      -0.624  11.341   2.825  1.00  0.00      PROB
ATOM   2233  CA  GLU P  42      -0.995  10.740   0.893  1.00  0.63      PROB
ATOM   2234  HA  GLU P  42      -1.873  10.797   0.267  1.00  0.00      PROB
ATOM   2235  CB  GLU P  42       0.093  11.686   0.368  1.00  0.71      PROB
ATOM   2236  HB1 GLU P  42       0.873  10.991   0.021  1.00  0.00      PROB
ATOM   2237  HB2 GLU P  42       0.423  12.208   1.280  1.00  0.00      PROB
ATOM   2238  CG  GLU P  42       0.119  12.431  -0.343  1.00  1.19      PROB
ATOM   2239  HG1 GLU P  42      -0.755  13.035  -0.064  1.00  0.00      PROB
ATOM   2240  HG2 GLU P  42      -0.070  11.865  -1.265  1.00  0.00      PROB
ATOM   2241  CD  GLU P  42       1.021  13.450  -0.821  1.00  1.14      PROB
ATOM   2242  OE1 GLU P  42       1.440  13.839  -0.982  1.00  1.61      PROB
ATOM   2243  OE2 GLU P  42       1.325  13.898  -1.031  1.00  1.61      PROB
ATOM   2244  C   GLU P  42      -0.526   9.306   0.888  1.00  0.60      PROB
ATOM   2245  O   GLU P  42       0.360   8.926   1.626  1.00  0.64      PROB
ATOM   2246  N   ILE P  43      -1.165   8.449   0.094  1.00  0.59      PROB
ATOM   2247  HN  ILE P  43      -1.793   8.768  -0.611  1.00  0.00      PROB
ATOM   2248  CA  ILE P  43      -1.010   7.009   0.179  1.00  0.58      PROB
ATOM   2249  HA  ILE P  43      -0.181   6.808   0.841  1.00  0.00      PROB
ATOM   2250  CB  ILE P  43      -2.267   6.321   0.699  1.00  0.66      PROB
ATOM   2251  HB  ILE P  43      -3.120   6.584   0.039  1.00  0.00      PROB
ATOM   2252  CG2 ILE P  43      -2.129   4.875   0.736  1.00  0.86      PROB
ATOM   2253 HG21 ILE P  43      -1.287   4.589   1.402  1.00  0.00      PROB
ATOM   2254 HG22 ILE P  43      -1.921   4.489  -0.285  1.00  0.00      PROB
ATOM   2255 HG23 ILE P  43      -3.062   4.416   1.127  1.00  0.00      PROB
ATOM   2256  CG1 ILE P  43      -2.652   6.812   2.009  1.00  0.86      PROB
ATOM   2257 HG11 ILE P  43      -3.009   7.840   1.820  1.00  0.00      PROB
ATOM   2258 HG12 ILE P  43      -1.705   6.843   2.577  1.00  0.00      PROB
ATOM   2259  CD  ILE P  43      -3.487   6.338   2.823  1.00  0.93      PROB
ATOM   2260  HD1 ILE P  43      -3.104   5.388   3.253  1.00  0.00      PROB
ATOM   2261  HD2 ILE P  43      -4.446   6.131   2.303  1.00  0.00      PROB
ATOM   2262  HD3 ILE P  43      -3.659   7.058   3.651  1.00  0.00      PROB
ATOM   2263  C   ILE P  43      -0.627   6.450  -1.168  1.00  0.58      PROB
ATOM   2264  O   ILE P  43      -1.206   6.797  -2.177  1.00  0.65      PROB
ATOM   2265  N   ALA P  44       0.358   5.546  -1.203  1.00  0.58      PROB
ATOM   2266  HN  ALA P  44       0.949   5.399  -0.414  1.00  0.00      PROB
ATOM   2267  CA  ALA P  44       0.654   4.721  -2.347  1.00  0.58      PROB
ATOM   2268  HA  ALA P  44      -0.141   4.857  -3.065  1.00  0.00      PROB
ATOM   2269  CB  ALA P  44       1.993   5.085  -2.975  1.00  0.66      PROB
ATOM   2270  HB1 ALA P  44       2.782   5.126  -2.194  1.00  0.00      PROB
ATOM   2271  HB2 ALA P  44       1.924   6.081  -3.462  1.00  0.00      PROB
ATOM   2272  HB3 ALA P  44       2.278   4.319  -3.728  1.00  0.00      PROB
ATOM   2273  C   ALA P  44       0.648   3.268  -1.926  1.00  0.55      PROB
ATOM   2274  O   ALA P  44       1.212   2.887  -0.918  1.00  0.60      PROB
ATOM   2275  N   LEU P  45      -0.038   2.419  -2.685  1.00  0.56      PROB
ATOM   2276  HN  LEU P  45      -0.478   2.730  -3.523  1.00  0.00      PROB
ATOM   2277  CA  LEU P  45      -0.217   1.019  -2.399  1.00  0.57      PROB
ATOM   2278  HA  LEU P  45       0.470   0.741  -1.614  1.00  0.00      PROB
ATOM   2279  CB  LEU P  45      -1.673   0.773  -1.960  1.00  0.62      PROB
ATOM   2280  HB1 LEU P  45      -2.321   1.250  -2.723  1.00  0.00      PROB
ATOM   2281  HB2 LEU P  45      -1.806   1.295  -0.991  1.00  0.00      PROB
ATOM   2282  CG  LEU P  45      -2.181  -0.611  -1.773  1.00  0.67      PROB
ATOM   2283  HG  LEU P  45      -2.083  -1.148  -2.739  1.00  0.00      PROB
ATOM   2284  CD1 LEU P  45      -1.521  -1.367  -0.782  1.00  0.88      PROB
ATOM   2285 HD11 LEU P  45      -1.616  -0.868   0.206  1.00  0.00      PROB
ATOM   2286 HD12 LEU P  45      -0.442  -1.457  -1.031  1.00  0.00      PROB
ATOM   2287 HD13 LEU P  45      -1.975  -2.379  -0.713  1.00  0.00      PROB
ATOM   2288  CD2 LEU P  45      -3.578  -0.661  -1.439  1.00  0.86      PROB
ATOM   2289 HD21 LEU P  45      -4.181  -0.196  -2.248  1.00  0.00      PROB
ATOM   2290 HD22 LEU P  45      -3.761  -0.104  -0.495  1.00  0.00      PROB
ATOM   2291 HD23 LEU P  45      -3.901  -1.717  -1.319  1.00  0.00      PROB
ATOM   2292  C   LEU P  45       0.133   0.209  -3.627  1.00  0.58      PROB
ATOM   2293  O   LEU P  45      -0.413   0.411  -4.696  1.00  0.63      PROB
ATOM   2294  N   ILE P  46       1.076  -0.728  -3.500  1.00  0.58      PROB
ATOM   2295  HN  ILE P  46       1.501  -0.902  -2.616  1.00  0.00      PROB
ATOM   2296  CA  ILE P  46       1.567  -1.559  -4.578  1.00  0.61      PROB
ATOM   2297  HA  ILE P  46       0.995  -1.321  -5.462  1.00  0.00      PROB
ATOM   2298  CB  ILE P  46       3.048  -1.337  -4.843  1.00  0.70      PROB
ATOM   2299  HB  ILE P  46       3.622  -1.554  -3.917  1.00  0.00      PROB
ATOM   2300  CG2 ILE P  46       3.525  -2.203  -5.918  1.00  0.94      PROB
ATOM   2301 HG21 ILE P  46       2.967  -1.991  -6.855  1.00  0.00      PROB
ATOM   2302 HG22 ILE P  46       3.367  -3.268  -5.644  1.00  0.00      PROB
ATOM   2303 HG23 ILE P  46       4.606  -2.020  -6.100  1.00  0.00      PROB
ATOM   2304  CG1 ILE P  46       3.372   0.072  -5.157  1.00  0.84      PROB
ATOM   2305 HG11 ILE P  46       2.753   0.693  -4.479  1.00  0.00      PROB
ATOM   2306 HG12 ILE P  46       3.050   0.241  -6.204  1.00  0.00      PROB
ATOM   2307  CD  ILE P  46       4.569   0.524  -5.070  1.00  1.22      PROB
ATOM   2308  HD1 ILE P  46       5.240  -0.038  -5.754  1.00  0.00      PROB
ATOM   2309  HD2 ILE P  46       4.943   0.406  -4.031  1.00  0.00      PROB
ATOM   2310  HD3 ILE P  46       4.590   1.597  -5.356  1.00  0.00      PROB
ATOM   2311  C   ILE P  46       1.313  -3.002  -4.209  1.00  0.60      PROB
ATOM   2312  O   ILE P  46       1.710  -3.457  -3.150  1.00  0.62      PROB
ATOM   2313  N   ILE P  47       0.617  -3.762  -5.064  1.00  0.62      PROB
ATOM   2314  HN  ILE P  47       0.279  -3.388  -5.923  1.00  0.00      PROB
ATOM   2315  CA  ILE P  47       0.296  -5.157  -4.835  1.00  0.62      PROB
ATOM   2316  HA  ILE P  47       0.836  -5.474  -3.955  1.00  0.00      PROB
ATOM   2317  CB  ILE P  47      -1.204  -5.397  -4.637  1.00  0.65      PROB
ATOM   2318  HB  ILE P  47      -1.749  -5.119  -5.565  1.00  0.00      PROB
ATOM   2319  CG2 ILE P  47      -1.463  -6.856  -4.318  1.00  0.75      PROB
ATOM   2320 HG21 ILE P  47      -0.793  -7.192  -3.498  1.00  0.00      PROB
ATOM   2321 HG22 ILE P  47      -1.266  -7.480  -5.216  1.00  0.00      PROB
ATOM   2322 HG23 ILE P  47      -2.517  -6.991  -3.993  1.00  0.00      PROB
ATOM   2323  CG1 ILE P  47      -1.813  -4.484  -3.578  1.00  0.70      PROB
ATOM   2324 HG11 ILE P  47      -1.440  -3.456  -3.766  1.00  0.00      PROB
ATOM   2325 HG12 ILE P  47      -1.447  -4.826  -2.588  1.00  0.00      PROB
ATOM   2326  CD  ILE P  47      -3.237  -4.423  -3.515  1.00  0.88      PROB
ATOM   2327  HD1 ILE P  47      -3.644  -5.382  -3.129  1.00  0.00      PROB
ATOM   2328  HD2 ILE P  47      -3.653  -4.244  -4.529  1.00  0.00      PROB
ATOM   2329  HD3 ILE P  47      -3.551  -3.605  -2.832  1.00  0.00      PROB
ATOM   2330  C   ILE P  47       0.791  -5.967  -6.016  1.00  0.66      PROB
ATOM   2331  O   ILE P  47       0.465  -5.699  -7.152  1.00  0.72      PROB
ATOM   2332  N   PHE P  48       1.590  -7.005  -5.771  1.00  0.69      PROB
ATOM   2333  HN  PHE P  48       1.952  -7.171  -4.858  1.00  0.00      PROB
ATOM   2334  CA  PHE P  48       1.997  -7.960  -6.773  1.00  0.74      PROB
ATOM   2335  HA  PHE P  48       1.761  -7.537  -7.738  1.00  0.00      PROB
ATOM   2336  CB  PHE P  48       3.497  -8.297  -6.706  1.00  0.80      PROB
ATOM   2337  HB1 PHE P  48       3.758  -9.005  -7.521  1.00  0.00      PROB
ATOM   2338  HB2 PHE P  48       3.736  -8.747  -5.719  1.00  0.00      PROB
ATOM   2339  CG  PHE P  48       4.342  -7.094  -6.868  1.00  0.82      PROB
ATOM   2340  CD1 PHE P  48       4.940  -6.612  -6.205  1.00  1.23      PROB
ATOM   2341  HD1 PHE P  48       4.921  -7.018  -5.209  1.00  0.00      PROB
ATOM   2342  CE1 PHE P  48       5.770  -5.529  -6.364  1.00  1.36      PROB
ATOM   2343  HE1 PHE P  48       6.265  -5.236  -5.459  1.00  0.00      PROB
ATOM   2344  CZ  PHE P  48       6.021  -4.927  -7.191  1.00  1.08      PROB
ATOM   2345  HZ  PHE P  48       6.666  -4.095  -7.288  1.00  0.00      PROB
ATOM   2346  CD2 PHE P  48       4.608  -6.482  -7.697  1.00  1.32      PROB
ATOM   2347  HD2 PHE P  48       4.116  -6.769  -8.605  1.00  0.00      PROB
ATOM   2348  CE2 PHE P  48       5.443  -5.407  -7.856  1.00  1.37      PROB
ATOM   2349  HE2 PHE P  48       5.486  -5.014  -8.856  1.00  0.00      PROB
ATOM   2350  C   PHE P  48       1.206  -9.238  -6.602  1.00  0.78      PROB
ATOM   2351  O   PHE P  48       0.944  -9.686  -5.518  1.00  0.87      PROB
ATOM   2352  N   ASN P  49       0.787  -9.849  -7.691  1.00  0.82      PROB
ATOM   2353  HN  ASN P  49       0.995  -9.484  -8.594  1.00  0.00      PROB
ATOM   2354  CA  ASN P  49       0.016 -11.060  -7.692  1.00  0.89      PROB
ATOM   2355  HA  ASN P  49       0.163 -11.559  -6.745  1.00  0.00      PROB
ATOM   2356  CB  ASN P  49      -1.459 -10.718  -7.898  1.00  0.97      PROB
ATOM   2357  HB1 ASN P  49      -1.544 -10.131  -8.837  1.00  0.00      PROB
ATOM   2358  HB2 ASN P  49      -1.784 -10.090  -7.043  1.00  0.00      PROB
ATOM   2359  CG  ASN P  49      -2.396 -11.838  -7.998  1.00  1.14      PROB
ATOM   2360  OD1 ASN P  49      -2.720 -12.114  -8.523  1.00  1.85      PROB
ATOM   2361  ND2 ASN P  49      -2.845 -12.508  -7.501  1.00  1.23      PROB
ATOM   2362 HD21 ASN P  49      -3.460 -13.146  -7.964  1.00  0.00      PROB
ATOM   2363 HD22 ASN P  49      -2.704 -12.577  -6.513  1.00  0.00      PROB
ATOM   2364  C   ASN P  49       0.572 -11.998  -8.733  1.00  0.95      PROB
ATOM   2365  O   ASN P  49       1.240 -11.590  -9.651  1.00  0.99      PROB
ATOM   2366  N   SER P  50       0.333 -13.294  -8.569  1.00  1.04      PROB
ATOM   2367  HN  SER P  50      -0.163 -13.594  -7.761  1.00  0.00      PROB
ATOM   2368  CA  SER P  50       0.706 -14.378  -9.433  1.00  1.17      PROB
ATOM   2369  HA  SER P  50       1.770 -14.532  -9.332  1.00  0.00      PROB
ATOM   2370  CB  SER P  50      -0.032 -15.629  -9.080  1.00  1.41      PROB
ATOM   2371  HB1 SER P  50      -0.082 -16.101 -10.064  1.00  0.00      PROB
ATOM   2372  HB2 SER P  50      -0.991 -15.202  -8.777  1.00  0.00      PROB
ATOM   2373  OG  SER P  50      -0.043 -16.208  -8.683  1.00  1.88      PROB
ATOM   2374  HG1 SER P  50       0.112 -15.914  -7.782  1.00  0.00      PROB
ATOM   2375  C   SER P  50       0.618 -14.168 -10.911  1.00  1.16      PROB
ATOM   2376  O   SER P  50      -0.305 -13.594 -11.394  1.00  1.20      PROB
ATOM   2377  N   ALA P  51       1.616 -14.634 -11.641  1.00  1.22      PROB
ATOM   2378  HN  ALA P  51       2.348 -15.139 -11.195  1.00  0.00      PROB
ATOM   2379  CA  ALA P  51       1.800 -14.508 -13.054  1.00  1.27      PROB
ATOM   2380  HA  ALA P  51       2.639 -15.133 -13.320  1.00  0.00      PROB
ATOM   2381  CB  ALA P  51       0.603 -14.902 -13.881  1.00  1.38      PROB
ATOM   2382  HB1 ALA P  51      -0.211 -14.157 -13.753  1.00  0.00      PROB
ATOM   2383  HB2 ALA P  51       0.229 -15.896 -13.555  1.00  0.00      PROB
ATOM   2384  HB3 ALA P  51       0.882 -14.942 -14.956  1.00  0.00      PROB
ATOM   2385  C   ALA P  51       2.365 -13.172 -13.454  1.00  1.20      PROB
ATOM   2386  O   ALA P  51       2.202 -12.725 -14.553  1.00  1.27      PROB
ATOM   2387  N   ASN P  52       3.068 -12.518 -12.547  1.00  1.14      PROB
ATOM   2388  HN  ASN P  52       3.138 -12.877 -11.621  1.00  0.00      PROB
ATOM   2389  CA  ASN P  52       3.781 -11.286 -12.748  1.00  1.13      PROB
ATOM   2390  HA  ASN P  52       4.244 -11.030 -11.807  1.00  0.00      PROB
ATOM   2391  CB  ASN P  52       4.850 -11.352 -13.840  1.00  1.29      PROB
ATOM   2392  HB1 ASN P  52       5.399 -10.387 -13.870  1.00  0.00      PROB
ATOM   2393  HB2 ASN P  52       4.358 -11.523 -14.821  1.00  0.00      PROB
ATOM   2394  CG  ASN P  52       5.823 -12.443 -13.602  1.00  1.45      PROB
ATOM   2395  OD1 ASN P  52       6.003 -13.061 -13.263  1.00  1.80      PROB
ATOM   2396  ND2 ASN P  52       6.496 -12.702 -13.800  1.00  1.94      PROB
ATOM   2397 HD21 ASN P  52       6.637 -13.684 -13.923  1.00  0.00      PROB
ATOM   2398 HD22 ASN P  52       7.255 -12.066 -13.942  1.00  0.00      PROB
ATOM   2399  C   ASN P  52       2.890 -10.090 -12.918  1.00  1.04      PROB
ATOM   2400  O   ASN P  52       3.161  -9.210 -13.673  1.00  1.16      PROB
ATOM   2401  N   ARG P  53       1.798 -10.025 -12.209  1.00  0.96      PROB
ATOM   2402  HN  ARG P  53       1.588 -10.721 -11.528  1.00  0.00      PROB
ATOM   2403  CA  ARG P  53       0.820  -8.984 -12.329  1.00  0.92      PROB
ATOM   2404  HA  ARG P  53       1.004  -8.459 -13.254  1.00  0.00      PROB
ATOM   2405  CB  ARG P  53      -0.596  -9.561 -12.321  1.00  0.99      PROB
ATOM   2406  HB1 ARG P  53      -1.318  -8.717 -12.318  1.00  0.00      PROB
ATOM   2407  HB2 ARG P  53      -0.728 -10.151 -11.390  1.00  0.00      PROB
ATOM   2408  CG  ARG P  53      -0.907 -10.441 -13.482  1.00  1.20      PROB
ATOM   2409  HG1 ARG P  53      -0.261 -11.296 -13.260  1.00  0.00      PROB
ATOM   2410  HG2 ARG P  53      -0.503  -9.838 -14.300  1.00  0.00      PROB
ATOM   2411  CD  ARG P  53      -1.604 -10.867 -13.917  1.00  1.51      PROB
ATOM   2412  HD1 ARG P  53      -2.358 -10.072 -13.925  1.00  0.00      PROB
ATOM   2413  HD2 ARG P  53      -1.841 -11.660 -13.199  1.00  0.00      PROB
ATOM   2414  NE  ARG P  53      -1.968 -11.491 -15.022  1.00  1.60      PROB
ATOM   2415  HE  ARG P  53      -1.240 -11.330 -15.627  1.00  0.00      PROB
ATOM   2416  CZ  ARG P  53      -2.581 -12.022 -15.537  1.00  2.13      PROB
ATOM   2417  NH1 ARG P  53      -2.936 -12.098 -15.137  1.00  2.90      PROB
ATOM   2418 HH11 ARG P  53      -3.381 -11.312 -14.707  1.00  0.00      PROB
ATOM   2419 HH12 ARG P  53      -3.148 -13.024 -14.826  1.00  0.00      PROB
ATOM   2420  NH2 ARG P  53      -2.853 -12.511 -16.496  1.00  2.34      PROB
ATOM   2421 HH21 ARG P  53      -2.184 -12.565 -17.237  1.00  0.00      PROB
ATOM   2422 HH22 ARG P  53      -3.767 -12.898 -16.618  1.00  0.00      PROB
ATOM   2423  C   ARG P  53       0.958  -7.919 -11.269  1.00  0.85      PROB
ATOM   2424  O   ARG P  53       1.037  -8.195 -10.105  1.00  0.89      PROB
ATOM   2425  N   LEU P  54       0.990  -6.662 -11.666  1.00  0.85      PROB
ATOM   2426  HN  LEU P  54       0.921  -6.447 -12.635  1.00  0.00      PROB
ATOM   2427  CA  LEU P  54       1.120  -5.505 -10.822  1.00  0.80      PROB
ATOM   2428  HA  LEU P  54       1.354  -5.834  -9.821  1.00  0.00      PROB
ATOM   2429  CB  LEU P  54       2.244  -4.613 -11.382  1.00  0.87      PROB
ATOM   2430  HB1 LEU P  54       2.082  -4.539 -12.477  1.00  0.00      PROB
ATOM   2431  HB2 LEU P  54       3.201  -5.140 -11.191  1.00  0.00      PROB
ATOM   2432  CG  LEU P  54       2.408  -3.201 -10.864  1.00  0.88      PROB
ATOM   2433  HG  LEU P  54       1.473  -2.642 -11.080  1.00  0.00      PROB
ATOM   2434  CD1 LEU P  54       2.677  -3.098  -9.461  1.00  0.98      PROB
ATOM   2435 HD11 LEU P  54       3.619  -3.632  -9.213  1.00  0.00      PROB
ATOM   2436 HD12 LEU P  54       1.847  -3.556  -8.882  1.00  0.00      PROB
ATOM   2437 HD13 LEU P  54       2.788  -2.030  -9.175  1.00  0.00      PROB
ATOM   2438  CD2 LEU P  54       3.465  -2.492 -11.557  1.00  1.10      PROB
ATOM   2439 HD21 LEU P  54       3.238  -2.434 -12.643  1.00  0.00      PROB
ATOM   2440 HD22 LEU P  54       4.429  -3.028 -11.425  1.00  0.00      PROB
ATOM   2441 HD23 LEU P  54       3.553  -1.459 -11.157  1.00  0.00      PROB
ATOM   2442  C   LEU P  54      -0.189  -4.756 -10.717  1.00  0.74      PROB
ATOM   2443  O   LEU P  54      -0.785  -4.380 -11.702  1.00  0.81      PROB
ATOM   2444  N   PHE P  55      -0.667  -4.523  -9.498  1.00  0.69      PROB
ATOM   2445  HN  PHE P  55      -0.189  -4.867  -8.695  1.00  0.00      PROB
ATOM   2446  CA  PHE P  55      -1.870  -3.784  -9.204  1.00  0.68      PROB
ATOM   2447  HA  PHE P  55      -2.268  -3.419 -10.139  1.00  0.00      PROB
ATOM   2448  CB  PHE P  55      -2.924  -4.656  -8.487  1.00  0.71      PROB
ATOM   2449  HB1 PHE P  55      -3.801  -4.032  -8.213  1.00  0.00      PROB
ATOM   2450  HB2 PHE P  55      -2.477  -5.108  -7.576  1.00  0.00      PROB
ATOM   2451  CG  PHE P  55      -3.415  -5.771  -9.351  1.00  0.74      PROB
ATOM   2452  CD1 PHE P  55      -4.619  -5.654 -10.002  1.00  0.83      PROB
ATOM   2453  HD1 PHE P  55      -5.182  -4.737  -9.912  1.00  0.00      PROB
ATOM   2454  CE1 PHE P  55      -5.123  -6.681 -10.767  1.00  0.93      PROB
ATOM   2455  HE1 PHE P  55      -6.070  -6.562 -11.273  1.00  0.00      PROB
ATOM   2456  CZ  PHE P  55      -4.425  -7.854 -10.888  1.00  0.95      PROB
ATOM   2457  HZ  PHE P  55      -4.813  -8.658 -11.495  1.00  0.00      PROB
ATOM   2458  CD2 PHE P  55      -2.732  -6.969  -9.459  1.00  0.81      PROB
ATOM   2459  HD2 PHE P  55      -1.798  -7.101  -8.933  1.00  0.00      PROB
ATOM   2460  CE2 PHE P  55      -3.232  -7.997 -10.232  1.00  0.91      PROB
ATOM   2461  HE2 PHE P  55      -2.679  -8.920 -10.320  1.00  0.00      PROB
ATOM   2462  C   PHE P  55      -1.493  -2.634  -8.295  1.00  0.65      PROB
ATOM   2463  O   PHE P  55      -0.724  -2.788  -7.371  1.00  0.71      PROB
ATOM   2464  N   GLN P  56      -2.002  -1.429  -8.536  1.00  0.64      PROB
ATOM   2465  HN  GLN P  56      -2.676  -1.265  -9.252  1.00  0.00      PROB
ATOM   2466  CA  GLN P  56      -1.596  -0.284  -7.759  1.00  0.62      PROB
ATOM   2467  HA  GLN P  56      -1.329  -0.631  -6.772  1.00  0.00      PROB
ATOM   2468  CB  GLN P  56      -0.409   0.434  -8.404  1.00  0.70      PROB
ATOM   2469  HB1 GLN P  56       0.278  -0.384  -8.682  1.00  0.00      PROB
ATOM   2470  HB2 GLN P  56       0.025   1.025  -7.579  1.00  0.00      PROB
ATOM   2471  CG  GLN P  56      -0.369   1.183  -9.351  1.00  1.06      PROB
ATOM   2472  HG1 GLN P  56      -1.276   1.770  -9.178  1.00  0.00      PROB
ATOM   2473  HG2 GLN P  56      -0.499   0.471 -10.172  1.00  0.00      PROB
ATOM   2474  CD  GLN P  56       0.321   2.024  -9.910  1.00  1.16      PROB
ATOM   2475  OE1 GLN P  56       1.025   1.750 -10.085  1.00  1.70      PROB
ATOM   2476  NE2 GLN P  56       0.118   3.090 -10.221  1.00  1.45      PROB
ATOM   2477 HE21 GLN P  56       0.831   3.622 -10.677  1.00  0.00      PROB
ATOM   2478 HE22 GLN P  56      -0.775   3.502 -10.041  1.00  0.00      PROB
ATOM   2479  C   GLN P  56      -2.719   0.688  -7.481  1.00  0.58      PROB
ATOM   2480  O   GLN P  56      -3.662   0.824  -8.235  1.00  0.64      PROB
ATOM   2481  N   TYR P  57      -2.612   1.403  -6.361  1.00  0.56      PROB
ATOM   2482  HN  TYR P  57      -1.906   1.189  -5.692  1.00  0.00      PROB
ATOM   2483  CA  TYR P  57      -3.458   2.512  -6.001  1.00  0.54      PROB
ATOM   2484  HA  TYR P  57      -3.889   2.905  -6.910  1.00  0.00      PROB
ATOM   2485  CB  TYR P  57      -4.588   2.084  -5.015  1.00  0.58      PROB
ATOM   2486  HB1 TYR P  57      -4.162   1.387  -4.262  1.00  0.00      PROB
ATOM   2487  HB2 TYR P  57      -5.394   1.580  -5.590  1.00  0.00      PROB
ATOM   2488  CG  TYR P  57      -5.238   3.211  -4.248  1.00  0.56      PROB
ATOM   2489  CD1 TYR P  57      -4.800   3.536  -2.971  1.00  0.60      PROB
ATOM   2490  HD1 TYR P  57      -4.045   2.927  -2.496  1.00  0.00      PROB
ATOM   2491  CE1 TYR P  57      -5.320   4.636  -2.293  1.00  0.62      PROB
ATOM   2492  HE1 TYR P  57      -4.956   4.882  -1.307  1.00  0.00      PROB
ATOM   2493  CZ  TYR P  57      -6.295   5.408  -2.876  1.00  0.60      PROB
ATOM   2494  OH  TYR P  57      -6.768   6.531  -2.200  1.00  0.67      PROB
ATOM   2495  HH  TYR P  57      -7.184   7.111  -2.842  1.00  0.00      PROB
ATOM   2496  CD2 TYR P  57      -6.249   3.977  -4.808  1.00  0.60      PROB
ATOM   2497  HD2 TYR P  57      -6.637   3.718  -5.782  1.00  0.00      PROB
ATOM   2498  CE2 TYR P  57      -6.772   5.078  -4.130  1.00  0.62      PROB
ATOM   2499  HE2 TYR P  57      -7.550   5.673  -4.585  1.00  0.00      PROB
ATOM   2500  C   TYR P  57      -2.589   3.634  -5.477  1.00  0.53      PROB
ATOM   2501  O   TYR P  57      -1.613   3.401  -4.788  1.00  0.57      PROB
ATOM   2502  N   ALA P  58      -2.938   4.883  -5.778  1.00  0.54      PROB
ATOM   2503  HN  ALA P  58      -3.631   5.085  -6.466  1.00  0.00      PROB
ATOM   2504  CA  ALA P  58      -2.344   6.017  -5.137  1.00  0.55      PROB
ATOM   2505  HA  ALA P  58      -2.067   5.722  -4.136  1.00  0.00      PROB
ATOM   2506  CB  ALA P  58      -1.121   6.513  -5.892  1.00  0.65      PROB
ATOM   2507  HB1 ALA P  58      -1.404   6.811  -6.924  1.00  0.00      PROB
ATOM   2508  HB2 ALA P  58      -0.361   5.705  -5.952  1.00  0.00      PROB
ATOM   2509  HB3 ALA P  58      -0.689   7.396  -5.374  1.00  0.00      PROB
ATOM   2510  C   ALA P  58      -3.384   7.104  -5.018  1.00  0.56      PROB
ATOM   2511  O   ALA P  58      -4.255   7.241  -5.856  1.00  0.60      PROB
ATOM   2512  N   SER P  59      -3.322   7.915  -3.957  1.00  0.57      PROB
ATOM   2513  HN  SER P  59      -2.582   7.841  -3.294  1.00  0.00      PROB
ATOM   2514  CA  SER P  59      -4.300   8.951  -3.678  1.00  0.61      PROB
ATOM   2515  HA  SER P  59      -5.254   8.619  -4.061  1.00  0.00      PROB
ATOM   2516  CB  SER P  59      -4.400   9.226  -2.169  1.00  0.69      PROB
ATOM   2517  HB1 SER P  59      -4.687   8.287  -1.649  1.00  0.00      PROB
ATOM   2518  HB2 SER P  59      -5.178   9.999  -1.994  1.00  0.00      PROB
ATOM   2519  OG  SER P  59      -3.207   9.681  -1.610  1.00  0.74      PROB
ATOM   2520  HG1 SER P  59      -3.231  10.638  -1.679  1.00  0.00      PROB
ATOM   2521  C   SER P  59      -4.012  10.242  -4.400  1.00  0.64      PROB
ATOM   2522  O   SER P  59      -4.787  11.151  -4.417  1.00  0.78      PROB
ATOM   2523  N   THR P  60      -2.873  10.321  -5.047  1.00  0.66      PROB
ATOM   2524  HN  THR P  60      -2.249   9.547  -5.015  1.00  0.00      PROB
ATOM   2525  CA  THR P  60      -2.370  11.408  -5.830  1.00  0.72      PROB
ATOM   2526  HA  THR P  60      -3.213  11.864  -6.327  1.00  0.00      PROB
ATOM   2527  CB  THR P  60      -1.646  12.439  -5.018  1.00  0.86      PROB
ATOM   2528  HB  THR P  60      -2.290  12.749  -4.168  1.00  0.00      PROB
ATOM   2529  OG1 THR P  60      -1.324  13.558  -5.737  1.00  1.04      PROB
ATOM   2530  HG1 THR P  60      -0.870  14.143  -5.126  1.00  0.00      PROB
ATOM   2531  CG2 THR P  60      -0.402  11.919  -4.429  1.00  1.00      PROB
ATOM   2532 HG21 THR P  60       0.354  11.747  -5.224  1.00  0.00      PROB
ATOM   2533 HG22 THR P  60      -0.601  10.955  -3.915  1.00  0.00      PROB
ATOM   2534 HG23 THR P  60       0.008  12.653  -3.702  1.00  0.00      PROB
ATOM   2535  C   THR P  60      -1.502  10.761  -6.862  1.00  0.73      PROB
ATOM   2536  O   THR P  60      -1.431   9.590  -6.904  1.00  0.86      PROB
ATOM   2537  N   ASP P  61      -0.858  11.473  -7.753  1.00  0.78      PROB
ATOM   2538  HN  ASP P  61      -0.943  12.465  -7.751  1.00  0.00      PROB
ATOM   2539  CA  ASP P  61       0.003  10.963  -8.788  1.00  0.83      PROB
ATOM   2540  HA  ASP P  61      -0.583  10.320  -9.427  1.00  0.00      PROB
ATOM   2541  CB  ASP P  61       0.597  12.118  -9.593  1.00  0.98      PROB
ATOM   2542  HB1 ASP P  61       1.344  11.710 -10.306  1.00  0.00      PROB
ATOM   2543  HB2 ASP P  61       1.103  12.817  -8.894  1.00  0.00      PROB
ATOM   2544  CG  ASP P  61      -0.397  12.868 -10.351  1.00  1.15      PROB
ATOM   2545  OD1 ASP P  61      -0.903  13.036 -10.667  1.00  1.65      PROB
ATOM   2546  OD2 ASP P  61      -0.652  13.315 -10.695  1.00  1.65      PROB
ATOM   2547  C   ASP P  61       1.121  10.062  -8.277  1.00  0.79      PROB
ATOM   2548  O   ASP P  61       1.933  10.450  -7.457  1.00  0.81      PROB
ATOM   2549  N   MET P  62       1.171   8.812  -8.756  1.00  0.79      PROB
ATOM   2550  HN  MET P  62       0.588   8.532  -9.514  1.00  0.00      PROB
ATOM   2551  CA  MET P  62       2.040   7.778  -8.246  1.00  0.76      PROB
ATOM   2552  HA  MET P  62       1.895   7.711  -7.178  1.00  0.00      PROB
ATOM   2553  CB  MET P  62       1.708   6.434  -8.920  1.00  0.80      PROB
ATOM   2554  HB1 MET P  62       1.811   6.570 -10.017  1.00  0.00      PROB
ATOM   2555  HB2 MET P  62       0.652   6.187  -8.684  1.00  0.00      PROB
ATOM   2556  CG  MET P  62       2.569   5.240  -8.514  1.00  0.82      PROB
ATOM   2557  HG1 MET P  62       3.625   5.481  -8.754  1.00  0.00      PROB
ATOM   2558  HG2 MET P  62       2.261   4.370  -9.130  1.00  0.00      PROB
ATOM   2559  SD  MET P  62       2.454   4.802  -6.800  1.00  0.88      PROB
ATOM   2560  CE  MET P  62       2.380   3.481  -6.808  1.00  1.25      PROB
ATOM   2561  HE1 MET P  62       3.279   3.029  -7.280  1.00  0.00      PROB
ATOM   2562  HE2 MET P  62       1.488   3.150  -7.381  1.00  0.00      PROB
ATOM   2563  HE3 MET P  62       2.307   3.095  -5.769  1.00  0.00      PROB
ATOM   2564  C   MET P  62       3.517   8.072  -8.342  1.00  0.78      PROB
ATOM   2565  O   MET P  62       4.265   7.869  -7.402  1.00  0.81      PROB
ATOM   2566  N   ASP P  63       3.978   8.608  -9.479  1.00  0.83      PROB
ATOM   2567  HN  ASP P  63       3.370   8.803 -10.244  1.00  0.00      PROB
ATOM   2568  CA  ASP P  63       5.361   8.941  -9.689  1.00  0.88      PROB
ATOM   2569  HA  ASP P  63       5.960   8.122  -9.319  1.00  0.00      PROB
ATOM   2570  CB  ASP P  63       5.649   9.180 -11.180  1.00  0.97      PROB
ATOM   2571  HB1 ASP P  63       5.168   8.357 -11.749  1.00  0.00      PROB
ATOM   2572  HB2 ASP P  63       6.749   9.129 -11.320  1.00  0.00      PROB
ATOM   2573  CG  ASP P  63       5.201  10.430 -11.778  1.00  1.05      PROB
ATOM   2574  OD1 ASP P  63       5.315  10.787 -12.387  1.00  1.57      PROB
ATOM   2575  OD2 ASP P  63       4.718  11.056 -11.715  1.00  1.41      PROB
ATOM   2576  C   ASP P  63       5.850  10.053  -8.777  1.00  0.86      PROB
ATOM   2577  O   ASP P  63       6.967  10.023  -8.298  1.00  0.90      PROB
ATOM   2578  N   ARG P  64       4.999  11.036  -8.458  1.00  0.86      PROB
ATOM   2579  HN  ARG P  64       4.100  11.093  -8.884  1.00  0.00      PROB
ATOM   2580  CA  ARG P  64       5.285  12.075  -7.500  1.00  0.89      PROB
ATOM   2581  HA  ARG P  64       6.236  12.515  -7.762  1.00  0.00      PROB
ATOM   2582  CB  ARG P  64       4.184  13.151  -7.499  1.00  0.94      PROB
ATOM   2583  HB1 ARG P  64       4.451  13.909  -6.734  1.00  0.00      PROB
ATOM   2584  HB2 ARG P  64       3.231  12.662  -7.207  1.00  0.00      PROB
ATOM   2585  CG  ARG P  64       3.956  13.859  -8.778  1.00  1.11      PROB
ATOM   2586  HG1 ARG P  64       3.073  14.510  -8.623  1.00  0.00      PROB
ATOM   2587  HG2 ARG P  64       3.709  13.081  -9.527  1.00  0.00      PROB
ATOM   2588  CD  ARG P  64       4.902  14.629  -9.330  1.00  1.37      PROB
ATOM   2589  HD1 ARG P  64       5.612  14.969  -8.547  1.00  0.00      PROB
ATOM   2590  HD2 ARG P  64       4.431  15.505  -9.825  1.00  0.00      PROB
ATOM   2591  NE  ARG P  64       5.524  14.042 -10.151  1.00  1.77      PROB
ATOM   2592  HE  ARG P  64       5.269  13.092 -10.327  1.00  0.00      PROB
ATOM   2593  CZ  ARG P  64       6.378  14.465 -10.749  1.00  2.24      PROB
ATOM   2594  NH1 ARG P  64       6.859  15.414 -10.585  1.00  2.41      PROB
ATOM   2595 HH11 ARG P  64       6.551  16.009  -9.843  1.00  0.00      PROB
ATOM   2596 HH12 ARG P  64       7.614  15.701 -11.175  1.00  0.00      PROB
ATOM   2597  NH2 ARG P  64       6.760  13.931 -11.563  1.00  2.80      PROB
ATOM   2598 HH21 ARG P  64       6.366  13.045 -11.809  1.00  0.00      PROB
ATOM   2599 HH22 ARG P  64       7.519  14.306 -12.095  1.00  0.00      PROB
ATOM   2600  C   ARG P  64       5.490  11.556  -6.086  1.00  0.85      PROB
ATOM   2601  O   ARG P  64       6.404  11.963  -5.393  1.00  0.88      PROB
ATOM   2602  N   VAL P  65       4.660  10.600  -5.638  1.00  0.81      PROB
ATOM   2603  HN  VAL P  65       3.884  10.289  -6.181  1.00  0.00      PROB
ATOM   2604  CA  VAL P  65       4.819   9.951  -4.351  1.00  0.78      PROB
ATOM   2605  HA  VAL P  65       4.991  10.724  -3.616  1.00  0.00      PROB
ATOM   2606  CB  VAL P  65       3.613   9.132  -3.960  1.00  0.81      PROB
ATOM   2607  HB  VAL P  65       3.346   8.508  -4.837  1.00  0.00      PROB
ATOM   2608  CG1 VAL P  65       3.687   8.365  -2.973  1.00  1.19      PROB
ATOM   2609 HG11 VAL P  65       3.746   8.956  -2.034  1.00  0.00      PROB
ATOM   2610 HG12 VAL P  65       4.597   7.733  -3.052  1.00  0.00      PROB
ATOM   2611 HG13 VAL P  65       2.785   7.718  -2.929  1.00  0.00      PROB
ATOM   2612  CG2 VAL P  65       2.598   9.775  -3.658  1.00  1.06      PROB
ATOM   2613 HG21 VAL P  65       2.377  10.531  -4.442  1.00  0.00      PROB
ATOM   2614 HG22 VAL P  65       2.757  10.301  -2.693  1.00  0.00      PROB
ATOM   2615 HG23 VAL P  65       1.728   9.090  -3.571  1.00  0.00      PROB
ATOM   2616  C   VAL P  65       6.089   9.127  -4.273  1.00  0.78      PROB
ATOM   2617  O   VAL P  65       6.826   9.180  -3.300  1.00  0.81      PROB
ATOM   2618  N   LEU P  66       6.417   8.374  -5.335  1.00  0.79      PROB
ATOM   2619  HN  LEU P  66       5.808   8.288  -6.119  1.00  0.00      PROB
ATOM   2620  CA  LEU P  66       7.658   7.638  -5.428  1.00  0.80      PROB
ATOM   2621  HA  LEU P  66       7.787   7.089  -4.507  1.00  0.00      PROB
ATOM   2622  CB  LEU P  66       7.648   6.675  -6.619  1.00  0.86      PROB
ATOM   2623  HB1 LEU P  66       8.691   6.329  -6.773  1.00  0.00      PROB
ATOM   2624  HB2 LEU P  66       7.323   7.253  -7.508  1.00  0.00      PROB
ATOM   2625  CG  LEU P  66       6.837   5.534  -6.543  1.00  0.95      PROB
ATOM   2626  HG  LEU P  66       5.793   5.875  -6.385  1.00  0.00      PROB
ATOM   2627  CD1 LEU P  66       6.837   4.717  -7.585  1.00  1.26      PROB
ATOM   2628 HD11 LEU P  66       7.813   4.192  -7.659  1.00  0.00      PROB
ATOM   2629 HD12 LEU P  66       6.674   5.296  -8.519  1.00  0.00      PROB
ATOM   2630 HD13 LEU P  66       6.034   3.958  -7.470  1.00  0.00      PROB
ATOM   2631  CD2 LEU P  66       7.066   4.659  -5.595  1.00  1.23      PROB
ATOM   2632 HD21 LEU P  66       6.957   5.138  -4.599  1.00  0.00      PROB
ATOM   2633 HD22 LEU P  66       8.100   4.263  -5.687  1.00  0.00      PROB
ATOM   2634 HD23 LEU P  66       6.338   3.823  -5.668  1.00  0.00      PROB
ATOM   2635  C   LEU P  66       8.902   8.508  -5.462  1.00  0.86      PROB
ATOM   2636  O   LEU P  66       9.900   8.204  -4.829  1.00  0.90      PROB
ATOM   2637  N   LEU P  67       8.863   9.643  -6.173  1.00  0.89      PROB
ATOM   2638  HN  LEU P  67       8.081   9.860  -6.750  1.00  0.00      PROB
ATOM   2639  CA  LEU P  67       9.916  10.633  -6.174  1.00  0.96      PROB
ATOM   2640  HA  LEU P  67      10.846  10.139  -6.412  1.00  0.00      PROB
ATOM   2641  CB  LEU P  67       9.600  11.719  -7.214  1.00  1.03      PROB
ATOM   2642  HB1 LEU P  67       8.712  12.265  -6.838  1.00  0.00      PROB
ATOM   2643  HB2 LEU P  67       9.333  11.189  -8.150  1.00  0.00      PROB
ATOM   2644  CG  LEU P  67      10.501  12.646  -7.548  1.00  1.39      PROB
ATOM   2645  HG  LEU P  67      10.677  13.235  -6.628  1.00  0.00      PROB
ATOM   2646  CD1 LEU P  67      11.569  12.412  -7.983  1.00  1.64      PROB
ATOM   2647 HD11 LEU P  67      11.498  12.187  -9.069  1.00  0.00      PROB
ATOM   2648 HD12 LEU P  67      12.003  11.530  -7.465  1.00  0.00      PROB
ATOM   2649 HD13 LEU P  67      12.234  13.291  -7.846  1.00  0.00      PROB
ATOM   2650  CD2 LEU P  67      10.303  13.411  -8.413  1.00  1.81      PROB
ATOM   2651 HD21 LEU P  67       9.400  14.018  -8.187  1.00  0.00      PROB
ATOM   2652 HD22 LEU P  67      10.135  12.868  -9.367  1.00  0.00      PROB
ATOM   2653 HD23 LEU P  67      11.172  14.094  -8.520  1.00  0.00      PROB
ATOM   2654  C   LEU P  67      10.163  11.246  -4.808  1.00  0.96      PROB
ATOM   2655  O   LEU P  67      11.290  11.353  -4.355  1.00  1.03      PROB
ATOM   2656  N   LYS P  68       9.098  11.598  -4.081  1.00  0.92      PROB
ATOM   2657  HN  LYS P  68       8.177  11.566  -4.461  1.00  0.00      PROB
ATOM   2658  CA  LYS P  68       9.187  12.046  -2.710  1.00  0.95      PROB
ATOM   2659  HA  LYS P  68       9.939  12.819  -2.658  1.00  0.00      PROB
ATOM   2660  CB  LYS P  68       7.832  12.585  -2.236  1.00  0.99      PROB
ATOM   2661  HB1 LYS P  68       7.277  11.658  -2.041  1.00  0.00      PROB
ATOM   2662  HB2 LYS P  68       7.457  13.079  -3.142  1.00  0.00      PROB
ATOM   2663  CG  LYS P  68       7.497  13.167  -1.540  1.00  1.39      PROB
ATOM   2664  HG1 LYS P  68       8.195  14.011  -1.606  1.00  0.00      PROB
ATOM   2665  HG2 LYS P  68       7.692  12.568  -0.641  1.00  0.00      PROB
ATOM   2666  CD  LYS P  68       6.253  13.845  -1.175  1.00  1.42      PROB
ATOM   2667  HD1 LYS P  68       6.177  14.431  -2.075  1.00  0.00      PROB
ATOM   2668  HD2 LYS P  68       6.660  14.379  -0.334  1.00  0.00      PROB
ATOM   2669  CE  LYS P  68       5.436  13.929  -0.946  1.00  1.73      PROB
ATOM   2670  HE1 LYS P  68       5.474  13.377  -0.010  1.00  0.00      PROB
ATOM   2671  HE2 LYS P  68       4.983  13.373  -1.763  1.00  0.00      PROB
ATOM   2672  NZ  LYS P  68       4.321  14.660  -0.635  1.00  1.74      PROB
ATOM   2673  HZ1 LYS P  68       4.254  15.479  -1.273  1.00  0.00      PROB
ATOM   2674  HZ2 LYS P  68       4.387  14.991   0.349  1.00  0.00      PROB
ATOM   2675  HZ3 LYS P  68       3.475  14.065  -0.744  1.00  0.00      PROB
ATOM   2676  C   LYS P  68       9.727  11.002  -1.755  1.00  0.91      PROB
ATOM   2677  O   LYS P  68      10.565  11.285  -0.921  1.00  0.98      PROB
ATOM   2678  N   TYR P  69       9.291   9.745  -1.905  1.00  0.85      PROB
ATOM   2679  HN  TYR P  69       8.589   9.531  -2.579  1.00  0.00      PROB
ATOM   2680  CA  TYR P  69       9.760   8.609  -1.149  1.00  0.83      PROB
ATOM   2681  HA  TYR P  69       9.696   8.846  -0.097  1.00  0.00      PROB
ATOM   2682  CB  TYR P  69       8.876   7.386  -1.490  1.00  0.82      PROB
ATOM   2683  HB1 TYR P  69       8.896   7.220  -2.588  1.00  0.00      PROB
ATOM   2684  HB2 TYR P  69       7.837   7.585  -1.152  1.00  0.00      PROB
ATOM   2685  CG  TYR P  69       9.305   6.114  -0.850  1.00  0.82      PROB
ATOM   2686  CD1 TYR P  69       9.933   5.144  -1.545  1.00  0.98      PROB
ATOM   2687  HD1 TYR P  69      10.083   5.267  -2.607  1.00  0.00      PROB
ATOM   2688  CE1 TYR P  69      10.387   4.001  -0.930  1.00  1.06      PROB
ATOM   2689  HE1 TYR P  69      10.904   3.250  -1.509  1.00  0.00      PROB
ATOM   2690  CZ  TYR P  69      10.193   3.812   0.383  1.00  1.01      PROB
ATOM   2691  OH  TYR P  69      10.677   2.699   1.018  1.00  1.20      PROB
ATOM   2692  HH  TYR P  69      10.432   2.756   1.945  1.00  0.00      PROB
ATOM   2693  CD2 TYR P  69       9.096   5.896   0.461  1.00  0.86      PROB
ATOM   2694  HD2 TYR P  69       8.575   6.641   1.044  1.00  0.00      PROB
ATOM   2695  CE2 TYR P  69       9.531   4.746   1.073  1.00  0.95      PROB
ATOM   2696  HE2 TYR P  69       9.336   4.595   2.124  1.00  0.00      PROB
ATOM   2697  C   TYR P  69      11.242   8.317  -1.311  1.00  0.87      PROB
ATOM   2698  O   TYR P  69      11.940   8.059  -0.349  1.00  0.90      PROB
ATOM   2699  N   THR P  70      11.763   8.380  -2.542  1.00  0.91      PROB
ATOM   2700  HN  THR P  70      11.209   8.655  -3.324  1.00  0.00      PROB
ATOM   2701  CA  THR P  70      13.140   8.064  -2.844  1.00  1.01      PROB
ATOM   2702  HA  THR P  70      13.391   7.176  -2.284  1.00  0.00      PROB
ATOM   2703  CB  THR P  70      13.417   7.830  -4.301  1.00  1.10      PROB
ATOM   2704  HB  THR P  70      14.496   8.037  -4.431  1.00  0.00      PROB
ATOM   2705  OG1 THR P  70      13.011   8.258  -5.023  1.00  1.63      PROB
ATOM   2706  HG1 THR P  70      12.065   8.200  -4.868  1.00  0.00      PROB
ATOM   2707  CG2 THR P  70      13.262   6.960  -4.759  1.00  1.57      PROB
ATOM   2708 HG21 THR P  70      12.172   6.763  -4.847  1.00  0.00      PROB
ATOM   2709 HG22 THR P  70      13.725   6.137  -4.174  1.00  0.00      PROB
ATOM   2710 HG23 THR P  70      13.701   6.986  -5.779  1.00  0.00      PROB
ATOM   2711  C   THR P  70      14.119   9.049  -2.311  1.00  1.11      PROB
ATOM   2712  O   THR P  70      15.215   8.710  -1.995  1.00  1.27      PROB
ATOM   2713  N   GLU P  71      13.735  10.298  -2.154  1.00  1.13      PROB
ATOM   2714  HN  GLU P  71      12.829  10.594  -2.443  1.00  0.00      PROB
ATOM   2715  CA  GLU P  71      14.543  11.319  -1.577  1.00  1.28      PROB
ATOM   2716  HA  GLU P  71      15.579  11.034  -1.684  1.00  0.00      PROB
ATOM   2717  CB  GLU P  71      14.277  12.617  -2.277  1.00  1.47      PROB
ATOM   2718  HB1 GLU P  71      14.808  13.421  -1.726  1.00  0.00      PROB
ATOM   2719  HB2 GLU P  71      13.185  12.813  -2.238  1.00  0.00      PROB
ATOM   2720  CG  GLU P  71      14.683  12.669  -3.625  1.00  1.76      PROB
ATOM   2721  HG1 GLU P  71      13.755  12.680  -4.231  1.00  0.00      PROB
ATOM   2722  HG2 GLU P  71      15.241  11.732  -3.819  1.00  0.00      PROB
ATOM   2723  CD  GLU P  71      15.389  13.582  -4.071  1.00  1.92      PROB
ATOM   2724  OE1 GLU P  71      15.729  13.882  -4.228  1.00  2.41      PROB
ATOM   2725  OE2 GLU P  71      15.624  14.017  -4.285  1.00  2.30      PROB
ATOM   2726  C   GLU P  71      14.366  11.485  -0.091  1.00  1.21      PROB
ATOM   2727  O   GLU P  71      15.036  12.225   0.519  1.00  1.33      PROB
ATOM   2728  N   TYR P  72      13.465  10.782   0.541  1.00  1.12      PROB
ATOM   2729  HN  TYR P  72      12.902  10.128   0.044  1.00  0.00      PROB
ATOM   2730  CA  TYR P  72      13.181  10.851   1.946  1.00  1.07      PROB
ATOM   2731  HA  TYR P  72      13.336  11.868   2.274  1.00  0.00      PROB
ATOM   2732  CB  TYR P  72      11.734  10.418   2.200  1.00  1.07      PROB
ATOM   2733  HB1 TYR P  72      11.686   9.308   2.212  1.00  0.00      PROB
ATOM   2734  HB2 TYR P  72      11.090  10.819   1.389  1.00  0.00      PROB
ATOM   2735  CG  TYR P  72      11.176  10.873   3.439  1.00  1.14      PROB
ATOM   2736  CD1 TYR P  72      11.057  10.719   4.157  1.00  1.86      PROB
ATOM   2737  HD1 TYR P  72      11.472   9.769   4.346  1.00  0.00      PROB
ATOM   2738  CE1 TYR P  72      10.533  11.155   5.300  1.00  2.08      PROB
ATOM   2739  HE1 TYR P  72      10.778  10.426   6.005  1.00  0.00      PROB
ATOM   2740  CZ  TYR P  72      10.098  11.737   5.730  1.00  1.62      PROB
ATOM   2741  OH  TYR P  72       9.565  12.170   6.872  1.00  1.96      PROB
ATOM   2742  HH  TYR P  72       8.890  12.818   6.657  1.00  0.00      PROB
ATOM   2743  CD2 TYR P  72      10.731  11.459   3.885  1.00  1.44      PROB
ATOM   2744  HD2 TYR P  72      10.497  12.197   3.189  1.00  0.00      PROB
ATOM   2745  CE2 TYR P  72      10.193  11.890   5.024  1.00  1.60      PROB
ATOM   2746  HE2 TYR P  72       9.720  12.813   4.828  1.00  0.00      PROB
ATOM   2747  C   TYR P  72      14.145  10.019   2.746  1.00  1.08      PROB
ATOM   2748  O   TYR P  72      14.557   8.988   2.347  1.00  1.17      PROB
ATOM   2749  N   SER P  73      14.527  10.451   3.914  1.00  1.12      PROB
ATOM   2750  HN  SER P  73      14.219  11.335   4.254  1.00  0.00      PROB
ATOM   2751  CA  SER P  73      15.394   9.737   4.803  1.00  1.20      PROB
ATOM   2752  HA  SER P  73      15.579   8.765   4.371  1.00  0.00      PROB
ATOM   2753  CB  SER P  73      16.695  10.460   5.019  1.00  1.42      PROB
ATOM   2754  HB1 SER P  73      16.439  11.327   5.656  1.00  0.00      PROB
ATOM   2755  HB2 SER P  73      17.003  10.803   4.014  1.00  0.00      PROB
ATOM   2756  OG  SER P  73      17.486  10.126   5.397  1.00  1.71      PROB
ATOM   2757  HG1 SER P  73      17.301  10.002   6.331  1.00  0.00      PROB
ATOM   2758  C   SER P  73      14.738   9.495   6.119  1.00  1.14      PROB
ATOM   2759  O   SER P  73      14.114  10.348   6.644  1.00  1.17      PROB
ATOM   2760  N   GLU P  74      14.866   8.312   6.665  1.00  1.17      PROB
ATOM   2761  HN  GLU P  74      15.343   7.594   6.168  1.00  0.00      PROB
ATOM   2762  CA  GLU P  74      14.387   7.894   7.947  1.00  1.19      PROB
ATOM   2763  HA  GLU P  74      14.563   6.832   8.029  1.00  0.00      PROB
ATOM   2764  CB  GLU P  74      15.068   8.617   9.087  1.00  1.35      PROB
ATOM   2765  HB1 GLU P  74      14.522   8.363  10.019  1.00  0.00      PROB
ATOM   2766  HB2 GLU P  74      14.973   9.706   8.897  1.00  0.00      PROB
ATOM   2767  CG  GLU P  74      16.374   8.352   9.295  1.00  1.69      PROB
ATOM   2768  HG1 GLU P  74      16.921   8.705   8.397  1.00  0.00      PROB
ATOM   2769  HG2 GLU P  74      16.470   7.250   9.376  1.00  0.00      PROB
ATOM   2770  CD  GLU P  74      16.998   8.853  10.327  1.00  1.99      PROB
ATOM   2771  OE1 GLU P  74      17.214   9.077  10.766  1.00  2.43      PROB
ATOM   2772  OE2 GLU P  74      17.293   9.022  10.713  1.00  2.46      PROB
ATOM   2773  C   GLU P  74      12.886   7.812   8.147  1.00  1.09      PROB
ATOM   2774  O   GLU P  74      12.309   8.718   8.698  1.00  1.13      PROB
ATOM   2775  N   PRO P  75      12.192   6.769   7.740  1.00  1.02      PROB
ATOM   2776  CD  PRO P  75      12.722   5.728   6.916  1.00  1.10      PROB
ATOM   2777  HD1 PRO P  75      13.532   5.198   7.460  1.00  0.00      PROB
ATOM   2778  HD2 PRO P  75      13.119   6.163   5.975  1.00  0.00      PROB
ATOM   2779  CA  PRO P  75      10.832   6.483   8.154  1.00  0.96      PROB
ATOM   2780  HA  PRO P  75      10.160   7.236   7.775  1.00  0.00      PROB
ATOM   2781  CB  PRO P  75      10.577   5.086   7.623  1.00  1.00      PROB
ATOM   2782  HB1 PRO P  75       9.569   5.027   7.160  1.00  0.00      PROB
ATOM   2783  HB2 PRO P  75      10.638   4.343   8.446  1.00  0.00      PROB
ATOM   2784  CG  PRO P  75      11.586   4.831   6.649  1.00  1.15      PROB
ATOM   2785  HG1 PRO P  75      11.916   3.772   6.714  1.00  0.00      PROB
ATOM   2786  HG2 PRO P  75      11.185   5.020   5.630  1.00  0.00      PROB
ATOM   2787  C   PRO P  75      10.542   6.570   9.633  1.00  0.95      PROB
ATOM   2788  O   PRO P  75      11.352   6.164  10.427  1.00  1.04      PROB
ATOM   2789  N   HSD P  76       9.378   7.080  10.027  1.00  0.93      PROB
ATOM   2790  HN  HSD P  76       8.749   7.489   9.372  1.00  0.00      PROB
ATOM   2791  CA  HSD P  76       8.925   7.092  11.397  1.00  0.96      PROB
ATOM   2792  HA  HSD P  76       9.757   7.382  12.021  1.00  0.00      PROB
ATOM   2793  CB  HSD P  76       7.763   8.067  11.579  1.00  1.01      PROB
ATOM   2794  HB1 HSD P  76       6.836   7.467  11.487  1.00  0.00      PROB
ATOM   2795  HB2 HSD P  76       7.825   8.785  10.737  1.00  0.00      PROB
ATOM   2796  ND1 HSD P  76       7.774   9.252  13.295  1.00  1.77      PROB
ATOM   2797  HD1 HSD P  76       8.682   9.273  13.306  1.00  0.00      PROB
ATOM   2798  CG  HSD P  76       7.625   8.731  12.565  1.00  1.21      PROB
ATOM   2799  CE1 HSD P  76       7.548   9.791  14.058  1.00  2.15      PROB
ATOM   2800  HE1 HSD P  76       7.893  10.325  14.828  1.00  0.00      PROB
ATOM   2801  NE2 HSD P  76       7.258   9.662  13.867  1.00  2.37      PROB
ATOM   2802  CD2 HSD P  76       7.305   8.996  12.929  1.00  1.93      PROB
ATOM   2803  HD2 HSD P  76       6.308   8.868  12.718  1.00  0.00      PROB
ATOM   2804  C   HSD P  76       8.511   5.719  11.865  1.00  0.94      PROB
ATOM   2805  O   HSD P  76       8.727   5.358  12.992  1.00  1.03      PROB
ATOM   2806  N   GLU P  77       7.938   4.910  10.981  1.00  0.88      PROB
ATOM   2807  HN  GLU P  77       7.692   5.230  10.070  1.00  0.00      PROB
ATOM   2808  CA  GLU P  77       7.629   3.539  11.250  1.00  0.89      PROB
ATOM   2809  HA  GLU P  77       8.316   3.190  12.006  1.00  0.00      PROB
ATOM   2810  CB  GLU P  77       6.194   3.362  11.728  1.00  1.00      PROB
ATOM   2811  HB1 GLU P  77       5.772   3.904  10.910  1.00  0.00      PROB
ATOM   2812  HB2 GLU P  77       6.341   3.922  12.625  1.00  0.00      PROB
ATOM   2813  CG  GLU P  77       5.448   3.036  11.979  1.00  1.29      PROB
ATOM   2814  HG1 GLU P  77       5.871   2.307  12.646  1.00  0.00      PROB
ATOM   2815  HG2 GLU P  77       5.170   2.654  11.013  1.00  0.00      PROB
ATOM   2816  CD  GLU P  77       4.087   2.955  12.546  1.00  1.19      PROB
ATOM   2817  OE1 GLU P  77       3.547   2.981  12.780  1.00  1.61      PROB
ATOM   2818  OE2 GLU P  77       3.543   2.855  12.791  1.00  1.62      PROB
ATOM   2819  C   GLU P  77       7.852   2.730  10.004  1.00  0.84      PROB
ATOM   2820  O   GLU P  77       7.496   3.134   8.920  1.00  0.84      PROB
ATOM   2821  N   SER P  78       8.462   1.560  10.136  1.00  0.87      PROB
ATOM   2822  HN  SER P  78       8.829   1.268  11.015  1.00  0.00      PROB
ATOM   2823  CA  SER P  78       8.649   0.626   9.058  1.00  0.85      PROB
ATOM   2824  HA  SER P  78       7.966   0.898   8.267  1.00  0.00      PROB
ATOM   2825  CB  SER P  78      10.093   0.631   8.529  1.00  0.90      PROB
ATOM   2826  HB1 SER P  78      10.770   0.269   9.332  1.00  0.00      PROB
ATOM   2827  HB2 SER P  78      10.369   1.671   8.253  1.00  0.00      PROB
ATOM   2828  OG  SER P  78      10.282  -0.148   7.447  1.00  1.03      PROB
ATOM   2829  HG1 SER P  78      10.365  -1.045   7.778  1.00  0.00      PROB
ATOM   2830  C   SER P  78       8.288  -0.744   9.558  1.00  0.87      PROB
ATOM   2831  O   SER P  78       8.914  -1.271  10.404  1.00  1.04      PROB
ATOM   2832  N   ARG P  79       7.239  -1.349   9.068  1.00  0.82      PROB
ATOM   2833  HN  ARG P  79       6.744  -0.962   8.295  1.00  0.00      PROB
ATOM   2834  CA  ARG P  79       6.701  -2.592   9.568  1.00  0.84      PROB
ATOM   2835  HA  ARG P  79       7.290  -2.885  10.424  1.00  0.00      PROB
ATOM   2836  CB  ARG P  79       5.217  -2.454   9.969  1.00  0.84      PROB
ATOM   2837  HB1 ARG P  79       4.866  -3.439  10.341  1.00  0.00      PROB
ATOM   2838  HB2 ARG P  79       4.637  -2.184   9.061  1.00  0.00      PROB
ATOM   2839  CG  ARG P  79       4.928  -1.406  11.049  1.00  0.87      PROB
ATOM   2840  HG1 ARG P  79       3.837  -1.416  11.254  1.00  0.00      PROB
ATOM   2841  HG2 ARG P  79       5.210  -0.411  10.646  1.00  0.00      PROB
ATOM   2842  CD  ARG P  79       5.638  -1.599  12.334  1.00  0.99      PROB
ATOM   2843  HD1 ARG P  79       6.734  -1.485  12.190  1.00  0.00      PROB
ATOM   2844  HD2 ARG P  79       5.410  -2.602  12.754  1.00  0.00      PROB
ATOM   2845  NE  ARG P  79       5.197  -0.600  13.277  1.00  1.05      PROB
ATOM   2846  HE  ARG P  79       4.452  -0.007  12.979  1.00  0.00      PROB
ATOM   2847  CZ  ARG P  79       5.637  -0.398  14.406  1.00  1.27      PROB
ATOM   2848  NH1 ARG P  79       6.575  -1.022  14.853  1.00  1.51      PROB
ATOM   2849 HH11 ARG P  79       7.016  -1.727  14.298  1.00  0.00      PROB
ATOM   2850 HH12 ARG P  79       6.908  -0.832  15.777  1.00  0.00      PROB
ATOM   2851  NH2 ARG P  79       5.117   0.497  15.115  1.00  1.44      PROB
ATOM   2852 HH21 ARG P  79       5.361   0.574  16.082  1.00  0.00      PROB
ATOM   2853 HH22 ARG P  79       4.459   1.134  14.713  1.00  0.00      PROB
ATOM   2854  C   ARG P  79       6.846  -3.722   8.574  1.00  0.85      PROB
ATOM   2855  O   ARG P  79       6.735  -3.566   7.384  1.00  0.87      PROB
ATOM   2856  N   THR P  80       7.096  -4.913   9.070  1.00  0.95      PROB
ATOM   2857  HN  THR P  80       7.275  -5.014  10.044  1.00  0.00      PROB
ATOM   2858  CA  THR P  80       7.146  -6.158   8.337  1.00  1.00      PROB
ATOM   2859  HA  THR P  80       6.961  -5.930   7.298  1.00  0.00      PROB
ATOM   2860  CB  THR P  80       8.449  -6.854   8.474  1.00  1.24      PROB
ATOM   2861  HB  THR P  80       8.591  -7.511   7.590  1.00  0.00      PROB
ATOM   2862  OG1 THR P  80       8.532  -7.332   9.159  1.00  2.14      PROB
ATOM   2863  HG1 THR P  80       8.742  -6.731   9.877  1.00  0.00      PROB
ATOM   2864  CG2 THR P  80       9.502  -6.442   8.524  1.00  1.24      PROB
ATOM   2865 HG21 THR P  80       9.659  -5.911   9.487  1.00  0.00      PROB
ATOM   2866 HG22 THR P  80       9.667  -5.725   7.692  1.00  0.00      PROB
ATOM   2867 HG23 THR P  80      10.237  -7.272   8.453  1.00  0.00      PROB
ATOM   2868  C   THR P  80       6.039  -7.054   8.792  1.00  0.92      PROB
ATOM   2869  O   THR P  80       5.345  -6.734   9.726  1.00  0.89      PROB
ATOM   2870  N   ASN P  81       5.824  -8.217   8.153  1.00  0.95      PROB
ATOM   2871  HN  ASN P  81       6.371  -8.474   7.360  1.00  0.00      PROB
ATOM   2872  CA  ASN P  81       4.811  -9.185   8.536  1.00  0.95      PROB
ATOM   2873  HA  ASN P  81       3.850  -8.697   8.474  1.00  0.00      PROB
ATOM   2874  CB  ASN P  81       4.832 -10.431   7.623  1.00  1.02      PROB
ATOM   2875  HB1 ASN P  81       4.197 -11.224   8.072  1.00  0.00      PROB
ATOM   2876  HB2 ASN P  81       5.875 -10.804   7.537  1.00  0.00      PROB
ATOM   2877  CG  ASN P  81       4.317 -10.119   6.252  1.00  1.02      PROB
ATOM   2878  OD1 ASN P  81       3.847  -9.068   5.950  1.00  0.98      PROB
ATOM   2879  ND2 ASN P  81       4.379 -11.074   5.398  1.00  1.22      PROB
ATOM   2880 HD21 ASN P  81       4.051 -10.932   4.464  1.00  0.00      PROB
ATOM   2881 HD22 ASN P  81       4.755 -11.961   5.666  1.00  0.00      PROB
ATOM   2882  C   ASN P  81       4.940  -9.667   9.971  1.00  0.99      PROB
ATOM   2883  O   ASN P  81       3.965  -9.759  10.691  1.00  1.00      PROB
ATOM   2884  N   THR P  82       6.167  -9.936  10.431  1.00  1.05      PROB
ATOM   2885  HN  THR P  82       6.962  -9.874   9.834  1.00  0.00      PROB
ATOM   2886  CA  THR P  82       6.458 -10.332  11.798  1.00  1.11      PROB
ATOM   2887  HA  THR P  82       5.806 -11.159  12.038  1.00  0.00      PROB
ATOM   2888  CB  THR P  82       7.893 -10.740  12.015  1.00  1.24      PROB
ATOM   2889  HB  THR P  82       8.418  -9.846  12.406  1.00  0.00      PROB
ATOM   2890  OG1 THR P  82       8.469 -11.088  11.286  1.00  1.54      PROB
ATOM   2891  HG1 THR P  82       9.374 -10.970  11.584  1.00  0.00      PROB
ATOM   2892  CG2 THR P  82       8.108 -11.513  12.642  1.00  1.93      PROB
ATOM   2893 HG21 THR P  82       7.776 -12.473  12.192  1.00  0.00      PROB
ATOM   2894 HG22 THR P  82       7.580 -11.373  13.610  1.00  0.00      PROB
ATOM   2895 HG23 THR P  82       9.204 -11.564  12.818  1.00  0.00      PROB
ATOM   2896  C   THR P  82       6.076  -9.295  12.821  1.00  1.07      PROB
ATOM   2897  O   THR P  82       5.541  -9.625  13.858  1.00  1.12      PROB
ATOM   2898  N   ASP P  83       6.288  -8.003  12.532  1.00  1.02      PROB
ATOM   2899  HN  ASP P  83       6.755  -7.731  11.694  1.00  0.00      PROB
ATOM   2900  CA  ASP P  83       5.871  -6.914  13.385  1.00  1.00      PROB
ATOM   2901  HA  ASP P  83       6.283  -7.082  14.369  1.00  0.00      PROB
ATOM   2902  CB  ASP P  83       6.362  -5.572  12.821  1.00  0.99      PROB
ATOM   2903  HB1 ASP P  83       5.985  -4.754  13.470  1.00  0.00      PROB
ATOM   2904  HB2 ASP P  83       5.951  -5.444  11.797  1.00  0.00      PROB
ATOM   2905  CG  ASP P  83       7.784  -5.465  12.748  1.00  1.09      PROB
ATOM   2906  OD1 ASP P  83       8.330  -5.327  12.628  1.00  1.62      PROB
ATOM   2907  OD2 ASP P  83       8.378  -5.448  12.835  1.00  1.59      PROB
ATOM   2908  C   ASP P  83       4.366  -6.846  13.569  1.00  0.98      PROB
ATOM   2909  O   ASP P  83       3.874  -6.673  14.666  1.00  1.05      PROB
ATOM   2910  N   ILE P  84       3.591  -7.011  12.487  1.00  0.94      PROB
ATOM   2911  HN  ILE P  84       3.987  -7.105  11.578  1.00  0.00      PROB
ATOM   2912  CA  ILE P  84       2.144  -7.067  12.538  1.00  0.94      PROB
ATOM   2913  HA  ILE P  84       1.806  -6.233  13.135  1.00  0.00      PROB
ATOM   2914  CB  ILE P  84       1.514  -7.003  11.155  1.00  0.91      PROB
ATOM   2915  HB  ILE P  84       1.880  -7.859  10.548  1.00  0.00      PROB
ATOM   2916  CG2 ILE P  84      -0.003  -7.060  11.233  1.00  0.96      PROB
ATOM   2917 HG21 ILE P  84      -0.376  -6.317  11.970  1.00  0.00      PROB
ATOM   2918 HG22 ILE P  84      -0.327  -8.073  11.555  1.00  0.00      PROB
ATOM   2919 HG23 ILE P  84      -0.442  -6.825  10.240  1.00  0.00      PROB
ATOM   2920  CG1 ILE P  84       1.949  -5.774  10.369  1.00  0.91      PROB
ATOM   2921 HG11 ILE P  84       1.467  -5.849   9.373  1.00  0.00      PROB
ATOM   2922 HG12 ILE P  84       3.048  -5.848  10.249  1.00  0.00      PROB
ATOM   2923  CD  ILE P  84       1.698  -4.543  10.822  1.00  1.13      PROB
ATOM   2924  HD1 ILE P  84       2.184  -4.393  11.810  1.00  0.00      PROB
ATOM   2925  HD2 ILE P  84       0.603  -4.400  10.940  1.00  0.00      PROB
ATOM   2926  HD3 ILE P  84       2.100  -3.789  10.111  1.00  0.00      PROB
ATOM   2927  C   ILE P  84       1.658  -8.272  13.314  1.00  1.01      PROB
ATOM   2928  O   ILE P  84       0.811  -8.163  14.177  1.00  1.09      PROB
ATOM   2929  N   LEU P  85       2.249  -9.450  13.076  1.00  1.04      PROB
ATOM   2930  HN  LEU P  85       2.944  -9.536  12.368  1.00  0.00      PROB
ATOM   2931  CA  LEU P  85       1.958 -10.671  13.786  1.00  1.13      PROB
ATOM   2932  HA  LEU P  85       0.896 -10.856  13.726  1.00  0.00      PROB
ATOM   2933  CB  LEU P  85       2.746 -11.822  13.149  1.00  1.16      PROB
ATOM   2934  HB1 LEU P  85       3.819 -11.540  13.176  1.00  0.00      PROB
ATOM   2935  HB2 LEU P  85       2.418 -11.899  12.092  1.00  0.00      PROB
ATOM   2936  CG  LEU P  85       2.632 -13.184  13.747  1.00  1.30      PROB
ATOM   2937  HG  LEU P  85       2.973 -13.123  14.801  1.00  0.00      PROB
ATOM   2938  CD1 LEU P  85       1.409 -13.729  13.741  1.00  1.56      PROB
ATOM   2939 HD11 LEU P  85       1.114 -13.993  12.703  1.00  0.00      PROB
ATOM   2940 HD12 LEU P  85       0.670 -13.005  14.147  1.00  0.00      PROB
ATOM   2941 HD13 LEU P  85       1.404 -14.654  14.357  1.00  0.00      PROB
ATOM   2942  CD2 LEU P  85       3.422 -14.101  13.159  1.00  1.54      PROB
ATOM   2943 HD21 LEU P  85       4.487 -13.798  13.244  1.00  0.00      PROB
ATOM   2944 HD22 LEU P  85       3.163 -14.189  12.082  1.00  0.00      PROB
ATOM   2945 HD23 LEU P  85       3.293 -15.086  13.656  1.00  0.00      PROB
ATOM   2946  C   LEU P  85       2.217 -10.595  15.281  1.00  1.19      PROB
ATOM   2947  O   LEU P  85       1.401 -10.998  16.088  1.00  1.27      PROB
ATOM   2948  N   GLU P  86       3.344 -10.010  15.699  1.00  1.19      PROB
ATOM   2949  HN  GLU P  86       4.026  -9.686  15.048  1.00  0.00      PROB
ATOM   2950  CA  GLU P  86       3.675  -9.796  17.081  1.00  1.27      PROB
ATOM   2951  HA  GLU P  86       3.466 -10.709  17.619  1.00  0.00      PROB
ATOM   2952  CB  GLU P  86       5.123  -9.421  17.237  1.00  1.35      PROB
ATOM   2953  HB1 GLU P  86       5.230  -8.924  18.223  1.00  0.00      PROB
ATOM   2954  HB2 GLU P  86       5.363  -8.693  16.435  1.00  0.00      PROB
ATOM   2955  CG  GLU P  86       6.006 -10.355  17.182  1.00  1.65      PROB
ATOM   2956  HG1 GLU P  86       6.929  -9.845  16.851  1.00  0.00      PROB
ATOM   2957  HG2 GLU P  86       5.643 -11.033  16.388  1.00  0.00      PROB
ATOM   2958  CD  GLU P  86       6.370 -11.078  18.027  1.00  1.99      PROB
ATOM   2959  OE1 GLU P  86       6.534 -11.313  18.392  1.00  2.55      PROB
ATOM   2960  OE2 GLU P  86       6.507 -11.428  18.340  1.00  2.43      PROB
ATOM   2961  C   GLU P  86       2.817  -8.799  17.770  1.00  1.26      PROB
ATOM   2962  O   GLU P  86       2.568  -8.925  18.912  1.00  1.38      PROB
ATOM   2963  N   THR P  87       2.297  -7.796  17.074  1.00  1.22      PROB
ATOM   2964  HN  THR P  87       2.551  -7.662  16.120  1.00  0.00      PROB
ATOM   2965  CA  THR P  87       1.359  -6.833  17.575  1.00  1.27      PROB
ATOM   2966  HA  THR P  87       1.721  -6.511  18.540  1.00  0.00      PROB
ATOM   2967  CB  THR P  87       1.166  -5.639  16.693  1.00  1.28      PROB
ATOM   2968  HB  THR P  87       0.725  -5.970  15.729  1.00  0.00      PROB
ATOM   2969  OG1 THR P  87       2.219  -5.038  16.447  1.00  1.49      PROB
ATOM   2970  HG1 THR P  87       2.789  -5.672  16.006  1.00  0.00      PROB
ATOM   2971  CG2 THR P  87       0.377  -4.647  17.177  1.00  1.43      PROB
ATOM   2972 HG21 THR P  87       0.801  -4.249  18.124  1.00  0.00      PROB
ATOM   2973 HG22 THR P  87      -0.642  -5.040  17.382  1.00  0.00      PROB
ATOM   2974 HG23 THR P  87       0.317  -3.818  16.440  1.00  0.00      PROB
ATOM   2975  C   THR P  87       0.061  -7.424  17.871  1.00  1.38      PROB
ATOM   2976  O   THR P  87      -0.564  -7.124  18.733  1.00  1.60      PROB
ATOM   2977  N   LEU P  88      -0.369  -8.318  17.171  1.00  1.51      PROB
ATOM   2978  HN  LEU P  88       0.147  -8.621  16.375  1.00  0.00      PROB
ATOM   2979  CA  LEU P  88      -1.561  -9.001  17.366  1.00  1.75      PROB
ATOM   2980  HA  LEU P  88      -2.314  -8.282  17.652  1.00  0.00      PROB
ATOM   2981  CB  LEU P  88      -1.958  -9.687  16.175  1.00  1.97      PROB
ATOM   2982  HB1 LEU P  88      -2.513 -10.584  16.513  1.00  0.00      PROB
ATOM   2983  HB2 LEU P  88      -1.019 -10.001  15.679  1.00  0.00      PROB
ATOM   2984  CG  LEU P  88      -2.533  -9.261  15.442  1.00  2.28      PROB
ATOM   2985  HG  LEU P  88      -1.883  -8.447  15.098  1.00  0.00      PROB
ATOM   2986  CD1 LEU P  88      -2.950  -9.508  14.658  1.00  2.97      PROB
ATOM   2987 HD11 LEU P  88      -2.928 -10.613  14.545  1.00  0.00      PROB
ATOM   2988 HD12 LEU P  88      -2.426  -9.053  13.791  1.00  0.00      PROB
ATOM   2989 HD13 LEU P  88      -4.010  -9.174  14.672  1.00  0.00      PROB
ATOM   2990  CD2 LEU P  88      -3.341  -8.999  15.296  1.00  2.56      PROB
ATOM   2991 HD21 LEU P  88      -3.687  -8.348  16.127  1.00  0.00      PROB
ATOM   2992 HD22 LEU P  88      -4.017  -9.878  15.229  1.00  0.00      PROB
ATOM   2993 HD23 LEU P  88      -3.385  -8.420  14.349  1.00  0.00      PROB
ATOM   2994  C   LEU P  88      -1.540  -9.948  18.457  1.00  1.96      PROB
ATOM   2995  O   LEU P  88      -2.326 -10.276  18.921  1.00  2.16      PROB
ATOM   2996  N   LYS P  89      -0.636 -10.398  18.905  1.00  2.25      PROB
ATOM   2997  HN  LYS P  89       0.242 -10.167  18.503  1.00  0.00      PROB
ATOM   2998  CA  LYS P  89      -0.497 -11.265  19.974  1.00  2.51      PROB
ATOM   2999  HA  LYS P  89      -1.238 -12.042  19.860  1.00  0.00      PROB
ATOM   3000  CB  LYS P  89       0.609 -11.757  20.036  1.00  3.16      PROB
ATOM   3001  HB1 LYS P  89       0.649 -12.369  20.960  1.00  0.00      PROB
ATOM   3002  HB2 LYS P  89       1.339 -10.926  20.120  1.00  0.00      PROB
ATOM   3003  CG  LYS P  89       0.898 -12.328  19.292  1.00  3.77      PROB
ATOM   3004  HG1 LYS P  89       0.821 -11.702  18.382  1.00  0.00      PROB
ATOM   3005  HG2 LYS P  89       0.158 -13.150  19.235  1.00  0.00      PROB
ATOM   3006  CD  LYS P  89       1.979 -12.853  19.241  1.00  4.18      PROB
ATOM   3007  HD1 LYS P  89       1.563 -13.720  18.816  1.00  0.00      PROB
ATOM   3008  HD2 LYS P  89       2.077 -12.803  20.286  1.00  0.00      PROB
ATOM   3009  CE  LYS P  89       2.624 -13.114  19.178  1.00  4.61      PROB
ATOM   3010  HE1 LYS P  89       2.885 -12.385  18.462  1.00  0.00      PROB
ATOM   3011  HE2 LYS P  89       2.251 -14.046  18.855  1.00  0.00      PROB
ATOM   3012  NZ  LYS P  89       3.672 -13.529  19.114  1.00  5.07      PROB
ATOM   3013  HZ1 LYS P  89       3.815 -14.228  19.871  1.00  0.00      PROB
ATOM   3014  HZ2 LYS P  89       4.358 -12.755  19.222  1.00  0.00      PROB
ATOM   3015  HZ3 LYS P  89       3.808 -13.986  18.190  1.00  0.00      PROB
ATOM   3016  C   LYS P  89      -0.768 -10.965  21.222  1.00  2.29      PROB
ATOM   3017  O   LYS P  89      -0.749 -10.630  21.705  1.00  2.48      PROB
ATOM   3018  N   ARG P  90      -1.045 -11.085  21.781  1.00  2.55      PROB
ATOM   3019  HN  ARG P  90      -1.531 -11.893  21.658  1.00  0.00      PROB
ATOM   3020  CA  ARG P  90      -1.319 -10.857  22.975  1.00  2.70      PROB
ATOM   3021  HA  ARG P  90      -0.714  -9.999  23.203  1.00  0.00      PROB
ATOM   3022  CB  ARG P  90      -1.740 -10.771  23.170  1.00  3.63      PROB
ATOM   3023  HB1 ARG P  90      -2.176  -9.828  23.028  1.00  0.00      PROB
ATOM   3024  HB2 ARG P  90      -2.045 -11.356  23.985  1.00  0.00      PROB
ATOM   3025  CG  ARG P  90      -1.505 -11.022  22.737  1.00  4.43      PROB
ATOM   3026  HG1 ARG P  90      -0.611 -10.608  22.326  1.00  0.00      PROB
ATOM   3027  HG2 ARG P  90      -2.128 -11.550  22.049  1.00  0.00      PROB
ATOM   3028  CD  ARG P  90      -1.506 -11.066  22.892  1.00  5.19      PROB
ATOM   3029  HD1 ARG P  90      -2.435 -11.556  23.229  1.00  0.00      PROB
ATOM   3030  HD2 ARG P  90      -1.187 -10.282  23.599  1.00  0.00      PROB
ATOM   3031  NE  ARG P  90      -1.294 -11.254  22.825  1.00  6.09      PROB
ATOM   3032  HE  ARG P  90      -0.913 -11.036  21.943  1.00  0.00      PROB
ATOM   3033  CZ  ARG P  90      -1.257 -11.318  22.856  1.00  7.02      PROB
ATOM   3034  NH1 ARG P  90      -1.406 -11.217  22.948  1.00  7.37      PROB
ATOM   3035 HH11 ARG P  90      -2.024 -11.696  23.572  1.00  0.00      PROB
ATOM   3036 HH12 ARG P  90      -1.525 -10.239  22.780  1.00  0.00      PROB
ATOM   3037  NH2 ARG P  90      -1.054 -11.496  22.798  1.00  7.90      PROB
ATOM   3038 HH21 ARG P  90      -0.102 -11.189  22.808  1.00  0.00      PROB
ATOM   3039 HH22 ARG P  90      -1.271 -12.447  22.578  1.00  0.00      PROB
ATOM   3040  C   ARG P  90      -1.307 -11.075  23.826  1.00  2.82      PROB
ATOM   3041  O   ARG P  90      -1.247 -11.461  23.624  1.00  3.36      PROB
ATOM   3042  N   ARG P  91      -1.354 -10.821  24.794  1.00  2.88      PROB
ATOM   3043  HN  ARG P  91      -1.514  -9.883  24.806  1.00  0.00      PROB
ATOM   3044  CA  ARG P  91      -1.330 -10.981  25.674  1.00  3.46      PROB
ATOM   3045  HA  ARG P  91      -0.986 -11.997  25.709  1.00  0.00      PROB
ATOM   3046  CB  ARG P  91      -1.048 -10.712  26.115  1.00  3.84      PROB
ATOM   3047  HB1 ARG P  91      -0.669 -11.319  26.926  1.00  0.00      PROB
ATOM   3048  HB2 ARG P  91      -1.407  -9.744  26.437  1.00  0.00      PROB
ATOM   3049  CG  ARG P  91      -0.628 -10.773  25.285  1.00  4.10      PROB
ATOM   3050  HG1 ARG P  91       0.095  -9.940  25.297  1.00  0.00      PROB
ATOM   3051  HG2 ARG P  91      -1.438 -10.559  24.567  1.00  0.00      PROB
ATOM   3052  CD  ARG P  91      -0.286 -11.277  24.994  1.00  4.56      PROB
ATOM   3053  HD1 ARG P  91      -1.009 -12.092  24.783  1.00  0.00      PROB
ATOM   3054  HD2 ARG P  91       0.480 -11.621  25.719  1.00  0.00      PROB
ATOM   3055  NE  ARG P  91      -0.015 -11.198  24.523  1.00  5.25      PROB
ATOM   3056  HE  ARG P  91      -0.191 -10.334  24.057  1.00  0.00      PROB
ATOM   3057  CZ  ARG P  91       0.363 -11.557  24.262  1.00  5.97      PROB
ATOM   3058  NH1 ARG P  91       0.534 -12.033  24.370  1.00  6.23      PROB
ATOM   3059 HH11 ARG P  91      -0.023 -12.830  24.135  1.00  0.00      PROB
ATOM   3060 HH12 ARG P  91       1.422 -12.157  24.814  1.00  0.00      PROB
ATOM   3061  NH2 ARG P  91       0.580 -11.432  23.871  1.00  6.75      PROB
ATOM   3062 HH21 ARG P  91       1.167 -10.622  23.862  1.00  0.00      PROB
ATOM   3063 HH22 ARG P  91       0.461 -11.973  23.038  1.00  0.00      PROB
ATOM   3064  C   ARG P  91      -1.760 -10.912  26.587  1.00  3.96      PROB
ATOM   3065  OT1 ARG P  91      -1.915 -10.817  26.954  1.00  4.31      PROB
ATOM   3066  OT2 ARG P  91      -1.944 -10.961  26.950  1.00  4.44      PROB
ATOM   3067  N   LYS P  76      -2.219  12.289 -15.795  1.00  5.61      PROC
ATOM   3068  HT1 LYS P  76      -2.780  12.463 -14.937  1.00  0.00      PROC
ATOM   3069  HT2 LYS P  76      -2.184  13.156 -16.368  1.00  0.00      PROC
ATOM   3070  HT3 LYS P  76      -1.253  12.012 -15.527  1.00  0.00      PROC
ATOM   3071  CA  LYS P  76      -2.549  11.714 -16.211  1.00  4.79      PROC
ATOM   3072  HA  LYS P  76      -3.542  12.057 -16.459  1.00  0.00      PROC
ATOM   3073  CB  LYS P  76      -2.147  11.473 -16.938  1.00  5.09      PROC
ATOM   3074  HB1 LYS P  76      -2.945  10.892 -17.402  1.00  0.00      PROC
ATOM   3075  HB2 LYS P  76      -1.373  10.833 -16.513  1.00  0.00      PROC
ATOM   3076  CG  LYS P  76      -1.958  11.597 -17.264  1.00  5.59      PROC
ATOM   3077  HG1 LYS P  76      -1.086  12.024 -16.780  1.00  0.00      PROC
ATOM   3078  HG2 LYS P  76      -2.675  12.349 -17.577  1.00  0.00      PROC
ATOM   3079  CD  LYS P  76      -1.753  11.507 -17.709  1.00  6.18      PROC
ATOM   3080  HD1 LYS P  76      -2.628  11.719 -18.310  1.00  0.00      PROC
ATOM   3081  HD2 LYS P  76      -1.579  10.448 -17.569  1.00  0.00      PROC
ATOM   3082  CE  LYS P  76      -1.588  11.543 -17.881  1.00  6.95      PROC
ATOM   3083  HE1 LYS P  76      -0.900  12.112 -17.274  1.00  0.00      PROC
ATOM   3084  HE2 LYS P  76      -2.216  12.131 -18.533  1.00  0.00      PROC
ATOM   3085  NZ  LYS P  76      -1.409  11.492 -18.069  1.00  7.71      PROC
ATOM   3086  HZ1 LYS P  76      -1.806  10.815 -18.751  1.00  0.00      PROC
ATOM   3087  HZ2 LYS P  76      -0.556  11.086 -17.634  1.00  0.00      PROC
ATOM   3088  HZ3 LYS P  76      -1.161  12.375 -18.560  1.00  0.00      PROC
ATOM   3089  C   LYS P  76      -2.494  10.826 -16.004  1.00  4.01      PROC
ATOM   3090  O   LYS P  76      -1.996  10.485 -15.708  1.00  4.24      PROC
ATOM   3091  N   ARG P  77      -3.015  10.421 -16.146  1.00  3.44      PROC
ATOM   3092  HN  ARG P  77      -3.856  10.772 -16.550  1.00  0.00      PROC
ATOM   3093  CA  ARG P  77      -2.999   9.540 -15.986  1.00  3.00      PROC
ATOM   3094  HA  ARG P  77      -2.546   9.296 -15.042  1.00  0.00      PROC
ATOM   3095  CB  ARG P  77      -3.936   9.514 -15.989  1.00  3.14      PROC
ATOM   3096  HB1 ARG P  77      -4.128   9.232 -14.950  1.00  0.00      PROC
ATOM   3097  HB2 ARG P  77      -4.107   8.675 -16.669  1.00  0.00      PROC
ATOM   3098  CG  ARG P  77      -4.720  10.049 -16.172  1.00  3.32      PROC
ATOM   3099  HG1 ARG P  77      -4.858   9.979 -17.266  1.00  0.00      PROC
ATOM   3100  HG2 ARG P  77      -4.427  11.079 -15.899  1.00  0.00      PROC
ATOM   3101  CD  ARG P  77      -5.569   9.946 -15.821  1.00  3.77      PROC
ATOM   3102  HD1 ARG P  77      -6.270   9.935 -16.680  1.00  0.00      PROC
ATOM   3103  HD2 ARG P  77      -5.758  10.830 -15.178  1.00  0.00      PROC
ATOM   3104  NE  ARG P  77      -5.721   9.516 -15.513  1.00  4.41      PROC
ATOM   3105  HE  ARG P  77      -5.038   8.795 -15.471  1.00  0.00      PROC
ATOM   3106  CZ  ARG P  77      -6.370   9.359 -15.100  1.00  5.07      PROC
ATOM   3107  NH1 ARG P  77      -7.005   9.548 -14.953  1.00  5.24      PROC
ATOM   3108 HH11 ARG P  77      -7.751   9.323 -15.579  1.00  0.00      PROC
ATOM   3109 HH12 ARG P  77      -7.194  10.051 -14.110  1.00  0.00      PROC
ATOM   3110  NH2 ARG P  77      -6.388   8.999 -14.809  1.00  5.87      PROC
ATOM   3111 HH21 ARG P  77      -5.983   9.072 -13.897  1.00  0.00      PROC
ATOM   3112 HH22 ARG P  77      -6.832   8.149 -15.092  1.00  0.00      PROC
ATOM   3113  C   ARG P  77      -2.194   8.576 -16.486  1.00  2.57      PROC
ATOM   3114  O   ARG P  77      -2.326   8.200 -16.995  1.00  2.80      PROC
ATOM   3115  N   SER P  78      -1.317   8.154 -16.338  1.00  2.39      PROC
ATOM   3116  HN  SER P  78      -0.879   8.577 -15.584  1.00  0.00      PROC
ATOM   3117  CA  SER P  78      -0.450   7.243 -16.722  1.00  2.05      PROC
ATOM   3118  HA  SER P  78      -0.902   6.804 -17.595  1.00  0.00      PROC
ATOM   3119  CB  SER P  78       0.811   7.475 -17.027  1.00  2.49      PROC
ATOM   3120  HB1 SER P  78       1.078   8.419 -16.514  1.00  0.00      PROC
ATOM   3121  HB2 SER P  78       0.835   7.622 -18.125  1.00  0.00      PROC
ATOM   3122  OG  SER P  78       1.445   6.957 -16.866  1.00  2.95      PROC
ATOM   3123  HG1 SER P  78       1.561   6.969 -15.913  1.00  0.00      PROC
ATOM   3124  C   SER P  78      -0.372   6.393 -15.981  1.00  1.72      PROC
ATOM   3125  O   SER P  78      -0.445   6.594 -15.102  1.00  2.09      PROC
ATOM   3126  N   ALA P  79      -0.221   5.406 -16.327  1.00  1.63      PROC
ATOM   3127  HN  ALA P  79      -0.167   5.230 -17.305  1.00  0.00      PROC
ATOM   3128  CA  ALA P  79      -0.112   4.514 -15.717  1.00  2.01      PROC
ATOM   3129  HA  ALA P  79      -0.323   4.762 -14.687  1.00  0.00      PROC
ATOM   3130  CB  ALA P  79      -0.868   3.742 -16.126  1.00  2.52      PROC
ATOM   3131  HB1 ALA P  79      -0.646   3.518 -17.191  1.00  0.00      PROC
ATOM   3132  HB2 ALA P  79      -1.899   4.149 -16.057  1.00  0.00      PROC
ATOM   3133  HB3 ALA P  79      -0.798   2.799 -15.543  1.00  0.00      PROC
ATOM   3134  C   ALA P  79       1.227   4.020 -15.709  1.00  2.08      PROC
ATOM   3135  O   ALA P  79       1.499   3.383 -15.110  1.00  2.68      PROC
ATOM   3136  N   VAL P  80       2.104   4.315 -16.370  1.00  1.69      PROC
ATOM   3137  HN  VAL P  80       1.916   5.003 -17.056  1.00  0.00      PROC
ATOM   3138  CA  VAL P  80       3.429   3.923 -16.445  1.00  1.81      PROC
ATOM   3139  HA  VAL P  80       3.509   2.976 -15.933  1.00  0.00      PROC
ATOM   3140  CB  VAL P  80       3.932   3.785 -17.788  1.00  1.81      PROC
ATOM   3141  HB  VAL P  80       3.571   4.716 -18.237  1.00  0.00      PROC
ATOM   3142  CG1 VAL P  80       4.632   3.675 -18.208  1.00  2.29      PROC
ATOM   3143 HG11 VAL P  80       4.654   2.658 -18.654  1.00  0.00      PROC
ATOM   3144 HG12 VAL P  80       5.503   3.782 -17.526  1.00  0.00      PROC
ATOM   3145 HG13 VAL P  80       4.703   4.423 -19.027  1.00  0.00      PROC
ATOM   3146  CG2 VAL P  80       3.789   3.311 -18.279  1.00  2.19      PROC
ATOM   3147 HG21 VAL P  80       2.706   3.334 -18.528  1.00  0.00      PROC
ATOM   3148 HG22 VAL P  80       4.047   2.295 -17.911  1.00  0.00      PROC
ATOM   3149 HG23 VAL P  80       4.369   3.534 -19.200  1.00  0.00      PROC
ATOM   3150  C   VAL P  80       4.249   4.808 -15.704  1.00  1.84      PROC
ATOM   3151  O   VAL P  80       4.035   5.910 -15.698  1.00  1.78      PROC
ATOM   3152  N   ALA P  81       5.197   4.335 -15.022  1.00  2.13      PROC
ATOM   3153  HN  ALA P  81       5.339   3.350 -14.977  1.00  0.00      PROC
ATOM   3154  CA  ALA P  81       6.096   5.062 -14.301  1.00  2.33      PROC
ATOM   3155  HA  ALA P  81       5.546   5.733 -13.659  1.00  0.00      PROC
ATOM   3156  CB  ALA P  81       6.933   4.195 -13.518  1.00  2.74      PROC
ATOM   3157  HB1 ALA P  81       7.620   3.627 -14.181  1.00  0.00      PROC
ATOM   3158  HB2 ALA P  81       6.306   3.472 -12.954  1.00  0.00      PROC
ATOM   3159  HB3 ALA P  81       7.541   4.796 -12.808  1.00  0.00      PROC
ATOM   3160  C   ALA P  81       6.979   5.950 -15.061  1.00  2.14      PROC
ATOM   3161  O   ALA P  81       7.441   5.656 -16.088  1.00  1.95      PROC
ATOM   3162  N   SER P  82       7.225   7.085 -14.560  1.00  2.29      PROC
ATOM   3163  HN  SER P  82       6.816   7.352 -13.692  1.00  0.00      PROC
ATOM   3164  CA  SER P  82       8.055   8.055 -15.129  1.00  2.21      PROC
ATOM   3165  HA  SER P  82       7.799   8.138 -16.175  1.00  0.00      PROC
ATOM   3166  CB  SER P  82       7.893   9.333 -14.473  1.00  2.55      PROC
ATOM   3167  HB1 SER P  82       6.983   9.148 -13.893  1.00  0.00      PROC
ATOM   3168  HB2 SER P  82       7.703   9.980 -15.336  1.00  0.00      PROC
ATOM   3169  OG  SER P  82       8.333   9.977 -13.882  1.00  2.34      PROC
ATOM   3170  HG1 SER P  82       7.629  10.417 -13.399  1.00  0.00      PROC
ATOM   3171  C   SER P  82       9.512   7.729 -15.214  1.00  2.16      PROC
ATOM   3172  O   SER P  82      10.078   7.081 -14.378  1.00  2.22      PROC
ATOM   3173  N   SER P  83      10.169   8.186 -16.256  1.00  2.08      PROC
ATOM   3174  HN  SER P  83       9.707   8.730 -16.951  1.00  0.00      PROC
ATOM   3175  CA  SER P  83      11.565   7.962 -16.499  1.00  1.98      PROC
ATOM   3176  HA  SER P  83      11.747   6.900 -16.429  1.00  0.00      PROC
ATOM   3177  CB  SER P  83      11.976   8.473 -17.863  1.00  2.09      PROC
ATOM   3178  HB1 SER P  83      12.020   9.565 -17.721  1.00  0.00      PROC
ATOM   3179  HB2 SER P  83      11.123   8.197 -18.504  1.00  0.00      PROC
ATOM   3180  OG  SER P  83      12.570   8.347 -18.323  1.00  2.47      PROC
ATOM   3181  HG1 SER P  83      13.349   8.613 -17.829  1.00  0.00      PROC
ATOM   3182  C   SER P  83      12.466   8.525 -15.445  1.00  1.86      PROC
ATOM   3183  O   SER P  83      13.420   7.919 -15.064  1.00  1.73      PROC
ATOM   3184  N   VAL P  84      12.160   9.685 -14.907  1.00  1.94      PROC
ATOM   3185  HN  VAL P  84      11.384  10.214 -15.239  1.00  0.00      PROC
ATOM   3186  CA  VAL P  84      12.885  10.289 -13.824  1.00  1.87      PROC
ATOM   3187  HA  VAL P  84      13.933  10.275 -14.084  1.00  0.00      PROC
ATOM   3188  CB  VAL P  84      12.449  11.678 -13.565  1.00  2.07      PROC
ATOM   3189  HB  VAL P  84      11.423  11.537 -13.194  1.00  0.00      PROC
ATOM   3190  CG1 VAL P  84      12.701  12.268 -13.134  1.00  2.42      PROC
ATOM   3191 HG11 VAL P  84      13.619  11.973 -12.583  1.00  0.00      PROC
ATOM   3192 HG12 VAL P  84      11.922  12.557 -12.397  1.00  0.00      PROC
ATOM   3193 HG13 VAL P  84      12.941  13.136 -13.785  1.00  0.00      PROC
ATOM   3194  CG2 VAL P  84      12.340  12.347 -14.008  1.00  2.39      PROC
ATOM   3195 HG21 VAL P  84      11.580  12.163 -14.797  1.00  0.00      PROC
ATOM   3196 HG22 VAL P  84      13.295  12.637 -14.496  1.00  0.00      PROC
ATOM   3197 HG23 VAL P  84      11.984  13.176 -13.360  1.00  0.00      PROC
ATOM   3198  C   VAL P  84      12.867   9.483 -12.565  1.00  1.77      PROC
ATOM   3199  O   VAL P  84      13.859   9.319 -11.908  1.00  1.66      PROC
ATOM   3200  N   VAL P  85      11.740   8.900 -12.233  1.00  1.87      PROC
ATOM   3201  HN  VAL P  85      10.903   9.056 -12.750  1.00  0.00      PROC
ATOM   3202  CA  VAL P  85      11.618   8.012 -11.127  1.00  1.88      PROC
ATOM   3203  HA  VAL P  85      12.096   8.474 -10.276  1.00  0.00      PROC
ATOM   3204  CB  VAL P  85      10.195   7.726 -10.822  1.00  2.13      PROC
ATOM   3205  HB  VAL P  85       9.705   7.309 -11.727  1.00  0.00      PROC
ATOM   3206  CG1 VAL P  85      10.069   6.755  -9.708  1.00  2.27      PROC
ATOM   3207 HG11 VAL P  85      10.696   7.076  -8.849  1.00  0.00      PROC
ATOM   3208 HG12 VAL P  85      10.410   5.751 -10.041  1.00  0.00      PROC
ATOM   3209 HG13 VAL P  85       9.011   6.698  -9.373  1.00  0.00      PROC
ATOM   3210  CG2 VAL P  85       9.535   8.979 -10.443  1.00  2.34      PROC
ATOM   3211 HG21 VAL P  85       9.437   9.642 -11.329  1.00  0.00      PROC
ATOM   3212 HG22 VAL P  85      10.137   9.505  -9.671  1.00  0.00      PROC
ATOM   3213 HG23 VAL P  85       8.520   8.766 -10.045  1.00  0.00      PROC
ATOM   3214  C   VAL P  85      12.398   6.774 -11.321  1.00  1.77      PROC
ATOM   3215  O   VAL P  85      13.046   6.303 -10.416  1.00  1.71      PROC
ATOM   3216  N   LYS P  86      12.411   6.239 -12.537  1.00  1.78      PROC
ATOM   3217  HN  LYS P  86      11.842   6.599 -13.272  1.00  0.00      PROC
ATOM   3218  CA  LYS P  86      13.219   5.137 -12.875  1.00  1.74      PROC
ATOM   3219  HA  LYS P  86      13.036   4.356 -12.152  1.00  0.00      PROC
ATOM   3220  CB  LYS P  86      12.901   4.639 -14.283  1.00  1.87      PROC
ATOM   3221  HB1 LYS P  86      13.872   4.268 -14.652  1.00  0.00      PROC
ATOM   3222  HB2 LYS P  86      12.617   5.557 -14.824  1.00  0.00      PROC
ATOM   3223  CG  LYS P  86      12.319   4.033 -14.579  1.00  2.60      PROC
ATOM   3224  HG1 LYS P  86      11.427   4.657 -14.652  1.00  0.00      PROC
ATOM   3225  HG2 LYS P  86      12.283   3.375 -13.709  1.00  0.00      PROC
ATOM   3226  CD  LYS P  86      12.100   3.312 -15.361  1.00  2.93      PROC
ATOM   3227  HD1 LYS P  86      11.267   3.845 -15.795  1.00  0.00      PROC
ATOM   3228  HD2 LYS P  86      11.803   2.504 -14.709  1.00  0.00      PROC
ATOM   3229  CE  LYS P  86      12.283   2.814 -16.066  1.00  3.45      PROC
ATOM   3230  HE1 LYS P  86      13.136   2.324 -15.631  1.00  0.00      PROC
ATOM   3231  HE2 LYS P  86      12.502   3.637 -16.722  1.00  0.00      PROC
ATOM   3232  NZ  LYS P  86      12.225   2.168 -16.809  1.00  3.79      PROC
ATOM   3233  HZ1 LYS P  86      11.450   2.441 -17.447  1.00  0.00      PROC
ATOM   3234  HZ2 LYS P  86      12.042   1.218 -16.429  1.00  0.00      PROC
ATOM   3235  HZ3 LYS P  86      13.122   2.163 -17.335  1.00  0.00      PROC
ATOM   3236  C   LYS P  86      14.674   5.379 -12.708  1.00  1.55      PROC
ATOM   3237  O   LYS P  86      15.385   4.573 -12.186  1.00  1.57      PROC
ATOM   3238  N   GLN P  87      15.144   6.526 -13.111  1.00  1.44      PROC
ATOM   3239  HN  GLN P  87      14.578   7.174 -13.614  1.00  0.00      PROC
ATOM   3240  CA  GLN P  87      16.473   6.936 -12.871  1.00  1.35      PROC
ATOM   3241  HA  GLN P  87      17.131   6.136 -13.174  1.00  0.00      PROC
ATOM   3242  CB  GLN P  87      16.780   8.183 -13.639  1.00  1.43      PROC
ATOM   3243  HB1 GLN P  87      17.775   8.541 -13.304  1.00  0.00      PROC
ATOM   3244  HB2 GLN P  87      16.013   8.937 -13.366  1.00  0.00      PROC
ATOM   3245  CG  GLN P  87      16.813   8.108 -15.054  1.00  1.60      PROC
ATOM   3246  HG1 GLN P  87      17.241   9.068 -15.403  1.00  0.00      PROC
ATOM   3247  HG2 GLN P  87      15.758   8.031 -15.383  1.00  0.00      PROC
ATOM   3248  CD  GLN P  87      17.360   7.315 -15.612  1.00  2.00      PROC
ATOM   3249  OE1 GLN P  87      17.620   6.860 -15.820  1.00  2.45      PROC
ATOM   3250  NE2 GLN P  87      17.543   7.147 -15.872  1.00  2.65      PROC
ATOM   3251 HE21 GLN P  87      18.542   7.179 -15.881  1.00  0.00      PROC
ATOM   3252 HE22 GLN P  87      17.052   6.648 -16.586  1.00  0.00      PROC
ATOM   3253  C   GLN P  87      16.825   7.101 -11.408  1.00  1.28      PROC
ATOM   3254  O   GLN P  87      17.867   6.710 -10.963  1.00  1.27      PROC
ATOM   3255  N   LYS P  88      15.939   7.655 -10.612  1.00  1.30      PROC
ATOM   3256  HN  LYS P  88      15.099   8.051 -10.972  1.00  0.00      PROC
ATOM   3257  CA  LYS P  88      16.092   7.740  -9.190  1.00  1.30      PROC
ATOM   3258  HA  LYS P  88      17.082   8.118  -8.985  1.00  0.00      PROC
ATOM   3259  CB  LYS P  88      15.052   8.648  -8.584  1.00  1.44      PROC
ATOM   3260  HB1 LYS P  88      14.849   8.231  -7.580  1.00  0.00      PROC
ATOM   3261  HB2 LYS P  88      14.155   8.531  -9.221  1.00  0.00      PROC
ATOM   3262  CG  LYS P  88      15.167   9.800  -8.422  1.00  1.43      PROC
ATOM   3263  HG1 LYS P  88      14.320  10.084  -7.770  1.00  0.00      PROC
ATOM   3264  HG2 LYS P  88      15.028  10.246  -9.424  1.00  0.00      PROC
ATOM   3265  CD  LYS P  88      16.262  10.449  -7.890  1.00  1.48      PROC
ATOM   3266  HD1 LYS P  88      16.882  10.513  -8.785  1.00  0.00      PROC
ATOM   3267  HD2 LYS P  88      16.612   9.675  -7.206  1.00  0.00      PROC
ATOM   3268  CE  LYS P  88      16.558  11.169  -7.457  1.00  1.91      PROC
ATOM   3269  HE1 LYS P  88      15.952  11.136  -6.543  1.00  0.00      PROC
ATOM   3270  HE2 LYS P  88      16.243  11.974  -8.133  1.00  0.00      PROC
ATOM   3271  NZ  LYS P  88      17.682  11.748  -6.947  1.00  1.95      PROC
ATOM   3272  HZ1 LYS P  88      18.215  12.207  -7.714  1.00  0.00      PROC
ATOM   3273  HZ2 LYS P  88      18.275  11.020  -6.500  1.00  0.00      PROC
ATOM   3274  HZ3 LYS P  88      17.414  12.459  -6.237  1.00  0.00      PROC
ATOM   3275  C   LYS P  88      16.120   6.428  -8.483  1.00  1.32      PROC
ATOM   3276  O   LYS P  88      16.901   6.204  -7.595  1.00  1.30      PROC
ATOM   3277  N   LEU P  89      15.296   5.508  -8.902  1.00  1.45      PROC
ATOM   3278  HN  LEU P  89      14.603   5.704  -9.591  1.00  0.00      PROC
ATOM   3279  CA  LEU P  89      15.318   4.179  -8.422  1.00  1.59      PROC
ATOM   3280  HA  LEU P  89      15.263   4.206  -7.344  1.00  0.00      PROC
ATOM   3281  CB  LEU P  89      14.155   3.422  -8.990  1.00  1.83      PROC
ATOM   3282  HB1 LEU P  89      14.611   2.745  -9.733  1.00  0.00      PROC
ATOM   3283  HB2 LEU P  89      13.556   4.194  -9.504  1.00  0.00      PROC
ATOM   3284  CG  LEU P  89      13.563   2.927  -8.587  1.00  2.66      PROC
ATOM   3285  HG  LEU P  89      14.303   2.256  -8.246  1.00  0.00      PROC
ATOM   3286  CD1 LEU P  89      12.990   2.557  -8.158  1.00  3.15      PROC
ATOM   3287 HD11 LEU P  89      12.120   2.319  -8.807  1.00  0.00      PROC
ATOM   3288 HD12 LEU P  89      12.647   3.219  -7.334  1.00  0.00      PROC
ATOM   3289 HD13 LEU P  89      13.387   1.609  -7.735  1.00  0.00      PROC
ATOM   3290  CD2 LEU P  89      12.891   2.462  -8.354  1.00  3.07      PROC
ATOM   3291 HD21 LEU P  89      12.876   1.504  -8.916  1.00  0.00      PROC
ATOM   3292 HD22 LEU P  89      11.953   3.016  -8.573  1.00  0.00      PROC
ATOM   3293 HD23 LEU P  89      12.946   2.235  -7.268  1.00  0.00      PROC
ATOM   3294  C   LEU P  89      16.581   3.478  -8.705  1.00  1.56      PROC
ATOM   3295  O   LEU P  89      17.130   2.817  -7.862  1.00  1.63      PROC
ATOM   3296  N   ALA P  90      17.109   3.660  -9.897  1.00  1.53      PROC
ATOM   3297  HN  ALA P  90      16.637   4.185 -10.600  1.00  0.00      PROC
ATOM   3298  CA  ALA P  90      18.353   3.140 -10.267  1.00  1.61      PROC
ATOM   3299  HA  ALA P  90      18.349   2.076 -10.084  1.00  0.00      PROC
ATOM   3300  CB  ALA P  90      18.582   3.430 -11.723  1.00  1.71      PROC
ATOM   3301  HB1 ALA P  90      18.570   4.527 -11.900  1.00  0.00      PROC
ATOM   3302  HB2 ALA P  90      17.779   2.963 -12.332  1.00  0.00      PROC
ATOM   3303  HB3 ALA P  90      19.570   3.031 -12.037  1.00  0.00      PROC
ATOM   3304  C   ALA P  90      19.481   3.627  -9.432  1.00  1.51      PROC
ATOM   3305  O   ALA P  90      20.349   2.899  -9.053  1.00  1.65      PROC
ATOM   3306  N   GLU P  91      19.467   4.873  -9.086  1.00  1.35      PROC
ATOM   3307  HN  GLU P  91      18.788   5.504  -9.453  1.00  0.00      PROC
ATOM   3308  CA  GLU P  91      20.387   5.440  -8.181  1.00  1.35      PROC
ATOM   3309  HA  GLU P  91      21.385   5.195  -8.513  1.00  0.00      PROC
ATOM   3310  CB  GLU P  91      20.197   6.919  -8.136  1.00  1.37      PROC
ATOM   3311  HB1 GLU P  91      19.341   7.048  -7.453  1.00  0.00      PROC
ATOM   3312  HB2 GLU P  91      19.899   7.171  -9.167  1.00  0.00      PROC
ATOM   3313  CG  GLU P  91      20.829   7.685  -7.875  1.00  1.61      PROC
ATOM   3314  HG1 GLU P  91      21.704   7.515  -8.522  1.00  0.00      PROC
ATOM   3315  HG2 GLU P  91      21.074   7.457  -6.826  1.00  0.00      PROC
ATOM   3316  CD  GLU P  91      20.728   9.093  -7.864  1.00  1.71      PROC
ATOM   3317  OE1 GLU P  91      20.687   9.649  -7.936  1.00  2.17      PROC
ATOM   3318  OE2 GLU P  91      20.695   9.672  -7.783  1.00  2.05      PROC
ATOM   3319  C   GLU P  91      20.363   4.849  -6.804  1.00  1.32      PROC
ATOM   3320  O   GLU P  91      21.360   4.559  -6.212  1.00  1.44      PROC
ATOM   3321  N   VAL P  92      19.207   4.609  -6.265  1.00  1.29      PROC
ATOM   3322  HN  VAL P  92      18.359   4.878  -6.715  1.00  0.00      PROC
ATOM   3323  CA  VAL P  92      19.050   3.951  -5.004  1.00  1.37      PROC
ATOM   3324  HA  VAL P  92      19.709   4.430  -4.295  1.00  0.00      PROC
ATOM   3325  CB  VAL P  92      17.671   4.029  -4.543  1.00  1.52      PROC
ATOM   3326  HB  VAL P  92      17.006   3.707  -5.372  1.00  0.00      PROC
ATOM   3327  CG1 VAL P  92      17.399   3.257  -3.447  1.00  1.83      PROC
ATOM   3328 HG11 VAL P  92      18.154   3.441  -2.653  1.00  0.00      PROC
ATOM   3329 HG12 VAL P  92      17.431   2.182  -3.724  1.00  0.00      PROC
ATOM   3330 HG13 VAL P  92      16.394   3.510  -3.046  1.00  0.00      PROC
ATOM   3331  CG2 VAL P  92      17.318   5.287  -4.213  1.00  1.69      PROC
ATOM   3332 HG21 VAL P  92      17.420   5.956  -5.094  1.00  0.00      PROC
ATOM   3333 HG22 VAL P  92      17.978   5.665  -3.403  1.00  0.00      PROC
ATOM   3334 HG23 VAL P  92      16.260   5.306  -3.874  1.00  0.00      PROC
ATOM   3335  C   VAL P  92      19.554   2.576  -4.981  1.00  1.50      PROC
ATOM   3336  O   VAL P  92      20.236   2.168  -4.075  1.00  1.58      PROC
ATOM   3337  N   ILE P  93      19.280   1.835  -6.015  1.00  1.63      PROC
ATOM   3338  HN  ILE P  93      18.693   2.158  -6.753  1.00  0.00      PROC
ATOM   3339  CA  ILE P  93      19.788   0.539  -6.163  1.00  1.88      PROC
ATOM   3340  HA  ILE P  93      19.605  -0.000  -5.245  1.00  0.00      PROC
ATOM   3341  CB  ILE P  93      19.135  -0.144  -7.301  1.00  2.10      PROC
ATOM   3342  HB  ILE P  93      19.164   0.524  -8.188  1.00  0.00      PROC
ATOM   3343  CG2 ILE P  93      19.779  -1.374  -7.625  1.00  2.44      PROC
ATOM   3344 HG21 ILE P  93      19.911  -1.989  -6.709  1.00  0.00      PROC
ATOM   3345 HG22 ILE P  93      20.779  -1.173  -8.065  1.00  0.00      PROC
ATOM   3346 HG23 ILE P  93      19.160  -1.946  -8.349  1.00  0.00      PROC
ATOM   3347  CG1 ILE P  93      17.740  -0.381  -7.063  1.00  2.25      PROC
ATOM   3348 HG11 ILE P  93      17.315   0.496  -7.556  1.00  0.00      PROC
ATOM   3349 HG12 ILE P  93      17.717  -0.284  -5.976  1.00  0.00      PROC
ATOM   3350  CD  ILE P  93      17.175  -0.871  -7.161  1.00  2.76      PROC
ATOM   3351  HD1 ILE P  93      17.416  -1.835  -6.665  1.00  0.00      PROC
ATOM   3352  HD2 ILE P  93      17.021  -1.059  -8.245  1.00  0.00      PROC
ATOM   3353  HD3 ILE P  93      16.241  -0.466  -6.715  1.00  0.00      PROC
ATOM   3354  C   ILE P  93      21.248   0.510  -6.254  1.00  1.93      PROC
ATOM   3355  O   ILE P  93      21.887  -0.282  -5.623  1.00  2.11      PROC
ATOM   3356  N   LEU P  94      21.819   1.420  -6.996  1.00  1.84      PROC
ATOM   3357  HN  LEU P  94      21.281   2.056  -7.544  1.00  0.00      PROC
ATOM   3358  CA  LEU P  94      23.197   1.576  -7.083  1.00  1.99      PROC
ATOM   3359  HA  LEU P  94      23.634   0.627  -7.356  1.00  0.00      PROC
ATOM   3360  CB  LEU P  94      23.499   2.619  -8.120  1.00  2.00      PROC
ATOM   3361  HB1 LEU P  94      23.093   3.576  -7.735  1.00  0.00      PROC
ATOM   3362  HB2 LEU P  94      22.942   2.329  -9.033  1.00  0.00      PROC
ATOM   3363  CG  LEU P  94      24.703   2.852  -8.484  1.00  2.45      PROC
ATOM   3364  HG  LEU P  94      25.268   3.072  -7.557  1.00  0.00      PROC
ATOM   3365  CD1 LEU P  94      25.352   2.064  -9.086  1.00  2.83      PROC
ATOM   3366 HD11 LEU P  94      25.079   2.087 -10.163  1.00  0.00      PROC
ATOM   3367 HD12 LEU P  94      25.164   1.041  -8.694  1.00  0.00      PROC
ATOM   3368 HD13 LEU P  94      26.431   2.310  -8.989  1.00  0.00      PROC
ATOM   3369  CD2 LEU P  94      24.916   3.709  -9.270  1.00  2.71      PROC
ATOM   3370 HD21 LEU P  94      24.563   4.686  -8.875  1.00  0.00      PROC
ATOM   3371 HD22 LEU P  94      24.379   3.494 -10.218  1.00  0.00      PROC
ATOM   3372 HD23 LEU P  94      26.007   3.780  -9.466  1.00  0.00      PROC
ATOM   3373  C   LEU P  94      23.843   1.868  -5.779  1.00  1.97      PROC
ATOM   3374  O   LEU P  94      24.812   1.290  -5.411  1.00  2.20      PROC
ATOM   3375  N   LYS P  95      23.285   2.735  -5.007  1.00  1.76      PROC
ATOM   3376  HN  LYS P  95      22.496   3.264  -5.307  1.00  0.00      PROC
ATOM   3377  CA  LYS P  95      23.732   3.008  -3.694  1.00  1.81      PROC
ATOM   3378  HA  LYS P  95      24.793   3.205  -3.735  1.00  0.00      PROC
ATOM   3379  CB  LYS P  95      23.015   4.170  -3.136  1.00  1.71      PROC
ATOM   3380  HB1 LYS P  95      23.108   4.061  -2.040  1.00  0.00      PROC
ATOM   3381  HB2 LYS P  95      21.961   4.024  -3.436  1.00  0.00      PROC
ATOM   3382  CG  LYS P  95      23.220   5.232  -3.333  1.00  2.14      PROC
ATOM   3383  HG1 LYS P  95      22.817   5.343  -4.347  1.00  0.00      PROC
ATOM   3384  HG2 LYS P  95      24.316   5.240  -3.343  1.00  0.00      PROC
ATOM   3385  CD  LYS P  95      23.015   6.167  -2.931  1.00  2.40      PROC
ATOM   3386  HD1 LYS P  95      23.604   6.046  -2.036  1.00  0.00      PROC
ATOM   3387  HD2 LYS P  95      21.959   6.006  -2.782  1.00  0.00      PROC
ATOM   3388  CE  LYS P  95      22.986   7.005  -2.912  1.00  2.99      PROC
ATOM   3389  HE1 LYS P  95      22.700   7.181  -3.947  1.00  0.00      PROC
ATOM   3390  HE2 LYS P  95      24.037   7.199  -2.711  1.00  0.00      PROC
ATOM   3391  NZ  LYS P  95      22.644   7.885  -2.555  1.00  3.40      PROC
ATOM   3392  HZ1 LYS P  95      22.387   7.777  -1.553  1.00  0.00      PROC
ATOM   3393  HZ2 LYS P  95      21.807   8.178  -3.098  1.00  0.00      PROC
ATOM   3394  HZ3 LYS P  95      23.386   8.608  -2.646  1.00  0.00      PROC
ATOM   3395  C   LYS P  95      23.690   1.867  -2.744  1.00  1.90      PROC
ATOM   3396  O   LYS P  95      24.581   1.625  -1.993  1.00  2.09      PROC
ATOM   3397  N   LYS P  96      22.668   1.098  -2.792  1.00  1.87      PROC
ATOM   3398  HN  LYS P  96      21.875   1.318  -3.355  1.00  0.00      PROC
ATOM   3399  CA  LYS P  96      22.583  -0.103  -2.064  1.00  2.08      PROC
ATOM   3400  HA  LYS P  96      22.829   0.110  -1.034  1.00  0.00      PROC
ATOM   3401  CB  LYS P  96      21.231  -0.662  -2.161  1.00  2.15      PROC
ATOM   3402  HB1 LYS P  96      21.283  -1.722  -1.835  1.00  0.00      PROC
ATOM   3403  HB2 LYS P  96      20.930  -0.626  -3.228  1.00  0.00      PROC
ATOM   3404  CG  LYS P  96      20.291  -0.084  -1.468  1.00  2.17      PROC
ATOM   3405  HG1 LYS P  96      19.660   0.406  -2.229  1.00  0.00      PROC
ATOM   3406  HG2 LYS P  96      20.825   0.679  -0.876  1.00  0.00      PROC
ATOM   3407  CD  LYS P  96      19.715  -0.427  -0.903  1.00  2.42      PROC
ATOM   3408  HD1 LYS P  96      19.341  -1.109  -1.622  1.00  0.00      PROC
ATOM   3409  HD2 LYS P  96      19.197   0.491  -0.796  1.00  0.00      PROC
ATOM   3410  CE  LYS P  96      19.217  -0.844  -0.181  1.00  2.74      PROC
ATOM   3411  HE1 LYS P  96      19.117   0.012   0.489  1.00  0.00      PROC
ATOM   3412  HE2 LYS P  96      19.960  -1.568   0.158  1.00  0.00      PROC
ATOM   3413  NZ  LYS P  96      18.350  -1.377   0.155  1.00  2.82      PROC
ATOM   3414  HZ1 LYS P  96      17.988  -1.973  -0.617  1.00  0.00      PROC
ATOM   3415  HZ2 LYS P  96      17.616  -0.699   0.442  1.00  0.00      PROC
ATOM   3416  HZ3 LYS P  96      18.604  -1.976   0.966  1.00  0.00      PROC
ATOM   3417  C   LYS P  96      23.580  -1.097  -2.420  1.00  2.37      PROC
ATOM   3418  O   LYS P  96      24.148  -1.720  -1.572  1.00  2.57      PROC
ATOM   3419  N   GLN P  97      23.851  -1.239  -3.693  1.00  2.46      PROC
ATOM   3420  HN  GLN P  97      23.332  -0.762  -4.398  1.00  0.00      PROC
ATOM   3421  CA  GLN P  97      24.867  -2.053  -4.143  1.00  2.80      PROC
ATOM   3422  HA  GLN P  97      24.759  -3.018  -3.671  1.00  0.00      PROC
ATOM   3423  CB  GLN P  97      24.798  -2.189  -5.641  1.00  2.93      PROC
ATOM   3424  HB1 GLN P  97      25.817  -2.481  -5.959  1.00  0.00      PROC
ATOM   3425  HB2 GLN P  97      24.570  -1.175  -6.021  1.00  0.00      PROC
ATOM   3426  CG  GLN P  97      24.041  -2.939  -6.237  1.00  3.11      PROC
ATOM   3427  HG1 GLN P  97      24.514  -3.191  -7.209  1.00  0.00      PROC
ATOM   3428  HG2 GLN P  97      23.097  -2.386  -6.421  1.00  0.00      PROC
ATOM   3429  CD  GLN P  97      23.738  -4.006  -5.692  1.00  3.47      PROC
ATOM   3430  OE1 GLN P  97      23.469  -4.561  -5.392  1.00  3.71      PROC
ATOM   3431  NE2 GLN P  97      23.779  -4.316  -5.569  1.00  3.98      PROC
ATOM   3432 HE21 GLN P  97      23.629  -5.111  -6.157  1.00  0.00      PROC
ATOM   3433 HE22 GLN P  97      24.051  -4.444  -4.615  1.00  0.00      PROC
ATOM   3434  C   GLN P  97      26.192  -1.643  -3.725  1.00  2.90      PROC
ATOM   3435  O   GLN P  97      26.972  -2.413  -3.305  1.00  3.20      PROC
ATOM   3436  N   GLN P  98      26.462  -0.400  -3.780  1.00  2.72      PROC
ATOM   3437  HN  GLN P  98      25.829   0.257  -4.183  1.00  0.00      PROC
ATOM   3438  CA  GLN P  98      27.637   0.124  -3.292  1.00  2.89      PROC
ATOM   3439  HA  GLN P  98      28.457  -0.449  -3.699  1.00  0.00      PROC
ATOM   3440  CB  GLN P  98      27.758   1.540  -3.677  1.00  2.78      PROC
ATOM   3441  HB1 GLN P  98      28.626   1.964  -3.130  1.00  0.00      PROC
ATOM   3442  HB2 GLN P  98      26.834   2.058  -3.346  1.00  0.00      PROC
ATOM   3443  CG  GLN P  98      27.949   1.838  -5.129  1.00  2.86      PROC
ATOM   3444  HG1 GLN P  98      28.195   2.916  -5.206  1.00  0.00      PROC
ATOM   3445  HG2 GLN P  98      26.977   1.645  -5.627  1.00  0.00      PROC
ATOM   3446  CD  GLN P  98      28.748   1.277  -5.746  1.00  3.38      PROC
ATOM   3447  OE1 GLN P  98      29.202   0.839  -5.939  1.00  3.74      PROC
ATOM   3448  NE2 GLN P  98      28.934   1.296  -6.076  1.00  3.88      PROC
ATOM   3449 HE21 GLN P  98      28.558   0.851  -6.888  1.00  0.00      PROC
ATOM   3450 HE22 GLN P  98      29.801   1.791  -6.134  1.00  0.00      PROC
ATOM   3451  C   GLN P  98      27.828  -0.065  -1.828  1.00  2.95      PROC
ATOM   3452  O   GLN P  98      28.856  -0.364  -1.366  1.00  3.26      PROC
ATOM   3453  N   ALA P  99      26.818   0.061  -1.063  1.00  2.70      PROC
ATOM   3454  HN  ALA P  99      25.942   0.369  -1.423  1.00  0.00      PROC
ATOM   3455  CA  ALA P  99      26.826  -0.209   0.316  1.00  2.80      PROC
ATOM   3456  HA  ALA P  99      27.660   0.314   0.760  1.00  0.00      PROC
ATOM   3457  CB  ALA P  99      25.575   0.233   0.903  1.00  2.56      PROC
ATOM   3458  HB1 ALA P  99      24.779  -0.519   0.716  1.00  0.00      PROC
ATOM   3459  HB2 ALA P  99      25.265   1.198   0.449  1.00  0.00      PROC
ATOM   3460  HB3 ALA P  99      25.695   0.357   2.000  1.00  0.00      PROC
ATOM   3461  C   ALA P  99      27.069  -1.593   0.681  1.00  3.06      PROC
ATOM   3462  O   ALA P  99      27.751  -1.896   1.604  1.00  3.28      PROC
ATOM   3463  N   ALA P 100      26.559  -2.472  -0.077  1.00  3.12      PROC
ATOM   3464  HN  ALA P 100      25.967  -2.222  -0.839  1.00  0.00      PROC
ATOM   3465  CA  ALA P 100      26.776  -3.812   0.085  1.00  3.46      PROC
ATOM   3466  HA  ALA P 100      26.581  -4.074   1.114  1.00  0.00      PROC
ATOM   3467  CB  ALA P 100      25.882  -4.513  -0.806  1.00  3.52      PROC
ATOM   3468  HB1 ALA P 100      26.084  -4.219  -1.858  1.00  0.00      PROC
ATOM   3469  HB2 ALA P 100      24.829  -4.258  -0.562  1.00  0.00      PROC
ATOM   3470  HB3 ALA P 100      26.034  -5.609  -0.708  1.00  0.00      PROC
ATOM   3471  C   ALA P 100      28.128  -4.208  -0.164  1.00  3.79      PROC
ATOM   3472  O   ALA P 100      28.621  -5.073   0.443  1.00  4.09      PROC
ATOM   3473  N   LEU P 101      28.777  -3.532  -1.041  1.00  3.79      PROC
ATOM   3474  HN  LEU P 101      28.332  -2.809  -1.563  1.00  0.00      PROC
ATOM   3475  CA  LEU P 101      30.087  -3.726  -1.336  1.00  4.15      PROC
ATOM   3476  HA  LEU P 101      30.329  -4.762  -1.152  1.00  0.00      PROC
ATOM   3477  CB  LEU P 101      30.322  -3.376  -2.766  1.00  4.21      PROC
ATOM   3478  HB1 LEU P 101      31.421  -3.321  -2.903  1.00  0.00      PROC
ATOM   3479  HB2 LEU P 101      29.884  -2.370  -2.922  1.00  0.00      PROC
ATOM   3480  CG  LEU P 101      29.876  -4.116  -3.699  1.00  4.37      PROC
ATOM   3481  HG  LEU P 101      28.785  -4.202  -3.526  1.00  0.00      PROC
ATOM   3482  CD1 LEU P 101      30.009  -3.847  -4.881  1.00  4.51      PROC
ATOM   3483 HD11 LEU P 101      31.028  -4.126  -5.224  1.00  0.00      PROC
ATOM   3484 HD12 LEU P 101      29.867  -2.756  -5.039  1.00  0.00      PROC
ATOM   3485 HD13 LEU P 101      29.266  -4.412  -5.483  1.00  0.00      PROC
ATOM   3486  CD2 LEU P 101      30.257  -5.179  -3.813  1.00  4.81      PROC
ATOM   3487 HD21 LEU P 101      30.042  -5.763  -2.893  1.00  0.00      PROC
ATOM   3488 HD22 LEU P 101      31.355  -5.171  -3.979  1.00  0.00      PROC
ATOM   3489 HD23 LEU P 101      29.752  -5.672  -4.671  1.00  0.00      PROC
ATOM   3490  C   LEU P 101      30.957  -2.977  -0.483  1.00  4.20      PROC
ATOM   3491  O   LEU P 101      32.073  -3.066  -0.573  1.00  4.56      PROC
ATOM   3492  N   GLU P 102      30.446  -2.231   0.376  1.00  3.92      PROC
ATOM   3493  HN  GLU P 102      29.458  -2.119   0.397  1.00  0.00      PROC
ATOM   3494  CA  GLU P 102      31.088  -1.513   1.337  1.00  4.00      PROC
ATOM   3495  HA  GLU P 102      30.327  -0.972   1.878  1.00  0.00      PROC
ATOM   3496  CB  GLU P 102      31.899  -2.297   2.299  1.00  4.36      PROC
ATOM   3497  HB1 GLU P 102      32.412  -1.588   2.983  1.00  0.00      PROC
ATOM   3498  HB2 GLU P 102      32.664  -2.865   1.729  1.00  0.00      PROC
ATOM   3499  CG  GLU P 102      31.153  -3.215   3.084  1.00  4.34      PROC
ATOM   3500  HG1 GLU P 102      30.686  -3.955   2.400  1.00  0.00      PROC
ATOM   3501  HG2 GLU P 102      30.356  -2.651   3.612  1.00  0.00      PROC
ATOM   3502  CD  GLU P 102      31.875  -3.921   4.040  1.00  4.71      PROC
ATOM   3503  OE1 GLU P 102      32.157  -4.252   4.390  1.00  4.99      PROC
ATOM   3504  OE2 GLU P 102      32.158  -4.167   4.458  1.00  4.99      PROC
ATOM   3505  C   GLU P 102      31.756  -0.374   0.798  1.00  4.07      PROC
ATOM   3506  O   GLU P 102      32.683   0.006   1.284  1.00  4.38      PROC
ATOM   3507  N   ARG P 103      31.275   0.215  -0.237  1.00  3.84      PROC
ATOM   3508  HN  ARG P 103      30.422  -0.108  -0.635  1.00  0.00      PROC
ATOM   3509  CA  ARG P 103      31.817   1.287  -0.895  1.00  3.95      PROC
ATOM   3510  HA  ARG P 103      32.852   1.363  -0.596  1.00  0.00      PROC
ATOM   3511  CB  ARG P 103      31.730   1.159  -2.336  1.00  3.96      PROC
ATOM   3512  HB1 ARG P 103      32.179   2.061  -2.804  1.00  0.00      PROC
ATOM   3513  HB2 ARG P 103      30.660   1.098  -2.627  1.00  0.00      PROC
ATOM   3514  CG  ARG P 103      32.386   0.036  -2.809  1.00  4.31      PROC
ATOM   3515  HG1 ARG P 103      31.598  -0.443  -3.404  1.00  0.00      PROC
ATOM   3516  HG2 ARG P 103      32.566  -0.520  -1.880  1.00  0.00      PROC
ATOM   3517  CD  ARG P 103      33.132  -0.172  -3.293  1.00  4.66      PROC
ATOM   3518  HD1 ARG P 103      33.950   0.254  -2.690  1.00  0.00      PROC
ATOM   3519  HD2 ARG P 103      32.988   0.390  -4.230  1.00  0.00      PROC
ATOM   3520  NE  ARG P 103      33.668  -1.199  -3.718  1.00  5.05      PROC
ATOM   3521  HE  ARG P 103      33.541  -1.774  -2.983  1.00  0.00      PROC
ATOM   3522  CZ  ARG P 103      34.084  -1.726  -4.257  1.00  5.48      PROC
ATOM   3523  NH1 ARG P 103      34.087  -1.427  -4.488  1.00  5.80      PROC
ATOM   3524 HH11 ARG P 103      34.848  -0.779  -4.457  1.00  0.00      PROC
ATOM   3525 HH12 ARG P 103      33.334  -1.284  -5.131  1.00  0.00      PROC
ATOM   3526  NH2 ARG P 103      34.526  -2.599  -4.582  1.00  5.86      PROC
ATOM   3527 HH21 ARG P 103      34.544  -3.402  -3.987  1.00  0.00      PROC
ATOM   3528 HH22 ARG P 103      34.937  -2.642  -5.493  1.00  0.00      PROC
ATOM   3529  C   ARG P 103      31.204   2.478  -0.542  1.00  3.76      PROC
ATOM   3530  O   ARG P 103      30.936   3.160  -0.475  1.00  4.11      PROC
ATOM   3531  N   THR P 104      30.978   2.758  -0.295  1.00  3.57      PROC
ATOM   3532  HN  THR P 104      30.717   2.240   0.445  1.00  0.00      PROC
ATOM   3533  CA  THR P 104      30.429   3.870   0.072  1.00  3.61      PROC
ATOM   3534  HA  THR P 104      30.913   4.145   0.996  1.00  0.00      PROC
ATOM   3535  CB  THR P 104      30.459   4.542  -0.455  1.00  3.87      PROC
ATOM   3536  HB  THR P 104      31.431   4.416  -0.957  1.00  0.00      PROC
ATOM   3537  OG1 THR P 104      30.431   5.097  -0.399  1.00  4.58      PROC
ATOM   3538  HG1 THR P 104      30.351   5.449  -1.289  1.00  0.00      PROC
ATOM   3539  CG2 THR P 104      30.106   4.148  -0.368  1.00  4.20      PROC
ATOM   3540 HG21 THR P 104      30.278   3.695   0.632  1.00  0.00      PROC
ATOM   3541 HG22 THR P 104      30.223   3.358  -1.140  1.00  0.00      PROC
ATOM   3542 HG23 THR P 104      29.072   4.553  -0.401  1.00  0.00      PROC
ATOM   3543  C   THR P 104      29.651   3.823   0.304  1.00  3.79      PROC
ATOM   3544  O   THR P 104      29.694   3.235   0.137  1.00  4.09      PROC
ATOM   3545  N   VAL P 105      28.930   4.442   0.712  1.00  4.05      PROC
ATOM   3546  HN  VAL P 105      29.303   5.320   0.906  1.00  0.00      PROC
ATOM   3547  CA  VAL P 105      28.109   4.497   0.957  1.00  4.61      PROC
ATOM   3548  HA  VAL P 105      28.056   3.620   1.559  1.00  0.00      PROC
ATOM   3549  CB  VAL P 105      27.543   5.019   1.355  1.00  5.22      PROC
ATOM   3550  HB  VAL P 105      27.223   4.361   2.165  1.00  0.00      PROC
ATOM   3551  CG1 VAL P 105      27.456   5.076   1.343  1.00  5.94      PROC
ATOM   3552 HG11 VAL P 105      26.560   4.456   1.562  1.00  0.00      PROC
ATOM   3553 HG12 VAL P 105      27.386   5.443   0.297  1.00  0.00      PROC
ATOM   3554 HG13 VAL P 105      27.470   5.939   2.042  1.00  0.00      PROC
ATOM   3555  CG2 VAL P 105      27.453   5.312   1.427  1.00  5.39      PROC
ATOM   3556 HG21 VAL P 105      26.634   5.637   0.751  1.00  0.00      PROC
ATOM   3557 HG22 VAL P 105      28.309   6.010   1.308  1.00  0.00      PROC
ATOM   3558 HG23 VAL P 105      27.084   5.348   2.474  1.00  0.00      PROC
ATOM   3559  C   VAL P 105      27.505   4.555   0.801  1.00  4.65      PROC
ATOM   3560  O   VAL P 105      27.363   4.840   0.594  1.00  4.49      PROC
ATOM   3561  N   HSD P 106      27.136   4.273   0.893  1.00  5.35      PROC
ATOM   3562  HN  HSD P 106      27.343   3.463   1.420  1.00  0.00      PROC
ATOM   3563  CA  HSD P 106      26.544   4.283   0.764  1.00  5.91      PROC
ATOM   3564  HA  HSD P 106      26.316   4.205  -0.278  1.00  0.00      PROC
ATOM   3565  CB  HSD P 106      26.552   3.808   1.048  1.00  6.86      PROC
ATOM   3566  HB1 HSD P 106      26.822   3.273   0.185  1.00  0.00      PROC
ATOM   3567  HB2 HSD P 106      25.534   3.910   1.287  1.00  0.00      PROC
ATOM   3568  ND1 HSD P 106      26.406   3.619   1.295  1.00  7.93      PROC
ATOM   3569  HD1 HSD P 106      25.684   4.284   1.405  1.00  0.00      PROC
ATOM   3570  CG  HSD P 106      26.565   3.606   1.180  1.00  7.36      PROC
ATOM   3571  CE1 HSD P 106      26.472   3.374   1.410  1.00  8.60      PROC
ATOM   3572  HE1 HSD P 106      25.742   3.078   2.133  1.00  0.00      PROC
ATOM   3573  NE2 HSD P 106      26.664   3.206   1.383  1.00  8.55      PROC
ATOM   3574  CD2 HSD P 106      26.719   3.349   1.239  1.00  7.78      PROC
ATOM   3575  HD2 HSD P 106      27.618   3.082   0.716  1.00  0.00      PROC
ATOM   3576  C   HSD P 106      25.593   4.899   0.708  1.00  6.18      PROC
ATOM   3577  O   HSD P 106      25.243   5.180   0.974  1.00  6.40      PROC
ATOM   3578  N   PRO P 107      25.141   5.130   0.380  1.00  6.46      PROC
ATOM   3579  CD  PRO P 107      25.524   4.932   0.013  1.00  6.55      PROC
ATOM   3580  HD1 PRO P 107      25.535   3.870  -0.163  1.00  0.00      PROC
ATOM   3581  HD2 PRO P 107      26.489   5.409   0.003  1.00  0.00      PROC
ATOM   3582  CA  PRO P 107      24.221   5.643   0.339  1.00  7.03      PROC
ATOM   3583  HA  PRO P 107      24.388   6.583   0.824  1.00  0.00      PROC
ATOM   3584  CB  PRO P 107      24.025   5.705  -0.073  1.00  7.52      PROC
ATOM   3585  HB1 PRO P 107      23.805   6.744  -0.355  1.00  0.00      PROC
ATOM   3586  HB2 PRO P 107      23.175   5.051  -0.310  1.00  0.00      PROC
ATOM   3587  CG  PRO P 107      24.810   5.407  -0.289  1.00  7.16      PROC
ATOM   3588  HG1 PRO P 107      24.554   4.823  -1.176  1.00  0.00      PROC
ATOM   3589  HG2 PRO P 107      25.304   6.345  -0.554  1.00  0.00      PROC
ATOM   3590  C   PRO P 107      23.646   5.606   0.653  1.00  7.78      PROC
ATOM   3591  O   PRO P 107      23.763   5.196   0.766  1.00  8.24      PROC
ATOM   3592  N   ASN P 108      23.018   6.035   0.795  1.00  8.14      PROC
ATOM   3593  HN  ASN P 108      23.123   6.906   0.383  1.00  0.00      PROC
ATOM   3594  CA  ASN P 108      22.410   6.073   1.088  1.00  9.04      PROC
ATOM   3595  HA  ASN P 108      22.375   5.130   1.591  1.00  0.00      PROC
ATOM   3596  CB  ASN P 108      22.213   6.330   1.352  1.00  9.27      PROC
ATOM   3597  HB1 ASN P 108      21.541   5.877   2.083  1.00  0.00      PROC
ATOM   3598  HB2 ASN P 108      21.809   7.256   0.940  1.00  0.00      PROC
ATOM   3599  CG  ASN P 108      22.602   6.324   1.436  1.00  9.25      PROC
ATOM   3600  OD1 ASN P 108      22.855   6.369   1.416  1.00  9.28      PROC
ATOM   3601  ND2 ASN P 108      22.654   6.268   1.538  1.00  9.48      PROC
ATOM   3602 HD21 ASN P 108      23.567   6.536   1.844  1.00  0.00      PROC
ATOM   3603 HD22 ASN P 108      22.149   5.561   2.032  1.00  0.00      PROC
ATOM   3604  C   ASN P 108      21.688   6.326   0.973  1.00  9.76      PROC
ATOM   3605  OT1 ASN P 108      21.406   6.466   0.901  1.00 10.15      PROC
ATOM   3606  OT2 ASN P 108      21.402   6.384   0.953  1.00 10.13      PROC
TER    3607      ASN    108
END
