# Supplementary material for: Mapping the Interactions Among Class IIa Histone Deacetylases and Myocyte Enhancer Factor 2s
Source: J Chem Inf Model. 2025 Jun 6;65(12):6249–60. doi: 10.1021/acs.jcim.5c00858 (PMC12199305; doi:10.1021/acs.jcim.5c00858)
Supplement: Supplementary file 6 [file ci5c00858_si_006.zip › Average_Structures/HDAC7_MEF2B.psf]

PSF EXT CMAP XPLOR

         3 !NTITLE
* GENERATED BY CHARMM-GUI (HTTP://WWW.CHARMM-GUI.ORG) V3.7 ON APR, 06. 2025. JOB
* READ PDB, MANIPULATE STRUCTURE IF NEEDED, AND GENERATE TOPOLOGY FILE          
*  DATE:     4/ 6/25      8:10:12      CREATED BY USER: charmm-gui              

      3606 !NATOM
         1 PROA     2        GLY      N        NH3     -0.300000       14.0070           0
         2 PROA     2        GLY      HT1      HC       0.330000       1.00800           0
         3 PROA     2        GLY      HT2      HC       0.330000       1.00800           0
         4 PROA     2        GLY      HT3      HC       0.330000       1.00800           0
         5 PROA     2        GLY      CA       CT2      0.130000       12.0110           0
         6 PROA     2        GLY      HA1      HB2      0.900000E-01   1.00800           0
         7 PROA     2        GLY      HA2      HB2      0.900000E-01   1.00800           0
         8 PROA     2        GLY      C        C        0.510000       12.0110           0
         9 PROA     2        GLY      O        O       -0.510000       15.9994           0
        10 PROA     3        ARG      N        NH1     -0.470000       14.0070           0
        11 PROA     3        ARG      HN       H        0.310000       1.00800           0
        12 PROA     3        ARG      CA       CT1      0.700000E-01   12.0110           0
        13 PROA     3        ARG      HA       HB1      0.900000E-01   1.00800           0
        14 PROA     3        ARG      CB       CT2     -0.180000       12.0110           0
        15 PROA     3        ARG      HB1      HA2      0.900000E-01   1.00800           0
        16 PROA     3        ARG      HB2      HA2      0.900000E-01   1.00800           0
        17 PROA     3        ARG      CG       CT2     -0.180000       12.0110           0
        18 PROA     3        ARG      HG1      HA2      0.900000E-01   1.00800           0
        19 PROA     3        ARG      HG2      HA2      0.900000E-01   1.00800           0
        20 PROA     3        ARG      CD       CT2      0.200000       12.0110           0
        21 PROA     3        ARG      HD1      HA2      0.900000E-01   1.00800           0
        22 PROA     3        ARG      HD2      HA2      0.900000E-01   1.00800           0
        23 PROA     3        ARG      NE       NC2     -0.700000       14.0070           0
        24 PROA     3        ARG      HE       HC       0.440000       1.00800           0
        25 PROA     3        ARG      CZ       C        0.640000       12.0110           0
        26 PROA     3        ARG      NH1      NC2     -0.800000       14.0070           0
        27 PROA     3        ARG      HH11     HC       0.460000       1.00800           0
        28 PROA     3        ARG      HH12     HC       0.460000       1.00800           0
        29 PROA     3        ARG      NH2      NC2     -0.800000       14.0070           0
        30 PROA     3        ARG      HH21     HC       0.460000       1.00800           0
        31 PROA     3        ARG      HH22     HC       0.460000       1.00800           0
        32 PROA     3        ARG      C        C        0.510000       12.0110           0
        33 PROA     3        ARG      O        O       -0.510000       15.9994           0
        34 PROA     4        LYS      N        NH1     -0.470000       14.0070           0
        35 PROA     4        LYS      HN       H        0.310000       1.00800           0
        36 PROA     4        LYS      CA       CT1      0.700000E-01   12.0110           0
        37 PROA     4        LYS      HA       HB1      0.900000E-01   1.00800           0
        38 PROA     4        LYS      CB       CT2     -0.180000       12.0110           0
        39 PROA     4        LYS      HB1      HA2      0.900000E-01   1.00800           0
        40 PROA     4        LYS      HB2      HA2      0.900000E-01   1.00800           0
        41 PROA     4        LYS      CG       CT2     -0.180000       12.0110           0
        42 PROA     4        LYS      HG1      HA2      0.900000E-01   1.00800           0
        43 PROA     4        LYS      HG2      HA2      0.900000E-01   1.00800           0
        44 PROA     4        LYS      CD       CT2     -0.180000       12.0110           0
        45 PROA     4        LYS      HD1      HA2      0.900000E-01   1.00800           0
        46 PROA     4        LYS      HD2      HA2      0.900000E-01   1.00800           0
        47 PROA     4        LYS      CE       CT2      0.210000       12.0110           0
        48 PROA     4        LYS      HE1      HA2      0.500000E-01   1.00800           0
        49 PROA     4        LYS      HE2      HA2      0.500000E-01   1.00800           0
        50 PROA     4        LYS      NZ       NH3     -0.300000       14.0070           0
        51 PROA     4        LYS      HZ1      HC       0.330000       1.00800           0
        52 PROA     4        LYS      HZ2      HC       0.330000       1.00800           0
        53 PROA     4        LYS      HZ3      HC       0.330000       1.00800           0
        54 PROA     4        LYS      C        C        0.510000       12.0110           0
        55 PROA     4        LYS      O        O       -0.510000       15.9994           0
        56 PROA     5        LYS      N        NH1     -0.470000       14.0070           0
        57 PROA     5        LYS      HN       H        0.310000       1.00800           0
        58 PROA     5        LYS      CA       CT1      0.700000E-01   12.0110           0
        59 PROA     5        LYS      HA       HB1      0.900000E-01   1.00800           0
        60 PROA     5        LYS      CB       CT2     -0.180000       12.0110           0
        61 PROA     5        LYS      HB1      HA2      0.900000E-01   1.00800           0
        62 PROA     5        LYS      HB2      HA2      0.900000E-01   1.00800           0
        63 PROA     5        LYS      CG       CT2     -0.180000       12.0110           0
        64 PROA     5        LYS      HG1      HA2      0.900000E-01   1.00800           0
        65 PROA     5        LYS      HG2      HA2      0.900000E-01   1.00800           0
        66 PROA     5        LYS      CD       CT2     -0.180000       12.0110           0
        67 PROA     5        LYS      HD1      HA2      0.900000E-01   1.00800           0
        68 PROA     5        LYS      HD2      HA2      0.900000E-01   1.00800           0
        69 PROA     5        LYS      CE       CT2      0.210000       12.0110           0
        70 PROA     5        LYS      HE1      HA2      0.500000E-01   1.00800           0
        71 PROA     5        LYS      HE2      HA2      0.500000E-01   1.00800           0
        72 PROA     5        LYS      NZ       NH3     -0.300000       14.0070           0
        73 PROA     5        LYS      HZ1      HC       0.330000       1.00800           0
        74 PROA     5        LYS      HZ2      HC       0.330000       1.00800           0
        75 PROA     5        LYS      HZ3      HC       0.330000       1.00800           0
        76 PROA     5        LYS      C        C        0.510000       12.0110           0
        77 PROA     5        LYS      O        O       -0.510000       15.9994           0
        78 PROA     6        ILE      N        NH1     -0.470000       14.0070           0
        79 PROA     6        ILE      HN       H        0.310000       1.00800           0
        80 PROA     6        ILE      CA       CT1      0.700000E-01   12.0110           0
        81 PROA     6        ILE      HA       HB1      0.900000E-01   1.00800           0
        82 PROA     6        ILE      CB       CT1     -0.900000E-01   12.0110           0
        83 PROA     6        ILE      HB       HA1      0.900000E-01   1.00800           0
        84 PROA     6        ILE      CG2      CT3     -0.270000       12.0110           0
        85 PROA     6        ILE      HG21     HA3      0.900000E-01   1.00800           0
        86 PROA     6        ILE      HG22     HA3      0.900000E-01   1.00800           0
        87 PROA     6        ILE      HG23     HA3      0.900000E-01   1.00800           0
        88 PROA     6        ILE      CG1      CT2     -0.180000       12.0110           0
        89 PROA     6        ILE      HG11     HA2      0.900000E-01   1.00800           0
        90 PROA     6        ILE      HG12     HA2      0.900000E-01   1.00800           0
        91 PROA     6        ILE      CD       CT3     -0.270000       12.0110           0
        92 PROA     6        ILE      HD1      HA3      0.900000E-01   1.00800           0
        93 PROA     6        ILE      HD2      HA3      0.900000E-01   1.00800           0
        94 PROA     6        ILE      HD3      HA3      0.900000E-01   1.00800           0
        95 PROA     6        ILE      C        C        0.510000       12.0110           0
        96 PROA     6        ILE      O        O       -0.510000       15.9994           0
        97 PROA     7        GLN      N        NH1     -0.470000       14.0070           0
        98 PROA     7        GLN      HN       H        0.310000       1.00800           0
        99 PROA     7        GLN      CA       CT1      0.700000E-01   12.0110           0
       100 PROA     7        GLN      HA       HB1      0.900000E-01   1.00800           0
       101 PROA     7        GLN      CB       CT2     -0.180000       12.0110           0
       102 PROA     7        GLN      HB1      HA2      0.900000E-01   1.00800           0
       103 PROA     7        GLN      HB2      HA2      0.900000E-01   1.00800           0
       104 PROA     7        GLN      CG       CT2     -0.180000       12.0110           0
       105 PROA     7        GLN      HG1      HA2      0.900000E-01   1.00800           0
       106 PROA     7        GLN      HG2      HA2      0.900000E-01   1.00800           0
       107 PROA     7        GLN      CD       CC       0.550000       12.0110           0
       108 PROA     7        GLN      OE1      O       -0.550000       15.9994           0
       109 PROA     7        GLN      NE2      NH2     -0.620000       14.0070           0
       110 PROA     7        GLN      HE21     H        0.320000       1.00800           0
       111 PROA     7        GLN      HE22     H        0.300000       1.00800           0
       112 PROA     7        GLN      C        C        0.510000       12.0110           0
       113 PROA     7        GLN      O        O       -0.510000       15.9994           0
       114 PROA     8        ILE      N        NH1     -0.470000       14.0070           0
       115 PROA     8        ILE      HN       H        0.310000       1.00800           0
       116 PROA     8        ILE      CA       CT1      0.700000E-01   12.0110           0
       117 PROA     8        ILE      HA       HB1      0.900000E-01   1.00800           0
       118 PROA     8        ILE      CB       CT1     -0.900000E-01   12.0110           0
       119 PROA     8        ILE      HB       HA1      0.900000E-01   1.00800           0
       120 PROA     8        ILE      CG2      CT3     -0.270000       12.0110           0
       121 PROA     8        ILE      HG21     HA3      0.900000E-01   1.00800           0
       122 PROA     8        ILE      HG22     HA3      0.900000E-01   1.00800           0
       123 PROA     8        ILE      HG23     HA3      0.900000E-01   1.00800           0
       124 PROA     8        ILE      CG1      CT2     -0.180000       12.0110           0
       125 PROA     8        ILE      HG11     HA2      0.900000E-01   1.00800           0
       126 PROA     8        ILE      HG12     HA2      0.900000E-01   1.00800           0
       127 PROA     8        ILE      CD       CT3     -0.270000       12.0110           0
       128 PROA     8        ILE      HD1      HA3      0.900000E-01   1.00800           0
       129 PROA     8        ILE      HD2      HA3      0.900000E-01   1.00800           0
       130 PROA     8        ILE      HD3      HA3      0.900000E-01   1.00800           0
       131 PROA     8        ILE      C        C        0.510000       12.0110           0
       132 PROA     8        ILE      O        O       -0.510000       15.9994           0
       133 PROA     9        SER      N        NH1     -0.470000       14.0070           0
       134 PROA     9        SER      HN       H        0.310000       1.00800           0
       135 PROA     9        SER      CA       CT1      0.700000E-01   12.0110           0
       136 PROA     9        SER      HA       HB1      0.900000E-01   1.00800           0
       137 PROA     9        SER      CB       CT2      0.500000E-01   12.0110           0
       138 PROA     9        SER      HB1      HA2      0.900000E-01   1.00800           0
       139 PROA     9        SER      HB2      HA2      0.900000E-01   1.00800           0
       140 PROA     9        SER      OG       OH1     -0.660000       15.9994           0
       141 PROA     9        SER      HG1      H        0.430000       1.00800           0
       142 PROA     9        SER      C        C        0.510000       12.0110           0
       143 PROA     9        SER      O        O       -0.510000       15.9994           0
       144 PROA     10       ARG      N        NH1     -0.470000       14.0070           0
       145 PROA     10       ARG      HN       H        0.310000       1.00800           0
       146 PROA     10       ARG      CA       CT1      0.700000E-01   12.0110           0
       147 PROA     10       ARG      HA       HB1      0.900000E-01   1.00800           0
       148 PROA     10       ARG      CB       CT2     -0.180000       12.0110           0
       149 PROA     10       ARG      HB1      HA2      0.900000E-01   1.00800           0
       150 PROA     10       ARG      HB2      HA2      0.900000E-01   1.00800           0
       151 PROA     10       ARG      CG       CT2     -0.180000       12.0110           0
       152 PROA     10       ARG      HG1      HA2      0.900000E-01   1.00800           0
       153 PROA     10       ARG      HG2      HA2      0.900000E-01   1.00800           0
       154 PROA     10       ARG      CD       CT2      0.200000       12.0110           0
       155 PROA     10       ARG      HD1      HA2      0.900000E-01   1.00800           0
       156 PROA     10       ARG      HD2      HA2      0.900000E-01   1.00800           0
       157 PROA     10       ARG      NE       NC2     -0.700000       14.0070           0
       158 PROA     10       ARG      HE       HC       0.440000       1.00800           0
       159 PROA     10       ARG      CZ       C        0.640000       12.0110           0
       160 PROA     10       ARG      NH1      NC2     -0.800000       14.0070           0
       161 PROA     10       ARG      HH11     HC       0.460000       1.00800           0
       162 PROA     10       ARG      HH12     HC       0.460000       1.00800           0
       163 PROA     10       ARG      NH2      NC2     -0.800000       14.0070           0
       164 PROA     10       ARG      HH21     HC       0.460000       1.00800           0
       165 PROA     10       ARG      HH22     HC       0.460000       1.00800           0
       166 PROA     10       ARG      C        C        0.510000       12.0110           0
       167 PROA     10       ARG      O        O       -0.510000       15.9994           0
       168 PROA     11       ILE      N        NH1     -0.470000       14.0070           0
       169 PROA     11       ILE      HN       H        0.310000       1.00800           0
       170 PROA     11       ILE      CA       CT1      0.700000E-01   12.0110           0
       171 PROA     11       ILE      HA       HB1      0.900000E-01   1.00800           0
       172 PROA     11       ILE      CB       CT1     -0.900000E-01   12.0110           0
       173 PROA     11       ILE      HB       HA1      0.900000E-01   1.00800           0
       174 PROA     11       ILE      CG2      CT3     -0.270000       12.0110           0
       175 PROA     11       ILE      HG21     HA3      0.900000E-01   1.00800           0
       176 PROA     11       ILE      HG22     HA3      0.900000E-01   1.00800           0
       177 PROA     11       ILE      HG23     HA3      0.900000E-01   1.00800           0
       178 PROA     11       ILE      CG1      CT2     -0.180000       12.0110           0
       179 PROA     11       ILE      HG11     HA2      0.900000E-01   1.00800           0
       180 PROA     11       ILE      HG12     HA2      0.900000E-01   1.00800           0
       181 PROA     11       ILE      CD       CT3     -0.270000       12.0110           0
       182 PROA     11       ILE      HD1      HA3      0.900000E-01   1.00800           0
       183 PROA     11       ILE      HD2      HA3      0.900000E-01   1.00800           0
       184 PROA     11       ILE      HD3      HA3      0.900000E-01   1.00800           0
       185 PROA     11       ILE      C        C        0.510000       12.0110           0
       186 PROA     11       ILE      O        O       -0.510000       15.9994           0
       187 PROA     12       LEU      N        NH1     -0.470000       14.0070           0
       188 PROA     12       LEU      HN       H        0.310000       1.00800           0
       189 PROA     12       LEU      CA       CT1      0.700000E-01   12.0110           0
       190 PROA     12       LEU      HA       HB1      0.900000E-01   1.00800           0
       191 PROA     12       LEU      CB       CT2     -0.180000       12.0110           0
       192 PROA     12       LEU      HB1      HA2      0.900000E-01   1.00800           0
       193 PROA     12       LEU      HB2      HA2      0.900000E-01   1.00800           0
       194 PROA     12       LEU      CG       CT1     -0.900000E-01   12.0110           0
       195 PROA     12       LEU      HG       HA1      0.900000E-01   1.00800           0
       196 PROA     12       LEU      CD1      CT3     -0.270000       12.0110           0
       197 PROA     12       LEU      HD11     HA3      0.900000E-01   1.00800           0
       198 PROA     12       LEU      HD12     HA3      0.900000E-01   1.00800           0
       199 PROA     12       LEU      HD13     HA3      0.900000E-01   1.00800           0
       200 PROA     12       LEU      CD2      CT3     -0.270000       12.0110           0
       201 PROA     12       LEU      HD21     HA3      0.900000E-01   1.00800           0
       202 PROA     12       LEU      HD22     HA3      0.900000E-01   1.00800           0
       203 PROA     12       LEU      HD23     HA3      0.900000E-01   1.00800           0
       204 PROA     12       LEU      C        C        0.510000       12.0110           0
       205 PROA     12       LEU      O        O       -0.510000       15.9994           0
       206 PROA     13       ASP      N        NH1     -0.470000       14.0070           0
       207 PROA     13       ASP      HN       H        0.310000       1.00800           0
       208 PROA     13       ASP      CA       CT1      0.700000E-01   12.0110           0
       209 PROA     13       ASP      HA       HB1      0.900000E-01   1.00800           0
       210 PROA     13       ASP      CB       CT2A    -0.280000       12.0110           0
       211 PROA     13       ASP      HB1      HA2      0.900000E-01   1.00800           0
       212 PROA     13       ASP      HB2      HA2      0.900000E-01   1.00800           0
       213 PROA     13       ASP      CG       CC       0.620000       12.0110           0
       214 PROA     13       ASP      OD1      OC      -0.760000       15.9994           0
       215 PROA     13       ASP      OD2      OC      -0.760000       15.9994           0
       216 PROA     13       ASP      C        C        0.510000       12.0110           0
       217 PROA     13       ASP      O        O       -0.510000       15.9994           0
       218 PROA     14       GLN      N        NH1     -0.470000       14.0070           0
       219 PROA     14       GLN      HN       H        0.310000       1.00800           0
       220 PROA     14       GLN      CA       CT1      0.700000E-01   12.0110           0
       221 PROA     14       GLN      HA       HB1      0.900000E-01   1.00800           0
       222 PROA     14       GLN      CB       CT2     -0.180000       12.0110           0
       223 PROA     14       GLN      HB1      HA2      0.900000E-01   1.00800           0
       224 PROA     14       GLN      HB2      HA2      0.900000E-01   1.00800           0
       225 PROA     14       GLN      CG       CT2     -0.180000       12.0110           0
       226 PROA     14       GLN      HG1      HA2      0.900000E-01   1.00800           0
       227 PROA     14       GLN      HG2      HA2      0.900000E-01   1.00800           0
       228 PROA     14       GLN      CD       CC       0.550000       12.0110           0
       229 PROA     14       GLN      OE1      O       -0.550000       15.9994           0
       230 PROA     14       GLN      NE2      NH2     -0.620000       14.0070           0
       231 PROA     14       GLN      HE21     H        0.320000       1.00800           0
       232 PROA     14       GLN      HE22     H        0.300000       1.00800           0
       233 PROA     14       GLN      C        C        0.510000       12.0110           0
       234 PROA     14       GLN      O        O       -0.510000       15.9994           0
       235 PROA     15       ARG      N        NH1     -0.470000       14.0070           0
       236 PROA     15       ARG      HN       H        0.310000       1.00800           0
       237 PROA     15       ARG      CA       CT1      0.700000E-01   12.0110           0
       238 PROA     15       ARG      HA       HB1      0.900000E-01   1.00800           0
       239 PROA     15       ARG      CB       CT2     -0.180000       12.0110           0
       240 PROA     15       ARG      HB1      HA2      0.900000E-01   1.00800           0
       241 PROA     15       ARG      HB2      HA2      0.900000E-01   1.00800           0
       242 PROA     15       ARG      CG       CT2     -0.180000       12.0110           0
       243 PROA     15       ARG      HG1      HA2      0.900000E-01   1.00800           0
       244 PROA     15       ARG      HG2      HA2      0.900000E-01   1.00800           0
       245 PROA     15       ARG      CD       CT2      0.200000       12.0110           0
       246 PROA     15       ARG      HD1      HA2      0.900000E-01   1.00800           0
       247 PROA     15       ARG      HD2      HA2      0.900000E-01   1.00800           0
       248 PROA     15       ARG      NE       NC2     -0.700000       14.0070           0
       249 PROA     15       ARG      HE       HC       0.440000       1.00800           0
       250 PROA     15       ARG      CZ       C        0.640000       12.0110           0
       251 PROA     15       ARG      NH1      NC2     -0.800000       14.0070           0
       252 PROA     15       ARG      HH11     HC       0.460000       1.00800           0
       253 PROA     15       ARG      HH12     HC       0.460000       1.00800           0
       254 PROA     15       ARG      NH2      NC2     -0.800000       14.0070           0
       255 PROA     15       ARG      HH21     HC       0.460000       1.00800           0
       256 PROA     15       ARG      HH22     HC       0.460000       1.00800           0
       257 PROA     15       ARG      C        C        0.510000       12.0110           0
       258 PROA     15       ARG      O        O       -0.510000       15.9994           0
       259 PROA     16       ASN      N        NH1     -0.470000       14.0070           0
       260 PROA     16       ASN      HN       H        0.310000       1.00800           0
       261 PROA     16       ASN      CA       CT1      0.700000E-01   12.0110           0
       262 PROA     16       ASN      HA       HB1      0.900000E-01   1.00800           0
       263 PROA     16       ASN      CB       CT2     -0.180000       12.0110           0
       264 PROA     16       ASN      HB1      HA2      0.900000E-01   1.00800           0
       265 PROA     16       ASN      HB2      HA2      0.900000E-01   1.00800           0
       266 PROA     16       ASN      CG       CC       0.550000       12.0110           0
       267 PROA     16       ASN      OD1      O       -0.550000       15.9994           0
       268 PROA     16       ASN      ND2      NH2     -0.620000       14.0070           0
       269 PROA     16       ASN      HD21     H        0.320000       1.00800           0
       270 PROA     16       ASN      HD22     H        0.300000       1.00800           0
       271 PROA     16       ASN      C        C        0.510000       12.0110           0
       272 PROA     16       ASN      O        O       -0.510000       15.9994           0
       273 PROA     17       ARG      N        NH1     -0.470000       14.0070           0
       274 PROA     17       ARG      HN       H        0.310000       1.00800           0
       275 PROA     17       ARG      CA       CT1      0.700000E-01   12.0110           0
       276 PROA     17       ARG      HA       HB1      0.900000E-01   1.00800           0
       277 PROA     17       ARG      CB       CT2     -0.180000       12.0110           0
       278 PROA     17       ARG      HB1      HA2      0.900000E-01   1.00800           0
       279 PROA     17       ARG      HB2      HA2      0.900000E-01   1.00800           0
       280 PROA     17       ARG      CG       CT2     -0.180000       12.0110           0
       281 PROA     17       ARG      HG1      HA2      0.900000E-01   1.00800           0
       282 PROA     17       ARG      HG2      HA2      0.900000E-01   1.00800           0
       283 PROA     17       ARG      CD       CT2      0.200000       12.0110           0
       284 PROA     17       ARG      HD1      HA2      0.900000E-01   1.00800           0
       285 PROA     17       ARG      HD2      HA2      0.900000E-01   1.00800           0
       286 PROA     17       ARG      NE       NC2     -0.700000       14.0070           0
       287 PROA     17       ARG      HE       HC       0.440000       1.00800           0
       288 PROA     17       ARG      CZ       C        0.640000       12.0110           0
       289 PROA     17       ARG      NH1      NC2     -0.800000       14.0070           0
       290 PROA     17       ARG      HH11     HC       0.460000       1.00800           0
       291 PROA     17       ARG      HH12     HC       0.460000       1.00800           0
       292 PROA     17       ARG      NH2      NC2     -0.800000       14.0070           0
       293 PROA     17       ARG      HH21     HC       0.460000       1.00800           0
       294 PROA     17       ARG      HH22     HC       0.460000       1.00800           0
       295 PROA     17       ARG      C        C        0.510000       12.0110           0
       296 PROA     17       ARG      O        O       -0.510000       15.9994           0
       297 PROA     18       GLN      N        NH1     -0.470000       14.0070           0
       298 PROA     18       GLN      HN       H        0.310000       1.00800           0
       299 PROA     18       GLN      CA       CT1      0.700000E-01   12.0110           0
       300 PROA     18       GLN      HA       HB1      0.900000E-01   1.00800           0
       301 PROA     18       GLN      CB       CT2     -0.180000       12.0110           0
       302 PROA     18       GLN      HB1      HA2      0.900000E-01   1.00800           0
       303 PROA     18       GLN      HB2      HA2      0.900000E-01   1.00800           0
       304 PROA     18       GLN      CG       CT2     -0.180000       12.0110           0
       305 PROA     18       GLN      HG1      HA2      0.900000E-01   1.00800           0
       306 PROA     18       GLN      HG2      HA2      0.900000E-01   1.00800           0
       307 PROA     18       GLN      CD       CC       0.550000       12.0110           0
       308 PROA     18       GLN      OE1      O       -0.550000       15.9994           0
       309 PROA     18       GLN      NE2      NH2     -0.620000       14.0070           0
       310 PROA     18       GLN      HE21     H        0.320000       1.00800           0
       311 PROA     18       GLN      HE22     H        0.300000       1.00800           0
       312 PROA     18       GLN      C        C        0.510000       12.0110           0
       313 PROA     18       GLN      O        O       -0.510000       15.9994           0
       314 PROA     19       VAL      N        NH1     -0.470000       14.0070           0
       315 PROA     19       VAL      HN       H        0.310000       1.00800           0
       316 PROA     19       VAL      CA       CT1      0.700000E-01   12.0110           0
       317 PROA     19       VAL      HA       HB1      0.900000E-01   1.00800           0
       318 PROA     19       VAL      CB       CT1     -0.900000E-01   12.0110           0
       319 PROA     19       VAL      HB       HA1      0.900000E-01   1.00800           0
       320 PROA     19       VAL      CG1      CT3     -0.270000       12.0110           0
       321 PROA     19       VAL      HG11     HA3      0.900000E-01   1.00800           0
       322 PROA     19       VAL      HG12     HA3      0.900000E-01   1.00800           0
       323 PROA     19       VAL      HG13     HA3      0.900000E-01   1.00800           0
       324 PROA     19       VAL      CG2      CT3     -0.270000       12.0110           0
       325 PROA     19       VAL      HG21     HA3      0.900000E-01   1.00800           0
       326 PROA     19       VAL      HG22     HA3      0.900000E-01   1.00800           0
       327 PROA     19       VAL      HG23     HA3      0.900000E-01   1.00800           0
       328 PROA     19       VAL      C        C        0.510000       12.0110           0
       329 PROA     19       VAL      O        O       -0.510000       15.9994           0
       330 PROA     20       THR      N        NH1     -0.470000       14.0070           0
       331 PROA     20       THR      HN       H        0.310000       1.00800           0
       332 PROA     20       THR      CA       CT1      0.700000E-01   12.0110           0
       333 PROA     20       THR      HA       HB1      0.900000E-01   1.00800           0
       334 PROA     20       THR      CB       CT1      0.140000       12.0110           0
       335 PROA     20       THR      HB       HA1      0.900000E-01   1.00800           0
       336 PROA     20       THR      OG1      OH1     -0.660000       15.9994           0
       337 PROA     20       THR      HG1      H        0.430000       1.00800           0
       338 PROA     20       THR      CG2      CT3     -0.270000       12.0110           0
       339 PROA     20       THR      HG21     HA3      0.900000E-01   1.00800           0
       340 PROA     20       THR      HG22     HA3      0.900000E-01   1.00800           0
       341 PROA     20       THR      HG23     HA3      0.900000E-01   1.00800           0
       342 PROA     20       THR      C        C        0.510000       12.0110           0
       343 PROA     20       THR      O        O       -0.510000       15.9994           0
       344 PROA     21       PHE      N        NH1     -0.470000       14.0070           0
       345 PROA     21       PHE      HN       H        0.310000       1.00800           0
       346 PROA     21       PHE      CA       CT1      0.700000E-01   12.0110           0
       347 PROA     21       PHE      HA       HB1      0.900000E-01   1.00800           0
       348 PROA     21       PHE      CB       CT2     -0.180000       12.0110           0
       349 PROA     21       PHE      HB1      HA2      0.900000E-01   1.00800           0
       350 PROA     21       PHE      HB2      HA2      0.900000E-01   1.00800           0
       351 PROA     21       PHE      CG       CA        0.00000       12.0110           0
       352 PROA     21       PHE      CD1      CA      -0.115000       12.0110           0
       353 PROA     21       PHE      HD1      HP       0.115000       1.00800           0
       354 PROA     21       PHE      CE1      CA      -0.115000       12.0110           0
       355 PROA     21       PHE      HE1      HP       0.115000       1.00800           0
       356 PROA     21       PHE      CZ       CA      -0.115000       12.0110           0
       357 PROA     21       PHE      HZ       HP       0.115000       1.00800           0
       358 PROA     21       PHE      CD2      CA      -0.115000       12.0110           0
       359 PROA     21       PHE      HD2      HP       0.115000       1.00800           0
       360 PROA     21       PHE      CE2      CA      -0.115000       12.0110           0
       361 PROA     21       PHE      HE2      HP       0.115000       1.00800           0
       362 PROA     21       PHE      C        C        0.510000       12.0110           0
       363 PROA     21       PHE      O        O       -0.510000       15.9994           0
       364 PROA     22       THR      N        NH1     -0.470000       14.0070           0
       365 PROA     22       THR      HN       H        0.310000       1.00800           0
       366 PROA     22       THR      CA       CT1      0.700000E-01   12.0110           0
       367 PROA     22       THR      HA       HB1      0.900000E-01   1.00800           0
       368 PROA     22       THR      CB       CT1      0.140000       12.0110           0
       369 PROA     22       THR      HB       HA1      0.900000E-01   1.00800           0
       370 PROA     22       THR      OG1      OH1     -0.660000       15.9994           0
       371 PROA     22       THR      HG1      H        0.430000       1.00800           0
       372 PROA     22       THR      CG2      CT3     -0.270000       12.0110           0
       373 PROA     22       THR      HG21     HA3      0.900000E-01   1.00800           0
       374 PROA     22       THR      HG22     HA3      0.900000E-01   1.00800           0
       375 PROA     22       THR      HG23     HA3      0.900000E-01   1.00800           0
       376 PROA     22       THR      C        C        0.510000       12.0110           0
       377 PROA     22       THR      O        O       -0.510000       15.9994           0
       378 PROA     23       LYS      N        NH1     -0.470000       14.0070           0
       379 PROA     23       LYS      HN       H        0.310000       1.00800           0
       380 PROA     23       LYS      CA       CT1      0.700000E-01   12.0110           0
       381 PROA     23       LYS      HA       HB1      0.900000E-01   1.00800           0
       382 PROA     23       LYS      CB       CT2     -0.180000       12.0110           0
       383 PROA     23       LYS      HB1      HA2      0.900000E-01   1.00800           0
       384 PROA     23       LYS      HB2      HA2      0.900000E-01   1.00800           0
       385 PROA     23       LYS      CG       CT2     -0.180000       12.0110           0
       386 PROA     23       LYS      HG1      HA2      0.900000E-01   1.00800           0
       387 PROA     23       LYS      HG2      HA2      0.900000E-01   1.00800           0
       388 PROA     23       LYS      CD       CT2     -0.180000       12.0110           0
       389 PROA     23       LYS      HD1      HA2      0.900000E-01   1.00800           0
       390 PROA     23       LYS      HD2      HA2      0.900000E-01   1.00800           0
       391 PROA     23       LYS      CE       CT2      0.210000       12.0110           0
       392 PROA     23       LYS      HE1      HA2      0.500000E-01   1.00800           0
       393 PROA     23       LYS      HE2      HA2      0.500000E-01   1.00800           0
       394 PROA     23       LYS      NZ       NH3     -0.300000       14.0070           0
       395 PROA     23       LYS      HZ1      HC       0.330000       1.00800           0
       396 PROA     23       LYS      HZ2      HC       0.330000       1.00800           0
       397 PROA     23       LYS      HZ3      HC       0.330000       1.00800           0
       398 PROA     23       LYS      C        C        0.510000       12.0110           0
       399 PROA     23       LYS      O        O       -0.510000       15.9994           0
       400 PROA     24       ARG      N        NH1     -0.470000       14.0070           0
       401 PROA     24       ARG      HN       H        0.310000       1.00800           0
       402 PROA     24       ARG      CA       CT1      0.700000E-01   12.0110           0
       403 PROA     24       ARG      HA       HB1      0.900000E-01   1.00800           0
       404 PROA     24       ARG      CB       CT2     -0.180000       12.0110           0
       405 PROA     24       ARG      HB1      HA2      0.900000E-01   1.00800           0
       406 PROA     24       ARG      HB2      HA2      0.900000E-01   1.00800           0
       407 PROA     24       ARG      CG       CT2     -0.180000       12.0110           0
       408 PROA     24       ARG      HG1      HA2      0.900000E-01   1.00800           0
       409 PROA     24       ARG      HG2      HA2      0.900000E-01   1.00800           0
       410 PROA     24       ARG      CD       CT2      0.200000       12.0110           0
       411 PROA     24       ARG      HD1      HA2      0.900000E-01   1.00800           0
       412 PROA     24       ARG      HD2      HA2      0.900000E-01   1.00800           0
       413 PROA     24       ARG      NE       NC2     -0.700000       14.0070           0
       414 PROA     24       ARG      HE       HC       0.440000       1.00800           0
       415 PROA     24       ARG      CZ       C        0.640000       12.0110           0
       416 PROA     24       ARG      NH1      NC2     -0.800000       14.0070           0
       417 PROA     24       ARG      HH11     HC       0.460000       1.00800           0
       418 PROA     24       ARG      HH12     HC       0.460000       1.00800           0
       419 PROA     24       ARG      NH2      NC2     -0.800000       14.0070           0
       420 PROA     24       ARG      HH21     HC       0.460000       1.00800           0
       421 PROA     24       ARG      HH22     HC       0.460000       1.00800           0
       422 PROA     24       ARG      C        C        0.510000       12.0110           0
       423 PROA     24       ARG      O        O       -0.510000       15.9994           0
       424 PROA     25       LYS      N        NH1     -0.470000       14.0070           0
       425 PROA     25       LYS      HN       H        0.310000       1.00800           0
       426 PROA     25       LYS      CA       CT1      0.700000E-01   12.0110           0
       427 PROA     25       LYS      HA       HB1      0.900000E-01   1.00800           0
       428 PROA     25       LYS      CB       CT2     -0.180000       12.0110           0
       429 PROA     25       LYS      HB1      HA2      0.900000E-01   1.00800           0
       430 PROA     25       LYS      HB2      HA2      0.900000E-01   1.00800           0
       431 PROA     25       LYS      CG       CT2     -0.180000       12.0110           0
       432 PROA     25       LYS      HG1      HA2      0.900000E-01   1.00800           0
       433 PROA     25       LYS      HG2      HA2      0.900000E-01   1.00800           0
       434 PROA     25       LYS      CD       CT2     -0.180000       12.0110           0
       435 PROA     25       LYS      HD1      HA2      0.900000E-01   1.00800           0
       436 PROA     25       LYS      HD2      HA2      0.900000E-01   1.00800           0
       437 PROA     25       LYS      CE       CT2      0.210000       12.0110           0
       438 PROA     25       LYS      HE1      HA2      0.500000E-01   1.00800           0
       439 PROA     25       LYS      HE2      HA2      0.500000E-01   1.00800           0
       440 PROA     25       LYS      NZ       NH3     -0.300000       14.0070           0
       441 PROA     25       LYS      HZ1      HC       0.330000       1.00800           0
       442 PROA     25       LYS      HZ2      HC       0.330000       1.00800           0
       443 PROA     25       LYS      HZ3      HC       0.330000       1.00800           0
       444 PROA     25       LYS      C        C        0.510000       12.0110           0
       445 PROA     25       LYS      O        O       -0.510000       15.9994           0
       446 PROA     26       PHE      N        NH1     -0.470000       14.0070           0
       447 PROA     26       PHE      HN       H        0.310000       1.00800           0
       448 PROA     26       PHE      CA       CT1      0.700000E-01   12.0110           0
       449 PROA     26       PHE      HA       HB1      0.900000E-01   1.00800           0
       450 PROA     26       PHE      CB       CT2     -0.180000       12.0110           0
       451 PROA     26       PHE      HB1      HA2      0.900000E-01   1.00800           0
       452 PROA     26       PHE      HB2      HA2      0.900000E-01   1.00800           0
       453 PROA     26       PHE      CG       CA        0.00000       12.0110           0
       454 PROA     26       PHE      CD1      CA      -0.115000       12.0110           0
       455 PROA     26       PHE      HD1      HP       0.115000       1.00800           0
       456 PROA     26       PHE      CE1      CA      -0.115000       12.0110           0
       457 PROA     26       PHE      HE1      HP       0.115000       1.00800           0
       458 PROA     26       PHE      CZ       CA      -0.115000       12.0110           0
       459 PROA     26       PHE      HZ       HP       0.115000       1.00800           0
       460 PROA     26       PHE      CD2      CA      -0.115000       12.0110           0
       461 PROA     26       PHE      HD2      HP       0.115000       1.00800           0
       462 PROA     26       PHE      CE2      CA      -0.115000       12.0110           0
       463 PROA     26       PHE      HE2      HP       0.115000       1.00800           0
       464 PROA     26       PHE      C        C        0.510000       12.0110           0
       465 PROA     26       PHE      O        O       -0.510000       15.9994           0
       466 PROA     27       GLY      N        NH1     -0.470000       14.0070           0
       467 PROA     27       GLY      HN       H        0.310000       1.00800           0
       468 PROA     27       GLY      CA       CT2     -0.200000E-01   12.0110           0
       469 PROA     27       GLY      HA1      HB2      0.900000E-01   1.00800           0
       470 PROA     27       GLY      HA2      HB2      0.900000E-01   1.00800           0
       471 PROA     27       GLY      C        C        0.510000       12.0110           0
       472 PROA     27       GLY      O        O       -0.510000       15.9994           0
       473 PROA     28       LEU      N        NH1     -0.470000       14.0070           0
       474 PROA     28       LEU      HN       H        0.310000       1.00800           0
       475 PROA     28       LEU      CA       CT1      0.700000E-01   12.0110           0
       476 PROA     28       LEU      HA       HB1      0.900000E-01   1.00800           0
       477 PROA     28       LEU      CB       CT2     -0.180000       12.0110           0
       478 PROA     28       LEU      HB1      HA2      0.900000E-01   1.00800           0
       479 PROA     28       LEU      HB2      HA2      0.900000E-01   1.00800           0
       480 PROA     28       LEU      CG       CT1     -0.900000E-01   12.0110           0
       481 PROA     28       LEU      HG       HA1      0.900000E-01   1.00800           0
       482 PROA     28       LEU      CD1      CT3     -0.270000       12.0110           0
       483 PROA     28       LEU      HD11     HA3      0.900000E-01   1.00800           0
       484 PROA     28       LEU      HD12     HA3      0.900000E-01   1.00800           0
       485 PROA     28       LEU      HD13     HA3      0.900000E-01   1.00800           0
       486 PROA     28       LEU      CD2      CT3     -0.270000       12.0110           0
       487 PROA     28       LEU      HD21     HA3      0.900000E-01   1.00800           0
       488 PROA     28       LEU      HD22     HA3      0.900000E-01   1.00800           0
       489 PROA     28       LEU      HD23     HA3      0.900000E-01   1.00800           0
       490 PROA     28       LEU      C        C        0.510000       12.0110           0
       491 PROA     28       LEU      O        O       -0.510000       15.9994           0
       492 PROA     29       MET      N        NH1     -0.470000       14.0070           0
       493 PROA     29       MET      HN       H        0.310000       1.00800           0
       494 PROA     29       MET      CA       CT1      0.700000E-01   12.0110           0
       495 PROA     29       MET      HA       HB1      0.900000E-01   1.00800           0
       496 PROA     29       MET      CB       CT2     -0.180000       12.0110           0
       497 PROA     29       MET      HB1      HA2      0.900000E-01   1.00800           0
       498 PROA     29       MET      HB2      HA2      0.900000E-01   1.00800           0
       499 PROA     29       MET      CG       CT2     -0.140000       12.0110           0
       500 PROA     29       MET      HG1      HA2      0.900000E-01   1.00800           0
       501 PROA     29       MET      HG2      HA2      0.900000E-01   1.00800           0
       502 PROA     29       MET      SD       S       -0.900000E-01   32.0600           0
       503 PROA     29       MET      CE       CT3     -0.220000       12.0110           0
       504 PROA     29       MET      HE1      HA3      0.900000E-01   1.00800           0
       505 PROA     29       MET      HE2      HA3      0.900000E-01   1.00800           0
       506 PROA     29       MET      HE3      HA3      0.900000E-01   1.00800           0
       507 PROA     29       MET      C        C        0.510000       12.0110           0
       508 PROA     29       MET      O        O       -0.510000       15.9994           0
       509 PROA     30       LYS      N        NH1     -0.470000       14.0070           0
       510 PROA     30       LYS      HN       H        0.310000       1.00800           0
       511 PROA     30       LYS      CA       CT1      0.700000E-01   12.0110           0
       512 PROA     30       LYS      HA       HB1      0.900000E-01   1.00800           0
       513 PROA     30       LYS      CB       CT2     -0.180000       12.0110           0
       514 PROA     30       LYS      HB1      HA2      0.900000E-01   1.00800           0
       515 PROA     30       LYS      HB2      HA2      0.900000E-01   1.00800           0
       516 PROA     30       LYS      CG       CT2     -0.180000       12.0110           0
       517 PROA     30       LYS      HG1      HA2      0.900000E-01   1.00800           0
       518 PROA     30       LYS      HG2      HA2      0.900000E-01   1.00800           0
       519 PROA     30       LYS      CD       CT2     -0.180000       12.0110           0
       520 PROA     30       LYS      HD1      HA2      0.900000E-01   1.00800           0
       521 PROA     30       LYS      HD2      HA2      0.900000E-01   1.00800           0
       522 PROA     30       LYS      CE       CT2      0.210000       12.0110           0
       523 PROA     30       LYS      HE1      HA2      0.500000E-01   1.00800           0
       524 PROA     30       LYS      HE2      HA2      0.500000E-01   1.00800           0
       525 PROA     30       LYS      NZ       NH3     -0.300000       14.0070           0
       526 PROA     30       LYS      HZ1      HC       0.330000       1.00800           0
       527 PROA     30       LYS      HZ2      HC       0.330000       1.00800           0
       528 PROA     30       LYS      HZ3      HC       0.330000       1.00800           0
       529 PROA     30       LYS      C        C        0.510000       12.0110           0
       530 PROA     30       LYS      O        O       -0.510000       15.9994           0
       531 PROA     31       LYS      N        NH1     -0.470000       14.0070           0
       532 PROA     31       LYS      HN       H        0.310000       1.00800           0
       533 PROA     31       LYS      CA       CT1      0.700000E-01   12.0110           0
       534 PROA     31       LYS      HA       HB1      0.900000E-01   1.00800           0
       535 PROA     31       LYS      CB       CT2     -0.180000       12.0110           0
       536 PROA     31       LYS      HB1      HA2      0.900000E-01   1.00800           0
       537 PROA     31       LYS      HB2      HA2      0.900000E-01   1.00800           0
       538 PROA     31       LYS      CG       CT2     -0.180000       12.0110           0
       539 PROA     31       LYS      HG1      HA2      0.900000E-01   1.00800           0
       540 PROA     31       LYS      HG2      HA2      0.900000E-01   1.00800           0
       541 PROA     31       LYS      CD       CT2     -0.180000       12.0110           0
       542 PROA     31       LYS      HD1      HA2      0.900000E-01   1.00800           0
       543 PROA     31       LYS      HD2      HA2      0.900000E-01   1.00800           0
       544 PROA     31       LYS      CE       CT2      0.210000       12.0110           0
       545 PROA     31       LYS      HE1      HA2      0.500000E-01   1.00800           0
       546 PROA     31       LYS      HE2      HA2      0.500000E-01   1.00800           0
       547 PROA     31       LYS      NZ       NH3     -0.300000       14.0070           0
       548 PROA     31       LYS      HZ1      HC       0.330000       1.00800           0
       549 PROA     31       LYS      HZ2      HC       0.330000       1.00800           0
       550 PROA     31       LYS      HZ3      HC       0.330000       1.00800           0
       551 PROA     31       LYS      C        C        0.510000       12.0110           0
       552 PROA     31       LYS      O        O       -0.510000       15.9994           0
       553 PROA     32       ALA      N        NH1     -0.470000       14.0070           0
       554 PROA     32       ALA      HN       H        0.310000       1.00800           0
       555 PROA     32       ALA      CA       CT1      0.700000E-01   12.0110           0
       556 PROA     32       ALA      HA       HB1      0.900000E-01   1.00800           0
       557 PROA     32       ALA      CB       CT3     -0.270000       12.0110           0
       558 PROA     32       ALA      HB1      HA3      0.900000E-01   1.00800           0
       559 PROA     32       ALA      HB2      HA3      0.900000E-01   1.00800           0
       560 PROA     32       ALA      HB3      HA3      0.900000E-01   1.00800           0
       561 PROA     32       ALA      C        C        0.510000       12.0110           0
       562 PROA     32       ALA      O        O       -0.510000       15.9994           0
       563 PROA     33       TYR      N        NH1     -0.470000       14.0070           0
       564 PROA     33       TYR      HN       H        0.310000       1.00800           0
       565 PROA     33       TYR      CA       CT1      0.700000E-01   12.0110           0
       566 PROA     33       TYR      HA       HB1      0.900000E-01   1.00800           0
       567 PROA     33       TYR      CB       CT2     -0.180000       12.0110           0
       568 PROA     33       TYR      HB1      HA2      0.900000E-01   1.00800           0
       569 PROA     33       TYR      HB2      HA2      0.900000E-01   1.00800           0
       570 PROA     33       TYR      CG       CA        0.00000       12.0110           0
       571 PROA     33       TYR      CD1      CA      -0.115000       12.0110           0
       572 PROA     33       TYR      HD1      HP       0.115000       1.00800           0
       573 PROA     33       TYR      CE1      CA      -0.115000       12.0110           0
       574 PROA     33       TYR      HE1      HP       0.115000       1.00800           0
       575 PROA     33       TYR      CZ       CA       0.110000       12.0110           0
       576 PROA     33       TYR      OH       OH1     -0.540000       15.9994           0
       577 PROA     33       TYR      HH       H        0.430000       1.00800           0
       578 PROA     33       TYR      CD2      CA      -0.115000       12.0110           0
       579 PROA     33       TYR      HD2      HP       0.115000       1.00800           0
       580 PROA     33       TYR      CE2      CA      -0.115000       12.0110           0
       581 PROA     33       TYR      HE2      HP       0.115000       1.00800           0
       582 PROA     33       TYR      C        C        0.510000       12.0110           0
       583 PROA     33       TYR      O        O       -0.510000       15.9994           0
       584 PROA     34       GLU      N        NH1     -0.470000       14.0070           0
       585 PROA     34       GLU      HN       H        0.310000       1.00800           0
       586 PROA     34       GLU      CA       CT1      0.700000E-01   12.0110           0
       587 PROA     34       GLU      HA       HB1      0.900000E-01   1.00800           0
       588 PROA     34       GLU      CB       CT2A    -0.180000       12.0110           0
       589 PROA     34       GLU      HB1      HA2      0.900000E-01   1.00800           0
       590 PROA     34       GLU      HB2      HA2      0.900000E-01   1.00800           0
       591 PROA     34       GLU      CG       CT2     -0.280000       12.0110           0
       592 PROA     34       GLU      HG1      HA2      0.900000E-01   1.00800           0
       593 PROA     34       GLU      HG2      HA2      0.900000E-01   1.00800           0
       594 PROA     34       GLU      CD       CC       0.620000       12.0110           0
       595 PROA     34       GLU      OE1      OC      -0.760000       15.9994           0
       596 PROA     34       GLU      OE2      OC      -0.760000       15.9994           0
       597 PROA     34       GLU      C        C        0.510000       12.0110           0
       598 PROA     34       GLU      O        O       -0.510000       15.9994           0
       599 PROA     35       LEU      N        NH1     -0.470000       14.0070           0
       600 PROA     35       LEU      HN       H        0.310000       1.00800           0
       601 PROA     35       LEU      CA       CT1      0.700000E-01   12.0110           0
       602 PROA     35       LEU      HA       HB1      0.900000E-01   1.00800           0
       603 PROA     35       LEU      CB       CT2     -0.180000       12.0110           0
       604 PROA     35       LEU      HB1      HA2      0.900000E-01   1.00800           0
       605 PROA     35       LEU      HB2      HA2      0.900000E-01   1.00800           0
       606 PROA     35       LEU      CG       CT1     -0.900000E-01   12.0110           0
       607 PROA     35       LEU      HG       HA1      0.900000E-01   1.00800           0
       608 PROA     35       LEU      CD1      CT3     -0.270000       12.0110           0
       609 PROA     35       LEU      HD11     HA3      0.900000E-01   1.00800           0
       610 PROA     35       LEU      HD12     HA3      0.900000E-01   1.00800           0
       611 PROA     35       LEU      HD13     HA3      0.900000E-01   1.00800           0
       612 PROA     35       LEU      CD2      CT3     -0.270000       12.0110           0
       613 PROA     35       LEU      HD21     HA3      0.900000E-01   1.00800           0
       614 PROA     35       LEU      HD22     HA3      0.900000E-01   1.00800           0
       615 PROA     35       LEU      HD23     HA3      0.900000E-01   1.00800           0
       616 PROA     35       LEU      C        C        0.510000       12.0110           0
       617 PROA     35       LEU      O        O       -0.510000       15.9994           0
       618 PROA     36       SER      N        NH1     -0.470000       14.0070           0
       619 PROA     36       SER      HN       H        0.310000       1.00800           0
       620 PROA     36       SER      CA       CT1      0.700000E-01   12.0110           0
       621 PROA     36       SER      HA       HB1      0.900000E-01   1.00800           0
       622 PROA     36       SER      CB       CT2      0.500000E-01   12.0110           0
       623 PROA     36       SER      HB1      HA2      0.900000E-01   1.00800           0
       624 PROA     36       SER      HB2      HA2      0.900000E-01   1.00800           0
       625 PROA     36       SER      OG       OH1     -0.660000       15.9994           0
       626 PROA     36       SER      HG1      H        0.430000       1.00800           0
       627 PROA     36       SER      C        C        0.510000       12.0110           0
       628 PROA     36       SER      O        O       -0.510000       15.9994           0
       629 PROA     37       VAL      N        NH1     -0.470000       14.0070           0
       630 PROA     37       VAL      HN       H        0.310000       1.00800           0
       631 PROA     37       VAL      CA       CT1      0.700000E-01   12.0110           0
       632 PROA     37       VAL      HA       HB1      0.900000E-01   1.00800           0
       633 PROA     37       VAL      CB       CT1     -0.900000E-01   12.0110           0
       634 PROA     37       VAL      HB       HA1      0.900000E-01   1.00800           0
       635 PROA     37       VAL      CG1      CT3     -0.270000       12.0110           0
       636 PROA     37       VAL      HG11     HA3      0.900000E-01   1.00800           0
       637 PROA     37       VAL      HG12     HA3      0.900000E-01   1.00800           0
       638 PROA     37       VAL      HG13     HA3      0.900000E-01   1.00800           0
       639 PROA     37       VAL      CG2      CT3     -0.270000       12.0110           0
       640 PROA     37       VAL      HG21     HA3      0.900000E-01   1.00800           0
       641 PROA     37       VAL      HG22     HA3      0.900000E-01   1.00800           0
       642 PROA     37       VAL      HG23     HA3      0.900000E-01   1.00800           0
       643 PROA     37       VAL      C        C        0.510000       12.0110           0
       644 PROA     37       VAL      O        O       -0.510000       15.9994           0
       645 PROA     38       LEU      N        NH1     -0.470000       14.0070           0
       646 PROA     38       LEU      HN       H        0.310000       1.00800           0
       647 PROA     38       LEU      CA       CT1      0.700000E-01   12.0110           0
       648 PROA     38       LEU      HA       HB1      0.900000E-01   1.00800           0
       649 PROA     38       LEU      CB       CT2     -0.180000       12.0110           0
       650 PROA     38       LEU      HB1      HA2      0.900000E-01   1.00800           0
       651 PROA     38       LEU      HB2      HA2      0.900000E-01   1.00800           0
       652 PROA     38       LEU      CG       CT1     -0.900000E-01   12.0110           0
       653 PROA     38       LEU      HG       HA1      0.900000E-01   1.00800           0
       654 PROA     38       LEU      CD1      CT3     -0.270000       12.0110           0
       655 PROA     38       LEU      HD11     HA3      0.900000E-01   1.00800           0
       656 PROA     38       LEU      HD12     HA3      0.900000E-01   1.00800           0
       657 PROA     38       LEU      HD13     HA3      0.900000E-01   1.00800           0
       658 PROA     38       LEU      CD2      CT3     -0.270000       12.0110           0
       659 PROA     38       LEU      HD21     HA3      0.900000E-01   1.00800           0
       660 PROA     38       LEU      HD22     HA3      0.900000E-01   1.00800           0
       661 PROA     38       LEU      HD23     HA3      0.900000E-01   1.00800           0
       662 PROA     38       LEU      C        C        0.510000       12.0110           0
       663 PROA     38       LEU      O        O       -0.510000       15.9994           0
       664 PROA     39       CYS      N        NH1     -0.470000       14.0070           0
       665 PROA     39       CYS      HN       H        0.310000       1.00800           0
       666 PROA     39       CYS      CA       CT1      0.700000E-01   12.0110           0
       667 PROA     39       CYS      HA       HB1      0.900000E-01   1.00800           0
       668 PROA     39       CYS      CB       CT2     -0.110000       12.0110           0
       669 PROA     39       CYS      HB1      HA2      0.900000E-01   1.00800           0
       670 PROA     39       CYS      HB2      HA2      0.900000E-01   1.00800           0
       671 PROA     39       CYS      SG       S       -0.230000       32.0600           0
       672 PROA     39       CYS      HG1      HS       0.160000       1.00800           0
       673 PROA     39       CYS      C        C        0.510000       12.0110           0
       674 PROA     39       CYS      O        O       -0.510000       15.9994           0
       675 PROA     40       ASP      N        NH1     -0.470000       14.0070           0
       676 PROA     40       ASP      HN       H        0.310000       1.00800           0
       677 PROA     40       ASP      CA       CT1      0.700000E-01   12.0110           0
       678 PROA     40       ASP      HA       HB1      0.900000E-01   1.00800           0
       679 PROA     40       ASP      CB       CT2A    -0.280000       12.0110           0
       680 PROA     40       ASP      HB1      HA2      0.900000E-01   1.00800           0
       681 PROA     40       ASP      HB2      HA2      0.900000E-01   1.00800           0
       682 PROA     40       ASP      CG       CC       0.620000       12.0110           0
       683 PROA     40       ASP      OD1      OC      -0.760000       15.9994           0
       684 PROA     40       ASP      OD2      OC      -0.760000       15.9994           0
       685 PROA     40       ASP      C        C        0.510000       12.0110           0
       686 PROA     40       ASP      O        O       -0.510000       15.9994           0
       687 PROA     41       CYS      N        NH1     -0.470000       14.0070           0
       688 PROA     41       CYS      HN       H        0.310000       1.00800           0
       689 PROA     41       CYS      CA       CT1      0.700000E-01   12.0110           0
       690 PROA     41       CYS      HA       HB1      0.900000E-01   1.00800           0
       691 PROA     41       CYS      CB       CT2     -0.110000       12.0110           0
       692 PROA     41       CYS      HB1      HA2      0.900000E-01   1.00800           0
       693 PROA     41       CYS      HB2      HA2      0.900000E-01   1.00800           0
       694 PROA     41       CYS      SG       S       -0.230000       32.0600           0
       695 PROA     41       CYS      HG1      HS       0.160000       1.00800           0
       696 PROA     41       CYS      C        C        0.510000       12.0110           0
       697 PROA     41       CYS      O        O       -0.510000       15.9994           0
       698 PROA     42       GLU      N        NH1     -0.470000       14.0070           0
       699 PROA     42       GLU      HN       H        0.310000       1.00800           0
       700 PROA     42       GLU      CA       CT1      0.700000E-01   12.0110           0
       701 PROA     42       GLU      HA       HB1      0.900000E-01   1.00800           0
       702 PROA     42       GLU      CB       CT2A    -0.180000       12.0110           0
       703 PROA     42       GLU      HB1      HA2      0.900000E-01   1.00800           0
       704 PROA     42       GLU      HB2      HA2      0.900000E-01   1.00800           0
       705 PROA     42       GLU      CG       CT2     -0.280000       12.0110           0
       706 PROA     42       GLU      HG1      HA2      0.900000E-01   1.00800           0
       707 PROA     42       GLU      HG2      HA2      0.900000E-01   1.00800           0
       708 PROA     42       GLU      CD       CC       0.620000       12.0110           0
       709 PROA     42       GLU      OE1      OC      -0.760000       15.9994           0
       710 PROA     42       GLU      OE2      OC      -0.760000       15.9994           0
       711 PROA     42       GLU      C        C        0.510000       12.0110           0
       712 PROA     42       GLU      O        O       -0.510000       15.9994           0
       713 PROA     43       ILE      N        NH1     -0.470000       14.0070           0
       714 PROA     43       ILE      HN       H        0.310000       1.00800           0
       715 PROA     43       ILE      CA       CT1      0.700000E-01   12.0110           0
       716 PROA     43       ILE      HA       HB1      0.900000E-01   1.00800           0
       717 PROA     43       ILE      CB       CT1     -0.900000E-01   12.0110           0
       718 PROA     43       ILE      HB       HA1      0.900000E-01   1.00800           0
       719 PROA     43       ILE      CG2      CT3     -0.270000       12.0110           0
       720 PROA     43       ILE      HG21     HA3      0.900000E-01   1.00800           0
       721 PROA     43       ILE      HG22     HA3      0.900000E-01   1.00800           0
       722 PROA     43       ILE      HG23     HA3      0.900000E-01   1.00800           0
       723 PROA     43       ILE      CG1      CT2     -0.180000       12.0110           0
       724 PROA     43       ILE      HG11     HA2      0.900000E-01   1.00800           0
       725 PROA     43       ILE      HG12     HA2      0.900000E-01   1.00800           0
       726 PROA     43       ILE      CD       CT3     -0.270000       12.0110           0
       727 PROA     43       ILE      HD1      HA3      0.900000E-01   1.00800           0
       728 PROA     43       ILE      HD2      HA3      0.900000E-01   1.00800           0
       729 PROA     43       ILE      HD3      HA3      0.900000E-01   1.00800           0
       730 PROA     43       ILE      C        C        0.510000       12.0110           0
       731 PROA     43       ILE      O        O       -0.510000       15.9994           0
       732 PROA     44       ALA      N        NH1     -0.470000       14.0070           0
       733 PROA     44       ALA      HN       H        0.310000       1.00800           0
       734 PROA     44       ALA      CA       CT1      0.700000E-01   12.0110           0
       735 PROA     44       ALA      HA       HB1      0.900000E-01   1.00800           0
       736 PROA     44       ALA      CB       CT3     -0.270000       12.0110           0
       737 PROA     44       ALA      HB1      HA3      0.900000E-01   1.00800           0
       738 PROA     44       ALA      HB2      HA3      0.900000E-01   1.00800           0
       739 PROA     44       ALA      HB3      HA3      0.900000E-01   1.00800           0
       740 PROA     44       ALA      C        C        0.510000       12.0110           0
       741 PROA     44       ALA      O        O       -0.510000       15.9994           0
       742 PROA     45       LEU      N        NH1     -0.470000       14.0070           0
       743 PROA     45       LEU      HN       H        0.310000       1.00800           0
       744 PROA     45       LEU      CA       CT1      0.700000E-01   12.0110           0
       745 PROA     45       LEU      HA       HB1      0.900000E-01   1.00800           0
       746 PROA     45       LEU      CB       CT2     -0.180000       12.0110           0
       747 PROA     45       LEU      HB1      HA2      0.900000E-01   1.00800           0
       748 PROA     45       LEU      HB2      HA2      0.900000E-01   1.00800           0
       749 PROA     45       LEU      CG       CT1     -0.900000E-01   12.0110           0
       750 PROA     45       LEU      HG       HA1      0.900000E-01   1.00800           0
       751 PROA     45       LEU      CD1      CT3     -0.270000       12.0110           0
       752 PROA     45       LEU      HD11     HA3      0.900000E-01   1.00800           0
       753 PROA     45       LEU      HD12     HA3      0.900000E-01   1.00800           0
       754 PROA     45       LEU      HD13     HA3      0.900000E-01   1.00800           0
       755 PROA     45       LEU      CD2      CT3     -0.270000       12.0110           0
       756 PROA     45       LEU      HD21     HA3      0.900000E-01   1.00800           0
       757 PROA     45       LEU      HD22     HA3      0.900000E-01   1.00800           0
       758 PROA     45       LEU      HD23     HA3      0.900000E-01   1.00800           0
       759 PROA     45       LEU      C        C        0.510000       12.0110           0
       760 PROA     45       LEU      O        O       -0.510000       15.9994           0
       761 PROA     46       ILE      N        NH1     -0.470000       14.0070           0
       762 PROA     46       ILE      HN       H        0.310000       1.00800           0
       763 PROA     46       ILE      CA       CT1      0.700000E-01   12.0110           0
       764 PROA     46       ILE      HA       HB1      0.900000E-01   1.00800           0
       765 PROA     46       ILE      CB       CT1     -0.900000E-01   12.0110           0
       766 PROA     46       ILE      HB       HA1      0.900000E-01   1.00800           0
       767 PROA     46       ILE      CG2      CT3     -0.270000       12.0110           0
       768 PROA     46       ILE      HG21     HA3      0.900000E-01   1.00800           0
       769 PROA     46       ILE      HG22     HA3      0.900000E-01   1.00800           0
       770 PROA     46       ILE      HG23     HA3      0.900000E-01   1.00800           0
       771 PROA     46       ILE      CG1      CT2     -0.180000       12.0110           0
       772 PROA     46       ILE      HG11     HA2      0.900000E-01   1.00800           0
       773 PROA     46       ILE      HG12     HA2      0.900000E-01   1.00800           0
       774 PROA     46       ILE      CD       CT3     -0.270000       12.0110           0
       775 PROA     46       ILE      HD1      HA3      0.900000E-01   1.00800           0
       776 PROA     46       ILE      HD2      HA3      0.900000E-01   1.00800           0
       777 PROA     46       ILE      HD3      HA3      0.900000E-01   1.00800           0
       778 PROA     46       ILE      C        C        0.510000       12.0110           0
       779 PROA     46       ILE      O        O       -0.510000       15.9994           0
       780 PROA     47       ILE      N        NH1     -0.470000       14.0070           0
       781 PROA     47       ILE      HN       H        0.310000       1.00800           0
       782 PROA     47       ILE      CA       CT1      0.700000E-01   12.0110           0
       783 PROA     47       ILE      HA       HB1      0.900000E-01   1.00800           0
       784 PROA     47       ILE      CB       CT1     -0.900000E-01   12.0110           0
       785 PROA     47       ILE      HB       HA1      0.900000E-01   1.00800           0
       786 PROA     47       ILE      CG2      CT3     -0.270000       12.0110           0
       787 PROA     47       ILE      HG21     HA3      0.900000E-01   1.00800           0
       788 PROA     47       ILE      HG22     HA3      0.900000E-01   1.00800           0
       789 PROA     47       ILE      HG23     HA3      0.900000E-01   1.00800           0
       790 PROA     47       ILE      CG1      CT2     -0.180000       12.0110           0
       791 PROA     47       ILE      HG11     HA2      0.900000E-01   1.00800           0
       792 PROA     47       ILE      HG12     HA2      0.900000E-01   1.00800           0
       793 PROA     47       ILE      CD       CT3     -0.270000       12.0110           0
       794 PROA     47       ILE      HD1      HA3      0.900000E-01   1.00800           0
       795 PROA     47       ILE      HD2      HA3      0.900000E-01   1.00800           0
       796 PROA     47       ILE      HD3      HA3      0.900000E-01   1.00800           0
       797 PROA     47       ILE      C        C        0.510000       12.0110           0
       798 PROA     47       ILE      O        O       -0.510000       15.9994           0
       799 PROA     48       PHE      N        NH1     -0.470000       14.0070           0
       800 PROA     48       PHE      HN       H        0.310000       1.00800           0
       801 PROA     48       PHE      CA       CT1      0.700000E-01   12.0110           0
       802 PROA     48       PHE      HA       HB1      0.900000E-01   1.00800           0
       803 PROA     48       PHE      CB       CT2     -0.180000       12.0110           0
       804 PROA     48       PHE      HB1      HA2      0.900000E-01   1.00800           0
       805 PROA     48       PHE      HB2      HA2      0.900000E-01   1.00800           0
       806 PROA     48       PHE      CG       CA        0.00000       12.0110           0
       807 PROA     48       PHE      CD1      CA      -0.115000       12.0110           0
       808 PROA     48       PHE      HD1      HP       0.115000       1.00800           0
       809 PROA     48       PHE      CE1      CA      -0.115000       12.0110           0
       810 PROA     48       PHE      HE1      HP       0.115000       1.00800           0
       811 PROA     48       PHE      CZ       CA      -0.115000       12.0110           0
       812 PROA     48       PHE      HZ       HP       0.115000       1.00800           0
       813 PROA     48       PHE      CD2      CA      -0.115000       12.0110           0
       814 PROA     48       PHE      HD2      HP       0.115000       1.00800           0
       815 PROA     48       PHE      CE2      CA      -0.115000       12.0110           0
       816 PROA     48       PHE      HE2      HP       0.115000       1.00800           0
       817 PROA     48       PHE      C        C        0.510000       12.0110           0
       818 PROA     48       PHE      O        O       -0.510000       15.9994           0
       819 PROA     49       ASN      N        NH1     -0.470000       14.0070           0
       820 PROA     49       ASN      HN       H        0.310000       1.00800           0
       821 PROA     49       ASN      CA       CT1      0.700000E-01   12.0110           0
       822 PROA     49       ASN      HA       HB1      0.900000E-01   1.00800           0
       823 PROA     49       ASN      CB       CT2     -0.180000       12.0110           0
       824 PROA     49       ASN      HB1      HA2      0.900000E-01   1.00800           0
       825 PROA     49       ASN      HB2      HA2      0.900000E-01   1.00800           0
       826 PROA     49       ASN      CG       CC       0.550000       12.0110           0
       827 PROA     49       ASN      OD1      O       -0.550000       15.9994           0
       828 PROA     49       ASN      ND2      NH2     -0.620000       14.0070           0
       829 PROA     49       ASN      HD21     H        0.320000       1.00800           0
       830 PROA     49       ASN      HD22     H        0.300000       1.00800           0
       831 PROA     49       ASN      C        C        0.510000       12.0110           0
       832 PROA     49       ASN      O        O       -0.510000       15.9994           0
       833 PROA     50       SER      N        NH1     -0.470000       14.0070           0
       834 PROA     50       SER      HN       H        0.310000       1.00800           0
       835 PROA     50       SER      CA       CT1      0.700000E-01   12.0110           0
       836 PROA     50       SER      HA       HB1      0.900000E-01   1.00800           0
       837 PROA     50       SER      CB       CT2      0.500000E-01   12.0110           0
       838 PROA     50       SER      HB1      HA2      0.900000E-01   1.00800           0
       839 PROA     50       SER      HB2      HA2      0.900000E-01   1.00800           0
       840 PROA     50       SER      OG       OH1     -0.660000       15.9994           0
       841 PROA     50       SER      HG1      H        0.430000       1.00800           0
       842 PROA     50       SER      C        C        0.510000       12.0110           0
       843 PROA     50       SER      O        O       -0.510000       15.9994           0
       844 PROA     51       ALA      N        NH1     -0.470000       14.0070           0
       845 PROA     51       ALA      HN       H        0.310000       1.00800           0
       846 PROA     51       ALA      CA       CT1      0.700000E-01   12.0110           0
       847 PROA     51       ALA      HA       HB1      0.900000E-01   1.00800           0
       848 PROA     51       ALA      CB       CT3     -0.270000       12.0110           0
       849 PROA     51       ALA      HB1      HA3      0.900000E-01   1.00800           0
       850 PROA     51       ALA      HB2      HA3      0.900000E-01   1.00800           0
       851 PROA     51       ALA      HB3      HA3      0.900000E-01   1.00800           0
       852 PROA     51       ALA      C        C        0.510000       12.0110           0
       853 PROA     51       ALA      O        O       -0.510000       15.9994           0
       854 PROA     52       ASN      N        NH1     -0.470000       14.0070           0
       855 PROA     52       ASN      HN       H        0.310000       1.00800           0
       856 PROA     52       ASN      CA       CT1      0.700000E-01   12.0110           0
       857 PROA     52       ASN      HA       HB1      0.900000E-01   1.00800           0
       858 PROA     52       ASN      CB       CT2     -0.180000       12.0110           0
       859 PROA     52       ASN      HB1      HA2      0.900000E-01   1.00800           0
       860 PROA     52       ASN      HB2      HA2      0.900000E-01   1.00800           0
       861 PROA     52       ASN      CG       CC       0.550000       12.0110           0
       862 PROA     52       ASN      OD1      O       -0.550000       15.9994           0
       863 PROA     52       ASN      ND2      NH2     -0.620000       14.0070           0
       864 PROA     52       ASN      HD21     H        0.320000       1.00800           0
       865 PROA     52       ASN      HD22     H        0.300000       1.00800           0
       866 PROA     52       ASN      C        C        0.510000       12.0110           0
       867 PROA     52       ASN      O        O       -0.510000       15.9994           0
       868 PROA     53       ARG      N        NH1     -0.470000       14.0070           0
       869 PROA     53       ARG      HN       H        0.310000       1.00800           0
       870 PROA     53       ARG      CA       CT1      0.700000E-01   12.0110           0
       871 PROA     53       ARG      HA       HB1      0.900000E-01   1.00800           0
       872 PROA     53       ARG      CB       CT2     -0.180000       12.0110           0
       873 PROA     53       ARG      HB1      HA2      0.900000E-01   1.00800           0
       874 PROA     53       ARG      HB2      HA2      0.900000E-01   1.00800           0
       875 PROA     53       ARG      CG       CT2     -0.180000       12.0110           0
       876 PROA     53       ARG      HG1      HA2      0.900000E-01   1.00800           0
       877 PROA     53       ARG      HG2      HA2      0.900000E-01   1.00800           0
       878 PROA     53       ARG      CD       CT2      0.200000       12.0110           0
       879 PROA     53       ARG      HD1      HA2      0.900000E-01   1.00800           0
       880 PROA     53       ARG      HD2      HA2      0.900000E-01   1.00800           0
       881 PROA     53       ARG      NE       NC2     -0.700000       14.0070           0
       882 PROA     53       ARG      HE       HC       0.440000       1.00800           0
       883 PROA     53       ARG      CZ       C        0.640000       12.0110           0
       884 PROA     53       ARG      NH1      NC2     -0.800000       14.0070           0
       885 PROA     53       ARG      HH11     HC       0.460000       1.00800           0
       886 PROA     53       ARG      HH12     HC       0.460000       1.00800           0
       887 PROA     53       ARG      NH2      NC2     -0.800000       14.0070           0
       888 PROA     53       ARG      HH21     HC       0.460000       1.00800           0
       889 PROA     53       ARG      HH22     HC       0.460000       1.00800           0
       890 PROA     53       ARG      C        C        0.510000       12.0110           0
       891 PROA     53       ARG      O        O       -0.510000       15.9994           0
       892 PROA     54       LEU      N        NH1     -0.470000       14.0070           0
       893 PROA     54       LEU      HN       H        0.310000       1.00800           0
       894 PROA     54       LEU      CA       CT1      0.700000E-01   12.0110           0
       895 PROA     54       LEU      HA       HB1      0.900000E-01   1.00800           0
       896 PROA     54       LEU      CB       CT2     -0.180000       12.0110           0
       897 PROA     54       LEU      HB1      HA2      0.900000E-01   1.00800           0
       898 PROA     54       LEU      HB2      HA2      0.900000E-01   1.00800           0
       899 PROA     54       LEU      CG       CT1     -0.900000E-01   12.0110           0
       900 PROA     54       LEU      HG       HA1      0.900000E-01   1.00800           0
       901 PROA     54       LEU      CD1      CT3     -0.270000       12.0110           0
       902 PROA     54       LEU      HD11     HA3      0.900000E-01   1.00800           0
       903 PROA     54       LEU      HD12     HA3      0.900000E-01   1.00800           0
       904 PROA     54       LEU      HD13     HA3      0.900000E-01   1.00800           0
       905 PROA     54       LEU      CD2      CT3     -0.270000       12.0110           0
       906 PROA     54       LEU      HD21     HA3      0.900000E-01   1.00800           0
       907 PROA     54       LEU      HD22     HA3      0.900000E-01   1.00800           0
       908 PROA     54       LEU      HD23     HA3      0.900000E-01   1.00800           0
       909 PROA     54       LEU      C        C        0.510000       12.0110           0
       910 PROA     54       LEU      O        O       -0.510000       15.9994           0
       911 PROA     55       PHE      N        NH1     -0.470000       14.0070           0
       912 PROA     55       PHE      HN       H        0.310000       1.00800           0
       913 PROA     55       PHE      CA       CT1      0.700000E-01   12.0110           0
       914 PROA     55       PHE      HA       HB1      0.900000E-01   1.00800           0
       915 PROA     55       PHE      CB       CT2     -0.180000       12.0110           0
       916 PROA     55       PHE      HB1      HA2      0.900000E-01   1.00800           0
       917 PROA     55       PHE      HB2      HA2      0.900000E-01   1.00800           0
       918 PROA     55       PHE      CG       CA        0.00000       12.0110           0
       919 PROA     55       PHE      CD1      CA      -0.115000       12.0110           0
       920 PROA     55       PHE      HD1      HP       0.115000       1.00800           0
       921 PROA     55       PHE      CE1      CA      -0.115000       12.0110           0
       922 PROA     55       PHE      HE1      HP       0.115000       1.00800           0
       923 PROA     55       PHE      CZ       CA      -0.115000       12.0110           0
       924 PROA     55       PHE      HZ       HP       0.115000       1.00800           0
       925 PROA     55       PHE      CD2      CA      -0.115000       12.0110           0
       926 PROA     55       PHE      HD2      HP       0.115000       1.00800           0
       927 PROA     55       PHE      CE2      CA      -0.115000       12.0110           0
       928 PROA     55       PHE      HE2      HP       0.115000       1.00800           0
       929 PROA     55       PHE      C        C        0.510000       12.0110           0
       930 PROA     55       PHE      O        O       -0.510000       15.9994           0
       931 PROA     56       GLN      N        NH1     -0.470000       14.0070           0
       932 PROA     56       GLN      HN       H        0.310000       1.00800           0
       933 PROA     56       GLN      CA       CT1      0.700000E-01   12.0110           0
       934 PROA     56       GLN      HA       HB1      0.900000E-01   1.00800           0
       935 PROA     56       GLN      CB       CT2     -0.180000       12.0110           0
       936 PROA     56       GLN      HB1      HA2      0.900000E-01   1.00800           0
       937 PROA     56       GLN      HB2      HA2      0.900000E-01   1.00800           0
       938 PROA     56       GLN      CG       CT2     -0.180000       12.0110           0
       939 PROA     56       GLN      HG1      HA2      0.900000E-01   1.00800           0
       940 PROA     56       GLN      HG2      HA2      0.900000E-01   1.00800           0
       941 PROA     56       GLN      CD       CC       0.550000       12.0110           0
       942 PROA     56       GLN      OE1      O       -0.550000       15.9994           0
       943 PROA     56       GLN      NE2      NH2     -0.620000       14.0070           0
       944 PROA     56       GLN      HE21     H        0.320000       1.00800           0
       945 PROA     56       GLN      HE22     H        0.300000       1.00800           0
       946 PROA     56       GLN      C        C        0.510000       12.0110           0
       947 PROA     56       GLN      O        O       -0.510000       15.9994           0
       948 PROA     57       TYR      N        NH1     -0.470000       14.0070           0
       949 PROA     57       TYR      HN       H        0.310000       1.00800           0
       950 PROA     57       TYR      CA       CT1      0.700000E-01   12.0110           0
       951 PROA     57       TYR      HA       HB1      0.900000E-01   1.00800           0
       952 PROA     57       TYR      CB       CT2     -0.180000       12.0110           0
       953 PROA     57       TYR      HB1      HA2      0.900000E-01   1.00800           0
       954 PROA     57       TYR      HB2      HA2      0.900000E-01   1.00800           0
       955 PROA     57       TYR      CG       CA        0.00000       12.0110           0
       956 PROA     57       TYR      CD1      CA      -0.115000       12.0110           0
       957 PROA     57       TYR      HD1      HP       0.115000       1.00800           0
       958 PROA     57       TYR      CE1      CA      -0.115000       12.0110           0
       959 PROA     57       TYR      HE1      HP       0.115000       1.00800           0
       960 PROA     57       TYR      CZ       CA       0.110000       12.0110           0
       961 PROA     57       TYR      OH       OH1     -0.540000       15.9994           0
       962 PROA     57       TYR      HH       H        0.430000       1.00800           0
       963 PROA     57       TYR      CD2      CA      -0.115000       12.0110           0
       964 PROA     57       TYR      HD2      HP       0.115000       1.00800           0
       965 PROA     57       TYR      CE2      CA      -0.115000       12.0110           0
       966 PROA     57       TYR      HE2      HP       0.115000       1.00800           0
       967 PROA     57       TYR      C        C        0.510000       12.0110           0
       968 PROA     57       TYR      O        O       -0.510000       15.9994           0
       969 PROA     58       ALA      N        NH1     -0.470000       14.0070           0
       970 PROA     58       ALA      HN       H        0.310000       1.00800           0
       971 PROA     58       ALA      CA       CT1      0.700000E-01   12.0110           0
       972 PROA     58       ALA      HA       HB1      0.900000E-01   1.00800           0
       973 PROA     58       ALA      CB       CT3     -0.270000       12.0110           0
       974 PROA     58       ALA      HB1      HA3      0.900000E-01   1.00800           0
       975 PROA     58       ALA      HB2      HA3      0.900000E-01   1.00800           0
       976 PROA     58       ALA      HB3      HA3      0.900000E-01   1.00800           0
       977 PROA     58       ALA      C        C        0.510000       12.0110           0
       978 PROA     58       ALA      O        O       -0.510000       15.9994           0
       979 PROA     59       SER      N        NH1     -0.470000       14.0070           0
       980 PROA     59       SER      HN       H        0.310000       1.00800           0
       981 PROA     59       SER      CA       CT1      0.700000E-01   12.0110           0
       982 PROA     59       SER      HA       HB1      0.900000E-01   1.00800           0
       983 PROA     59       SER      CB       CT2      0.500000E-01   12.0110           0
       984 PROA     59       SER      HB1      HA2      0.900000E-01   1.00800           0
       985 PROA     59       SER      HB2      HA2      0.900000E-01   1.00800           0
       986 PROA     59       SER      OG       OH1     -0.660000       15.9994           0
       987 PROA     59       SER      HG1      H        0.430000       1.00800           0
       988 PROA     59       SER      C        C        0.510000       12.0110           0
       989 PROA     59       SER      O        O       -0.510000       15.9994           0
       990 PROA     60       THR      N        NH1     -0.470000       14.0070           0
       991 PROA     60       THR      HN       H        0.310000       1.00800           0
       992 PROA     60       THR      CA       CT1      0.700000E-01   12.0110           0
       993 PROA     60       THR      HA       HB1      0.900000E-01   1.00800           0
       994 PROA     60       THR      CB       CT1      0.140000       12.0110           0
       995 PROA     60       THR      HB       HA1      0.900000E-01   1.00800           0
       996 PROA     60       THR      OG1      OH1     -0.660000       15.9994           0
       997 PROA     60       THR      HG1      H        0.430000       1.00800           0
       998 PROA     60       THR      CG2      CT3     -0.270000       12.0110           0
       999 PROA     60       THR      HG21     HA3      0.900000E-01   1.00800           0
      1000 PROA     60       THR      HG22     HA3      0.900000E-01   1.00800           0
      1001 PROA     60       THR      HG23     HA3      0.900000E-01   1.00800           0
      1002 PROA     60       THR      C        C        0.510000       12.0110           0
      1003 PROA     60       THR      O        O       -0.510000       15.9994           0
      1004 PROA     61       ASP      N        NH1     -0.470000       14.0070           0
      1005 PROA     61       ASP      HN       H        0.310000       1.00800           0
      1006 PROA     61       ASP      CA       CT1      0.700000E-01   12.0110           0
      1007 PROA     61       ASP      HA       HB1      0.900000E-01   1.00800           0
      1008 PROA     61       ASP      CB       CT2A    -0.280000       12.0110           0
      1009 PROA     61       ASP      HB1      HA2      0.900000E-01   1.00800           0
      1010 PROA     61       ASP      HB2      HA2      0.900000E-01   1.00800           0
      1011 PROA     61       ASP      CG       CC       0.620000       12.0110           0
      1012 PROA     61       ASP      OD1      OC      -0.760000       15.9994           0
      1013 PROA     61       ASP      OD2      OC      -0.760000       15.9994           0
      1014 PROA     61       ASP      C        C        0.510000       12.0110           0
      1015 PROA     61       ASP      O        O       -0.510000       15.9994           0
      1016 PROA     62       MET      N        NH1     -0.470000       14.0070           0
      1017 PROA     62       MET      HN       H        0.310000       1.00800           0
      1018 PROA     62       MET      CA       CT1      0.700000E-01   12.0110           0
      1019 PROA     62       MET      HA       HB1      0.900000E-01   1.00800           0
      1020 PROA     62       MET      CB       CT2     -0.180000       12.0110           0
      1021 PROA     62       MET      HB1      HA2      0.900000E-01   1.00800           0
      1022 PROA     62       MET      HB2      HA2      0.900000E-01   1.00800           0
      1023 PROA     62       MET      CG       CT2     -0.140000       12.0110           0
      1024 PROA     62       MET      HG1      HA2      0.900000E-01   1.00800           0
      1025 PROA     62       MET      HG2      HA2      0.900000E-01   1.00800           0
      1026 PROA     62       MET      SD       S       -0.900000E-01   32.0600           0
      1027 PROA     62       MET      CE       CT3     -0.220000       12.0110           0
      1028 PROA     62       MET      HE1      HA3      0.900000E-01   1.00800           0
      1029 PROA     62       MET      HE2      HA3      0.900000E-01   1.00800           0
      1030 PROA     62       MET      HE3      HA3      0.900000E-01   1.00800           0
      1031 PROA     62       MET      C        C        0.510000       12.0110           0
      1032 PROA     62       MET      O        O       -0.510000       15.9994           0
      1033 PROA     63       ASP      N        NH1     -0.470000       14.0070           0
      1034 PROA     63       ASP      HN       H        0.310000       1.00800           0
      1035 PROA     63       ASP      CA       CT1      0.700000E-01   12.0110           0
      1036 PROA     63       ASP      HA       HB1      0.900000E-01   1.00800           0
      1037 PROA     63       ASP      CB       CT2A    -0.280000       12.0110           0
      1038 PROA     63       ASP      HB1      HA2      0.900000E-01   1.00800           0
      1039 PROA     63       ASP      HB2      HA2      0.900000E-01   1.00800           0
      1040 PROA     63       ASP      CG       CC       0.620000       12.0110           0
      1041 PROA     63       ASP      OD1      OC      -0.760000       15.9994           0
      1042 PROA     63       ASP      OD2      OC      -0.760000       15.9994           0
      1043 PROA     63       ASP      C        C        0.510000       12.0110           0
      1044 PROA     63       ASP      O        O       -0.510000       15.9994           0
      1045 PROA     64       ARG      N        NH1     -0.470000       14.0070           0
      1046 PROA     64       ARG      HN       H        0.310000       1.00800           0
      1047 PROA     64       ARG      CA       CT1      0.700000E-01   12.0110           0
      1048 PROA     64       ARG      HA       HB1      0.900000E-01   1.00800           0
      1049 PROA     64       ARG      CB       CT2     -0.180000       12.0110           0
      1050 PROA     64       ARG      HB1      HA2      0.900000E-01   1.00800           0
      1051 PROA     64       ARG      HB2      HA2      0.900000E-01   1.00800           0
      1052 PROA     64       ARG      CG       CT2     -0.180000       12.0110           0
      1053 PROA     64       ARG      HG1      HA2      0.900000E-01   1.00800           0
      1054 PROA     64       ARG      HG2      HA2      0.900000E-01   1.00800           0
      1055 PROA     64       ARG      CD       CT2      0.200000       12.0110           0
      1056 PROA     64       ARG      HD1      HA2      0.900000E-01   1.00800           0
      1057 PROA     64       ARG      HD2      HA2      0.900000E-01   1.00800           0
      1058 PROA     64       ARG      NE       NC2     -0.700000       14.0070           0
      1059 PROA     64       ARG      HE       HC       0.440000       1.00800           0
      1060 PROA     64       ARG      CZ       C        0.640000       12.0110           0
      1061 PROA     64       ARG      NH1      NC2     -0.800000       14.0070           0
      1062 PROA     64       ARG      HH11     HC       0.460000       1.00800           0
      1063 PROA     64       ARG      HH12     HC       0.460000       1.00800           0
      1064 PROA     64       ARG      NH2      NC2     -0.800000       14.0070           0
      1065 PROA     64       ARG      HH21     HC       0.460000       1.00800           0
      1066 PROA     64       ARG      HH22     HC       0.460000       1.00800           0
      1067 PROA     64       ARG      C        C        0.510000       12.0110           0
      1068 PROA     64       ARG      O        O       -0.510000       15.9994           0
      1069 PROA     65       VAL      N        NH1     -0.470000       14.0070           0
      1070 PROA     65       VAL      HN       H        0.310000       1.00800           0
      1071 PROA     65       VAL      CA       CT1      0.700000E-01   12.0110           0
      1072 PROA     65       VAL      HA       HB1      0.900000E-01   1.00800           0
      1073 PROA     65       VAL      CB       CT1     -0.900000E-01   12.0110           0
      1074 PROA     65       VAL      HB       HA1      0.900000E-01   1.00800           0
      1075 PROA     65       VAL      CG1      CT3     -0.270000       12.0110           0
      1076 PROA     65       VAL      HG11     HA3      0.900000E-01   1.00800           0
      1077 PROA     65       VAL      HG12     HA3      0.900000E-01   1.00800           0
      1078 PROA     65       VAL      HG13     HA3      0.900000E-01   1.00800           0
      1079 PROA     65       VAL      CG2      CT3     -0.270000       12.0110           0
      1080 PROA     65       VAL      HG21     HA3      0.900000E-01   1.00800           0
      1081 PROA     65       VAL      HG22     HA3      0.900000E-01   1.00800           0
      1082 PROA     65       VAL      HG23     HA3      0.900000E-01   1.00800           0
      1083 PROA     65       VAL      C        C        0.510000       12.0110           0
      1084 PROA     65       VAL      O        O       -0.510000       15.9994           0
      1085 PROA     66       LEU      N        NH1     -0.470000       14.0070           0
      1086 PROA     66       LEU      HN       H        0.310000       1.00800           0
      1087 PROA     66       LEU      CA       CT1      0.700000E-01   12.0110           0
      1088 PROA     66       LEU      HA       HB1      0.900000E-01   1.00800           0
      1089 PROA     66       LEU      CB       CT2     -0.180000       12.0110           0
      1090 PROA     66       LEU      HB1      HA2      0.900000E-01   1.00800           0
      1091 PROA     66       LEU      HB2      HA2      0.900000E-01   1.00800           0
      1092 PROA     66       LEU      CG       CT1     -0.900000E-01   12.0110           0
      1093 PROA     66       LEU      HG       HA1      0.900000E-01   1.00800           0
      1094 PROA     66       LEU      CD1      CT3     -0.270000       12.0110           0
      1095 PROA     66       LEU      HD11     HA3      0.900000E-01   1.00800           0
      1096 PROA     66       LEU      HD12     HA3      0.900000E-01   1.00800           0
      1097 PROA     66       LEU      HD13     HA3      0.900000E-01   1.00800           0
      1098 PROA     66       LEU      CD2      CT3     -0.270000       12.0110           0
      1099 PROA     66       LEU      HD21     HA3      0.900000E-01   1.00800           0
      1100 PROA     66       LEU      HD22     HA3      0.900000E-01   1.00800           0
      1101 PROA     66       LEU      HD23     HA3      0.900000E-01   1.00800           0
      1102 PROA     66       LEU      C        C        0.510000       12.0110           0
      1103 PROA     66       LEU      O        O       -0.510000       15.9994           0
      1104 PROA     67       LEU      N        NH1     -0.470000       14.0070           0
      1105 PROA     67       LEU      HN       H        0.310000       1.00800           0
      1106 PROA     67       LEU      CA       CT1      0.700000E-01   12.0110           0
      1107 PROA     67       LEU      HA       HB1      0.900000E-01   1.00800           0
      1108 PROA     67       LEU      CB       CT2     -0.180000       12.0110           0
      1109 PROA     67       LEU      HB1      HA2      0.900000E-01   1.00800           0
      1110 PROA     67       LEU      HB2      HA2      0.900000E-01   1.00800           0
      1111 PROA     67       LEU      CG       CT1     -0.900000E-01   12.0110           0
      1112 PROA     67       LEU      HG       HA1      0.900000E-01   1.00800           0
      1113 PROA     67       LEU      CD1      CT3     -0.270000       12.0110           0
      1114 PROA     67       LEU      HD11     HA3      0.900000E-01   1.00800           0
      1115 PROA     67       LEU      HD12     HA3      0.900000E-01   1.00800           0
      1116 PROA     67       LEU      HD13     HA3      0.900000E-01   1.00800           0
      1117 PROA     67       LEU      CD2      CT3     -0.270000       12.0110           0
      1118 PROA     67       LEU      HD21     HA3      0.900000E-01   1.00800           0
      1119 PROA     67       LEU      HD22     HA3      0.900000E-01   1.00800           0
      1120 PROA     67       LEU      HD23     HA3      0.900000E-01   1.00800           0
      1121 PROA     67       LEU      C        C        0.510000       12.0110           0
      1122 PROA     67       LEU      O        O       -0.510000       15.9994           0
      1123 PROA     68       LYS      N        NH1     -0.470000       14.0070           0
      1124 PROA     68       LYS      HN       H        0.310000       1.00800           0
      1125 PROA     68       LYS      CA       CT1      0.700000E-01   12.0110           0
      1126 PROA     68       LYS      HA       HB1      0.900000E-01   1.00800           0
      1127 PROA     68       LYS      CB       CT2     -0.180000       12.0110           0
      1128 PROA     68       LYS      HB1      HA2      0.900000E-01   1.00800           0
      1129 PROA     68       LYS      HB2      HA2      0.900000E-01   1.00800           0
      1130 PROA     68       LYS      CG       CT2     -0.180000       12.0110           0
      1131 PROA     68       LYS      HG1      HA2      0.900000E-01   1.00800           0
      1132 PROA     68       LYS      HG2      HA2      0.900000E-01   1.00800           0
      1133 PROA     68       LYS      CD       CT2     -0.180000       12.0110           0
      1134 PROA     68       LYS      HD1      HA2      0.900000E-01   1.00800           0
      1135 PROA     68       LYS      HD2      HA2      0.900000E-01   1.00800           0
      1136 PROA     68       LYS      CE       CT2      0.210000       12.0110           0
      1137 PROA     68       LYS      HE1      HA2      0.500000E-01   1.00800           0
      1138 PROA     68       LYS      HE2      HA2      0.500000E-01   1.00800           0
      1139 PROA     68       LYS      NZ       NH3     -0.300000       14.0070           0
      1140 PROA     68       LYS      HZ1      HC       0.330000       1.00800           0
      1141 PROA     68       LYS      HZ2      HC       0.330000       1.00800           0
      1142 PROA     68       LYS      HZ3      HC       0.330000       1.00800           0
      1143 PROA     68       LYS      C        C        0.510000       12.0110           0
      1144 PROA     68       LYS      O        O       -0.510000       15.9994           0
      1145 PROA     69       TYR      N        NH1     -0.470000       14.0070           0
      1146 PROA     69       TYR      HN       H        0.310000       1.00800           0
      1147 PROA     69       TYR      CA       CT1      0.700000E-01   12.0110           0
      1148 PROA     69       TYR      HA       HB1      0.900000E-01   1.00800           0
      1149 PROA     69       TYR      CB       CT2     -0.180000       12.0110           0
      1150 PROA     69       TYR      HB1      HA2      0.900000E-01   1.00800           0
      1151 PROA     69       TYR      HB2      HA2      0.900000E-01   1.00800           0
      1152 PROA     69       TYR      CG       CA        0.00000       12.0110           0
      1153 PROA     69       TYR      CD1      CA      -0.115000       12.0110           0
      1154 PROA     69       TYR      HD1      HP       0.115000       1.00800           0
      1155 PROA     69       TYR      CE1      CA      -0.115000       12.0110           0
      1156 PROA     69       TYR      HE1      HP       0.115000       1.00800           0
      1157 PROA     69       TYR      CZ       CA       0.110000       12.0110           0
      1158 PROA     69       TYR      OH       OH1     -0.540000       15.9994           0
      1159 PROA     69       TYR      HH       H        0.430000       1.00800           0
      1160 PROA     69       TYR      CD2      CA      -0.115000       12.0110           0
      1161 PROA     69       TYR      HD2      HP       0.115000       1.00800           0
      1162 PROA     69       TYR      CE2      CA      -0.115000       12.0110           0
      1163 PROA     69       TYR      HE2      HP       0.115000       1.00800           0
      1164 PROA     69       TYR      C        C        0.510000       12.0110           0
      1165 PROA     69       TYR      O        O       -0.510000       15.9994           0
      1166 PROA     70       THR      N        NH1     -0.470000       14.0070           0
      1167 PROA     70       THR      HN       H        0.310000       1.00800           0
      1168 PROA     70       THR      CA       CT1      0.700000E-01   12.0110           0
      1169 PROA     70       THR      HA       HB1      0.900000E-01   1.00800           0
      1170 PROA     70       THR      CB       CT1      0.140000       12.0110           0
      1171 PROA     70       THR      HB       HA1      0.900000E-01   1.00800           0
      1172 PROA     70       THR      OG1      OH1     -0.660000       15.9994           0
      1173 PROA     70       THR      HG1      H        0.430000       1.00800           0
      1174 PROA     70       THR      CG2      CT3     -0.270000       12.0110           0
      1175 PROA     70       THR      HG21     HA3      0.900000E-01   1.00800           0
      1176 PROA     70       THR      HG22     HA3      0.900000E-01   1.00800           0
      1177 PROA     70       THR      HG23     HA3      0.900000E-01   1.00800           0
      1178 PROA     70       THR      C        C        0.510000       12.0110           0
      1179 PROA     70       THR      O        O       -0.510000       15.9994           0
      1180 PROA     71       GLU      N        NH1     -0.470000       14.0070           0
      1181 PROA     71       GLU      HN       H        0.310000       1.00800           0
      1182 PROA     71       GLU      CA       CT1      0.700000E-01   12.0110           0
      1183 PROA     71       GLU      HA       HB1      0.900000E-01   1.00800           0
      1184 PROA     71       GLU      CB       CT2A    -0.180000       12.0110           0
      1185 PROA     71       GLU      HB1      HA2      0.900000E-01   1.00800           0
      1186 PROA     71       GLU      HB2      HA2      0.900000E-01   1.00800           0
      1187 PROA     71       GLU      CG       CT2     -0.280000       12.0110           0
      1188 PROA     71       GLU      HG1      HA2      0.900000E-01   1.00800           0
      1189 PROA     71       GLU      HG2      HA2      0.900000E-01   1.00800           0
      1190 PROA     71       GLU      CD       CC       0.620000       12.0110           0
      1191 PROA     71       GLU      OE1      OC      -0.760000       15.9994           0
      1192 PROA     71       GLU      OE2      OC      -0.760000       15.9994           0
      1193 PROA     71       GLU      C        C        0.510000       12.0110           0
      1194 PROA     71       GLU      O        O       -0.510000       15.9994           0
      1195 PROA     72       TYR      N        NH1     -0.470000       14.0070           0
      1196 PROA     72       TYR      HN       H        0.310000       1.00800           0
      1197 PROA     72       TYR      CA       CT1      0.700000E-01   12.0110           0
      1198 PROA     72       TYR      HA       HB1      0.900000E-01   1.00800           0
      1199 PROA     72       TYR      CB       CT2     -0.180000       12.0110           0
      1200 PROA     72       TYR      HB1      HA2      0.900000E-01   1.00800           0
      1201 PROA     72       TYR      HB2      HA2      0.900000E-01   1.00800           0
      1202 PROA     72       TYR      CG       CA        0.00000       12.0110           0
      1203 PROA     72       TYR      CD1      CA      -0.115000       12.0110           0
      1204 PROA     72       TYR      HD1      HP       0.115000       1.00800           0
      1205 PROA     72       TYR      CE1      CA      -0.115000       12.0110           0
      1206 PROA     72       TYR      HE1      HP       0.115000       1.00800           0
      1207 PROA     72       TYR      CZ       CA       0.110000       12.0110           0
      1208 PROA     72       TYR      OH       OH1     -0.540000       15.9994           0
      1209 PROA     72       TYR      HH       H        0.430000       1.00800           0
      1210 PROA     72       TYR      CD2      CA      -0.115000       12.0110           0
      1211 PROA     72       TYR      HD2      HP       0.115000       1.00800           0
      1212 PROA     72       TYR      CE2      CA      -0.115000       12.0110           0
      1213 PROA     72       TYR      HE2      HP       0.115000       1.00800           0
      1214 PROA     72       TYR      C        C        0.510000       12.0110           0
      1215 PROA     72       TYR      O        O       -0.510000       15.9994           0
      1216 PROA     73       SER      N        NH1     -0.470000       14.0070           0
      1217 PROA     73       SER      HN       H        0.310000       1.00800           0
      1218 PROA     73       SER      CA       CT1      0.700000E-01   12.0110           0
      1219 PROA     73       SER      HA       HB1      0.900000E-01   1.00800           0
      1220 PROA     73       SER      CB       CT2      0.500000E-01   12.0110           0
      1221 PROA     73       SER      HB1      HA2      0.900000E-01   1.00800           0
      1222 PROA     73       SER      HB2      HA2      0.900000E-01   1.00800           0
      1223 PROA     73       SER      OG       OH1     -0.660000       15.9994           0
      1224 PROA     73       SER      HG1      H        0.430000       1.00800           0
      1225 PROA     73       SER      C        C        0.510000       12.0110           0
      1226 PROA     73       SER      O        O       -0.510000       15.9994           0
      1227 PROA     74       GLU      N        NH1     -0.470000       14.0070           0
      1228 PROA     74       GLU      HN       H        0.310000       1.00800           0
      1229 PROA     74       GLU      CA       CT1      0.700000E-01   12.0110           0
      1230 PROA     74       GLU      HA       HB1      0.900000E-01   1.00800           0
      1231 PROA     74       GLU      CB       CT2A    -0.180000       12.0110           0
      1232 PROA     74       GLU      HB1      HA2      0.900000E-01   1.00800           0
      1233 PROA     74       GLU      HB2      HA2      0.900000E-01   1.00800           0
      1234 PROA     74       GLU      CG       CT2     -0.280000       12.0110           0
      1235 PROA     74       GLU      HG1      HA2      0.900000E-01   1.00800           0
      1236 PROA     74       GLU      HG2      HA2      0.900000E-01   1.00800           0
      1237 PROA     74       GLU      CD       CC       0.620000       12.0110           0
      1238 PROA     74       GLU      OE1      OC      -0.760000       15.9994           0
      1239 PROA     74       GLU      OE2      OC      -0.760000       15.9994           0
      1240 PROA     74       GLU      C        C        0.510000       12.0110           0
      1241 PROA     74       GLU      O        O       -0.510000       15.9994           0
      1242 PROA     75       PRO      N        N       -0.290000       14.0070           0
      1243 PROA     75       PRO      CD       CP3       0.00000       12.0110           0
      1244 PROA     75       PRO      HD1      HA2      0.900000E-01   1.00800           0
      1245 PROA     75       PRO      HD2      HA2      0.900000E-01   1.00800           0
      1246 PROA     75       PRO      CA       CP1      0.200000E-01   12.0110           0
      1247 PROA     75       PRO      HA       HB1      0.900000E-01   1.00800           0
      1248 PROA     75       PRO      CB       CP2     -0.180000       12.0110           0
      1249 PROA     75       PRO      HB1      HA2      0.900000E-01   1.00800           0
      1250 PROA     75       PRO      HB2      HA2      0.900000E-01   1.00800           0
      1251 PROA     75       PRO      CG       CP2     -0.180000       12.0110           0
      1252 PROA     75       PRO      HG1      HA2      0.900000E-01   1.00800           0
      1253 PROA     75       PRO      HG2      HA2      0.900000E-01   1.00800           0
      1254 PROA     75       PRO      C        C        0.510000       12.0110           0
      1255 PROA     75       PRO      O        O       -0.510000       15.9994           0
      1256 PROA     76       HSD      N        NH1     -0.470000       14.0070           0
      1257 PROA     76       HSD      HN       H        0.310000       1.00800           0
      1258 PROA     76       HSD      CA       CT1      0.700000E-01   12.0110           0
      1259 PROA     76       HSD      HA       HB1      0.900000E-01   1.00800           0
      1260 PROA     76       HSD      CB       CT2     -0.900000E-01   12.0110           0
      1261 PROA     76       HSD      HB1      HA2      0.900000E-01   1.00800           0
      1262 PROA     76       HSD      HB2      HA2      0.900000E-01   1.00800           0
      1263 PROA     76       HSD      ND1      NR1     -0.360000       14.0070           0
      1264 PROA     76       HSD      HD1      H        0.320000       1.00800           0
      1265 PROA     76       HSD      CG       CPH1    -0.500000E-01   12.0110           0
      1266 PROA     76       HSD      CE1      CPH2     0.250000       12.0110           0
      1267 PROA     76       HSD      HE1      HR1      0.130000       1.00800           0
      1268 PROA     76       HSD      NE2      NR2     -0.700000       14.0070           0
      1269 PROA     76       HSD      CD2      CPH1     0.220000       12.0110           0
      1270 PROA     76       HSD      HD2      HR3      0.100000       1.00800           0
      1271 PROA     76       HSD      C        C        0.510000       12.0110           0
      1272 PROA     76       HSD      O        O       -0.510000       15.9994           0
      1273 PROA     77       GLU      N        NH1     -0.470000       14.0070           0
      1274 PROA     77       GLU      HN       H        0.310000       1.00800           0
      1275 PROA     77       GLU      CA       CT1      0.700000E-01   12.0110           0
      1276 PROA     77       GLU      HA       HB1      0.900000E-01   1.00800           0
      1277 PROA     77       GLU      CB       CT2A    -0.180000       12.0110           0
      1278 PROA     77       GLU      HB1      HA2      0.900000E-01   1.00800           0
      1279 PROA     77       GLU      HB2      HA2      0.900000E-01   1.00800           0
      1280 PROA     77       GLU      CG       CT2     -0.280000       12.0110           0
      1281 PROA     77       GLU      HG1      HA2      0.900000E-01   1.00800           0
      1282 PROA     77       GLU      HG2      HA2      0.900000E-01   1.00800           0
      1283 PROA     77       GLU      CD       CC       0.620000       12.0110           0
      1284 PROA     77       GLU      OE1      OC      -0.760000       15.9994           0
      1285 PROA     77       GLU      OE2      OC      -0.760000       15.9994           0
      1286 PROA     77       GLU      C        C        0.510000       12.0110           0
      1287 PROA     77       GLU      O        O       -0.510000       15.9994           0
      1288 PROA     78       SER      N        NH1     -0.470000       14.0070           0
      1289 PROA     78       SER      HN       H        0.310000       1.00800           0
      1290 PROA     78       SER      CA       CT1      0.700000E-01   12.0110           0
      1291 PROA     78       SER      HA       HB1      0.900000E-01   1.00800           0
      1292 PROA     78       SER      CB       CT2      0.500000E-01   12.0110           0
      1293 PROA     78       SER      HB1      HA2      0.900000E-01   1.00800           0
      1294 PROA     78       SER      HB2      HA2      0.900000E-01   1.00800           0
      1295 PROA     78       SER      OG       OH1     -0.660000       15.9994           0
      1296 PROA     78       SER      HG1      H        0.430000       1.00800           0
      1297 PROA     78       SER      C        C        0.510000       12.0110           0
      1298 PROA     78       SER      O        O       -0.510000       15.9994           0
      1299 PROA     79       ARG      N        NH1     -0.470000       14.0070           0
      1300 PROA     79       ARG      HN       H        0.310000       1.00800           0
      1301 PROA     79       ARG      CA       CT1      0.700000E-01   12.0110           0
      1302 PROA     79       ARG      HA       HB1      0.900000E-01   1.00800           0
      1303 PROA     79       ARG      CB       CT2     -0.180000       12.0110           0
      1304 PROA     79       ARG      HB1      HA2      0.900000E-01   1.00800           0
      1305 PROA     79       ARG      HB2      HA2      0.900000E-01   1.00800           0
      1306 PROA     79       ARG      CG       CT2     -0.180000       12.0110           0
      1307 PROA     79       ARG      HG1      HA2      0.900000E-01   1.00800           0
      1308 PROA     79       ARG      HG2      HA2      0.900000E-01   1.00800           0
      1309 PROA     79       ARG      CD       CT2      0.200000       12.0110           0
      1310 PROA     79       ARG      HD1      HA2      0.900000E-01   1.00800           0
      1311 PROA     79       ARG      HD2      HA2      0.900000E-01   1.00800           0
      1312 PROA     79       ARG      NE       NC2     -0.700000       14.0070           0
      1313 PROA     79       ARG      HE       HC       0.440000       1.00800           0
      1314 PROA     79       ARG      CZ       C        0.640000       12.0110           0
      1315 PROA     79       ARG      NH1      NC2     -0.800000       14.0070           0
      1316 PROA     79       ARG      HH11     HC       0.460000       1.00800           0
      1317 PROA     79       ARG      HH12     HC       0.460000       1.00800           0
      1318 PROA     79       ARG      NH2      NC2     -0.800000       14.0070           0
      1319 PROA     79       ARG      HH21     HC       0.460000       1.00800           0
      1320 PROA     79       ARG      HH22     HC       0.460000       1.00800           0
      1321 PROA     79       ARG      C        C        0.510000       12.0110           0
      1322 PROA     79       ARG      O        O       -0.510000       15.9994           0
      1323 PROA     80       THR      N        NH1     -0.470000       14.0070           0
      1324 PROA     80       THR      HN       H        0.310000       1.00800           0
      1325 PROA     80       THR      CA       CT1      0.700000E-01   12.0110           0
      1326 PROA     80       THR      HA       HB1      0.900000E-01   1.00800           0
      1327 PROA     80       THR      CB       CT1      0.140000       12.0110           0
      1328 PROA     80       THR      HB       HA1      0.900000E-01   1.00800           0
      1329 PROA     80       THR      OG1      OH1     -0.660000       15.9994           0
      1330 PROA     80       THR      HG1      H        0.430000       1.00800           0
      1331 PROA     80       THR      CG2      CT3     -0.270000       12.0110           0
      1332 PROA     80       THR      HG21     HA3      0.900000E-01   1.00800           0
      1333 PROA     80       THR      HG22     HA3      0.900000E-01   1.00800           0
      1334 PROA     80       THR      HG23     HA3      0.900000E-01   1.00800           0
      1335 PROA     80       THR      C        C        0.510000       12.0110           0
      1336 PROA     80       THR      O        O       -0.510000       15.9994           0
      1337 PROA     81       ASN      N        NH1     -0.470000       14.0070           0
      1338 PROA     81       ASN      HN       H        0.310000       1.00800           0
      1339 PROA     81       ASN      CA       CT1      0.700000E-01   12.0110           0
      1340 PROA     81       ASN      HA       HB1      0.900000E-01   1.00800           0
      1341 PROA     81       ASN      CB       CT2     -0.180000       12.0110           0
      1342 PROA     81       ASN      HB1      HA2      0.900000E-01   1.00800           0
      1343 PROA     81       ASN      HB2      HA2      0.900000E-01   1.00800           0
      1344 PROA     81       ASN      CG       CC       0.550000       12.0110           0
      1345 PROA     81       ASN      OD1      O       -0.550000       15.9994           0
      1346 PROA     81       ASN      ND2      NH2     -0.620000       14.0070           0
      1347 PROA     81       ASN      HD21     H        0.320000       1.00800           0
      1348 PROA     81       ASN      HD22     H        0.300000       1.00800           0
      1349 PROA     81       ASN      C        C        0.510000       12.0110           0
      1350 PROA     81       ASN      O        O       -0.510000       15.9994           0
      1351 PROA     82       THR      N        NH1     -0.470000       14.0070           0
      1352 PROA     82       THR      HN       H        0.310000       1.00800           0
      1353 PROA     82       THR      CA       CT1      0.700000E-01   12.0110           0
      1354 PROA     82       THR      HA       HB1      0.900000E-01   1.00800           0
      1355 PROA     82       THR      CB       CT1      0.140000       12.0110           0
      1356 PROA     82       THR      HB       HA1      0.900000E-01   1.00800           0
      1357 PROA     82       THR      OG1      OH1     -0.660000       15.9994           0
      1358 PROA     82       THR      HG1      H        0.430000       1.00800           0
      1359 PROA     82       THR      CG2      CT3     -0.270000       12.0110           0
      1360 PROA     82       THR      HG21     HA3      0.900000E-01   1.00800           0
      1361 PROA     82       THR      HG22     HA3      0.900000E-01   1.00800           0
      1362 PROA     82       THR      HG23     HA3      0.900000E-01   1.00800           0
      1363 PROA     82       THR      C        C        0.510000       12.0110           0
      1364 PROA     82       THR      O        O       -0.510000       15.9994           0
      1365 PROA     83       ASP      N        NH1     -0.470000       14.0070           0
      1366 PROA     83       ASP      HN       H        0.310000       1.00800           0
      1367 PROA     83       ASP      CA       CT1      0.700000E-01   12.0110           0
      1368 PROA     83       ASP      HA       HB1      0.900000E-01   1.00800           0
      1369 PROA     83       ASP      CB       CT2A    -0.280000       12.0110           0
      1370 PROA     83       ASP      HB1      HA2      0.900000E-01   1.00800           0
      1371 PROA     83       ASP      HB2      HA2      0.900000E-01   1.00800           0
      1372 PROA     83       ASP      CG       CC       0.620000       12.0110           0
      1373 PROA     83       ASP      OD1      OC      -0.760000       15.9994           0
      1374 PROA     83       ASP      OD2      OC      -0.760000       15.9994           0
      1375 PROA     83       ASP      C        C        0.510000       12.0110           0
      1376 PROA     83       ASP      O        O       -0.510000       15.9994           0
      1377 PROA     84       ILE      N        NH1     -0.470000       14.0070           0
      1378 PROA     84       ILE      HN       H        0.310000       1.00800           0
      1379 PROA     84       ILE      CA       CT1      0.700000E-01   12.0110           0
      1380 PROA     84       ILE      HA       HB1      0.900000E-01   1.00800           0
      1381 PROA     84       ILE      CB       CT1     -0.900000E-01   12.0110           0
      1382 PROA     84       ILE      HB       HA1      0.900000E-01   1.00800           0
      1383 PROA     84       ILE      CG2      CT3     -0.270000       12.0110           0
      1384 PROA     84       ILE      HG21     HA3      0.900000E-01   1.00800           0
      1385 PROA     84       ILE      HG22     HA3      0.900000E-01   1.00800           0
      1386 PROA     84       ILE      HG23     HA3      0.900000E-01   1.00800           0
      1387 PROA     84       ILE      CG1      CT2     -0.180000       12.0110           0
      1388 PROA     84       ILE      HG11     HA2      0.900000E-01   1.00800           0
      1389 PROA     84       ILE      HG12     HA2      0.900000E-01   1.00800           0
      1390 PROA     84       ILE      CD       CT3     -0.270000       12.0110           0
      1391 PROA     84       ILE      HD1      HA3      0.900000E-01   1.00800           0
      1392 PROA     84       ILE      HD2      HA3      0.900000E-01   1.00800           0
      1393 PROA     84       ILE      HD3      HA3      0.900000E-01   1.00800           0
      1394 PROA     84       ILE      C        C        0.510000       12.0110           0
      1395 PROA     84       ILE      O        O       -0.510000       15.9994           0
      1396 PROA     85       LEU      N        NH1     -0.470000       14.0070           0
      1397 PROA     85       LEU      HN       H        0.310000       1.00800           0
      1398 PROA     85       LEU      CA       CT1      0.700000E-01   12.0110           0
      1399 PROA     85       LEU      HA       HB1      0.900000E-01   1.00800           0
      1400 PROA     85       LEU      CB       CT2     -0.180000       12.0110           0
      1401 PROA     85       LEU      HB1      HA2      0.900000E-01   1.00800           0
      1402 PROA     85       LEU      HB2      HA2      0.900000E-01   1.00800           0
      1403 PROA     85       LEU      CG       CT1     -0.900000E-01   12.0110           0
      1404 PROA     85       LEU      HG       HA1      0.900000E-01   1.00800           0
      1405 PROA     85       LEU      CD1      CT3     -0.270000       12.0110           0
      1406 PROA     85       LEU      HD11     HA3      0.900000E-01   1.00800           0
      1407 PROA     85       LEU      HD12     HA3      0.900000E-01   1.00800           0
      1408 PROA     85       LEU      HD13     HA3      0.900000E-01   1.00800           0
      1409 PROA     85       LEU      CD2      CT3     -0.270000       12.0110           0
      1410 PROA     85       LEU      HD21     HA3      0.900000E-01   1.00800           0
      1411 PROA     85       LEU      HD22     HA3      0.900000E-01   1.00800           0
      1412 PROA     85       LEU      HD23     HA3      0.900000E-01   1.00800           0
      1413 PROA     85       LEU      C        C        0.510000       12.0110           0
      1414 PROA     85       LEU      O        O       -0.510000       15.9994           0
      1415 PROA     86       GLU      N        NH1     -0.470000       14.0070           0
      1416 PROA     86       GLU      HN       H        0.310000       1.00800           0
      1417 PROA     86       GLU      CA       CT1      0.700000E-01   12.0110           0
      1418 PROA     86       GLU      HA       HB1      0.900000E-01   1.00800           0
      1419 PROA     86       GLU      CB       CT2A    -0.180000       12.0110           0
      1420 PROA     86       GLU      HB1      HA2      0.900000E-01   1.00800           0
      1421 PROA     86       GLU      HB2      HA2      0.900000E-01   1.00800           0
      1422 PROA     86       GLU      CG       CT2     -0.280000       12.0110           0
      1423 PROA     86       GLU      HG1      HA2      0.900000E-01   1.00800           0
      1424 PROA     86       GLU      HG2      HA2      0.900000E-01   1.00800           0
      1425 PROA     86       GLU      CD       CC       0.620000       12.0110           0
      1426 PROA     86       GLU      OE1      OC      -0.760000       15.9994           0
      1427 PROA     86       GLU      OE2      OC      -0.760000       15.9994           0
      1428 PROA     86       GLU      C        C        0.510000       12.0110           0
      1429 PROA     86       GLU      O        O       -0.510000       15.9994           0
      1430 PROA     87       THR      N        NH1     -0.470000       14.0070           0
      1431 PROA     87       THR      HN       H        0.310000       1.00800           0
      1432 PROA     87       THR      CA       CT1      0.700000E-01   12.0110           0
      1433 PROA     87       THR      HA       HB1      0.900000E-01   1.00800           0
      1434 PROA     87       THR      CB       CT1      0.140000       12.0110           0
      1435 PROA     87       THR      HB       HA1      0.900000E-01   1.00800           0
      1436 PROA     87       THR      OG1      OH1     -0.660000       15.9994           0
      1437 PROA     87       THR      HG1      H        0.430000       1.00800           0
      1438 PROA     87       THR      CG2      CT3     -0.270000       12.0110           0
      1439 PROA     87       THR      HG21     HA3      0.900000E-01   1.00800           0
      1440 PROA     87       THR      HG22     HA3      0.900000E-01   1.00800           0
      1441 PROA     87       THR      HG23     HA3      0.900000E-01   1.00800           0
      1442 PROA     87       THR      C        C        0.510000       12.0110           0
      1443 PROA     87       THR      O        O       -0.510000       15.9994           0
      1444 PROA     88       LEU      N        NH1     -0.470000       14.0070           0
      1445 PROA     88       LEU      HN       H        0.310000       1.00800           0
      1446 PROA     88       LEU      CA       CT1      0.700000E-01   12.0110           0
      1447 PROA     88       LEU      HA       HB1      0.900000E-01   1.00800           0
      1448 PROA     88       LEU      CB       CT2     -0.180000       12.0110           0
      1449 PROA     88       LEU      HB1      HA2      0.900000E-01   1.00800           0
      1450 PROA     88       LEU      HB2      HA2      0.900000E-01   1.00800           0
      1451 PROA     88       LEU      CG       CT1     -0.900000E-01   12.0110           0
      1452 PROA     88       LEU      HG       HA1      0.900000E-01   1.00800           0
      1453 PROA     88       LEU      CD1      CT3     -0.270000       12.0110           0
      1454 PROA     88       LEU      HD11     HA3      0.900000E-01   1.00800           0
      1455 PROA     88       LEU      HD12     HA3      0.900000E-01   1.00800           0
      1456 PROA     88       LEU      HD13     HA3      0.900000E-01   1.00800           0
      1457 PROA     88       LEU      CD2      CT3     -0.270000       12.0110           0
      1458 PROA     88       LEU      HD21     HA3      0.900000E-01   1.00800           0
      1459 PROA     88       LEU      HD22     HA3      0.900000E-01   1.00800           0
      1460 PROA     88       LEU      HD23     HA3      0.900000E-01   1.00800           0
      1461 PROA     88       LEU      C        C        0.510000       12.0110           0
      1462 PROA     88       LEU      O        O       -0.510000       15.9994           0
      1463 PROA     89       LYS      N        NH1     -0.470000       14.0070           0
      1464 PROA     89       LYS      HN       H        0.310000       1.00800           0
      1465 PROA     89       LYS      CA       CT1      0.700000E-01   12.0110           0
      1466 PROA     89       LYS      HA       HB1      0.900000E-01   1.00800           0
      1467 PROA     89       LYS      CB       CT2     -0.180000       12.0110           0
      1468 PROA     89       LYS      HB1      HA2      0.900000E-01   1.00800           0
      1469 PROA     89       LYS      HB2      HA2      0.900000E-01   1.00800           0
      1470 PROA     89       LYS      CG       CT2     -0.180000       12.0110           0
      1471 PROA     89       LYS      HG1      HA2      0.900000E-01   1.00800           0
      1472 PROA     89       LYS      HG2      HA2      0.900000E-01   1.00800           0
      1473 PROA     89       LYS      CD       CT2     -0.180000       12.0110           0
      1474 PROA     89       LYS      HD1      HA2      0.900000E-01   1.00800           0
      1475 PROA     89       LYS      HD2      HA2      0.900000E-01   1.00800           0
      1476 PROA     89       LYS      CE       CT2      0.210000       12.0110           0
      1477 PROA     89       LYS      HE1      HA2      0.500000E-01   1.00800           0
      1478 PROA     89       LYS      HE2      HA2      0.500000E-01   1.00800           0
      1479 PROA     89       LYS      NZ       NH3     -0.300000       14.0070           0
      1480 PROA     89       LYS      HZ1      HC       0.330000       1.00800           0
      1481 PROA     89       LYS      HZ2      HC       0.330000       1.00800           0
      1482 PROA     89       LYS      HZ3      HC       0.330000       1.00800           0
      1483 PROA     89       LYS      C        C        0.510000       12.0110           0
      1484 PROA     89       LYS      O        O       -0.510000       15.9994           0
      1485 PROA     90       ARG      N        NH1     -0.470000       14.0070           0
      1486 PROA     90       ARG      HN       H        0.310000       1.00800           0
      1487 PROA     90       ARG      CA       CT1      0.700000E-01   12.0110           0
      1488 PROA     90       ARG      HA       HB1      0.900000E-01   1.00800           0
      1489 PROA     90       ARG      CB       CT2     -0.180000       12.0110           0
      1490 PROA     90       ARG      HB1      HA2      0.900000E-01   1.00800           0
      1491 PROA     90       ARG      HB2      HA2      0.900000E-01   1.00800           0
      1492 PROA     90       ARG      CG       CT2     -0.180000       12.0110           0
      1493 PROA     90       ARG      HG1      HA2      0.900000E-01   1.00800           0
      1494 PROA     90       ARG      HG2      HA2      0.900000E-01   1.00800           0
      1495 PROA     90       ARG      CD       CT2      0.200000       12.0110           0
      1496 PROA     90       ARG      HD1      HA2      0.900000E-01   1.00800           0
      1497 PROA     90       ARG      HD2      HA2      0.900000E-01   1.00800           0
      1498 PROA     90       ARG      NE       NC2     -0.700000       14.0070           0
      1499 PROA     90       ARG      HE       HC       0.440000       1.00800           0
      1500 PROA     90       ARG      CZ       C        0.640000       12.0110           0
      1501 PROA     90       ARG      NH1      NC2     -0.800000       14.0070           0
      1502 PROA     90       ARG      HH11     HC       0.460000       1.00800           0
      1503 PROA     90       ARG      HH12     HC       0.460000       1.00800           0
      1504 PROA     90       ARG      NH2      NC2     -0.800000       14.0070           0
      1505 PROA     90       ARG      HH21     HC       0.460000       1.00800           0
      1506 PROA     90       ARG      HH22     HC       0.460000       1.00800           0
      1507 PROA     90       ARG      C        C        0.510000       12.0110           0
      1508 PROA     90       ARG      O        O       -0.510000       15.9994           0
      1509 PROA     91       ARG      N        NH1     -0.470000       14.0070           0
      1510 PROA     91       ARG      HN       H        0.310000       1.00800           0
      1511 PROA     91       ARG      CA       CT1      0.700000E-01   12.0110           0
      1512 PROA     91       ARG      HA       HB1      0.900000E-01   1.00800           0
      1513 PROA     91       ARG      CB       CT2     -0.180000       12.0110           0
      1514 PROA     91       ARG      HB1      HA2      0.900000E-01   1.00800           0
      1515 PROA     91       ARG      HB2      HA2      0.900000E-01   1.00800           0
      1516 PROA     91       ARG      CG       CT2     -0.180000       12.0110           0
      1517 PROA     91       ARG      HG1      HA2      0.900000E-01   1.00800           0
      1518 PROA     91       ARG      HG2      HA2      0.900000E-01   1.00800           0
      1519 PROA     91       ARG      CD       CT2      0.200000       12.0110           0
      1520 PROA     91       ARG      HD1      HA2      0.900000E-01   1.00800           0
      1521 PROA     91       ARG      HD2      HA2      0.900000E-01   1.00800           0
      1522 PROA     91       ARG      NE       NC2     -0.700000       14.0070           0
      1523 PROA     91       ARG      HE       HC       0.440000       1.00800           0
      1524 PROA     91       ARG      CZ       C        0.640000       12.0110           0
      1525 PROA     91       ARG      NH1      NC2     -0.800000       14.0070           0
      1526 PROA     91       ARG      HH11     HC       0.460000       1.00800           0
      1527 PROA     91       ARG      HH12     HC       0.460000       1.00800           0
      1528 PROA     91       ARG      NH2      NC2     -0.800000       14.0070           0
      1529 PROA     91       ARG      HH21     HC       0.460000       1.00800           0
      1530 PROA     91       ARG      HH22     HC       0.460000       1.00800           0
      1531 PROA     91       ARG      C        CC       0.340000       12.0110           0
      1532 PROA     91       ARG      OT1      OC      -0.670000       15.9994           0
      1533 PROA     91       ARG      OT2      OC      -0.670000       15.9994           0
      1534 PROB     2        GLY      N        NH3     -0.300000       14.0070           0
      1535 PROB     2        GLY      HT1      HC       0.330000       1.00800           0
      1536 PROB     2        GLY      HT2      HC       0.330000       1.00800           0
      1537 PROB     2        GLY      HT3      HC       0.330000       1.00800           0
      1538 PROB     2        GLY      CA       CT2      0.130000       12.0110           0
      1539 PROB     2        GLY      HA1      HB2      0.900000E-01   1.00800           0
      1540 PROB     2        GLY      HA2      HB2      0.900000E-01   1.00800           0
      1541 PROB     2        GLY      C        C        0.510000       12.0110           0
      1542 PROB     2        GLY      O        O       -0.510000       15.9994           0
      1543 PROB     3        ARG      N        NH1     -0.470000       14.0070           0
      1544 PROB     3        ARG      HN       H        0.310000       1.00800           0
      1545 PROB     3        ARG      CA       CT1      0.700000E-01   12.0110           0
      1546 PROB     3        ARG      HA       HB1      0.900000E-01   1.00800           0
      1547 PROB     3        ARG      CB       CT2     -0.180000       12.0110           0
      1548 PROB     3        ARG      HB1      HA2      0.900000E-01   1.00800           0
      1549 PROB     3        ARG      HB2      HA2      0.900000E-01   1.00800           0
      1550 PROB     3        ARG      CG       CT2     -0.180000       12.0110           0
      1551 PROB     3        ARG      HG1      HA2      0.900000E-01   1.00800           0
      1552 PROB     3        ARG      HG2      HA2      0.900000E-01   1.00800           0
      1553 PROB     3        ARG      CD       CT2      0.200000       12.0110           0
      1554 PROB     3        ARG      HD1      HA2      0.900000E-01   1.00800           0
      1555 PROB     3        ARG      HD2      HA2      0.900000E-01   1.00800           0
      1556 PROB     3        ARG      NE       NC2     -0.700000       14.0070           0
      1557 PROB     3        ARG      HE       HC       0.440000       1.00800           0
      1558 PROB     3        ARG      CZ       C        0.640000       12.0110           0
      1559 PROB     3        ARG      NH1      NC2     -0.800000       14.0070           0
      1560 PROB     3        ARG      HH11     HC       0.460000       1.00800           0
      1561 PROB     3        ARG      HH12     HC       0.460000       1.00800           0
      1562 PROB     3        ARG      NH2      NC2     -0.800000       14.0070           0
      1563 PROB     3        ARG      HH21     HC       0.460000       1.00800           0
      1564 PROB     3        ARG      HH22     HC       0.460000       1.00800           0
      1565 PROB     3        ARG      C        C        0.510000       12.0110           0
      1566 PROB     3        ARG      O        O       -0.510000       15.9994           0
      1567 PROB     4        LYS      N        NH1     -0.470000       14.0070           0
      1568 PROB     4        LYS      HN       H        0.310000       1.00800           0
      1569 PROB     4        LYS      CA       CT1      0.700000E-01   12.0110           0
      1570 PROB     4        LYS      HA       HB1      0.900000E-01   1.00800           0
      1571 PROB     4        LYS      CB       CT2     -0.180000       12.0110           0
      1572 PROB     4        LYS      HB1      HA2      0.900000E-01   1.00800           0
      1573 PROB     4        LYS      HB2      HA2      0.900000E-01   1.00800           0
      1574 PROB     4        LYS      CG       CT2     -0.180000       12.0110           0
      1575 PROB     4        LYS      HG1      HA2      0.900000E-01   1.00800           0
      1576 PROB     4        LYS      HG2      HA2      0.900000E-01   1.00800           0
      1577 PROB     4        LYS      CD       CT2     -0.180000       12.0110           0
      1578 PROB     4        LYS      HD1      HA2      0.900000E-01   1.00800           0
      1579 PROB     4        LYS      HD2      HA2      0.900000E-01   1.00800           0
      1580 PROB     4        LYS      CE       CT2      0.210000       12.0110           0
      1581 PROB     4        LYS      HE1      HA2      0.500000E-01   1.00800           0
      1582 PROB     4        LYS      HE2      HA2      0.500000E-01   1.00800           0
      1583 PROB     4        LYS      NZ       NH3     -0.300000       14.0070           0
      1584 PROB     4        LYS      HZ1      HC       0.330000       1.00800           0
      1585 PROB     4        LYS      HZ2      HC       0.330000       1.00800           0
      1586 PROB     4        LYS      HZ3      HC       0.330000       1.00800           0
      1587 PROB     4        LYS      C        C        0.510000       12.0110           0
      1588 PROB     4        LYS      O        O       -0.510000       15.9994           0
      1589 PROB     5        LYS      N        NH1     -0.470000       14.0070           0
      1590 PROB     5        LYS      HN       H        0.310000       1.00800           0
      1591 PROB     5        LYS      CA       CT1      0.700000E-01   12.0110           0
      1592 PROB     5        LYS      HA       HB1      0.900000E-01   1.00800           0
      1593 PROB     5        LYS      CB       CT2     -0.180000       12.0110           0
      1594 PROB     5        LYS      HB1      HA2      0.900000E-01   1.00800           0
      1595 PROB     5        LYS      HB2      HA2      0.900000E-01   1.00800           0
      1596 PROB     5        LYS      CG       CT2     -0.180000       12.0110           0
      1597 PROB     5        LYS      HG1      HA2      0.900000E-01   1.00800           0
      1598 PROB     5        LYS      HG2      HA2      0.900000E-01   1.00800           0
      1599 PROB     5        LYS      CD       CT2     -0.180000       12.0110           0
      1600 PROB     5        LYS      HD1      HA2      0.900000E-01   1.00800           0
      1601 PROB     5        LYS      HD2      HA2      0.900000E-01   1.00800           0
      1602 PROB     5        LYS      CE       CT2      0.210000       12.0110           0
      1603 PROB     5        LYS      HE1      HA2      0.500000E-01   1.00800           0
      1604 PROB     5        LYS      HE2      HA2      0.500000E-01   1.00800           0
      1605 PROB     5        LYS      NZ       NH3     -0.300000       14.0070           0
      1606 PROB     5        LYS      HZ1      HC       0.330000       1.00800           0
      1607 PROB     5        LYS      HZ2      HC       0.330000       1.00800           0
      1608 PROB     5        LYS      HZ3      HC       0.330000       1.00800           0
      1609 PROB     5        LYS      C        C        0.510000       12.0110           0
      1610 PROB     5        LYS      O        O       -0.510000       15.9994           0
      1611 PROB     6        ILE      N        NH1     -0.470000       14.0070           0
      1612 PROB     6        ILE      HN       H        0.310000       1.00800           0
      1613 PROB     6        ILE      CA       CT1      0.700000E-01   12.0110           0
      1614 PROB     6        ILE      HA       HB1      0.900000E-01   1.00800           0
      1615 PROB     6        ILE      CB       CT1     -0.900000E-01   12.0110           0
      1616 PROB     6        ILE      HB       HA1      0.900000E-01   1.00800           0
      1617 PROB     6        ILE      CG2      CT3     -0.270000       12.0110           0
      1618 PROB     6        ILE      HG21     HA3      0.900000E-01   1.00800           0
      1619 PROB     6        ILE      HG22     HA3      0.900000E-01   1.00800           0
      1620 PROB     6        ILE      HG23     HA3      0.900000E-01   1.00800           0
      1621 PROB     6        ILE      CG1      CT2     -0.180000       12.0110           0
      1622 PROB     6        ILE      HG11     HA2      0.900000E-01   1.00800           0
      1623 PROB     6        ILE      HG12     HA2      0.900000E-01   1.00800           0
      1624 PROB     6        ILE      CD       CT3     -0.270000       12.0110           0
      1625 PROB     6        ILE      HD1      HA3      0.900000E-01   1.00800           0
      1626 PROB     6        ILE      HD2      HA3      0.900000E-01   1.00800           0
      1627 PROB     6        ILE      HD3      HA3      0.900000E-01   1.00800           0
      1628 PROB     6        ILE      C        C        0.510000       12.0110           0
      1629 PROB     6        ILE      O        O       -0.510000       15.9994           0
      1630 PROB     7        GLN      N        NH1     -0.470000       14.0070           0
      1631 PROB     7        GLN      HN       H        0.310000       1.00800           0
      1632 PROB     7        GLN      CA       CT1      0.700000E-01   12.0110           0
      1633 PROB     7        GLN      HA       HB1      0.900000E-01   1.00800           0
      1634 PROB     7        GLN      CB       CT2     -0.180000       12.0110           0
      1635 PROB     7        GLN      HB1      HA2      0.900000E-01   1.00800           0
      1636 PROB     7        GLN      HB2      HA2      0.900000E-01   1.00800           0
      1637 PROB     7        GLN      CG       CT2     -0.180000       12.0110           0
      1638 PROB     7        GLN      HG1      HA2      0.900000E-01   1.00800           0
      1639 PROB     7        GLN      HG2      HA2      0.900000E-01   1.00800           0
      1640 PROB     7        GLN      CD       CC       0.550000       12.0110           0
      1641 PROB     7        GLN      OE1      O       -0.550000       15.9994           0
      1642 PROB     7        GLN      NE2      NH2     -0.620000       14.0070           0
      1643 PROB     7        GLN      HE21     H        0.320000       1.00800           0
      1644 PROB     7        GLN      HE22     H        0.300000       1.00800           0
      1645 PROB     7        GLN      C        C        0.510000       12.0110           0
      1646 PROB     7        GLN      O        O       -0.510000       15.9994           0
      1647 PROB     8        ILE      N        NH1     -0.470000       14.0070           0
      1648 PROB     8        ILE      HN       H        0.310000       1.00800           0
      1649 PROB     8        ILE      CA       CT1      0.700000E-01   12.0110           0
      1650 PROB     8        ILE      HA       HB1      0.900000E-01   1.00800           0
      1651 PROB     8        ILE      CB       CT1     -0.900000E-01   12.0110           0
      1652 PROB     8        ILE      HB       HA1      0.900000E-01   1.00800           0
      1653 PROB     8        ILE      CG2      CT3     -0.270000       12.0110           0
      1654 PROB     8        ILE      HG21     HA3      0.900000E-01   1.00800           0
      1655 PROB     8        ILE      HG22     HA3      0.900000E-01   1.00800           0
      1656 PROB     8        ILE      HG23     HA3      0.900000E-01   1.00800           0
      1657 PROB     8        ILE      CG1      CT2     -0.180000       12.0110           0
      1658 PROB     8        ILE      HG11     HA2      0.900000E-01   1.00800           0
      1659 PROB     8        ILE      HG12     HA2      0.900000E-01   1.00800           0
      1660 PROB     8        ILE      CD       CT3     -0.270000       12.0110           0
      1661 PROB     8        ILE      HD1      HA3      0.900000E-01   1.00800           0
      1662 PROB     8        ILE      HD2      HA3      0.900000E-01   1.00800           0
      1663 PROB     8        ILE      HD3      HA3      0.900000E-01   1.00800           0
      1664 PROB     8        ILE      C        C        0.510000       12.0110           0
      1665 PROB     8        ILE      O        O       -0.510000       15.9994           0
      1666 PROB     9        SER      N        NH1     -0.470000       14.0070           0
      1667 PROB     9        SER      HN       H        0.310000       1.00800           0
      1668 PROB     9        SER      CA       CT1      0.700000E-01   12.0110           0
      1669 PROB     9        SER      HA       HB1      0.900000E-01   1.00800           0
      1670 PROB     9        SER      CB       CT2      0.500000E-01   12.0110           0
      1671 PROB     9        SER      HB1      HA2      0.900000E-01   1.00800           0
      1672 PROB     9        SER      HB2      HA2      0.900000E-01   1.00800           0
      1673 PROB     9        SER      OG       OH1     -0.660000       15.9994           0
      1674 PROB     9        SER      HG1      H        0.430000       1.00800           0
      1675 PROB     9        SER      C        C        0.510000       12.0110           0
      1676 PROB     9        SER      O        O       -0.510000       15.9994           0
      1677 PROB     10       ARG      N        NH1     -0.470000       14.0070           0
      1678 PROB     10       ARG      HN       H        0.310000       1.00800           0
      1679 PROB     10       ARG      CA       CT1      0.700000E-01   12.0110           0
      1680 PROB     10       ARG      HA       HB1      0.900000E-01   1.00800           0
      1681 PROB     10       ARG      CB       CT2     -0.180000       12.0110           0
      1682 PROB     10       ARG      HB1      HA2      0.900000E-01   1.00800           0
      1683 PROB     10       ARG      HB2      HA2      0.900000E-01   1.00800           0
      1684 PROB     10       ARG      CG       CT2     -0.180000       12.0110           0
      1685 PROB     10       ARG      HG1      HA2      0.900000E-01   1.00800           0
      1686 PROB     10       ARG      HG2      HA2      0.900000E-01   1.00800           0
      1687 PROB     10       ARG      CD       CT2      0.200000       12.0110           0
      1688 PROB     10       ARG      HD1      HA2      0.900000E-01   1.00800           0
      1689 PROB     10       ARG      HD2      HA2      0.900000E-01   1.00800           0
      1690 PROB     10       ARG      NE       NC2     -0.700000       14.0070           0
      1691 PROB     10       ARG      HE       HC       0.440000       1.00800           0
      1692 PROB     10       ARG      CZ       C        0.640000       12.0110           0
      1693 PROB     10       ARG      NH1      NC2     -0.800000       14.0070           0
      1694 PROB     10       ARG      HH11     HC       0.460000       1.00800           0
      1695 PROB     10       ARG      HH12     HC       0.460000       1.00800           0
      1696 PROB     10       ARG      NH2      NC2     -0.800000       14.0070           0
      1697 PROB     10       ARG      HH21     HC       0.460000       1.00800           0
      1698 PROB     10       ARG      HH22     HC       0.460000       1.00800           0
      1699 PROB     10       ARG      C        C        0.510000       12.0110           0
      1700 PROB     10       ARG      O        O       -0.510000       15.9994           0
      1701 PROB     11       ILE      N        NH1     -0.470000       14.0070           0
      1702 PROB     11       ILE      HN       H        0.310000       1.00800           0
      1703 PROB     11       ILE      CA       CT1      0.700000E-01   12.0110           0
      1704 PROB     11       ILE      HA       HB1      0.900000E-01   1.00800           0
      1705 PROB     11       ILE      CB       CT1     -0.900000E-01   12.0110           0
      1706 PROB     11       ILE      HB       HA1      0.900000E-01   1.00800           0
      1707 PROB     11       ILE      CG2      CT3     -0.270000       12.0110           0
      1708 PROB     11       ILE      HG21     HA3      0.900000E-01   1.00800           0
      1709 PROB     11       ILE      HG22     HA3      0.900000E-01   1.00800           0
      1710 PROB     11       ILE      HG23     HA3      0.900000E-01   1.00800           0
      1711 PROB     11       ILE      CG1      CT2     -0.180000       12.0110           0
      1712 PROB     11       ILE      HG11     HA2      0.900000E-01   1.00800           0
      1713 PROB     11       ILE      HG12     HA2      0.900000E-01   1.00800           0
      1714 PROB     11       ILE      CD       CT3     -0.270000       12.0110           0
      1715 PROB     11       ILE      HD1      HA3      0.900000E-01   1.00800           0
      1716 PROB     11       ILE      HD2      HA3      0.900000E-01   1.00800           0
      1717 PROB     11       ILE      HD3      HA3      0.900000E-01   1.00800           0
      1718 PROB     11       ILE      C        C        0.510000       12.0110           0
      1719 PROB     11       ILE      O        O       -0.510000       15.9994           0
      1720 PROB     12       LEU      N        NH1     -0.470000       14.0070           0
      1721 PROB     12       LEU      HN       H        0.310000       1.00800           0
      1722 PROB     12       LEU      CA       CT1      0.700000E-01   12.0110           0
      1723 PROB     12       LEU      HA       HB1      0.900000E-01   1.00800           0
      1724 PROB     12       LEU      CB       CT2     -0.180000       12.0110           0
      1725 PROB     12       LEU      HB1      HA2      0.900000E-01   1.00800           0
      1726 PROB     12       LEU      HB2      HA2      0.900000E-01   1.00800           0
      1727 PROB     12       LEU      CG       CT1     -0.900000E-01   12.0110           0
      1728 PROB     12       LEU      HG       HA1      0.900000E-01   1.00800           0
      1729 PROB     12       LEU      CD1      CT3     -0.270000       12.0110           0
      1730 PROB     12       LEU      HD11     HA3      0.900000E-01   1.00800           0
      1731 PROB     12       LEU      HD12     HA3      0.900000E-01   1.00800           0
      1732 PROB     12       LEU      HD13     HA3      0.900000E-01   1.00800           0
      1733 PROB     12       LEU      CD2      CT3     -0.270000       12.0110           0
      1734 PROB     12       LEU      HD21     HA3      0.900000E-01   1.00800           0
      1735 PROB     12       LEU      HD22     HA3      0.900000E-01   1.00800           0
      1736 PROB     12       LEU      HD23     HA3      0.900000E-01   1.00800           0
      1737 PROB     12       LEU      C        C        0.510000       12.0110           0
      1738 PROB     12       LEU      O        O       -0.510000       15.9994           0
      1739 PROB     13       ASP      N        NH1     -0.470000       14.0070           0
      1740 PROB     13       ASP      HN       H        0.310000       1.00800           0
      1741 PROB     13       ASP      CA       CT1      0.700000E-01   12.0110           0
      1742 PROB     13       ASP      HA       HB1      0.900000E-01   1.00800           0
      1743 PROB     13       ASP      CB       CT2A    -0.280000       12.0110           0
      1744 PROB     13       ASP      HB1      HA2      0.900000E-01   1.00800           0
      1745 PROB     13       ASP      HB2      HA2      0.900000E-01   1.00800           0
      1746 PROB     13       ASP      CG       CC       0.620000       12.0110           0
      1747 PROB     13       ASP      OD1      OC      -0.760000       15.9994           0
      1748 PROB     13       ASP      OD2      OC      -0.760000       15.9994           0
      1749 PROB     13       ASP      C        C        0.510000       12.0110           0
      1750 PROB     13       ASP      O        O       -0.510000       15.9994           0
      1751 PROB     14       GLN      N        NH1     -0.470000       14.0070           0
      1752 PROB     14       GLN      HN       H        0.310000       1.00800           0
      1753 PROB     14       GLN      CA       CT1      0.700000E-01   12.0110           0
      1754 PROB     14       GLN      HA       HB1      0.900000E-01   1.00800           0
      1755 PROB     14       GLN      CB       CT2     -0.180000       12.0110           0
      1756 PROB     14       GLN      HB1      HA2      0.900000E-01   1.00800           0
      1757 PROB     14       GLN      HB2      HA2      0.900000E-01   1.00800           0
      1758 PROB     14       GLN      CG       CT2     -0.180000       12.0110           0
      1759 PROB     14       GLN      HG1      HA2      0.900000E-01   1.00800           0
      1760 PROB     14       GLN      HG2      HA2      0.900000E-01   1.00800           0
      1761 PROB     14       GLN      CD       CC       0.550000       12.0110           0
      1762 PROB     14       GLN      OE1      O       -0.550000       15.9994           0
      1763 PROB     14       GLN      NE2      NH2     -0.620000       14.0070           0
      1764 PROB     14       GLN      HE21     H        0.320000       1.00800           0
      1765 PROB     14       GLN      HE22     H        0.300000       1.00800           0
      1766 PROB     14       GLN      C        C        0.510000       12.0110           0
      1767 PROB     14       GLN      O        O       -0.510000       15.9994           0
      1768 PROB     15       ARG      N        NH1     -0.470000       14.0070           0
      1769 PROB     15       ARG      HN       H        0.310000       1.00800           0
      1770 PROB     15       ARG      CA       CT1      0.700000E-01   12.0110           0
      1771 PROB     15       ARG      HA       HB1      0.900000E-01   1.00800           0
      1772 PROB     15       ARG      CB       CT2     -0.180000       12.0110           0
      1773 PROB     15       ARG      HB1      HA2      0.900000E-01   1.00800           0
      1774 PROB     15       ARG      HB2      HA2      0.900000E-01   1.00800           0
      1775 PROB     15       ARG      CG       CT2     -0.180000       12.0110           0
      1776 PROB     15       ARG      HG1      HA2      0.900000E-01   1.00800           0
      1777 PROB     15       ARG      HG2      HA2      0.900000E-01   1.00800           0
      1778 PROB     15       ARG      CD       CT2      0.200000       12.0110           0
      1779 PROB     15       ARG      HD1      HA2      0.900000E-01   1.00800           0
      1780 PROB     15       ARG      HD2      HA2      0.900000E-01   1.00800           0
      1781 PROB     15       ARG      NE       NC2     -0.700000       14.0070           0
      1782 PROB     15       ARG      HE       HC       0.440000       1.00800           0
      1783 PROB     15       ARG      CZ       C        0.640000       12.0110           0
      1784 PROB     15       ARG      NH1      NC2     -0.800000       14.0070           0
      1785 PROB     15       ARG      HH11     HC       0.460000       1.00800           0
      1786 PROB     15       ARG      HH12     HC       0.460000       1.00800           0
      1787 PROB     15       ARG      NH2      NC2     -0.800000       14.0070           0
      1788 PROB     15       ARG      HH21     HC       0.460000       1.00800           0
      1789 PROB     15       ARG      HH22     HC       0.460000       1.00800           0
      1790 PROB     15       ARG      C        C        0.510000       12.0110           0
      1791 PROB     15       ARG      O        O       -0.510000       15.9994           0
      1792 PROB     16       ASN      N        NH1     -0.470000       14.0070           0
      1793 PROB     16       ASN      HN       H        0.310000       1.00800           0
      1794 PROB     16       ASN      CA       CT1      0.700000E-01   12.0110           0
      1795 PROB     16       ASN      HA       HB1      0.900000E-01   1.00800           0
      1796 PROB     16       ASN      CB       CT2     -0.180000       12.0110           0
      1797 PROB     16       ASN      HB1      HA2      0.900000E-01   1.00800           0
      1798 PROB     16       ASN      HB2      HA2      0.900000E-01   1.00800           0
      1799 PROB     16       ASN      CG       CC       0.550000       12.0110           0
      1800 PROB     16       ASN      OD1      O       -0.550000       15.9994           0
      1801 PROB     16       ASN      ND2      NH2     -0.620000       14.0070           0
      1802 PROB     16       ASN      HD21     H        0.320000       1.00800           0
      1803 PROB     16       ASN      HD22     H        0.300000       1.00800           0
      1804 PROB     16       ASN      C        C        0.510000       12.0110           0
      1805 PROB     16       ASN      O        O       -0.510000       15.9994           0
      1806 PROB     17       ARG      N        NH1     -0.470000       14.0070           0
      1807 PROB     17       ARG      HN       H        0.310000       1.00800           0
      1808 PROB     17       ARG      CA       CT1      0.700000E-01   12.0110           0
      1809 PROB     17       ARG      HA       HB1      0.900000E-01   1.00800           0
      1810 PROB     17       ARG      CB       CT2     -0.180000       12.0110           0
      1811 PROB     17       ARG      HB1      HA2      0.900000E-01   1.00800           0
      1812 PROB     17       ARG      HB2      HA2      0.900000E-01   1.00800           0
      1813 PROB     17       ARG      CG       CT2     -0.180000       12.0110           0
      1814 PROB     17       ARG      HG1      HA2      0.900000E-01   1.00800           0
      1815 PROB     17       ARG      HG2      HA2      0.900000E-01   1.00800           0
      1816 PROB     17       ARG      CD       CT2      0.200000       12.0110           0
      1817 PROB     17       ARG      HD1      HA2      0.900000E-01   1.00800           0
      1818 PROB     17       ARG      HD2      HA2      0.900000E-01   1.00800           0
      1819 PROB     17       ARG      NE       NC2     -0.700000       14.0070           0
      1820 PROB     17       ARG      HE       HC       0.440000       1.00800           0
      1821 PROB     17       ARG      CZ       C        0.640000       12.0110           0
      1822 PROB     17       ARG      NH1      NC2     -0.800000       14.0070           0
      1823 PROB     17       ARG      HH11     HC       0.460000       1.00800           0
      1824 PROB     17       ARG      HH12     HC       0.460000       1.00800           0
      1825 PROB     17       ARG      NH2      NC2     -0.800000       14.0070           0
      1826 PROB     17       ARG      HH21     HC       0.460000       1.00800           0
      1827 PROB     17       ARG      HH22     HC       0.460000       1.00800           0
      1828 PROB     17       ARG      C        C        0.510000       12.0110           0
      1829 PROB     17       ARG      O        O       -0.510000       15.9994           0
      1830 PROB     18       GLN      N        NH1     -0.470000       14.0070           0
      1831 PROB     18       GLN      HN       H        0.310000       1.00800           0
      1832 PROB     18       GLN      CA       CT1      0.700000E-01   12.0110           0
      1833 PROB     18       GLN      HA       HB1      0.900000E-01   1.00800           0
      1834 PROB     18       GLN      CB       CT2     -0.180000       12.0110           0
      1835 PROB     18       GLN      HB1      HA2      0.900000E-01   1.00800           0
      1836 PROB     18       GLN      HB2      HA2      0.900000E-01   1.00800           0
      1837 PROB     18       GLN      CG       CT2     -0.180000       12.0110           0
      1838 PROB     18       GLN      HG1      HA2      0.900000E-01   1.00800           0
      1839 PROB     18       GLN      HG2      HA2      0.900000E-01   1.00800           0
      1840 PROB     18       GLN      CD       CC       0.550000       12.0110           0
      1841 PROB     18       GLN      OE1      O       -0.550000       15.9994           0
      1842 PROB     18       GLN      NE2      NH2     -0.620000       14.0070           0
      1843 PROB     18       GLN      HE21     H        0.320000       1.00800           0
      1844 PROB     18       GLN      HE22     H        0.300000       1.00800           0
      1845 PROB     18       GLN      C        C        0.510000       12.0110           0
      1846 PROB     18       GLN      O        O       -0.510000       15.9994           0
      1847 PROB     19       VAL      N        NH1     -0.470000       14.0070           0
      1848 PROB     19       VAL      HN       H        0.310000       1.00800           0
      1849 PROB     19       VAL      CA       CT1      0.700000E-01   12.0110           0
      1850 PROB     19       VAL      HA       HB1      0.900000E-01   1.00800           0
      1851 PROB     19       VAL      CB       CT1     -0.900000E-01   12.0110           0
      1852 PROB     19       VAL      HB       HA1      0.900000E-01   1.00800           0
      1853 PROB     19       VAL      CG1      CT3     -0.270000       12.0110           0
      1854 PROB     19       VAL      HG11     HA3      0.900000E-01   1.00800           0
      1855 PROB     19       VAL      HG12     HA3      0.900000E-01   1.00800           0
      1856 PROB     19       VAL      HG13     HA3      0.900000E-01   1.00800           0
      1857 PROB     19       VAL      CG2      CT3     -0.270000       12.0110           0
      1858 PROB     19       VAL      HG21     HA3      0.900000E-01   1.00800           0
      1859 PROB     19       VAL      HG22     HA3      0.900000E-01   1.00800           0
      1860 PROB     19       VAL      HG23     HA3      0.900000E-01   1.00800           0
      1861 PROB     19       VAL      C        C        0.510000       12.0110           0
      1862 PROB     19       VAL      O        O       -0.510000       15.9994           0
      1863 PROB     20       THR      N        NH1     -0.470000       14.0070           0
      1864 PROB     20       THR      HN       H        0.310000       1.00800           0
      1865 PROB     20       THR      CA       CT1      0.700000E-01   12.0110           0
      1866 PROB     20       THR      HA       HB1      0.900000E-01   1.00800           0
      1867 PROB     20       THR      CB       CT1      0.140000       12.0110           0
      1868 PROB     20       THR      HB       HA1      0.900000E-01   1.00800           0
      1869 PROB     20       THR      OG1      OH1     -0.660000       15.9994           0
      1870 PROB     20       THR      HG1      H        0.430000       1.00800           0
      1871 PROB     20       THR      CG2      CT3     -0.270000       12.0110           0
      1872 PROB     20       THR      HG21     HA3      0.900000E-01   1.00800           0
      1873 PROB     20       THR      HG22     HA3      0.900000E-01   1.00800           0
      1874 PROB     20       THR      HG23     HA3      0.900000E-01   1.00800           0
      1875 PROB     20       THR      C        C        0.510000       12.0110           0
      1876 PROB     20       THR      O        O       -0.510000       15.9994           0
      1877 PROB     21       PHE      N        NH1     -0.470000       14.0070           0
      1878 PROB     21       PHE      HN       H        0.310000       1.00800           0
      1879 PROB     21       PHE      CA       CT1      0.700000E-01   12.0110           0
      1880 PROB     21       PHE      HA       HB1      0.900000E-01   1.00800           0
      1881 PROB     21       PHE      CB       CT2     -0.180000       12.0110           0
      1882 PROB     21       PHE      HB1      HA2      0.900000E-01   1.00800           0
      1883 PROB     21       PHE      HB2      HA2      0.900000E-01   1.00800           0
      1884 PROB     21       PHE      CG       CA        0.00000       12.0110           0
      1885 PROB     21       PHE      CD1      CA      -0.115000       12.0110           0
      1886 PROB     21       PHE      HD1      HP       0.115000       1.00800           0
      1887 PROB     21       PHE      CE1      CA      -0.115000       12.0110           0
      1888 PROB     21       PHE      HE1      HP       0.115000       1.00800           0
      1889 PROB     21       PHE      CZ       CA      -0.115000       12.0110           0
      1890 PROB     21       PHE      HZ       HP       0.115000       1.00800           0
      1891 PROB     21       PHE      CD2      CA      -0.115000       12.0110           0
      1892 PROB     21       PHE      HD2      HP       0.115000       1.00800           0
      1893 PROB     21       PHE      CE2      CA      -0.115000       12.0110           0
      1894 PROB     21       PHE      HE2      HP       0.115000       1.00800           0
      1895 PROB     21       PHE      C        C        0.510000       12.0110           0
      1896 PROB     21       PHE      O        O       -0.510000       15.9994           0
      1897 PROB     22       THR      N        NH1     -0.470000       14.0070           0
      1898 PROB     22       THR      HN       H        0.310000       1.00800           0
      1899 PROB     22       THR      CA       CT1      0.700000E-01   12.0110           0
      1900 PROB     22       THR      HA       HB1      0.900000E-01   1.00800           0
      1901 PROB     22       THR      CB       CT1      0.140000       12.0110           0
      1902 PROB     22       THR      HB       HA1      0.900000E-01   1.00800           0
      1903 PROB     22       THR      OG1      OH1     -0.660000       15.9994           0
      1904 PROB     22       THR      HG1      H        0.430000       1.00800           0
      1905 PROB     22       THR      CG2      CT3     -0.270000       12.0110           0
      1906 PROB     22       THR      HG21     HA3      0.900000E-01   1.00800           0
      1907 PROB     22       THR      HG22     HA3      0.900000E-01   1.00800           0
      1908 PROB     22       THR      HG23     HA3      0.900000E-01   1.00800           0
      1909 PROB     22       THR      C        C        0.510000       12.0110           0
      1910 PROB     22       THR      O        O       -0.510000       15.9994           0
      1911 PROB     23       LYS      N        NH1     -0.470000       14.0070           0
      1912 PROB     23       LYS      HN       H        0.310000       1.00800           0
      1913 PROB     23       LYS      CA       CT1      0.700000E-01   12.0110           0
      1914 PROB     23       LYS      HA       HB1      0.900000E-01   1.00800           0
      1915 PROB     23       LYS      CB       CT2     -0.180000       12.0110           0
      1916 PROB     23       LYS      HB1      HA2      0.900000E-01   1.00800           0
      1917 PROB     23       LYS      HB2      HA2      0.900000E-01   1.00800           0
      1918 PROB     23       LYS      CG       CT2     -0.180000       12.0110           0
      1919 PROB     23       LYS      HG1      HA2      0.900000E-01   1.00800           0
      1920 PROB     23       LYS      HG2      HA2      0.900000E-01   1.00800           0
      1921 PROB     23       LYS      CD       CT2     -0.180000       12.0110           0
      1922 PROB     23       LYS      HD1      HA2      0.900000E-01   1.00800           0
      1923 PROB     23       LYS      HD2      HA2      0.900000E-01   1.00800           0
      1924 PROB     23       LYS      CE       CT2      0.210000       12.0110           0
      1925 PROB     23       LYS      HE1      HA2      0.500000E-01   1.00800           0
      1926 PROB     23       LYS      HE2      HA2      0.500000E-01   1.00800           0
      1927 PROB     23       LYS      NZ       NH3     -0.300000       14.0070           0
      1928 PROB     23       LYS      HZ1      HC       0.330000       1.00800           0
      1929 PROB     23       LYS      HZ2      HC       0.330000       1.00800           0
      1930 PROB     23       LYS      HZ3      HC       0.330000       1.00800           0
      1931 PROB     23       LYS      C        C        0.510000       12.0110           0
      1932 PROB     23       LYS      O        O       -0.510000       15.9994           0
      1933 PROB     24       ARG      N        NH1     -0.470000       14.0070           0
      1934 PROB     24       ARG      HN       H        0.310000       1.00800           0
      1935 PROB     24       ARG      CA       CT1      0.700000E-01   12.0110           0
      1936 PROB     24       ARG      HA       HB1      0.900000E-01   1.00800           0
      1937 PROB     24       ARG      CB       CT2     -0.180000       12.0110           0
      1938 PROB     24       ARG      HB1      HA2      0.900000E-01   1.00800           0
      1939 PROB     24       ARG      HB2      HA2      0.900000E-01   1.00800           0
      1940 PROB     24       ARG      CG       CT2     -0.180000       12.0110           0
      1941 PROB     24       ARG      HG1      HA2      0.900000E-01   1.00800           0
      1942 PROB     24       ARG      HG2      HA2      0.900000E-01   1.00800           0
      1943 PROB     24       ARG      CD       CT2      0.200000       12.0110           0
      1944 PROB     24       ARG      HD1      HA2      0.900000E-01   1.00800           0
      1945 PROB     24       ARG      HD2      HA2      0.900000E-01   1.00800           0
      1946 PROB     24       ARG      NE       NC2     -0.700000       14.0070           0
      1947 PROB     24       ARG      HE       HC       0.440000       1.00800           0
      1948 PROB     24       ARG      CZ       C        0.640000       12.0110           0
      1949 PROB     24       ARG      NH1      NC2     -0.800000       14.0070           0
      1950 PROB     24       ARG      HH11     HC       0.460000       1.00800           0
      1951 PROB     24       ARG      HH12     HC       0.460000       1.00800           0
      1952 PROB     24       ARG      NH2      NC2     -0.800000       14.0070           0
      1953 PROB     24       ARG      HH21     HC       0.460000       1.00800           0
      1954 PROB     24       ARG      HH22     HC       0.460000       1.00800           0
      1955 PROB     24       ARG      C        C        0.510000       12.0110           0
      1956 PROB     24       ARG      O        O       -0.510000       15.9994           0
      1957 PROB     25       LYS      N        NH1     -0.470000       14.0070           0
      1958 PROB     25       LYS      HN       H        0.310000       1.00800           0
      1959 PROB     25       LYS      CA       CT1      0.700000E-01   12.0110           0
      1960 PROB     25       LYS      HA       HB1      0.900000E-01   1.00800           0
      1961 PROB     25       LYS      CB       CT2     -0.180000       12.0110           0
      1962 PROB     25       LYS      HB1      HA2      0.900000E-01   1.00800           0
      1963 PROB     25       LYS      HB2      HA2      0.900000E-01   1.00800           0
      1964 PROB     25       LYS      CG       CT2     -0.180000       12.0110           0
      1965 PROB     25       LYS      HG1      HA2      0.900000E-01   1.00800           0
      1966 PROB     25       LYS      HG2      HA2      0.900000E-01   1.00800           0
      1967 PROB     25       LYS      CD       CT2     -0.180000       12.0110           0
      1968 PROB     25       LYS      HD1      HA2      0.900000E-01   1.00800           0
      1969 PROB     25       LYS      HD2      HA2      0.900000E-01   1.00800           0
      1970 PROB     25       LYS      CE       CT2      0.210000       12.0110           0
      1971 PROB     25       LYS      HE1      HA2      0.500000E-01   1.00800           0
      1972 PROB     25       LYS      HE2      HA2      0.500000E-01   1.00800           0
      1973 PROB     25       LYS      NZ       NH3     -0.300000       14.0070           0
      1974 PROB     25       LYS      HZ1      HC       0.330000       1.00800           0
      1975 PROB     25       LYS      HZ2      HC       0.330000       1.00800           0
      1976 PROB     25       LYS      HZ3      HC       0.330000       1.00800           0
      1977 PROB     25       LYS      C        C        0.510000       12.0110           0
      1978 PROB     25       LYS      O        O       -0.510000       15.9994           0
      1979 PROB     26       PHE      N        NH1     -0.470000       14.0070           0
      1980 PROB     26       PHE      HN       H        0.310000       1.00800           0
      1981 PROB     26       PHE      CA       CT1      0.700000E-01   12.0110           0
      1982 PROB     26       PHE      HA       HB1      0.900000E-01   1.00800           0
      1983 PROB     26       PHE      CB       CT2     -0.180000       12.0110           0
      1984 PROB     26       PHE      HB1      HA2      0.900000E-01   1.00800           0
      1985 PROB     26       PHE      HB2      HA2      0.900000E-01   1.00800           0
      1986 PROB     26       PHE      CG       CA        0.00000       12.0110           0
      1987 PROB     26       PHE      CD1      CA      -0.115000       12.0110           0
      1988 PROB     26       PHE      HD1      HP       0.115000       1.00800           0
      1989 PROB     26       PHE      CE1      CA      -0.115000       12.0110           0
      1990 PROB     26       PHE      HE1      HP       0.115000       1.00800           0
      1991 PROB     26       PHE      CZ       CA      -0.115000       12.0110           0
      1992 PROB     26       PHE      HZ       HP       0.115000       1.00800           0
      1993 PROB     26       PHE      CD2      CA      -0.115000       12.0110           0
      1994 PROB     26       PHE      HD2      HP       0.115000       1.00800           0
      1995 PROB     26       PHE      CE2      CA      -0.115000       12.0110           0
      1996 PROB     26       PHE      HE2      HP       0.115000       1.00800           0
      1997 PROB     26       PHE      C        C        0.510000       12.0110           0
      1998 PROB     26       PHE      O        O       -0.510000       15.9994           0
      1999 PROB     27       GLY      N        NH1     -0.470000       14.0070           0
      2000 PROB     27       GLY      HN       H        0.310000       1.00800           0
      2001 PROB     27       GLY      CA       CT2     -0.200000E-01   12.0110           0
      2002 PROB     27       GLY      HA1      HB2      0.900000E-01   1.00800           0
      2003 PROB     27       GLY      HA2      HB2      0.900000E-01   1.00800           0
      2004 PROB     27       GLY      C        C        0.510000       12.0110           0
      2005 PROB     27       GLY      O        O       -0.510000       15.9994           0
      2006 PROB     28       LEU      N        NH1     -0.470000       14.0070           0
      2007 PROB     28       LEU      HN       H        0.310000       1.00800           0
      2008 PROB     28       LEU      CA       CT1      0.700000E-01   12.0110           0
      2009 PROB     28       LEU      HA       HB1      0.900000E-01   1.00800           0
      2010 PROB     28       LEU      CB       CT2     -0.180000       12.0110           0
      2011 PROB     28       LEU      HB1      HA2      0.900000E-01   1.00800           0
      2012 PROB     28       LEU      HB2      HA2      0.900000E-01   1.00800           0
      2013 PROB     28       LEU      CG       CT1     -0.900000E-01   12.0110           0
      2014 PROB     28       LEU      HG       HA1      0.900000E-01   1.00800           0
      2015 PROB     28       LEU      CD1      CT3     -0.270000       12.0110           0
      2016 PROB     28       LEU      HD11     HA3      0.900000E-01   1.00800           0
      2017 PROB     28       LEU      HD12     HA3      0.900000E-01   1.00800           0
      2018 PROB     28       LEU      HD13     HA3      0.900000E-01   1.00800           0
      2019 PROB     28       LEU      CD2      CT3     -0.270000       12.0110           0
      2020 PROB     28       LEU      HD21     HA3      0.900000E-01   1.00800           0
      2021 PROB     28       LEU      HD22     HA3      0.900000E-01   1.00800           0
      2022 PROB     28       LEU      HD23     HA3      0.900000E-01   1.00800           0
      2023 PROB     28       LEU      C        C        0.510000       12.0110           0
      2024 PROB     28       LEU      O        O       -0.510000       15.9994           0
      2025 PROB     29       MET      N        NH1     -0.470000       14.0070           0
      2026 PROB     29       MET      HN       H        0.310000       1.00800           0
      2027 PROB     29       MET      CA       CT1      0.700000E-01   12.0110           0
      2028 PROB     29       MET      HA       HB1      0.900000E-01   1.00800           0
      2029 PROB     29       MET      CB       CT2     -0.180000       12.0110           0
      2030 PROB     29       MET      HB1      HA2      0.900000E-01   1.00800           0
      2031 PROB     29       MET      HB2      HA2      0.900000E-01   1.00800           0
      2032 PROB     29       MET      CG       CT2     -0.140000       12.0110           0
      2033 PROB     29       MET      HG1      HA2      0.900000E-01   1.00800           0
      2034 PROB     29       MET      HG2      HA2      0.900000E-01   1.00800           0
      2035 PROB     29       MET      SD       S       -0.900000E-01   32.0600           0
      2036 PROB     29       MET      CE       CT3     -0.220000       12.0110           0
      2037 PROB     29       MET      HE1      HA3      0.900000E-01   1.00800           0
      2038 PROB     29       MET      HE2      HA3      0.900000E-01   1.00800           0
      2039 PROB     29       MET      HE3      HA3      0.900000E-01   1.00800           0
      2040 PROB     29       MET      C        C        0.510000       12.0110           0
      2041 PROB     29       MET      O        O       -0.510000       15.9994           0
      2042 PROB     30       LYS      N        NH1     -0.470000       14.0070           0
      2043 PROB     30       LYS      HN       H        0.310000       1.00800           0
      2044 PROB     30       LYS      CA       CT1      0.700000E-01   12.0110           0
      2045 PROB     30       LYS      HA       HB1      0.900000E-01   1.00800           0
      2046 PROB     30       LYS      CB       CT2     -0.180000       12.0110           0
      2047 PROB     30       LYS      HB1      HA2      0.900000E-01   1.00800           0
      2048 PROB     30       LYS      HB2      HA2      0.900000E-01   1.00800           0
      2049 PROB     30       LYS      CG       CT2     -0.180000       12.0110           0
      2050 PROB     30       LYS      HG1      HA2      0.900000E-01   1.00800           0
      2051 PROB     30       LYS      HG2      HA2      0.900000E-01   1.00800           0
      2052 PROB     30       LYS      CD       CT2     -0.180000       12.0110           0
      2053 PROB     30       LYS      HD1      HA2      0.900000E-01   1.00800           0
      2054 PROB     30       LYS      HD2      HA2      0.900000E-01   1.00800           0
      2055 PROB     30       LYS      CE       CT2      0.210000       12.0110           0
      2056 PROB     30       LYS      HE1      HA2      0.500000E-01   1.00800           0
      2057 PROB     30       LYS      HE2      HA2      0.500000E-01   1.00800           0
      2058 PROB     30       LYS      NZ       NH3     -0.300000       14.0070           0
      2059 PROB     30       LYS      HZ1      HC       0.330000       1.00800           0
      2060 PROB     30       LYS      HZ2      HC       0.330000       1.00800           0
      2061 PROB     30       LYS      HZ3      HC       0.330000       1.00800           0
      2062 PROB     30       LYS      C        C        0.510000       12.0110           0
      2063 PROB     30       LYS      O        O       -0.510000       15.9994           0
      2064 PROB     31       LYS      N        NH1     -0.470000       14.0070           0
      2065 PROB     31       LYS      HN       H        0.310000       1.00800           0
      2066 PROB     31       LYS      CA       CT1      0.700000E-01   12.0110           0
      2067 PROB     31       LYS      HA       HB1      0.900000E-01   1.00800           0
      2068 PROB     31       LYS      CB       CT2     -0.180000       12.0110           0
      2069 PROB     31       LYS      HB1      HA2      0.900000E-01   1.00800           0
      2070 PROB     31       LYS      HB2      HA2      0.900000E-01   1.00800           0
      2071 PROB     31       LYS      CG       CT2     -0.180000       12.0110           0
      2072 PROB     31       LYS      HG1      HA2      0.900000E-01   1.00800           0
      2073 PROB     31       LYS      HG2      HA2      0.900000E-01   1.00800           0
      2074 PROB     31       LYS      CD       CT2     -0.180000       12.0110           0
      2075 PROB     31       LYS      HD1      HA2      0.900000E-01   1.00800           0
      2076 PROB     31       LYS      HD2      HA2      0.900000E-01   1.00800           0
      2077 PROB     31       LYS      CE       CT2      0.210000       12.0110           0
      2078 PROB     31       LYS      HE1      HA2      0.500000E-01   1.00800           0
      2079 PROB     31       LYS      HE2      HA2      0.500000E-01   1.00800           0
      2080 PROB     31       LYS      NZ       NH3     -0.300000       14.0070           0
      2081 PROB     31       LYS      HZ1      HC       0.330000       1.00800           0
      2082 PROB     31       LYS      HZ2      HC       0.330000       1.00800           0
      2083 PROB     31       LYS      HZ3      HC       0.330000       1.00800           0
      2084 PROB     31       LYS      C        C        0.510000       12.0110           0
      2085 PROB     31       LYS      O        O       -0.510000       15.9994           0
      2086 PROB     32       ALA      N        NH1     -0.470000       14.0070           0
      2087 PROB     32       ALA      HN       H        0.310000       1.00800           0
      2088 PROB     32       ALA      CA       CT1      0.700000E-01   12.0110           0
      2089 PROB     32       ALA      HA       HB1      0.900000E-01   1.00800           0
      2090 PROB     32       ALA      CB       CT3     -0.270000       12.0110           0
      2091 PROB     32       ALA      HB1      HA3      0.900000E-01   1.00800           0
      2092 PROB     32       ALA      HB2      HA3      0.900000E-01   1.00800           0
      2093 PROB     32       ALA      HB3      HA3      0.900000E-01   1.00800           0
      2094 PROB     32       ALA      C        C        0.510000       12.0110           0
      2095 PROB     32       ALA      O        O       -0.510000       15.9994           0
      2096 PROB     33       TYR      N        NH1     -0.470000       14.0070           0
      2097 PROB     33       TYR      HN       H        0.310000       1.00800           0
      2098 PROB     33       TYR      CA       CT1      0.700000E-01   12.0110           0
      2099 PROB     33       TYR      HA       HB1      0.900000E-01   1.00800           0
      2100 PROB     33       TYR      CB       CT2     -0.180000       12.0110           0
      2101 PROB     33       TYR      HB1      HA2      0.900000E-01   1.00800           0
      2102 PROB     33       TYR      HB2      HA2      0.900000E-01   1.00800           0
      2103 PROB     33       TYR      CG       CA        0.00000       12.0110           0
      2104 PROB     33       TYR      CD1      CA      -0.115000       12.0110           0
      2105 PROB     33       TYR      HD1      HP       0.115000       1.00800           0
      2106 PROB     33       TYR      CE1      CA      -0.115000       12.0110           0
      2107 PROB     33       TYR      HE1      HP       0.115000       1.00800           0
      2108 PROB     33       TYR      CZ       CA       0.110000       12.0110           0
      2109 PROB     33       TYR      OH       OH1     -0.540000       15.9994           0
      2110 PROB     33       TYR      HH       H        0.430000       1.00800           0
      2111 PROB     33       TYR      CD2      CA      -0.115000       12.0110           0
      2112 PROB     33       TYR      HD2      HP       0.115000       1.00800           0
      2113 PROB     33       TYR      CE2      CA      -0.115000       12.0110           0
      2114 PROB     33       TYR      HE2      HP       0.115000       1.00800           0
      2115 PROB     33       TYR      C        C        0.510000       12.0110           0
      2116 PROB     33       TYR      O        O       -0.510000       15.9994           0
      2117 PROB     34       GLU      N        NH1     -0.470000       14.0070           0
      2118 PROB     34       GLU      HN       H        0.310000       1.00800           0
      2119 PROB     34       GLU      CA       CT1      0.700000E-01   12.0110           0
      2120 PROB     34       GLU      HA       HB1      0.900000E-01   1.00800           0
      2121 PROB     34       GLU      CB       CT2A    -0.180000       12.0110           0
      2122 PROB     34       GLU      HB1      HA2      0.900000E-01   1.00800           0
      2123 PROB     34       GLU      HB2      HA2      0.900000E-01   1.00800           0
      2124 PROB     34       GLU      CG       CT2     -0.280000       12.0110           0
      2125 PROB     34       GLU      HG1      HA2      0.900000E-01   1.00800           0
      2126 PROB     34       GLU      HG2      HA2      0.900000E-01   1.00800           0
      2127 PROB     34       GLU      CD       CC       0.620000       12.0110           0
      2128 PROB     34       GLU      OE1      OC      -0.760000       15.9994           0
      2129 PROB     34       GLU      OE2      OC      -0.760000       15.9994           0
      2130 PROB     34       GLU      C        C        0.510000       12.0110           0
      2131 PROB     34       GLU      O        O       -0.510000       15.9994           0
      2132 PROB     35       LEU      N        NH1     -0.470000       14.0070           0
      2133 PROB     35       LEU      HN       H        0.310000       1.00800           0
      2134 PROB     35       LEU      CA       CT1      0.700000E-01   12.0110           0
      2135 PROB     35       LEU      HA       HB1      0.900000E-01   1.00800           0
      2136 PROB     35       LEU      CB       CT2     -0.180000       12.0110           0
      2137 PROB     35       LEU      HB1      HA2      0.900000E-01   1.00800           0
      2138 PROB     35       LEU      HB2      HA2      0.900000E-01   1.00800           0
      2139 PROB     35       LEU      CG       CT1     -0.900000E-01   12.0110           0
      2140 PROB     35       LEU      HG       HA1      0.900000E-01   1.00800           0
      2141 PROB     35       LEU      CD1      CT3     -0.270000       12.0110           0
      2142 PROB     35       LEU      HD11     HA3      0.900000E-01   1.00800           0
      2143 PROB     35       LEU      HD12     HA3      0.900000E-01   1.00800           0
      2144 PROB     35       LEU      HD13     HA3      0.900000E-01   1.00800           0
      2145 PROB     35       LEU      CD2      CT3     -0.270000       12.0110           0
      2146 PROB     35       LEU      HD21     HA3      0.900000E-01   1.00800           0
      2147 PROB     35       LEU      HD22     HA3      0.900000E-01   1.00800           0
      2148 PROB     35       LEU      HD23     HA3      0.900000E-01   1.00800           0
      2149 PROB     35       LEU      C        C        0.510000       12.0110           0
      2150 PROB     35       LEU      O        O       -0.510000       15.9994           0
      2151 PROB     36       SER      N        NH1     -0.470000       14.0070           0
      2152 PROB     36       SER      HN       H        0.310000       1.00800           0
      2153 PROB     36       SER      CA       CT1      0.700000E-01   12.0110           0
      2154 PROB     36       SER      HA       HB1      0.900000E-01   1.00800           0
      2155 PROB     36       SER      CB       CT2      0.500000E-01   12.0110           0
      2156 PROB     36       SER      HB1      HA2      0.900000E-01   1.00800           0
      2157 PROB     36       SER      HB2      HA2      0.900000E-01   1.00800           0
      2158 PROB     36       SER      OG       OH1     -0.660000       15.9994           0
      2159 PROB     36       SER      HG1      H        0.430000       1.00800           0
      2160 PROB     36       SER      C        C        0.510000       12.0110           0
      2161 PROB     36       SER      O        O       -0.510000       15.9994           0
      2162 PROB     37       VAL      N        NH1     -0.470000       14.0070           0
      2163 PROB     37       VAL      HN       H        0.310000       1.00800           0
      2164 PROB     37       VAL      CA       CT1      0.700000E-01   12.0110           0
      2165 PROB     37       VAL      HA       HB1      0.900000E-01   1.00800           0
      2166 PROB     37       VAL      CB       CT1     -0.900000E-01   12.0110           0
      2167 PROB     37       VAL      HB       HA1      0.900000E-01   1.00800           0
      2168 PROB     37       VAL      CG1      CT3     -0.270000       12.0110           0
      2169 PROB     37       VAL      HG11     HA3      0.900000E-01   1.00800           0
      2170 PROB     37       VAL      HG12     HA3      0.900000E-01   1.00800           0
      2171 PROB     37       VAL      HG13     HA3      0.900000E-01   1.00800           0
      2172 PROB     37       VAL      CG2      CT3     -0.270000       12.0110           0
      2173 PROB     37       VAL      HG21     HA3      0.900000E-01   1.00800           0
      2174 PROB     37       VAL      HG22     HA3      0.900000E-01   1.00800           0
      2175 PROB     37       VAL      HG23     HA3      0.900000E-01   1.00800           0
      2176 PROB     37       VAL      C        C        0.510000       12.0110           0
      2177 PROB     37       VAL      O        O       -0.510000       15.9994           0
      2178 PROB     38       LEU      N        NH1     -0.470000       14.0070           0
      2179 PROB     38       LEU      HN       H        0.310000       1.00800           0
      2180 PROB     38       LEU      CA       CT1      0.700000E-01   12.0110           0
      2181 PROB     38       LEU      HA       HB1      0.900000E-01   1.00800           0
      2182 PROB     38       LEU      CB       CT2     -0.180000       12.0110           0
      2183 PROB     38       LEU      HB1      HA2      0.900000E-01   1.00800           0
      2184 PROB     38       LEU      HB2      HA2      0.900000E-01   1.00800           0
      2185 PROB     38       LEU      CG       CT1     -0.900000E-01   12.0110           0
      2186 PROB     38       LEU      HG       HA1      0.900000E-01   1.00800           0
      2187 PROB     38       LEU      CD1      CT3     -0.270000       12.0110           0
      2188 PROB     38       LEU      HD11     HA3      0.900000E-01   1.00800           0
      2189 PROB     38       LEU      HD12     HA3      0.900000E-01   1.00800           0
      2190 PROB     38       LEU      HD13     HA3      0.900000E-01   1.00800           0
      2191 PROB     38       LEU      CD2      CT3     -0.270000       12.0110           0
      2192 PROB     38       LEU      HD21     HA3      0.900000E-01   1.00800           0
      2193 PROB     38       LEU      HD22     HA3      0.900000E-01   1.00800           0
      2194 PROB     38       LEU      HD23     HA3      0.900000E-01   1.00800           0
      2195 PROB     38       LEU      C        C        0.510000       12.0110           0
      2196 PROB     38       LEU      O        O       -0.510000       15.9994           0
      2197 PROB     39       CYS      N        NH1     -0.470000       14.0070           0
      2198 PROB     39       CYS      HN       H        0.310000       1.00800           0
      2199 PROB     39       CYS      CA       CT1      0.700000E-01   12.0110           0
      2200 PROB     39       CYS      HA       HB1      0.900000E-01   1.00800           0
      2201 PROB     39       CYS      CB       CT2     -0.110000       12.0110           0
      2202 PROB     39       CYS      HB1      HA2      0.900000E-01   1.00800           0
      2203 PROB     39       CYS      HB2      HA2      0.900000E-01   1.00800           0
      2204 PROB     39       CYS      SG       S       -0.230000       32.0600           0
      2205 PROB     39       CYS      HG1      HS       0.160000       1.00800           0
      2206 PROB     39       CYS      C        C        0.510000       12.0110           0
      2207 PROB     39       CYS      O        O       -0.510000       15.9994           0
      2208 PROB     40       ASP      N        NH1     -0.470000       14.0070           0
      2209 PROB     40       ASP      HN       H        0.310000       1.00800           0
      2210 PROB     40       ASP      CA       CT1      0.700000E-01   12.0110           0
      2211 PROB     40       ASP      HA       HB1      0.900000E-01   1.00800           0
      2212 PROB     40       ASP      CB       CT2A    -0.280000       12.0110           0
      2213 PROB     40       ASP      HB1      HA2      0.900000E-01   1.00800           0
      2214 PROB     40       ASP      HB2      HA2      0.900000E-01   1.00800           0
      2215 PROB     40       ASP      CG       CC       0.620000       12.0110           0
      2216 PROB     40       ASP      OD1      OC      -0.760000       15.9994           0
      2217 PROB     40       ASP      OD2      OC      -0.760000       15.9994           0
      2218 PROB     40       ASP      C        C        0.510000       12.0110           0
      2219 PROB     40       ASP      O        O       -0.510000       15.9994           0
      2220 PROB     41       CYS      N        NH1     -0.470000       14.0070           0
      2221 PROB     41       CYS      HN       H        0.310000       1.00800           0
      2222 PROB     41       CYS      CA       CT1      0.700000E-01   12.0110           0
      2223 PROB     41       CYS      HA       HB1      0.900000E-01   1.00800           0
      2224 PROB     41       CYS      CB       CT2     -0.110000       12.0110           0
      2225 PROB     41       CYS      HB1      HA2      0.900000E-01   1.00800           0
      2226 PROB     41       CYS      HB2      HA2      0.900000E-01   1.00800           0
      2227 PROB     41       CYS      SG       S       -0.230000       32.0600           0
      2228 PROB     41       CYS      HG1      HS       0.160000       1.00800           0
      2229 PROB     41       CYS      C        C        0.510000       12.0110           0
      2230 PROB     41       CYS      O        O       -0.510000       15.9994           0
      2231 PROB     42       GLU      N        NH1     -0.470000       14.0070           0
      2232 PROB     42       GLU      HN       H        0.310000       1.00800           0
      2233 PROB     42       GLU      CA       CT1      0.700000E-01   12.0110           0
      2234 PROB     42       GLU      HA       HB1      0.900000E-01   1.00800           0
      2235 PROB     42       GLU      CB       CT2A    -0.180000       12.0110           0
      2236 PROB     42       GLU      HB1      HA2      0.900000E-01   1.00800           0
      2237 PROB     42       GLU      HB2      HA2      0.900000E-01   1.00800           0
      2238 PROB     42       GLU      CG       CT2     -0.280000       12.0110           0
      2239 PROB     42       GLU      HG1      HA2      0.900000E-01   1.00800           0
      2240 PROB     42       GLU      HG2      HA2      0.900000E-01   1.00800           0
      2241 PROB     42       GLU      CD       CC       0.620000       12.0110           0
      2242 PROB     42       GLU      OE1      OC      -0.760000       15.9994           0
      2243 PROB     42       GLU      OE2      OC      -0.760000       15.9994           0
      2244 PROB     42       GLU      C        C        0.510000       12.0110           0
      2245 PROB     42       GLU      O        O       -0.510000       15.9994           0
      2246 PROB     43       ILE      N        NH1     -0.470000       14.0070           0
      2247 PROB     43       ILE      HN       H        0.310000       1.00800           0
      2248 PROB     43       ILE      CA       CT1      0.700000E-01   12.0110           0
      2249 PROB     43       ILE      HA       HB1      0.900000E-01   1.00800           0
      2250 PROB     43       ILE      CB       CT1     -0.900000E-01   12.0110           0
      2251 PROB     43       ILE      HB       HA1      0.900000E-01   1.00800           0
      2252 PROB     43       ILE      CG2      CT3     -0.270000       12.0110           0
      2253 PROB     43       ILE      HG21     HA3      0.900000E-01   1.00800           0
      2254 PROB     43       ILE      HG22     HA3      0.900000E-01   1.00800           0
      2255 PROB     43       ILE      HG23     HA3      0.900000E-01   1.00800           0
      2256 PROB     43       ILE      CG1      CT2     -0.180000       12.0110           0
      2257 PROB     43       ILE      HG11     HA2      0.900000E-01   1.00800           0
      2258 PROB     43       ILE      HG12     HA2      0.900000E-01   1.00800           0
      2259 PROB     43       ILE      CD       CT3     -0.270000       12.0110           0
      2260 PROB     43       ILE      HD1      HA3      0.900000E-01   1.00800           0
      2261 PROB     43       ILE      HD2      HA3      0.900000E-01   1.00800           0
      2262 PROB     43       ILE      HD3      HA3      0.900000E-01   1.00800           0
      2263 PROB     43       ILE      C        C        0.510000       12.0110           0
      2264 PROB     43       ILE      O        O       -0.510000       15.9994           0
      2265 PROB     44       ALA      N        NH1     -0.470000       14.0070           0
      2266 PROB     44       ALA      HN       H        0.310000       1.00800           0
      2267 PROB     44       ALA      CA       CT1      0.700000E-01   12.0110           0
      2268 PROB     44       ALA      HA       HB1      0.900000E-01   1.00800           0
      2269 PROB     44       ALA      CB       CT3     -0.270000       12.0110           0
      2270 PROB     44       ALA      HB1      HA3      0.900000E-01   1.00800           0
      2271 PROB     44       ALA      HB2      HA3      0.900000E-01   1.00800           0
      2272 PROB     44       ALA      HB3      HA3      0.900000E-01   1.00800           0
      2273 PROB     44       ALA      C        C        0.510000       12.0110           0
      2274 PROB     44       ALA      O        O       -0.510000       15.9994           0
      2275 PROB     45       LEU      N        NH1     -0.470000       14.0070           0
      2276 PROB     45       LEU      HN       H        0.310000       1.00800           0
      2277 PROB     45       LEU      CA       CT1      0.700000E-01   12.0110           0
      2278 PROB     45       LEU      HA       HB1      0.900000E-01   1.00800           0
      2279 PROB     45       LEU      CB       CT2     -0.180000       12.0110           0
      2280 PROB     45       LEU      HB1      HA2      0.900000E-01   1.00800           0
      2281 PROB     45       LEU      HB2      HA2      0.900000E-01   1.00800           0
      2282 PROB     45       LEU      CG       CT1     -0.900000E-01   12.0110           0
      2283 PROB     45       LEU      HG       HA1      0.900000E-01   1.00800           0
      2284 PROB     45       LEU      CD1      CT3     -0.270000       12.0110           0
      2285 PROB     45       LEU      HD11     HA3      0.900000E-01   1.00800           0
      2286 PROB     45       LEU      HD12     HA3      0.900000E-01   1.00800           0
      2287 PROB     45       LEU      HD13     HA3      0.900000E-01   1.00800           0
      2288 PROB     45       LEU      CD2      CT3     -0.270000       12.0110           0
      2289 PROB     45       LEU      HD21     HA3      0.900000E-01   1.00800           0
      2290 PROB     45       LEU      HD22     HA3      0.900000E-01   1.00800           0
      2291 PROB     45       LEU      HD23     HA3      0.900000E-01   1.00800           0
      2292 PROB     45       LEU      C        C        0.510000       12.0110           0
      2293 PROB     45       LEU      O        O       -0.510000       15.9994           0
      2294 PROB     46       ILE      N        NH1     -0.470000       14.0070           0
      2295 PROB     46       ILE      HN       H        0.310000       1.00800           0
      2296 PROB     46       ILE      CA       CT1      0.700000E-01   12.0110           0
      2297 PROB     46       ILE      HA       HB1      0.900000E-01   1.00800           0
      2298 PROB     46       ILE      CB       CT1     -0.900000E-01   12.0110           0
      2299 PROB     46       ILE      HB       HA1      0.900000E-01   1.00800           0
      2300 PROB     46       ILE      CG2      CT3     -0.270000       12.0110           0
      2301 PROB     46       ILE      HG21     HA3      0.900000E-01   1.00800           0
      2302 PROB     46       ILE      HG22     HA3      0.900000E-01   1.00800           0
      2303 PROB     46       ILE      HG23     HA3      0.900000E-01   1.00800           0
      2304 PROB     46       ILE      CG1      CT2     -0.180000       12.0110           0
      2305 PROB     46       ILE      HG11     HA2      0.900000E-01   1.00800           0
      2306 PROB     46       ILE      HG12     HA2      0.900000E-01   1.00800           0
      2307 PROB     46       ILE      CD       CT3     -0.270000       12.0110           0
      2308 PROB     46       ILE      HD1      HA3      0.900000E-01   1.00800           0
      2309 PROB     46       ILE      HD2      HA3      0.900000E-01   1.00800           0
      2310 PROB     46       ILE      HD3      HA3      0.900000E-01   1.00800           0
      2311 PROB     46       ILE      C        C        0.510000       12.0110           0
      2312 PROB     46       ILE      O        O       -0.510000       15.9994           0
      2313 PROB     47       ILE      N        NH1     -0.470000       14.0070           0
      2314 PROB     47       ILE      HN       H        0.310000       1.00800           0
      2315 PROB     47       ILE      CA       CT1      0.700000E-01   12.0110           0
      2316 PROB     47       ILE      HA       HB1      0.900000E-01   1.00800           0
      2317 PROB     47       ILE      CB       CT1     -0.900000E-01   12.0110           0
      2318 PROB     47       ILE      HB       HA1      0.900000E-01   1.00800           0
      2319 PROB     47       ILE      CG2      CT3     -0.270000       12.0110           0
      2320 PROB     47       ILE      HG21     HA3      0.900000E-01   1.00800           0
      2321 PROB     47       ILE      HG22     HA3      0.900000E-01   1.00800           0
      2322 PROB     47       ILE      HG23     HA3      0.900000E-01   1.00800           0
      2323 PROB     47       ILE      CG1      CT2     -0.180000       12.0110           0
      2324 PROB     47       ILE      HG11     HA2      0.900000E-01   1.00800           0
      2325 PROB     47       ILE      HG12     HA2      0.900000E-01   1.00800           0
      2326 PROB     47       ILE      CD       CT3     -0.270000       12.0110           0
      2327 PROB     47       ILE      HD1      HA3      0.900000E-01   1.00800           0
      2328 PROB     47       ILE      HD2      HA3      0.900000E-01   1.00800           0
      2329 PROB     47       ILE      HD3      HA3      0.900000E-01   1.00800           0
      2330 PROB     47       ILE      C        C        0.510000       12.0110           0
      2331 PROB     47       ILE      O        O       -0.510000       15.9994           0
      2332 PROB     48       PHE      N        NH1     -0.470000       14.0070           0
      2333 PROB     48       PHE      HN       H        0.310000       1.00800           0
      2334 PROB     48       PHE      CA       CT1      0.700000E-01   12.0110           0
      2335 PROB     48       PHE      HA       HB1      0.900000E-01   1.00800           0
      2336 PROB     48       PHE      CB       CT2     -0.180000       12.0110           0
      2337 PROB     48       PHE      HB1      HA2      0.900000E-01   1.00800           0
      2338 PROB     48       PHE      HB2      HA2      0.900000E-01   1.00800           0
      2339 PROB     48       PHE      CG       CA        0.00000       12.0110           0
      2340 PROB     48       PHE      CD1      CA      -0.115000       12.0110           0
      2341 PROB     48       PHE      HD1      HP       0.115000       1.00800           0
      2342 PROB     48       PHE      CE1      CA      -0.115000       12.0110           0
      2343 PROB     48       PHE      HE1      HP       0.115000       1.00800           0
      2344 PROB     48       PHE      CZ       CA      -0.115000       12.0110           0
      2345 PROB     48       PHE      HZ       HP       0.115000       1.00800           0
      2346 PROB     48       PHE      CD2      CA      -0.115000       12.0110           0
      2347 PROB     48       PHE      HD2      HP       0.115000       1.00800           0
      2348 PROB     48       PHE      CE2      CA      -0.115000       12.0110           0
      2349 PROB     48       PHE      HE2      HP       0.115000       1.00800           0
      2350 PROB     48       PHE      C        C        0.510000       12.0110           0
      2351 PROB     48       PHE      O        O       -0.510000       15.9994           0
      2352 PROB     49       ASN      N        NH1     -0.470000       14.0070           0
      2353 PROB     49       ASN      HN       H        0.310000       1.00800           0
      2354 PROB     49       ASN      CA       CT1      0.700000E-01   12.0110           0
      2355 PROB     49       ASN      HA       HB1      0.900000E-01   1.00800           0
      2356 PROB     49       ASN      CB       CT2     -0.180000       12.0110           0
      2357 PROB     49       ASN      HB1      HA2      0.900000E-01   1.00800           0
      2358 PROB     49       ASN      HB2      HA2      0.900000E-01   1.00800           0
      2359 PROB     49       ASN      CG       CC       0.550000       12.0110           0
      2360 PROB     49       ASN      OD1      O       -0.550000       15.9994           0
      2361 PROB     49       ASN      ND2      NH2     -0.620000       14.0070           0
      2362 PROB     49       ASN      HD21     H        0.320000       1.00800           0
      2363 PROB     49       ASN      HD22     H        0.300000       1.00800           0
      2364 PROB     49       ASN      C        C        0.510000       12.0110           0
      2365 PROB     49       ASN      O        O       -0.510000       15.9994           0
      2366 PROB     50       SER      N        NH1     -0.470000       14.0070           0
      2367 PROB     50       SER      HN       H        0.310000       1.00800           0
      2368 PROB     50       SER      CA       CT1      0.700000E-01   12.0110           0
      2369 PROB     50       SER      HA       HB1      0.900000E-01   1.00800           0
      2370 PROB     50       SER      CB       CT2      0.500000E-01   12.0110           0
      2371 PROB     50       SER      HB1      HA2      0.900000E-01   1.00800           0
      2372 PROB     50       SER      HB2      HA2      0.900000E-01   1.00800           0
      2373 PROB     50       SER      OG       OH1     -0.660000       15.9994           0
      2374 PROB     50       SER      HG1      H        0.430000       1.00800           0
      2375 PROB     50       SER      C        C        0.510000       12.0110           0
      2376 PROB     50       SER      O        O       -0.510000       15.9994           0
      2377 PROB     51       ALA      N        NH1     -0.470000       14.0070           0
      2378 PROB     51       ALA      HN       H        0.310000       1.00800           0
      2379 PROB     51       ALA      CA       CT1      0.700000E-01   12.0110           0
      2380 PROB     51       ALA      HA       HB1      0.900000E-01   1.00800           0
      2381 PROB     51       ALA      CB       CT3     -0.270000       12.0110           0
      2382 PROB     51       ALA      HB1      HA3      0.900000E-01   1.00800           0
      2383 PROB     51       ALA      HB2      HA3      0.900000E-01   1.00800           0
      2384 PROB     51       ALA      HB3      HA3      0.900000E-01   1.00800           0
      2385 PROB     51       ALA      C        C        0.510000       12.0110           0
      2386 PROB     51       ALA      O        O       -0.510000       15.9994           0
      2387 PROB     52       ASN      N        NH1     -0.470000       14.0070           0
      2388 PROB     52       ASN      HN       H        0.310000       1.00800           0
      2389 PROB     52       ASN      CA       CT1      0.700000E-01   12.0110           0
      2390 PROB     52       ASN      HA       HB1      0.900000E-01   1.00800           0
      2391 PROB     52       ASN      CB       CT2     -0.180000       12.0110           0
      2392 PROB     52       ASN      HB1      HA2      0.900000E-01   1.00800           0
      2393 PROB     52       ASN      HB2      HA2      0.900000E-01   1.00800           0
      2394 PROB     52       ASN      CG       CC       0.550000       12.0110           0
      2395 PROB     52       ASN      OD1      O       -0.550000       15.9994           0
      2396 PROB     52       ASN      ND2      NH2     -0.620000       14.0070           0
      2397 PROB     52       ASN      HD21     H        0.320000       1.00800           0
      2398 PROB     52       ASN      HD22     H        0.300000       1.00800           0
      2399 PROB     52       ASN      C        C        0.510000       12.0110           0
      2400 PROB     52       ASN      O        O       -0.510000       15.9994           0
      2401 PROB     53       ARG      N        NH1     -0.470000       14.0070           0
      2402 PROB     53       ARG      HN       H        0.310000       1.00800           0
      2403 PROB     53       ARG      CA       CT1      0.700000E-01   12.0110           0
      2404 PROB     53       ARG      HA       HB1      0.900000E-01   1.00800           0
      2405 PROB     53       ARG      CB       CT2     -0.180000       12.0110           0
      2406 PROB     53       ARG      HB1      HA2      0.900000E-01   1.00800           0
      2407 PROB     53       ARG      HB2      HA2      0.900000E-01   1.00800           0
      2408 PROB     53       ARG      CG       CT2     -0.180000       12.0110           0
      2409 PROB     53       ARG      HG1      HA2      0.900000E-01   1.00800           0
      2410 PROB     53       ARG      HG2      HA2      0.900000E-01   1.00800           0
      2411 PROB     53       ARG      CD       CT2      0.200000       12.0110           0
      2412 PROB     53       ARG      HD1      HA2      0.900000E-01   1.00800           0
      2413 PROB     53       ARG      HD2      HA2      0.900000E-01   1.00800           0
      2414 PROB     53       ARG      NE       NC2     -0.700000       14.0070           0
      2415 PROB     53       ARG      HE       HC       0.440000       1.00800           0
      2416 PROB     53       ARG      CZ       C        0.640000       12.0110           0
      2417 PROB     53       ARG      NH1      NC2     -0.800000       14.0070           0
      2418 PROB     53       ARG      HH11     HC       0.460000       1.00800           0
      2419 PROB     53       ARG      HH12     HC       0.460000       1.00800           0
      2420 PROB     53       ARG      NH2      NC2     -0.800000       14.0070           0
      2421 PROB     53       ARG      HH21     HC       0.460000       1.00800           0
      2422 PROB     53       ARG      HH22     HC       0.460000       1.00800           0
      2423 PROB     53       ARG      C        C        0.510000       12.0110           0
      2424 PROB     53       ARG      O        O       -0.510000       15.9994           0
      2425 PROB     54       LEU      N        NH1     -0.470000       14.0070           0
      2426 PROB     54       LEU      HN       H        0.310000       1.00800           0
      2427 PROB     54       LEU      CA       CT1      0.700000E-01   12.0110           0
      2428 PROB     54       LEU      HA       HB1      0.900000E-01   1.00800           0
      2429 PROB     54       LEU      CB       CT2     -0.180000       12.0110           0
      2430 PROB     54       LEU      HB1      HA2      0.900000E-01   1.00800           0
      2431 PROB     54       LEU      HB2      HA2      0.900000E-01   1.00800           0
      2432 PROB     54       LEU      CG       CT1     -0.900000E-01   12.0110           0
      2433 PROB     54       LEU      HG       HA1      0.900000E-01   1.00800           0
      2434 PROB     54       LEU      CD1      CT3     -0.270000       12.0110           0
      2435 PROB     54       LEU      HD11     HA3      0.900000E-01   1.00800           0
      2436 PROB     54       LEU      HD12     HA3      0.900000E-01   1.00800           0
      2437 PROB     54       LEU      HD13     HA3      0.900000E-01   1.00800           0
      2438 PROB     54       LEU      CD2      CT3     -0.270000       12.0110           0
      2439 PROB     54       LEU      HD21     HA3      0.900000E-01   1.00800           0
      2440 PROB     54       LEU      HD22     HA3      0.900000E-01   1.00800           0
      2441 PROB     54       LEU      HD23     HA3      0.900000E-01   1.00800           0
      2442 PROB     54       LEU      C        C        0.510000       12.0110           0
      2443 PROB     54       LEU      O        O       -0.510000       15.9994           0
      2444 PROB     55       PHE      N        NH1     -0.470000       14.0070           0
      2445 PROB     55       PHE      HN       H        0.310000       1.00800           0
      2446 PROB     55       PHE      CA       CT1      0.700000E-01   12.0110           0
      2447 PROB     55       PHE      HA       HB1      0.900000E-01   1.00800           0
      2448 PROB     55       PHE      CB       CT2     -0.180000       12.0110           0
      2449 PROB     55       PHE      HB1      HA2      0.900000E-01   1.00800           0
      2450 PROB     55       PHE      HB2      HA2      0.900000E-01   1.00800           0
      2451 PROB     55       PHE      CG       CA        0.00000       12.0110           0
      2452 PROB     55       PHE      CD1      CA      -0.115000       12.0110           0
      2453 PROB     55       PHE      HD1      HP       0.115000       1.00800           0
      2454 PROB     55       PHE      CE1      CA      -0.115000       12.0110           0
      2455 PROB     55       PHE      HE1      HP       0.115000       1.00800           0
      2456 PROB     55       PHE      CZ       CA      -0.115000       12.0110           0
      2457 PROB     55       PHE      HZ       HP       0.115000       1.00800           0
      2458 PROB     55       PHE      CD2      CA      -0.115000       12.0110           0
      2459 PROB     55       PHE      HD2      HP       0.115000       1.00800           0
      2460 PROB     55       PHE      CE2      CA      -0.115000       12.0110           0
      2461 PROB     55       PHE      HE2      HP       0.115000       1.00800           0
      2462 PROB     55       PHE      C        C        0.510000       12.0110           0
      2463 PROB     55       PHE      O        O       -0.510000       15.9994           0
      2464 PROB     56       GLN      N        NH1     -0.470000       14.0070           0
      2465 PROB     56       GLN      HN       H        0.310000       1.00800           0
      2466 PROB     56       GLN      CA       CT1      0.700000E-01   12.0110           0
      2467 PROB     56       GLN      HA       HB1      0.900000E-01   1.00800           0
      2468 PROB     56       GLN      CB       CT2     -0.180000       12.0110           0
      2469 PROB     56       GLN      HB1      HA2      0.900000E-01   1.00800           0
      2470 PROB     56       GLN      HB2      HA2      0.900000E-01   1.00800           0
      2471 PROB     56       GLN      CG       CT2     -0.180000       12.0110           0
      2472 PROB     56       GLN      HG1      HA2      0.900000E-01   1.00800           0
      2473 PROB     56       GLN      HG2      HA2      0.900000E-01   1.00800           0
      2474 PROB     56       GLN      CD       CC       0.550000       12.0110           0
      2475 PROB     56       GLN      OE1      O       -0.550000       15.9994           0
      2476 PROB     56       GLN      NE2      NH2     -0.620000       14.0070           0
      2477 PROB     56       GLN      HE21     H        0.320000       1.00800           0
      2478 PROB     56       GLN      HE22     H        0.300000       1.00800           0
      2479 PROB     56       GLN      C        C        0.510000       12.0110           0
      2480 PROB     56       GLN      O        O       -0.510000       15.9994           0
      2481 PROB     57       TYR      N        NH1     -0.470000       14.0070           0
      2482 PROB     57       TYR      HN       H        0.310000       1.00800           0
      2483 PROB     57       TYR      CA       CT1      0.700000E-01   12.0110           0
      2484 PROB     57       TYR      HA       HB1      0.900000E-01   1.00800           0
      2485 PROB     57       TYR      CB       CT2     -0.180000       12.0110           0
      2486 PROB     57       TYR      HB1      HA2      0.900000E-01   1.00800           0
      2487 PROB     57       TYR      HB2      HA2      0.900000E-01   1.00800           0
      2488 PROB     57       TYR      CG       CA        0.00000       12.0110           0
      2489 PROB     57       TYR      CD1      CA      -0.115000       12.0110           0
      2490 PROB     57       TYR      HD1      HP       0.115000       1.00800           0
      2491 PROB     57       TYR      CE1      CA      -0.115000       12.0110           0
      2492 PROB     57       TYR      HE1      HP       0.115000       1.00800           0
      2493 PROB     57       TYR      CZ       CA       0.110000       12.0110           0
      2494 PROB     57       TYR      OH       OH1     -0.540000       15.9994           0
      2495 PROB     57       TYR      HH       H        0.430000       1.00800           0
      2496 PROB     57       TYR      CD2      CA      -0.115000       12.0110           0
      2497 PROB     57       TYR      HD2      HP       0.115000       1.00800           0
      2498 PROB     57       TYR      CE2      CA      -0.115000       12.0110           0
      2499 PROB     57       TYR      HE2      HP       0.115000       1.00800           0
      2500 PROB     57       TYR      C        C        0.510000       12.0110           0
      2501 PROB     57       TYR      O        O       -0.510000       15.9994           0
      2502 PROB     58       ALA      N        NH1     -0.470000       14.0070           0
      2503 PROB     58       ALA      HN       H        0.310000       1.00800           0
      2504 PROB     58       ALA      CA       CT1      0.700000E-01   12.0110           0
      2505 PROB     58       ALA      HA       HB1      0.900000E-01   1.00800           0
      2506 PROB     58       ALA      CB       CT3     -0.270000       12.0110           0
      2507 PROB     58       ALA      HB1      HA3      0.900000E-01   1.00800           0
      2508 PROB     58       ALA      HB2      HA3      0.900000E-01   1.00800           0
      2509 PROB     58       ALA      HB3      HA3      0.900000E-01   1.00800           0
      2510 PROB     58       ALA      C        C        0.510000       12.0110           0
      2511 PROB     58       ALA      O        O       -0.510000       15.9994           0
      2512 PROB     59       SER      N        NH1     -0.470000       14.0070           0
      2513 PROB     59       SER      HN       H        0.310000       1.00800           0
      2514 PROB     59       SER      CA       CT1      0.700000E-01   12.0110           0
      2515 PROB     59       SER      HA       HB1      0.900000E-01   1.00800           0
      2516 PROB     59       SER      CB       CT2      0.500000E-01   12.0110           0
      2517 PROB     59       SER      HB1      HA2      0.900000E-01   1.00800           0
      2518 PROB     59       SER      HB2      HA2      0.900000E-01   1.00800           0
      2519 PROB     59       SER      OG       OH1     -0.660000       15.9994           0
      2520 PROB     59       SER      HG1      H        0.430000       1.00800           0
      2521 PROB     59       SER      C        C        0.510000       12.0110           0
      2522 PROB     59       SER      O        O       -0.510000       15.9994           0
      2523 PROB     60       THR      N        NH1     -0.470000       14.0070           0
      2524 PROB     60       THR      HN       H        0.310000       1.00800           0
      2525 PROB     60       THR      CA       CT1      0.700000E-01   12.0110           0
      2526 PROB     60       THR      HA       HB1      0.900000E-01   1.00800           0
      2527 PROB     60       THR      CB       CT1      0.140000       12.0110           0
      2528 PROB     60       THR      HB       HA1      0.900000E-01   1.00800           0
      2529 PROB     60       THR      OG1      OH1     -0.660000       15.9994           0
      2530 PROB     60       THR      HG1      H        0.430000       1.00800           0
      2531 PROB     60       THR      CG2      CT3     -0.270000       12.0110           0
      2532 PROB     60       THR      HG21     HA3      0.900000E-01   1.00800           0
      2533 PROB     60       THR      HG22     HA3      0.900000E-01   1.00800           0
      2534 PROB     60       THR      HG23     HA3      0.900000E-01   1.00800           0
      2535 PROB     60       THR      C        C        0.510000       12.0110           0
      2536 PROB     60       THR      O        O       -0.510000       15.9994           0
      2537 PROB     61       ASP      N        NH1     -0.470000       14.0070           0
      2538 PROB     61       ASP      HN       H        0.310000       1.00800           0
      2539 PROB     61       ASP      CA       CT1      0.700000E-01   12.0110           0
      2540 PROB     61       ASP      HA       HB1      0.900000E-01   1.00800           0
      2541 PROB     61       ASP      CB       CT2A    -0.280000       12.0110           0
      2542 PROB     61       ASP      HB1      HA2      0.900000E-01   1.00800           0
      2543 PROB     61       ASP      HB2      HA2      0.900000E-01   1.00800           0
      2544 PROB     61       ASP      CG       CC       0.620000       12.0110           0
      2545 PROB     61       ASP      OD1      OC      -0.760000       15.9994           0
      2546 PROB     61       ASP      OD2      OC      -0.760000       15.9994           0
      2547 PROB     61       ASP      C        C        0.510000       12.0110           0
      2548 PROB     61       ASP      O        O       -0.510000       15.9994           0
      2549 PROB     62       MET      N        NH1     -0.470000       14.0070           0
      2550 PROB     62       MET      HN       H        0.310000       1.00800           0
      2551 PROB     62       MET      CA       CT1      0.700000E-01   12.0110           0
      2552 PROB     62       MET      HA       HB1      0.900000E-01   1.00800           0
      2553 PROB     62       MET      CB       CT2     -0.180000       12.0110           0
      2554 PROB     62       MET      HB1      HA2      0.900000E-01   1.00800           0
      2555 PROB     62       MET      HB2      HA2      0.900000E-01   1.00800           0
      2556 PROB     62       MET      CG       CT2     -0.140000       12.0110           0
      2557 PROB     62       MET      HG1      HA2      0.900000E-01   1.00800           0
      2558 PROB     62       MET      HG2      HA2      0.900000E-01   1.00800           0
      2559 PROB     62       MET      SD       S       -0.900000E-01   32.0600           0
      2560 PROB     62       MET      CE       CT3     -0.220000       12.0110           0
      2561 PROB     62       MET      HE1      HA3      0.900000E-01   1.00800           0
      2562 PROB     62       MET      HE2      HA3      0.900000E-01   1.00800           0
      2563 PROB     62       MET      HE3      HA3      0.900000E-01   1.00800           0
      2564 PROB     62       MET      C        C        0.510000       12.0110           0
      2565 PROB     62       MET      O        O       -0.510000       15.9994           0
      2566 PROB     63       ASP      N        NH1     -0.470000       14.0070           0
      2567 PROB     63       ASP      HN       H        0.310000       1.00800           0
      2568 PROB     63       ASP      CA       CT1      0.700000E-01   12.0110           0
      2569 PROB     63       ASP      HA       HB1      0.900000E-01   1.00800           0
      2570 PROB     63       ASP      CB       CT2A    -0.280000       12.0110           0
      2571 PROB     63       ASP      HB1      HA2      0.900000E-01   1.00800           0
      2572 PROB     63       ASP      HB2      HA2      0.900000E-01   1.00800           0
      2573 PROB     63       ASP      CG       CC       0.620000       12.0110           0
      2574 PROB     63       ASP      OD1      OC      -0.760000       15.9994           0
      2575 PROB     63       ASP      OD2      OC      -0.760000       15.9994           0
      2576 PROB     63       ASP      C        C        0.510000       12.0110           0
      2577 PROB     63       ASP      O        O       -0.510000       15.9994           0
      2578 PROB     64       ARG      N        NH1     -0.470000       14.0070           0
      2579 PROB     64       ARG      HN       H        0.310000       1.00800           0
      2580 PROB     64       ARG      CA       CT1      0.700000E-01   12.0110           0
      2581 PROB     64       ARG      HA       HB1      0.900000E-01   1.00800           0
      2582 PROB     64       ARG      CB       CT2     -0.180000       12.0110           0
      2583 PROB     64       ARG      HB1      HA2      0.900000E-01   1.00800           0
      2584 PROB     64       ARG      HB2      HA2      0.900000E-01   1.00800           0
      2585 PROB     64       ARG      CG       CT2     -0.180000       12.0110           0
      2586 PROB     64       ARG      HG1      HA2      0.900000E-01   1.00800           0
      2587 PROB     64       ARG      HG2      HA2      0.900000E-01   1.00800           0
      2588 PROB     64       ARG      CD       CT2      0.200000       12.0110           0
      2589 PROB     64       ARG      HD1      HA2      0.900000E-01   1.00800           0
      2590 PROB     64       ARG      HD2      HA2      0.900000E-01   1.00800           0
      2591 PROB     64       ARG      NE       NC2     -0.700000       14.0070           0
      2592 PROB     64       ARG      HE       HC       0.440000       1.00800           0
      2593 PROB     64       ARG      CZ       C        0.640000       12.0110           0
      2594 PROB     64       ARG      NH1      NC2     -0.800000       14.0070           0
      2595 PROB     64       ARG      HH11     HC       0.460000       1.00800           0
      2596 PROB     64       ARG      HH12     HC       0.460000       1.00800           0
      2597 PROB     64       ARG      NH2      NC2     -0.800000       14.0070           0
      2598 PROB     64       ARG      HH21     HC       0.460000       1.00800           0
      2599 PROB     64       ARG      HH22     HC       0.460000       1.00800           0
      2600 PROB     64       ARG      C        C        0.510000       12.0110           0
      2601 PROB     64       ARG      O        O       -0.510000       15.9994           0
      2602 PROB     65       VAL      N        NH1     -0.470000       14.0070           0
      2603 PROB     65       VAL      HN       H        0.310000       1.00800           0
      2604 PROB     65       VAL      CA       CT1      0.700000E-01   12.0110           0
      2605 PROB     65       VAL      HA       HB1      0.900000E-01   1.00800           0
      2606 PROB     65       VAL      CB       CT1     -0.900000E-01   12.0110           0
      2607 PROB     65       VAL      HB       HA1      0.900000E-01   1.00800           0
      2608 PROB     65       VAL      CG1      CT3     -0.270000       12.0110           0
      2609 PROB     65       VAL      HG11     HA3      0.900000E-01   1.00800           0
      2610 PROB     65       VAL      HG12     HA3      0.900000E-01   1.00800           0
      2611 PROB     65       VAL      HG13     HA3      0.900000E-01   1.00800           0
      2612 PROB     65       VAL      CG2      CT3     -0.270000       12.0110           0
      2613 PROB     65       VAL      HG21     HA3      0.900000E-01   1.00800           0
      2614 PROB     65       VAL      HG22     HA3      0.900000E-01   1.00800           0
      2615 PROB     65       VAL      HG23     HA3      0.900000E-01   1.00800           0
      2616 PROB     65       VAL      C        C        0.510000       12.0110           0
      2617 PROB     65       VAL      O        O       -0.510000       15.9994           0
      2618 PROB     66       LEU      N        NH1     -0.470000       14.0070           0
      2619 PROB     66       LEU      HN       H        0.310000       1.00800           0
      2620 PROB     66       LEU      CA       CT1      0.700000E-01   12.0110           0
      2621 PROB     66       LEU      HA       HB1      0.900000E-01   1.00800           0
      2622 PROB     66       LEU      CB       CT2     -0.180000       12.0110           0
      2623 PROB     66       LEU      HB1      HA2      0.900000E-01   1.00800           0
      2624 PROB     66       LEU      HB2      HA2      0.900000E-01   1.00800           0
      2625 PROB     66       LEU      CG       CT1     -0.900000E-01   12.0110           0
      2626 PROB     66       LEU      HG       HA1      0.900000E-01   1.00800           0
      2627 PROB     66       LEU      CD1      CT3     -0.270000       12.0110           0
      2628 PROB     66       LEU      HD11     HA3      0.900000E-01   1.00800           0
      2629 PROB     66       LEU      HD12     HA3      0.900000E-01   1.00800           0
      2630 PROB     66       LEU      HD13     HA3      0.900000E-01   1.00800           0
      2631 PROB     66       LEU      CD2      CT3     -0.270000       12.0110           0
      2632 PROB     66       LEU      HD21     HA3      0.900000E-01   1.00800           0
      2633 PROB     66       LEU      HD22     HA3      0.900000E-01   1.00800           0
      2634 PROB     66       LEU      HD23     HA3      0.900000E-01   1.00800           0
      2635 PROB     66       LEU      C        C        0.510000       12.0110           0
      2636 PROB     66       LEU      O        O       -0.510000       15.9994           0
      2637 PROB     67       LEU      N        NH1     -0.470000       14.0070           0
      2638 PROB     67       LEU      HN       H        0.310000       1.00800           0
      2639 PROB     67       LEU      CA       CT1      0.700000E-01   12.0110           0
      2640 PROB     67       LEU      HA       HB1      0.900000E-01   1.00800           0
      2641 PROB     67       LEU      CB       CT2     -0.180000       12.0110           0
      2642 PROB     67       LEU      HB1      HA2      0.900000E-01   1.00800           0
      2643 PROB     67       LEU      HB2      HA2      0.900000E-01   1.00800           0
      2644 PROB     67       LEU      CG       CT1     -0.900000E-01   12.0110           0
      2645 PROB     67       LEU      HG       HA1      0.900000E-01   1.00800           0
      2646 PROB     67       LEU      CD1      CT3     -0.270000       12.0110           0
      2647 PROB     67       LEU      HD11     HA3      0.900000E-01   1.00800           0
      2648 PROB     67       LEU      HD12     HA3      0.900000E-01   1.00800           0
      2649 PROB     67       LEU      HD13     HA3      0.900000E-01   1.00800           0
      2650 PROB     67       LEU      CD2      CT3     -0.270000       12.0110           0
      2651 PROB     67       LEU      HD21     HA3      0.900000E-01   1.00800           0
      2652 PROB     67       LEU      HD22     HA3      0.900000E-01   1.00800           0
      2653 PROB     67       LEU      HD23     HA3      0.900000E-01   1.00800           0
      2654 PROB     67       LEU      C        C        0.510000       12.0110           0
      2655 PROB     67       LEU      O        O       -0.510000       15.9994           0
      2656 PROB     68       LYS      N        NH1     -0.470000       14.0070           0
      2657 PROB     68       LYS      HN       H        0.310000       1.00800           0
      2658 PROB     68       LYS      CA       CT1      0.700000E-01   12.0110           0
      2659 PROB     68       LYS      HA       HB1      0.900000E-01   1.00800           0
      2660 PROB     68       LYS      CB       CT2     -0.180000       12.0110           0
      2661 PROB     68       LYS      HB1      HA2      0.900000E-01   1.00800           0
      2662 PROB     68       LYS      HB2      HA2      0.900000E-01   1.00800           0
      2663 PROB     68       LYS      CG       CT2     -0.180000       12.0110           0
      2664 PROB     68       LYS      HG1      HA2      0.900000E-01   1.00800           0
      2665 PROB     68       LYS      HG2      HA2      0.900000E-01   1.00800           0
      2666 PROB     68       LYS      CD       CT2     -0.180000       12.0110           0
      2667 PROB     68       LYS      HD1      HA2      0.900000E-01   1.00800           0
      2668 PROB     68       LYS      HD2      HA2      0.900000E-01   1.00800           0
      2669 PROB     68       LYS      CE       CT2      0.210000       12.0110           0
      2670 PROB     68       LYS      HE1      HA2      0.500000E-01   1.00800           0
      2671 PROB     68       LYS      HE2      HA2      0.500000E-01   1.00800           0
      2672 PROB     68       LYS      NZ       NH3     -0.300000       14.0070           0
      2673 PROB     68       LYS      HZ1      HC       0.330000       1.00800           0
      2674 PROB     68       LYS      HZ2      HC       0.330000       1.00800           0
      2675 PROB     68       LYS      HZ3      HC       0.330000       1.00800           0
      2676 PROB     68       LYS      C        C        0.510000       12.0110           0
      2677 PROB     68       LYS      O        O       -0.510000       15.9994           0
      2678 PROB     69       TYR      N        NH1     -0.470000       14.0070           0
      2679 PROB     69       TYR      HN       H        0.310000       1.00800           0
      2680 PROB     69       TYR      CA       CT1      0.700000E-01   12.0110           0
      2681 PROB     69       TYR      HA       HB1      0.900000E-01   1.00800           0
      2682 PROB     69       TYR      CB       CT2     -0.180000       12.0110           0
      2683 PROB     69       TYR      HB1      HA2      0.900000E-01   1.00800           0
      2684 PROB     69       TYR      HB2      HA2      0.900000E-01   1.00800           0
      2685 PROB     69       TYR      CG       CA        0.00000       12.0110           0
      2686 PROB     69       TYR      CD1      CA      -0.115000       12.0110           0
      2687 PROB     69       TYR      HD1      HP       0.115000       1.00800           0
      2688 PROB     69       TYR      CE1      CA      -0.115000       12.0110           0
      2689 PROB     69       TYR      HE1      HP       0.115000       1.00800           0
      2690 PROB     69       TYR      CZ       CA       0.110000       12.0110           0
      2691 PROB     69       TYR      OH       OH1     -0.540000       15.9994           0
      2692 PROB     69       TYR      HH       H        0.430000       1.00800           0
      2693 PROB     69       TYR      CD2      CA      -0.115000       12.0110           0
      2694 PROB     69       TYR      HD2      HP       0.115000       1.00800           0
      2695 PROB     69       TYR      CE2      CA      -0.115000       12.0110           0
      2696 PROB     69       TYR      HE2      HP       0.115000       1.00800           0
      2697 PROB     69       TYR      C        C        0.510000       12.0110           0
      2698 PROB     69       TYR      O        O       -0.510000       15.9994           0
      2699 PROB     70       THR      N        NH1     -0.470000       14.0070           0
      2700 PROB     70       THR      HN       H        0.310000       1.00800           0
      2701 PROB     70       THR      CA       CT1      0.700000E-01   12.0110           0
      2702 PROB     70       THR      HA       HB1      0.900000E-01   1.00800           0
      2703 PROB     70       THR      CB       CT1      0.140000       12.0110           0
      2704 PROB     70       THR      HB       HA1      0.900000E-01   1.00800           0
      2705 PROB     70       THR      OG1      OH1     -0.660000       15.9994           0
      2706 PROB     70       THR      HG1      H        0.430000       1.00800           0
      2707 PROB     70       THR      CG2      CT3     -0.270000       12.0110           0
      2708 PROB     70       THR      HG21     HA3      0.900000E-01   1.00800           0
      2709 PROB     70       THR      HG22     HA3      0.900000E-01   1.00800           0
      2710 PROB     70       THR      HG23     HA3      0.900000E-01   1.00800           0
      2711 PROB     70       THR      C        C        0.510000       12.0110           0
      2712 PROB     70       THR      O        O       -0.510000       15.9994           0
      2713 PROB     71       GLU      N        NH1     -0.470000       14.0070           0
      2714 PROB     71       GLU      HN       H        0.310000       1.00800           0
      2715 PROB     71       GLU      CA       CT1      0.700000E-01   12.0110           0
      2716 PROB     71       GLU      HA       HB1      0.900000E-01   1.00800           0
      2717 PROB     71       GLU      CB       CT2A    -0.180000       12.0110           0
      2718 PROB     71       GLU      HB1      HA2      0.900000E-01   1.00800           0
      2719 PROB     71       GLU      HB2      HA2      0.900000E-01   1.00800           0
      2720 PROB     71       GLU      CG       CT2     -0.280000       12.0110           0
      2721 PROB     71       GLU      HG1      HA2      0.900000E-01   1.00800           0
      2722 PROB     71       GLU      HG2      HA2      0.900000E-01   1.00800           0
      2723 PROB     71       GLU      CD       CC       0.620000       12.0110           0
      2724 PROB     71       GLU      OE1      OC      -0.760000       15.9994           0
      2725 PROB     71       GLU      OE2      OC      -0.760000       15.9994           0
      2726 PROB     71       GLU      C        C        0.510000       12.0110           0
      2727 PROB     71       GLU      O        O       -0.510000       15.9994           0
      2728 PROB     72       TYR      N        NH1     -0.470000       14.0070           0
      2729 PROB     72       TYR      HN       H        0.310000       1.00800           0
      2730 PROB     72       TYR      CA       CT1      0.700000E-01   12.0110           0
      2731 PROB     72       TYR      HA       HB1      0.900000E-01   1.00800           0
      2732 PROB     72       TYR      CB       CT2     -0.180000       12.0110           0
      2733 PROB     72       TYR      HB1      HA2      0.900000E-01   1.00800           0
      2734 PROB     72       TYR      HB2      HA2      0.900000E-01   1.00800           0
      2735 PROB     72       TYR      CG       CA        0.00000       12.0110           0
      2736 PROB     72       TYR      CD1      CA      -0.115000       12.0110           0
      2737 PROB     72       TYR      HD1      HP       0.115000       1.00800           0
      2738 PROB     72       TYR      CE1      CA      -0.115000       12.0110           0
      2739 PROB     72       TYR      HE1      HP       0.115000       1.00800           0
      2740 PROB     72       TYR      CZ       CA       0.110000       12.0110           0
      2741 PROB     72       TYR      OH       OH1     -0.540000       15.9994           0
      2742 PROB     72       TYR      HH       H        0.430000       1.00800           0
      2743 PROB     72       TYR      CD2      CA      -0.115000       12.0110           0
      2744 PROB     72       TYR      HD2      HP       0.115000       1.00800           0
      2745 PROB     72       TYR      CE2      CA      -0.115000       12.0110           0
      2746 PROB     72       TYR      HE2      HP       0.115000       1.00800           0
      2747 PROB     72       TYR      C        C        0.510000       12.0110           0
      2748 PROB     72       TYR      O        O       -0.510000       15.9994           0
      2749 PROB     73       SER      N        NH1     -0.470000       14.0070           0
      2750 PROB     73       SER      HN       H        0.310000       1.00800           0
      2751 PROB     73       SER      CA       CT1      0.700000E-01   12.0110           0
      2752 PROB     73       SER      HA       HB1      0.900000E-01   1.00800           0
      2753 PROB     73       SER      CB       CT2      0.500000E-01   12.0110           0
      2754 PROB     73       SER      HB1      HA2      0.900000E-01   1.00800           0
      2755 PROB     73       SER      HB2      HA2      0.900000E-01   1.00800           0
      2756 PROB     73       SER      OG       OH1     -0.660000       15.9994           0
      2757 PROB     73       SER      HG1      H        0.430000       1.00800           0
      2758 PROB     73       SER      C        C        0.510000       12.0110           0
      2759 PROB     73       SER      O        O       -0.510000       15.9994           0
      2760 PROB     74       GLU      N        NH1     -0.470000       14.0070           0
      2761 PROB     74       GLU      HN       H        0.310000       1.00800           0
      2762 PROB     74       GLU      CA       CT1      0.700000E-01   12.0110           0
      2763 PROB     74       GLU      HA       HB1      0.900000E-01   1.00800           0
      2764 PROB     74       GLU      CB       CT2A    -0.180000       12.0110           0
      2765 PROB     74       GLU      HB1      HA2      0.900000E-01   1.00800           0
      2766 PROB     74       GLU      HB2      HA2      0.900000E-01   1.00800           0
      2767 PROB     74       GLU      CG       CT2     -0.280000       12.0110           0
      2768 PROB     74       GLU      HG1      HA2      0.900000E-01   1.00800           0
      2769 PROB     74       GLU      HG2      HA2      0.900000E-01   1.00800           0
      2770 PROB     74       GLU      CD       CC       0.620000       12.0110           0
      2771 PROB     74       GLU      OE1      OC      -0.760000       15.9994           0
      2772 PROB     74       GLU      OE2      OC      -0.760000       15.9994           0
      2773 PROB     74       GLU      C        C        0.510000       12.0110           0
      2774 PROB     74       GLU      O        O       -0.510000       15.9994           0
      2775 PROB     75       PRO      N        N       -0.290000       14.0070           0
      2776 PROB     75       PRO      CD       CP3       0.00000       12.0110           0
      2777 PROB     75       PRO      HD1      HA2      0.900000E-01   1.00800           0
      2778 PROB     75       PRO      HD2      HA2      0.900000E-01   1.00800           0
      2779 PROB     75       PRO      CA       CP1      0.200000E-01   12.0110           0
      2780 PROB     75       PRO      HA       HB1      0.900000E-01   1.00800           0
      2781 PROB     75       PRO      CB       CP2     -0.180000       12.0110           0
      2782 PROB     75       PRO      HB1      HA2      0.900000E-01   1.00800           0
      2783 PROB     75       PRO      HB2      HA2      0.900000E-01   1.00800           0
      2784 PROB     75       PRO      CG       CP2     -0.180000       12.0110           0
      2785 PROB     75       PRO      HG1      HA2      0.900000E-01   1.00800           0
      2786 PROB     75       PRO      HG2      HA2      0.900000E-01   1.00800           0
      2787 PROB     75       PRO      C        C        0.510000       12.0110           0
      2788 PROB     75       PRO      O        O       -0.510000       15.9994           0
      2789 PROB     76       HSD      N        NH1     -0.470000       14.0070           0
      2790 PROB     76       HSD      HN       H        0.310000       1.00800           0
      2791 PROB     76       HSD      CA       CT1      0.700000E-01   12.0110           0
      2792 PROB     76       HSD      HA       HB1      0.900000E-01   1.00800           0
      2793 PROB     76       HSD      CB       CT2     -0.900000E-01   12.0110           0
      2794 PROB     76       HSD      HB1      HA2      0.900000E-01   1.00800           0
      2795 PROB     76       HSD      HB2      HA2      0.900000E-01   1.00800           0
      2796 PROB     76       HSD      ND1      NR1     -0.360000       14.0070           0
      2797 PROB     76       HSD      HD1      H        0.320000       1.00800           0
      2798 PROB     76       HSD      CG       CPH1    -0.500000E-01   12.0110           0
      2799 PROB     76       HSD      CE1      CPH2     0.250000       12.0110           0
      2800 PROB     76       HSD      HE1      HR1      0.130000       1.00800           0
      2801 PROB     76       HSD      NE2      NR2     -0.700000       14.0070           0
      2802 PROB     76       HSD      CD2      CPH1     0.220000       12.0110           0
      2803 PROB     76       HSD      HD2      HR3      0.100000       1.00800           0
      2804 PROB     76       HSD      C        C        0.510000       12.0110           0
      2805 PROB     76       HSD      O        O       -0.510000       15.9994           0
      2806 PROB     77       GLU      N        NH1     -0.470000       14.0070           0
      2807 PROB     77       GLU      HN       H        0.310000       1.00800           0
      2808 PROB     77       GLU      CA       CT1      0.700000E-01   12.0110           0
      2809 PROB     77       GLU      HA       HB1      0.900000E-01   1.00800           0
      2810 PROB     77       GLU      CB       CT2A    -0.180000       12.0110           0
      2811 PROB     77       GLU      HB1      HA2      0.900000E-01   1.00800           0
      2812 PROB     77       GLU      HB2      HA2      0.900000E-01   1.00800           0
      2813 PROB     77       GLU      CG       CT2     -0.280000       12.0110           0
      2814 PROB     77       GLU      HG1      HA2      0.900000E-01   1.00800           0
      2815 PROB     77       GLU      HG2      HA2      0.900000E-01   1.00800           0
      2816 PROB     77       GLU      CD       CC       0.620000       12.0110           0
      2817 PROB     77       GLU      OE1      OC      -0.760000       15.9994           0
      2818 PROB     77       GLU      OE2      OC      -0.760000       15.9994           0
      2819 PROB     77       GLU      C        C        0.510000       12.0110           0
      2820 PROB     77       GLU      O        O       -0.510000       15.9994           0
      2821 PROB     78       SER      N        NH1     -0.470000       14.0070           0
      2822 PROB     78       SER      HN       H        0.310000       1.00800           0
      2823 PROB     78       SER      CA       CT1      0.700000E-01   12.0110           0
      2824 PROB     78       SER      HA       HB1      0.900000E-01   1.00800           0
      2825 PROB     78       SER      CB       CT2      0.500000E-01   12.0110           0
      2826 PROB     78       SER      HB1      HA2      0.900000E-01   1.00800           0
      2827 PROB     78       SER      HB2      HA2      0.900000E-01   1.00800           0
      2828 PROB     78       SER      OG       OH1     -0.660000       15.9994           0
      2829 PROB     78       SER      HG1      H        0.430000       1.00800           0
      2830 PROB     78       SER      C        C        0.510000       12.0110           0
      2831 PROB     78       SER      O        O       -0.510000       15.9994           0
      2832 PROB     79       ARG      N        NH1     -0.470000       14.0070           0
      2833 PROB     79       ARG      HN       H        0.310000       1.00800           0
      2834 PROB     79       ARG      CA       CT1      0.700000E-01   12.0110           0
      2835 PROB     79       ARG      HA       HB1      0.900000E-01   1.00800           0
      2836 PROB     79       ARG      CB       CT2     -0.180000       12.0110           0
      2837 PROB     79       ARG      HB1      HA2      0.900000E-01   1.00800           0
      2838 PROB     79       ARG      HB2      HA2      0.900000E-01   1.00800           0
      2839 PROB     79       ARG      CG       CT2     -0.180000       12.0110           0
      2840 PROB     79       ARG      HG1      HA2      0.900000E-01   1.00800           0
      2841 PROB     79       ARG      HG2      HA2      0.900000E-01   1.00800           0
      2842 PROB     79       ARG      CD       CT2      0.200000       12.0110           0
      2843 PROB     79       ARG      HD1      HA2      0.900000E-01   1.00800           0
      2844 PROB     79       ARG      HD2      HA2      0.900000E-01   1.00800           0
      2845 PROB     79       ARG      NE       NC2     -0.700000       14.0070           0
      2846 PROB     79       ARG      HE       HC       0.440000       1.00800           0
      2847 PROB     79       ARG      CZ       C        0.640000       12.0110           0
      2848 PROB     79       ARG      NH1      NC2     -0.800000       14.0070           0
      2849 PROB     79       ARG      HH11     HC       0.460000       1.00800           0
      2850 PROB     79       ARG      HH12     HC       0.460000       1.00800           0
      2851 PROB     79       ARG      NH2      NC2     -0.800000       14.0070           0
      2852 PROB     79       ARG      HH21     HC       0.460000       1.00800           0
      2853 PROB     79       ARG      HH22     HC       0.460000       1.00800           0
      2854 PROB     79       ARG      C        C        0.510000       12.0110           0
      2855 PROB     79       ARG      O        O       -0.510000       15.9994           0
      2856 PROB     80       THR      N        NH1     -0.470000       14.0070           0
      2857 PROB     80       THR      HN       H        0.310000       1.00800           0
      2858 PROB     80       THR      CA       CT1      0.700000E-01   12.0110           0
      2859 PROB     80       THR      HA       HB1      0.900000E-01   1.00800           0
      2860 PROB     80       THR      CB       CT1      0.140000       12.0110           0
      2861 PROB     80       THR      HB       HA1      0.900000E-01   1.00800           0
      2862 PROB     80       THR      OG1      OH1     -0.660000       15.9994           0
      2863 PROB     80       THR      HG1      H        0.430000       1.00800           0
      2864 PROB     80       THR      CG2      CT3     -0.270000       12.0110           0
      2865 PROB     80       THR      HG21     HA3      0.900000E-01   1.00800           0
      2866 PROB     80       THR      HG22     HA3      0.900000E-01   1.00800           0
      2867 PROB     80       THR      HG23     HA3      0.900000E-01   1.00800           0
      2868 PROB     80       THR      C        C        0.510000       12.0110           0
      2869 PROB     80       THR      O        O       -0.510000       15.9994           0
      2870 PROB     81       ASN      N        NH1     -0.470000       14.0070           0
      2871 PROB     81       ASN      HN       H        0.310000       1.00800           0
      2872 PROB     81       ASN      CA       CT1      0.700000E-01   12.0110           0
      2873 PROB     81       ASN      HA       HB1      0.900000E-01   1.00800           0
      2874 PROB     81       ASN      CB       CT2     -0.180000       12.0110           0
      2875 PROB     81       ASN      HB1      HA2      0.900000E-01   1.00800           0
      2876 PROB     81       ASN      HB2      HA2      0.900000E-01   1.00800           0
      2877 PROB     81       ASN      CG       CC       0.550000       12.0110           0
      2878 PROB     81       ASN      OD1      O       -0.550000       15.9994           0
      2879 PROB     81       ASN      ND2      NH2     -0.620000       14.0070           0
      2880 PROB     81       ASN      HD21     H        0.320000       1.00800           0
      2881 PROB     81       ASN      HD22     H        0.300000       1.00800           0
      2882 PROB     81       ASN      C        C        0.510000       12.0110           0
      2883 PROB     81       ASN      O        O       -0.510000       15.9994           0
      2884 PROB     82       THR      N        NH1     -0.470000       14.0070           0
      2885 PROB     82       THR      HN       H        0.310000       1.00800           0
      2886 PROB     82       THR      CA       CT1      0.700000E-01   12.0110           0
      2887 PROB     82       THR      HA       HB1      0.900000E-01   1.00800           0
      2888 PROB     82       THR      CB       CT1      0.140000       12.0110           0
      2889 PROB     82       THR      HB       HA1      0.900000E-01   1.00800           0
      2890 PROB     82       THR      OG1      OH1     -0.660000       15.9994           0
      2891 PROB     82       THR      HG1      H        0.430000       1.00800           0
      2892 PROB     82       THR      CG2      CT3     -0.270000       12.0110           0
      2893 PROB     82       THR      HG21     HA3      0.900000E-01   1.00800           0
      2894 PROB     82       THR      HG22     HA3      0.900000E-01   1.00800           0
      2895 PROB     82       THR      HG23     HA3      0.900000E-01   1.00800           0
      2896 PROB     82       THR      C        C        0.510000       12.0110           0
      2897 PROB     82       THR      O        O       -0.510000       15.9994           0
      2898 PROB     83       ASP      N        NH1     -0.470000       14.0070           0
      2899 PROB     83       ASP      HN       H        0.310000       1.00800           0
      2900 PROB     83       ASP      CA       CT1      0.700000E-01   12.0110           0
      2901 PROB     83       ASP      HA       HB1      0.900000E-01   1.00800           0
      2902 PROB     83       ASP      CB       CT2A    -0.280000       12.0110           0
      2903 PROB     83       ASP      HB1      HA2      0.900000E-01   1.00800           0
      2904 PROB     83       ASP      HB2      HA2      0.900000E-01   1.00800           0
      2905 PROB     83       ASP      CG       CC       0.620000       12.0110           0
      2906 PROB     83       ASP      OD1      OC      -0.760000       15.9994           0
      2907 PROB     83       ASP      OD2      OC      -0.760000       15.9994           0
      2908 PROB     83       ASP      C        C        0.510000       12.0110           0
      2909 PROB     83       ASP      O        O       -0.510000       15.9994           0
      2910 PROB     84       ILE      N        NH1     -0.470000       14.0070           0
      2911 PROB     84       ILE      HN       H        0.310000       1.00800           0
      2912 PROB     84       ILE      CA       CT1      0.700000E-01   12.0110           0
      2913 PROB     84       ILE      HA       HB1      0.900000E-01   1.00800           0
      2914 PROB     84       ILE      CB       CT1     -0.900000E-01   12.0110           0
      2915 PROB     84       ILE      HB       HA1      0.900000E-01   1.00800           0
      2916 PROB     84       ILE      CG2      CT3     -0.270000       12.0110           0
      2917 PROB     84       ILE      HG21     HA3      0.900000E-01   1.00800           0
      2918 PROB     84       ILE      HG22     HA3      0.900000E-01   1.00800           0
      2919 PROB     84       ILE      HG23     HA3      0.900000E-01   1.00800           0
      2920 PROB     84       ILE      CG1      CT2     -0.180000       12.0110           0
      2921 PROB     84       ILE      HG11     HA2      0.900000E-01   1.00800           0
      2922 PROB     84       ILE      HG12     HA2      0.900000E-01   1.00800           0
      2923 PROB     84       ILE      CD       CT3     -0.270000       12.0110           0
      2924 PROB     84       ILE      HD1      HA3      0.900000E-01   1.00800           0
      2925 PROB     84       ILE      HD2      HA3      0.900000E-01   1.00800           0
      2926 PROB     84       ILE      HD3      HA3      0.900000E-01   1.00800           0
      2927 PROB     84       ILE      C        C        0.510000       12.0110           0
      2928 PROB     84       ILE      O        O       -0.510000       15.9994           0
      2929 PROB     85       LEU      N        NH1     -0.470000       14.0070           0
      2930 PROB     85       LEU      HN       H        0.310000       1.00800           0
      2931 PROB     85       LEU      CA       CT1      0.700000E-01   12.0110           0
      2932 PROB     85       LEU      HA       HB1      0.900000E-01   1.00800           0
      2933 PROB     85       LEU      CB       CT2     -0.180000       12.0110           0
      2934 PROB     85       LEU      HB1      HA2      0.900000E-01   1.00800           0
      2935 PROB     85       LEU      HB2      HA2      0.900000E-01   1.00800           0
      2936 PROB     85       LEU      CG       CT1     -0.900000E-01   12.0110           0
      2937 PROB     85       LEU      HG       HA1      0.900000E-01   1.00800           0
      2938 PROB     85       LEU      CD1      CT3     -0.270000       12.0110           0
      2939 PROB     85       LEU      HD11     HA3      0.900000E-01   1.00800           0
      2940 PROB     85       LEU      HD12     HA3      0.900000E-01   1.00800           0
      2941 PROB     85       LEU      HD13     HA3      0.900000E-01   1.00800           0
      2942 PROB     85       LEU      CD2      CT3     -0.270000       12.0110           0
      2943 PROB     85       LEU      HD21     HA3      0.900000E-01   1.00800           0
      2944 PROB     85       LEU      HD22     HA3      0.900000E-01   1.00800           0
      2945 PROB     85       LEU      HD23     HA3      0.900000E-01   1.00800           0
      2946 PROB     85       LEU      C        C        0.510000       12.0110           0
      2947 PROB     85       LEU      O        O       -0.510000       15.9994           0
      2948 PROB     86       GLU      N        NH1     -0.470000       14.0070           0
      2949 PROB     86       GLU      HN       H        0.310000       1.00800           0
      2950 PROB     86       GLU      CA       CT1      0.700000E-01   12.0110           0
      2951 PROB     86       GLU      HA       HB1      0.900000E-01   1.00800           0
      2952 PROB     86       GLU      CB       CT2A    -0.180000       12.0110           0
      2953 PROB     86       GLU      HB1      HA2      0.900000E-01   1.00800           0
      2954 PROB     86       GLU      HB2      HA2      0.900000E-01   1.00800           0
      2955 PROB     86       GLU      CG       CT2     -0.280000       12.0110           0
      2956 PROB     86       GLU      HG1      HA2      0.900000E-01   1.00800           0
      2957 PROB     86       GLU      HG2      HA2      0.900000E-01   1.00800           0
      2958 PROB     86       GLU      CD       CC       0.620000       12.0110           0
      2959 PROB     86       GLU      OE1      OC      -0.760000       15.9994           0
      2960 PROB     86       GLU      OE2      OC      -0.760000       15.9994           0
      2961 PROB     86       GLU      C        C        0.510000       12.0110           0
      2962 PROB     86       GLU      O        O       -0.510000       15.9994           0
      2963 PROB     87       THR      N        NH1     -0.470000       14.0070           0
      2964 PROB     87       THR      HN       H        0.310000       1.00800           0
      2965 PROB     87       THR      CA       CT1      0.700000E-01   12.0110           0
      2966 PROB     87       THR      HA       HB1      0.900000E-01   1.00800           0
      2967 PROB     87       THR      CB       CT1      0.140000       12.0110           0
      2968 PROB     87       THR      HB       HA1      0.900000E-01   1.00800           0
      2969 PROB     87       THR      OG1      OH1     -0.660000       15.9994           0
      2970 PROB     87       THR      HG1      H        0.430000       1.00800           0
      2971 PROB     87       THR      CG2      CT3     -0.270000       12.0110           0
      2972 PROB     87       THR      HG21     HA3      0.900000E-01   1.00800           0
      2973 PROB     87       THR      HG22     HA3      0.900000E-01   1.00800           0
      2974 PROB     87       THR      HG23     HA3      0.900000E-01   1.00800           0
      2975 PROB     87       THR      C        C        0.510000       12.0110           0
      2976 PROB     87       THR      O        O       -0.510000       15.9994           0
      2977 PROB     88       LEU      N        NH1     -0.470000       14.0070           0
      2978 PROB     88       LEU      HN       H        0.310000       1.00800           0
      2979 PROB     88       LEU      CA       CT1      0.700000E-01   12.0110           0
      2980 PROB     88       LEU      HA       HB1      0.900000E-01   1.00800           0
      2981 PROB     88       LEU      CB       CT2     -0.180000       12.0110           0
      2982 PROB     88       LEU      HB1      HA2      0.900000E-01   1.00800           0
      2983 PROB     88       LEU      HB2      HA2      0.900000E-01   1.00800           0
      2984 PROB     88       LEU      CG       CT1     -0.900000E-01   12.0110           0
      2985 PROB     88       LEU      HG       HA1      0.900000E-01   1.00800           0
      2986 PROB     88       LEU      CD1      CT3     -0.270000       12.0110           0
      2987 PROB     88       LEU      HD11     HA3      0.900000E-01   1.00800           0
      2988 PROB     88       LEU      HD12     HA3      0.900000E-01   1.00800           0
      2989 PROB     88       LEU      HD13     HA3      0.900000E-01   1.00800           0
      2990 PROB     88       LEU      CD2      CT3     -0.270000       12.0110           0
      2991 PROB     88       LEU      HD21     HA3      0.900000E-01   1.00800           0
      2992 PROB     88       LEU      HD22     HA3      0.900000E-01   1.00800           0
      2993 PROB     88       LEU      HD23     HA3      0.900000E-01   1.00800           0
      2994 PROB     88       LEU      C        C        0.510000       12.0110           0
      2995 PROB     88       LEU      O        O       -0.510000       15.9994           0
      2996 PROB     89       LYS      N        NH1     -0.470000       14.0070           0
      2997 PROB     89       LYS      HN       H        0.310000       1.00800           0
      2998 PROB     89       LYS      CA       CT1      0.700000E-01   12.0110           0
      2999 PROB     89       LYS      HA       HB1      0.900000E-01   1.00800           0
      3000 PROB     89       LYS      CB       CT2     -0.180000       12.0110           0
      3001 PROB     89       LYS      HB1      HA2      0.900000E-01   1.00800           0
      3002 PROB     89       LYS      HB2      HA2      0.900000E-01   1.00800           0
      3003 PROB     89       LYS      CG       CT2     -0.180000       12.0110           0
      3004 PROB     89       LYS      HG1      HA2      0.900000E-01   1.00800           0
      3005 PROB     89       LYS      HG2      HA2      0.900000E-01   1.00800           0
      3006 PROB     89       LYS      CD       CT2     -0.180000       12.0110           0
      3007 PROB     89       LYS      HD1      HA2      0.900000E-01   1.00800           0
      3008 PROB     89       LYS      HD2      HA2      0.900000E-01   1.00800           0
      3009 PROB     89       LYS      CE       CT2      0.210000       12.0110           0
      3010 PROB     89       LYS      HE1      HA2      0.500000E-01   1.00800           0
      3011 PROB     89       LYS      HE2      HA2      0.500000E-01   1.00800           0
      3012 PROB     89       LYS      NZ       NH3     -0.300000       14.0070           0
      3013 PROB     89       LYS      HZ1      HC       0.330000       1.00800           0
      3014 PROB     89       LYS      HZ2      HC       0.330000       1.00800           0
      3015 PROB     89       LYS      HZ3      HC       0.330000       1.00800           0
      3016 PROB     89       LYS      C        C        0.510000       12.0110           0
      3017 PROB     89       LYS      O        O       -0.510000       15.9994           0
      3018 PROB     90       ARG      N        NH1     -0.470000       14.0070           0
      3019 PROB     90       ARG      HN       H        0.310000       1.00800           0
      3020 PROB     90       ARG      CA       CT1      0.700000E-01   12.0110           0
      3021 PROB     90       ARG      HA       HB1      0.900000E-01   1.00800           0
      3022 PROB     90       ARG      CB       CT2     -0.180000       12.0110           0
      3023 PROB     90       ARG      HB1      HA2      0.900000E-01   1.00800           0
      3024 PROB     90       ARG      HB2      HA2      0.900000E-01   1.00800           0
      3025 PROB     90       ARG      CG       CT2     -0.180000       12.0110           0
      3026 PROB     90       ARG      HG1      HA2      0.900000E-01   1.00800           0
      3027 PROB     90       ARG      HG2      HA2      0.900000E-01   1.00800           0
      3028 PROB     90       ARG      CD       CT2      0.200000       12.0110           0
      3029 PROB     90       ARG      HD1      HA2      0.900000E-01   1.00800           0
      3030 PROB     90       ARG      HD2      HA2      0.900000E-01   1.00800           0
      3031 PROB     90       ARG      NE       NC2     -0.700000       14.0070           0
      3032 PROB     90       ARG      HE       HC       0.440000       1.00800           0
      3033 PROB     90       ARG      CZ       C        0.640000       12.0110           0
      3034 PROB     90       ARG      NH1      NC2     -0.800000       14.0070           0
      3035 PROB     90       ARG      HH11     HC       0.460000       1.00800           0
      3036 PROB     90       ARG      HH12     HC       0.460000       1.00800           0
      3037 PROB     90       ARG      NH2      NC2     -0.800000       14.0070           0
      3038 PROB     90       ARG      HH21     HC       0.460000       1.00800           0
      3039 PROB     90       ARG      HH22     HC       0.460000       1.00800           0
      3040 PROB     90       ARG      C        C        0.510000       12.0110           0
      3041 PROB     90       ARG      O        O       -0.510000       15.9994           0
      3042 PROB     91       ARG      N        NH1     -0.470000       14.0070           0
      3043 PROB     91       ARG      HN       H        0.310000       1.00800           0
      3044 PROB     91       ARG      CA       CT1      0.700000E-01   12.0110           0
      3045 PROB     91       ARG      HA       HB1      0.900000E-01   1.00800           0
      3046 PROB     91       ARG      CB       CT2     -0.180000       12.0110           0
      3047 PROB     91       ARG      HB1      HA2      0.900000E-01   1.00800           0
      3048 PROB     91       ARG      HB2      HA2      0.900000E-01   1.00800           0
      3049 PROB     91       ARG      CG       CT2     -0.180000       12.0110           0
      3050 PROB     91       ARG      HG1      HA2      0.900000E-01   1.00800           0
      3051 PROB     91       ARG      HG2      HA2      0.900000E-01   1.00800           0
      3052 PROB     91       ARG      CD       CT2      0.200000       12.0110           0
      3053 PROB     91       ARG      HD1      HA2      0.900000E-01   1.00800           0
      3054 PROB     91       ARG      HD2      HA2      0.900000E-01   1.00800           0
      3055 PROB     91       ARG      NE       NC2     -0.700000       14.0070           0
      3056 PROB     91       ARG      HE       HC       0.440000       1.00800           0
      3057 PROB     91       ARG      CZ       C        0.640000       12.0110           0
      3058 PROB     91       ARG      NH1      NC2     -0.800000       14.0070           0
      3059 PROB     91       ARG      HH11     HC       0.460000       1.00800           0
      3060 PROB     91       ARG      HH12     HC       0.460000       1.00800           0
      3061 PROB     91       ARG      NH2      NC2     -0.800000       14.0070           0
      3062 PROB     91       ARG      HH21     HC       0.460000       1.00800           0
      3063 PROB     91       ARG      HH22     HC       0.460000       1.00800           0
      3064 PROB     91       ARG      C        CC       0.340000       12.0110           0
      3065 PROB     91       ARG      OT1      OC      -0.670000       15.9994           0
      3066 PROB     91       ARG      OT2      OC      -0.670000       15.9994           0
      3067 PROC     76       LYS      N        NH3     -0.300000       14.0070           0
      3068 PROC     76       LYS      HT1      HC       0.330000       1.00800           0
      3069 PROC     76       LYS      HT2      HC       0.330000       1.00800           0
      3070 PROC     76       LYS      HT3      HC       0.330000       1.00800           0
      3071 PROC     76       LYS      CA       CT1      0.210000       12.0110           0
      3072 PROC     76       LYS      HA       HB1      0.100000       1.00800           0
      3073 PROC     76       LYS      CB       CT2     -0.180000       12.0110           0
      3074 PROC     76       LYS      HB1      HA2      0.900000E-01   1.00800           0
      3075 PROC     76       LYS      HB2      HA2      0.900000E-01   1.00800           0
      3076 PROC     76       LYS      CG       CT2     -0.180000       12.0110           0
      3077 PROC     76       LYS      HG1      HA2      0.900000E-01   1.00800           0
      3078 PROC     76       LYS      HG2      HA2      0.900000E-01   1.00800           0
      3079 PROC     76       LYS      CD       CT2     -0.180000       12.0110           0
      3080 PROC     76       LYS      HD1      HA2      0.900000E-01   1.00800           0
      3081 PROC     76       LYS      HD2      HA2      0.900000E-01   1.00800           0
      3082 PROC     76       LYS      CE       CT2      0.210000       12.0110           0
      3083 PROC     76       LYS      HE1      HA2      0.500000E-01   1.00800           0
      3084 PROC     76       LYS      HE2      HA2      0.500000E-01   1.00800           0
      3085 PROC     76       LYS      NZ       NH3     -0.300000       14.0070           0
      3086 PROC     76       LYS      HZ1      HC       0.330000       1.00800           0
      3087 PROC     76       LYS      HZ2      HC       0.330000       1.00800           0
      3088 PROC     76       LYS      HZ3      HC       0.330000       1.00800           0
      3089 PROC     76       LYS      C        C        0.510000       12.0110           0
      3090 PROC     76       LYS      O        O       -0.510000       15.9994           0
      3091 PROC     77       ARG      N        NH1     -0.470000       14.0070           0
      3092 PROC     77       ARG      HN       H        0.310000       1.00800           0
      3093 PROC     77       ARG      CA       CT1      0.700000E-01   12.0110           0
      3094 PROC     77       ARG      HA       HB1      0.900000E-01   1.00800           0
      3095 PROC     77       ARG      CB       CT2     -0.180000       12.0110           0
      3096 PROC     77       ARG      HB1      HA2      0.900000E-01   1.00800           0
      3097 PROC     77       ARG      HB2      HA2      0.900000E-01   1.00800           0
      3098 PROC     77       ARG      CG       CT2     -0.180000       12.0110           0
      3099 PROC     77       ARG      HG1      HA2      0.900000E-01   1.00800           0
      3100 PROC     77       ARG      HG2      HA2      0.900000E-01   1.00800           0
      3101 PROC     77       ARG      CD       CT2      0.200000       12.0110           0
      3102 PROC     77       ARG      HD1      HA2      0.900000E-01   1.00800           0
      3103 PROC     77       ARG      HD2      HA2      0.900000E-01   1.00800           0
      3104 PROC     77       ARG      NE       NC2     -0.700000       14.0070           0
      3105 PROC     77       ARG      HE       HC       0.440000       1.00800           0
      3106 PROC     77       ARG      CZ       C        0.640000       12.0110           0
      3107 PROC     77       ARG      NH1      NC2     -0.800000       14.0070           0
      3108 PROC     77       ARG      HH11     HC       0.460000       1.00800           0
      3109 PROC     77       ARG      HH12     HC       0.460000       1.00800           0
      3110 PROC     77       ARG      NH2      NC2     -0.800000       14.0070           0
      3111 PROC     77       ARG      HH21     HC       0.460000       1.00800           0
      3112 PROC     77       ARG      HH22     HC       0.460000       1.00800           0
      3113 PROC     77       ARG      C        C        0.510000       12.0110           0
      3114 PROC     77       ARG      O        O       -0.510000       15.9994           0
      3115 PROC     78       SER      N        NH1     -0.470000       14.0070           0
      3116 PROC     78       SER      HN       H        0.310000       1.00800           0
      3117 PROC     78       SER      CA       CT1      0.700000E-01   12.0110           0
      3118 PROC     78       SER      HA       HB1      0.900000E-01   1.00800           0
      3119 PROC     78       SER      CB       CT2      0.500000E-01   12.0110           0
      3120 PROC     78       SER      HB1      HA2      0.900000E-01   1.00800           0
      3121 PROC     78       SER      HB2      HA2      0.900000E-01   1.00800           0
      3122 PROC     78       SER      OG       OH1     -0.660000       15.9994           0
      3123 PROC     78       SER      HG1      H        0.430000       1.00800           0
      3124 PROC     78       SER      C        C        0.510000       12.0110           0
      3125 PROC     78       SER      O        O       -0.510000       15.9994           0
      3126 PROC     79       ALA      N        NH1     -0.470000       14.0070           0
      3127 PROC     79       ALA      HN       H        0.310000       1.00800           0
      3128 PROC     79       ALA      CA       CT1      0.700000E-01   12.0110           0
      3129 PROC     79       ALA      HA       HB1      0.900000E-01   1.00800           0
      3130 PROC     79       ALA      CB       CT3     -0.270000       12.0110           0
      3131 PROC     79       ALA      HB1      HA3      0.900000E-01   1.00800           0
      3132 PROC     79       ALA      HB2      HA3      0.900000E-01   1.00800           0
      3133 PROC     79       ALA      HB3      HA3      0.900000E-01   1.00800           0
      3134 PROC     79       ALA      C        C        0.510000       12.0110           0
      3135 PROC     79       ALA      O        O       -0.510000       15.9994           0
      3136 PROC     80       VAL      N        NH1     -0.470000       14.0070           0
      3137 PROC     80       VAL      HN       H        0.310000       1.00800           0
      3138 PROC     80       VAL      CA       CT1      0.700000E-01   12.0110           0
      3139 PROC     80       VAL      HA       HB1      0.900000E-01   1.00800           0
      3140 PROC     80       VAL      CB       CT1     -0.900000E-01   12.0110           0
      3141 PROC     80       VAL      HB       HA1      0.900000E-01   1.00800           0
      3142 PROC     80       VAL      CG1      CT3     -0.270000       12.0110           0
      3143 PROC     80       VAL      HG11     HA3      0.900000E-01   1.00800           0
      3144 PROC     80       VAL      HG12     HA3      0.900000E-01   1.00800           0
      3145 PROC     80       VAL      HG13     HA3      0.900000E-01   1.00800           0
      3146 PROC     80       VAL      CG2      CT3     -0.270000       12.0110           0
      3147 PROC     80       VAL      HG21     HA3      0.900000E-01   1.00800           0
      3148 PROC     80       VAL      HG22     HA3      0.900000E-01   1.00800           0
      3149 PROC     80       VAL      HG23     HA3      0.900000E-01   1.00800           0
      3150 PROC     80       VAL      C        C        0.510000       12.0110           0
      3151 PROC     80       VAL      O        O       -0.510000       15.9994           0
      3152 PROC     81       ALA      N        NH1     -0.470000       14.0070           0
      3153 PROC     81       ALA      HN       H        0.310000       1.00800           0
      3154 PROC     81       ALA      CA       CT1      0.700000E-01   12.0110           0
      3155 PROC     81       ALA      HA       HB1      0.900000E-01   1.00800           0
      3156 PROC     81       ALA      CB       CT3     -0.270000       12.0110           0
      3157 PROC     81       ALA      HB1      HA3      0.900000E-01   1.00800           0
      3158 PROC     81       ALA      HB2      HA3      0.900000E-01   1.00800           0
      3159 PROC     81       ALA      HB3      HA3      0.900000E-01   1.00800           0
      3160 PROC     81       ALA      C        C        0.510000       12.0110           0
      3161 PROC     81       ALA      O        O       -0.510000       15.9994           0
      3162 PROC     82       SER      N        NH1     -0.470000       14.0070           0
      3163 PROC     82       SER      HN       H        0.310000       1.00800           0
      3164 PROC     82       SER      CA       CT1      0.700000E-01   12.0110           0
      3165 PROC     82       SER      HA       HB1      0.900000E-01   1.00800           0
      3166 PROC     82       SER      CB       CT2      0.500000E-01   12.0110           0
      3167 PROC     82       SER      HB1      HA2      0.900000E-01   1.00800           0
      3168 PROC     82       SER      HB2      HA2      0.900000E-01   1.00800           0
      3169 PROC     82       SER      OG       OH1     -0.660000       15.9994           0
      3170 PROC     82       SER      HG1      H        0.430000       1.00800           0
      3171 PROC     82       SER      C        C        0.510000       12.0110           0
      3172 PROC     82       SER      O        O       -0.510000       15.9994           0
      3173 PROC     83       SER      N        NH1     -0.470000       14.0070           0
      3174 PROC     83       SER      HN       H        0.310000       1.00800           0
      3175 PROC     83       SER      CA       CT1      0.700000E-01   12.0110           0
      3176 PROC     83       SER      HA       HB1      0.900000E-01   1.00800           0
      3177 PROC     83       SER      CB       CT2      0.500000E-01   12.0110           0
      3178 PROC     83       SER      HB1      HA2      0.900000E-01   1.00800           0
      3179 PROC     83       SER      HB2      HA2      0.900000E-01   1.00800           0
      3180 PROC     83       SER      OG       OH1     -0.660000       15.9994           0
      3181 PROC     83       SER      HG1      H        0.430000       1.00800           0
      3182 PROC     83       SER      C        C        0.510000       12.0110           0
      3183 PROC     83       SER      O        O       -0.510000       15.9994           0
      3184 PROC     84       VAL      N        NH1     -0.470000       14.0070           0
      3185 PROC     84       VAL      HN       H        0.310000       1.00800           0
      3186 PROC     84       VAL      CA       CT1      0.700000E-01   12.0110           0
      3187 PROC     84       VAL      HA       HB1      0.900000E-01   1.00800           0
      3188 PROC     84       VAL      CB       CT1     -0.900000E-01   12.0110           0
      3189 PROC     84       VAL      HB       HA1      0.900000E-01   1.00800           0
      3190 PROC     84       VAL      CG1      CT3     -0.270000       12.0110           0
      3191 PROC     84       VAL      HG11     HA3      0.900000E-01   1.00800           0
      3192 PROC     84       VAL      HG12     HA3      0.900000E-01   1.00800           0
      3193 PROC     84       VAL      HG13     HA3      0.900000E-01   1.00800           0
      3194 PROC     84       VAL      CG2      CT3     -0.270000       12.0110           0
      3195 PROC     84       VAL      HG21     HA3      0.900000E-01   1.00800           0
      3196 PROC     84       VAL      HG22     HA3      0.900000E-01   1.00800           0
      3197 PROC     84       VAL      HG23     HA3      0.900000E-01   1.00800           0
      3198 PROC     84       VAL      C        C        0.510000       12.0110           0
      3199 PROC     84       VAL      O        O       -0.510000       15.9994           0
      3200 PROC     85       VAL      N        NH1     -0.470000       14.0070           0
      3201 PROC     85       VAL      HN       H        0.310000       1.00800           0
      3202 PROC     85       VAL      CA       CT1      0.700000E-01   12.0110           0
      3203 PROC     85       VAL      HA       HB1      0.900000E-01   1.00800           0
      3204 PROC     85       VAL      CB       CT1     -0.900000E-01   12.0110           0
      3205 PROC     85       VAL      HB       HA1      0.900000E-01   1.00800           0
      3206 PROC     85       VAL      CG1      CT3     -0.270000       12.0110           0
      3207 PROC     85       VAL      HG11     HA3      0.900000E-01   1.00800           0
      3208 PROC     85       VAL      HG12     HA3      0.900000E-01   1.00800           0
      3209 PROC     85       VAL      HG13     HA3      0.900000E-01   1.00800           0
      3210 PROC     85       VAL      CG2      CT3     -0.270000       12.0110           0
      3211 PROC     85       VAL      HG21     HA3      0.900000E-01   1.00800           0
      3212 PROC     85       VAL      HG22     HA3      0.900000E-01   1.00800           0
      3213 PROC     85       VAL      HG23     HA3      0.900000E-01   1.00800           0
      3214 PROC     85       VAL      C        C        0.510000       12.0110           0
      3215 PROC     85       VAL      O        O       -0.510000       15.9994           0
      3216 PROC     86       LYS      N        NH1     -0.470000       14.0070           0
      3217 PROC     86       LYS      HN       H        0.310000       1.00800           0
      3218 PROC     86       LYS      CA       CT1      0.700000E-01   12.0110           0
      3219 PROC     86       LYS      HA       HB1      0.900000E-01   1.00800           0
      3220 PROC     86       LYS      CB       CT2     -0.180000       12.0110           0
      3221 PROC     86       LYS      HB1      HA2      0.900000E-01   1.00800           0
      3222 PROC     86       LYS      HB2      HA2      0.900000E-01   1.00800           0
      3223 PROC     86       LYS      CG       CT2     -0.180000       12.0110           0
      3224 PROC     86       LYS      HG1      HA2      0.900000E-01   1.00800           0
      3225 PROC     86       LYS      HG2      HA2      0.900000E-01   1.00800           0
      3226 PROC     86       LYS      CD       CT2     -0.180000       12.0110           0
      3227 PROC     86       LYS      HD1      HA2      0.900000E-01   1.00800           0
      3228 PROC     86       LYS      HD2      HA2      0.900000E-01   1.00800           0
      3229 PROC     86       LYS      CE       CT2      0.210000       12.0110           0
      3230 PROC     86       LYS      HE1      HA2      0.500000E-01   1.00800           0
      3231 PROC     86       LYS      HE2      HA2      0.500000E-01   1.00800           0
      3232 PROC     86       LYS      NZ       NH3     -0.300000       14.0070           0
      3233 PROC     86       LYS      HZ1      HC       0.330000       1.00800           0
      3234 PROC     86       LYS      HZ2      HC       0.330000       1.00800           0
      3235 PROC     86       LYS      HZ3      HC       0.330000       1.00800           0
      3236 PROC     86       LYS      C        C        0.510000       12.0110           0
      3237 PROC     86       LYS      O        O       -0.510000       15.9994           0
      3238 PROC     87       GLN      N        NH1     -0.470000       14.0070           0
      3239 PROC     87       GLN      HN       H        0.310000       1.00800           0
      3240 PROC     87       GLN      CA       CT1      0.700000E-01   12.0110           0
      3241 PROC     87       GLN      HA       HB1      0.900000E-01   1.00800           0
      3242 PROC     87       GLN      CB       CT2     -0.180000       12.0110           0
      3243 PROC     87       GLN      HB1      HA2      0.900000E-01   1.00800           0
      3244 PROC     87       GLN      HB2      HA2      0.900000E-01   1.00800           0
      3245 PROC     87       GLN      CG       CT2     -0.180000       12.0110           0
      3246 PROC     87       GLN      HG1      HA2      0.900000E-01   1.00800           0
      3247 PROC     87       GLN      HG2      HA2      0.900000E-01   1.00800           0
      3248 PROC     87       GLN      CD       CC       0.550000       12.0110           0
      3249 PROC     87       GLN      OE1      O       -0.550000       15.9994           0
      3250 PROC     87       GLN      NE2      NH2     -0.620000       14.0070           0
      3251 PROC     87       GLN      HE21     H        0.320000       1.00800           0
      3252 PROC     87       GLN      HE22     H        0.300000       1.00800           0
      3253 PROC     87       GLN      C        C        0.510000       12.0110           0
      3254 PROC     87       GLN      O        O       -0.510000       15.9994           0
      3255 PROC     88       LYS      N        NH1     -0.470000       14.0070           0
      3256 PROC     88       LYS      HN       H        0.310000       1.00800           0
      3257 PROC     88       LYS      CA       CT1      0.700000E-01   12.0110           0
      3258 PROC     88       LYS      HA       HB1      0.900000E-01   1.00800           0
      3259 PROC     88       LYS      CB       CT2     -0.180000       12.0110           0
      3260 PROC     88       LYS      HB1      HA2      0.900000E-01   1.00800           0
      3261 PROC     88       LYS      HB2      HA2      0.900000E-01   1.00800           0
      3262 PROC     88       LYS      CG       CT2     -0.180000       12.0110           0
      3263 PROC     88       LYS      HG1      HA2      0.900000E-01   1.00800           0
      3264 PROC     88       LYS      HG2      HA2      0.900000E-01   1.00800           0
      3265 PROC     88       LYS      CD       CT2     -0.180000       12.0110           0
      3266 PROC     88       LYS      HD1      HA2      0.900000E-01   1.00800           0
      3267 PROC     88       LYS      HD2      HA2      0.900000E-01   1.00800           0
      3268 PROC     88       LYS      CE       CT2      0.210000       12.0110           0
      3269 PROC     88       LYS      HE1      HA2      0.500000E-01   1.00800           0
      3270 PROC     88       LYS      HE2      HA2      0.500000E-01   1.00800           0
      3271 PROC     88       LYS      NZ       NH3     -0.300000       14.0070           0
      3272 PROC     88       LYS      HZ1      HC       0.330000       1.00800           0
      3273 PROC     88       LYS      HZ2      HC       0.330000       1.00800           0
      3274 PROC     88       LYS      HZ3      HC       0.330000       1.00800           0
      3275 PROC     88       LYS      C        C        0.510000       12.0110           0
      3276 PROC     88       LYS      O        O       -0.510000       15.9994           0
      3277 PROC     89       LEU      N        NH1     -0.470000       14.0070           0
      3278 PROC     89       LEU      HN       H        0.310000       1.00800           0
      3279 PROC     89       LEU      CA       CT1      0.700000E-01   12.0110           0
      3280 PROC     89       LEU      HA       HB1      0.900000E-01   1.00800           0
      3281 PROC     89       LEU      CB       CT2     -0.180000       12.0110           0
      3282 PROC     89       LEU      HB1      HA2      0.900000E-01   1.00800           0
      3283 PROC     89       LEU      HB2      HA2      0.900000E-01   1.00800           0
      3284 PROC     89       LEU      CG       CT1     -0.900000E-01   12.0110           0
      3285 PROC     89       LEU      HG       HA1      0.900000E-01   1.00800           0
      3286 PROC     89       LEU      CD1      CT3     -0.270000       12.0110           0
      3287 PROC     89       LEU      HD11     HA3      0.900000E-01   1.00800           0
      3288 PROC     89       LEU      HD12     HA3      0.900000E-01   1.00800           0
      3289 PROC     89       LEU      HD13     HA3      0.900000E-01   1.00800           0
      3290 PROC     89       LEU      CD2      CT3     -0.270000       12.0110           0
      3291 PROC     89       LEU      HD21     HA3      0.900000E-01   1.00800           0
      3292 PROC     89       LEU      HD22     HA3      0.900000E-01   1.00800           0
      3293 PROC     89       LEU      HD23     HA3      0.900000E-01   1.00800           0
      3294 PROC     89       LEU      C        C        0.510000       12.0110           0
      3295 PROC     89       LEU      O        O       -0.510000       15.9994           0
      3296 PROC     90       ALA      N        NH1     -0.470000       14.0070           0
      3297 PROC     90       ALA      HN       H        0.310000       1.00800           0
      3298 PROC     90       ALA      CA       CT1      0.700000E-01   12.0110           0
      3299 PROC     90       ALA      HA       HB1      0.900000E-01   1.00800           0
      3300 PROC     90       ALA      CB       CT3     -0.270000       12.0110           0
      3301 PROC     90       ALA      HB1      HA3      0.900000E-01   1.00800           0
      3302 PROC     90       ALA      HB2      HA3      0.900000E-01   1.00800           0
      3303 PROC     90       ALA      HB3      HA3      0.900000E-01   1.00800           0
      3304 PROC     90       ALA      C        C        0.510000       12.0110           0
      3305 PROC     90       ALA      O        O       -0.510000       15.9994           0
      3306 PROC     91       GLU      N        NH1     -0.470000       14.0070           0
      3307 PROC     91       GLU      HN       H        0.310000       1.00800           0
      3308 PROC     91       GLU      CA       CT1      0.700000E-01   12.0110           0
      3309 PROC     91       GLU      HA       HB1      0.900000E-01   1.00800           0
      3310 PROC     91       GLU      CB       CT2A    -0.180000       12.0110           0
      3311 PROC     91       GLU      HB1      HA2      0.900000E-01   1.00800           0
      3312 PROC     91       GLU      HB2      HA2      0.900000E-01   1.00800           0
      3313 PROC     91       GLU      CG       CT2     -0.280000       12.0110           0
      3314 PROC     91       GLU      HG1      HA2      0.900000E-01   1.00800           0
      3315 PROC     91       GLU      HG2      HA2      0.900000E-01   1.00800           0
      3316 PROC     91       GLU      CD       CC       0.620000       12.0110           0
      3317 PROC     91       GLU      OE1      OC      -0.760000       15.9994           0
      3318 PROC     91       GLU      OE2      OC      -0.760000       15.9994           0
      3319 PROC     91       GLU      C        C        0.510000       12.0110           0
      3320 PROC     91       GLU      O        O       -0.510000       15.9994           0
      3321 PROC     92       VAL      N        NH1     -0.470000       14.0070           0
      3322 PROC     92       VAL      HN       H        0.310000       1.00800           0
      3323 PROC     92       VAL      CA       CT1      0.700000E-01   12.0110           0
      3324 PROC     92       VAL      HA       HB1      0.900000E-01   1.00800           0
      3325 PROC     92       VAL      CB       CT1     -0.900000E-01   12.0110           0
      3326 PROC     92       VAL      HB       HA1      0.900000E-01   1.00800           0
      3327 PROC     92       VAL      CG1      CT3     -0.270000       12.0110           0
      3328 PROC     92       VAL      HG11     HA3      0.900000E-01   1.00800           0
      3329 PROC     92       VAL      HG12     HA3      0.900000E-01   1.00800           0
      3330 PROC     92       VAL      HG13     HA3      0.900000E-01   1.00800           0
      3331 PROC     92       VAL      CG2      CT3     -0.270000       12.0110           0
      3332 PROC     92       VAL      HG21     HA3      0.900000E-01   1.00800           0
      3333 PROC     92       VAL      HG22     HA3      0.900000E-01   1.00800           0
      3334 PROC     92       VAL      HG23     HA3      0.900000E-01   1.00800           0
      3335 PROC     92       VAL      C        C        0.510000       12.0110           0
      3336 PROC     92       VAL      O        O       -0.510000       15.9994           0
      3337 PROC     93       ILE      N        NH1     -0.470000       14.0070           0
      3338 PROC     93       ILE      HN       H        0.310000       1.00800           0
      3339 PROC     93       ILE      CA       CT1      0.700000E-01   12.0110           0
      3340 PROC     93       ILE      HA       HB1      0.900000E-01   1.00800           0
      3341 PROC     93       ILE      CB       CT1     -0.900000E-01   12.0110           0
      3342 PROC     93       ILE      HB       HA1      0.900000E-01   1.00800           0
      3343 PROC     93       ILE      CG2      CT3     -0.270000       12.0110           0
      3344 PROC     93       ILE      HG21     HA3      0.900000E-01   1.00800           0
      3345 PROC     93       ILE      HG22     HA3      0.900000E-01   1.00800           0
      3346 PROC     93       ILE      HG23     HA3      0.900000E-01   1.00800           0
      3347 PROC     93       ILE      CG1      CT2     -0.180000       12.0110           0
      3348 PROC     93       ILE      HG11     HA2      0.900000E-01   1.00800           0
      3349 PROC     93       ILE      HG12     HA2      0.900000E-01   1.00800           0
      3350 PROC     93       ILE      CD       CT3     -0.270000       12.0110           0
      3351 PROC     93       ILE      HD1      HA3      0.900000E-01   1.00800           0
      3352 PROC     93       ILE      HD2      HA3      0.900000E-01   1.00800           0
      3353 PROC     93       ILE      HD3      HA3      0.900000E-01   1.00800           0
      3354 PROC     93       ILE      C        C        0.510000       12.0110           0
      3355 PROC     93       ILE      O        O       -0.510000       15.9994           0
      3356 PROC     94       LEU      N        NH1     -0.470000       14.0070           0
      3357 PROC     94       LEU      HN       H        0.310000       1.00800           0
      3358 PROC     94       LEU      CA       CT1      0.700000E-01   12.0110           0
      3359 PROC     94       LEU      HA       HB1      0.900000E-01   1.00800           0
      3360 PROC     94       LEU      CB       CT2     -0.180000       12.0110           0
      3361 PROC     94       LEU      HB1      HA2      0.900000E-01   1.00800           0
      3362 PROC     94       LEU      HB2      HA2      0.900000E-01   1.00800           0
      3363 PROC     94       LEU      CG       CT1     -0.900000E-01   12.0110           0
      3364 PROC     94       LEU      HG       HA1      0.900000E-01   1.00800           0
      3365 PROC     94       LEU      CD1      CT3     -0.270000       12.0110           0
      3366 PROC     94       LEU      HD11     HA3      0.900000E-01   1.00800           0
      3367 PROC     94       LEU      HD12     HA3      0.900000E-01   1.00800           0
      3368 PROC     94       LEU      HD13     HA3      0.900000E-01   1.00800           0
      3369 PROC     94       LEU      CD2      CT3     -0.270000       12.0110           0
      3370 PROC     94       LEU      HD21     HA3      0.900000E-01   1.00800           0
      3371 PROC     94       LEU      HD22     HA3      0.900000E-01   1.00800           0
      3372 PROC     94       LEU      HD23     HA3      0.900000E-01   1.00800           0
      3373 PROC     94       LEU      C        C        0.510000       12.0110           0
      3374 PROC     94       LEU      O        O       -0.510000       15.9994           0
      3375 PROC     95       LYS      N        NH1     -0.470000       14.0070           0
      3376 PROC     95       LYS      HN       H        0.310000       1.00800           0
      3377 PROC     95       LYS      CA       CT1      0.700000E-01   12.0110           0
      3378 PROC     95       LYS      HA       HB1      0.900000E-01   1.00800           0
      3379 PROC     95       LYS      CB       CT2     -0.180000       12.0110           0
      3380 PROC     95       LYS      HB1      HA2      0.900000E-01   1.00800           0
      3381 PROC     95       LYS      HB2      HA2      0.900000E-01   1.00800           0
      3382 PROC     95       LYS      CG       CT2     -0.180000       12.0110           0
      3383 PROC     95       LYS      HG1      HA2      0.900000E-01   1.00800           0
      3384 PROC     95       LYS      HG2      HA2      0.900000E-01   1.00800           0
      3385 PROC     95       LYS      CD       CT2     -0.180000       12.0110           0
      3386 PROC     95       LYS      HD1      HA2      0.900000E-01   1.00800           0
      3387 PROC     95       LYS      HD2      HA2      0.900000E-01   1.00800           0
      3388 PROC     95       LYS      CE       CT2      0.210000       12.0110           0
      3389 PROC     95       LYS      HE1      HA2      0.500000E-01   1.00800           0
      3390 PROC     95       LYS      HE2      HA2      0.500000E-01   1.00800           0
      3391 PROC     95       LYS      NZ       NH3     -0.300000       14.0070           0
      3392 PROC     95       LYS      HZ1      HC       0.330000       1.00800           0
      3393 PROC     95       LYS      HZ2      HC       0.330000       1.00800           0
      3394 PROC     95       LYS      HZ3      HC       0.330000       1.00800           0
      3395 PROC     95       LYS      C        C        0.510000       12.0110           0
      3396 PROC     95       LYS      O        O       -0.510000       15.9994           0
      3397 PROC     96       LYS      N        NH1     -0.470000       14.0070           0
      3398 PROC     96       LYS      HN       H        0.310000       1.00800           0
      3399 PROC     96       LYS      CA       CT1      0.700000E-01   12.0110           0
      3400 PROC     96       LYS      HA       HB1      0.900000E-01   1.00800           0
      3401 PROC     96       LYS      CB       CT2     -0.180000       12.0110           0
      3402 PROC     96       LYS      HB1      HA2      0.900000E-01   1.00800           0
      3403 PROC     96       LYS      HB2      HA2      0.900000E-01   1.00800           0
      3404 PROC     96       LYS      CG       CT2     -0.180000       12.0110           0
      3405 PROC     96       LYS      HG1      HA2      0.900000E-01   1.00800           0
      3406 PROC     96       LYS      HG2      HA2      0.900000E-01   1.00800           0
      3407 PROC     96       LYS      CD       CT2     -0.180000       12.0110           0
      3408 PROC     96       LYS      HD1      HA2      0.900000E-01   1.00800           0
      3409 PROC     96       LYS      HD2      HA2      0.900000E-01   1.00800           0
      3410 PROC     96       LYS      CE       CT2      0.210000       12.0110           0
      3411 PROC     96       LYS      HE1      HA2      0.500000E-01   1.00800           0
      3412 PROC     96       LYS      HE2      HA2      0.500000E-01   1.00800           0
      3413 PROC     96       LYS      NZ       NH3     -0.300000       14.0070           0
      3414 PROC     96       LYS      HZ1      HC       0.330000       1.00800           0
      3415 PROC     96       LYS      HZ2      HC       0.330000       1.00800           0
      3416 PROC     96       LYS      HZ3      HC       0.330000       1.00800           0
      3417 PROC     96       LYS      C        C        0.510000       12.0110           0
      3418 PROC     96       LYS      O        O       -0.510000       15.9994           0
      3419 PROC     97       GLN      N        NH1     -0.470000       14.0070           0
      3420 PROC     97       GLN      HN       H        0.310000       1.00800           0
      3421 PROC     97       GLN      CA       CT1      0.700000E-01   12.0110           0
      3422 PROC     97       GLN      HA       HB1      0.900000E-01   1.00800           0
      3423 PROC     97       GLN      CB       CT2     -0.180000       12.0110           0
      3424 PROC     97       GLN      HB1      HA2      0.900000E-01   1.00800           0
      3425 PROC     97       GLN      HB2      HA2      0.900000E-01   1.00800           0
      3426 PROC     97       GLN      CG       CT2     -0.180000       12.0110           0
      3427 PROC     97       GLN      HG1      HA2      0.900000E-01   1.00800           0
      3428 PROC     97       GLN      HG2      HA2      0.900000E-01   1.00800           0
      3429 PROC     97       GLN      CD       CC       0.550000       12.0110           0
      3430 PROC     97       GLN      OE1      O       -0.550000       15.9994           0
      3431 PROC     97       GLN      NE2      NH2     -0.620000       14.0070           0
      3432 PROC     97       GLN      HE21     H        0.320000       1.00800           0
      3433 PROC     97       GLN      HE22     H        0.300000       1.00800           0
      3434 PROC     97       GLN      C        C        0.510000       12.0110           0
      3435 PROC     97       GLN      O        O       -0.510000       15.9994           0
      3436 PROC     98       GLN      N        NH1     -0.470000       14.0070           0
      3437 PROC     98       GLN      HN       H        0.310000       1.00800           0
      3438 PROC     98       GLN      CA       CT1      0.700000E-01   12.0110           0
      3439 PROC     98       GLN      HA       HB1      0.900000E-01   1.00800           0
      3440 PROC     98       GLN      CB       CT2     -0.180000       12.0110           0
      3441 PROC     98       GLN      HB1      HA2      0.900000E-01   1.00800           0
      3442 PROC     98       GLN      HB2      HA2      0.900000E-01   1.00800           0
      3443 PROC     98       GLN      CG       CT2     -0.180000       12.0110           0
      3444 PROC     98       GLN      HG1      HA2      0.900000E-01   1.00800           0
      3445 PROC     98       GLN      HG2      HA2      0.900000E-01   1.00800           0
      3446 PROC     98       GLN      CD       CC       0.550000       12.0110           0
      3447 PROC     98       GLN      OE1      O       -0.550000       15.9994           0
      3448 PROC     98       GLN      NE2      NH2     -0.620000       14.0070           0
      3449 PROC     98       GLN      HE21     H        0.320000       1.00800           0
      3450 PROC     98       GLN      HE22     H        0.300000       1.00800           0
      3451 PROC     98       GLN      C        C        0.510000       12.0110           0
      3452 PROC     98       GLN      O        O       -0.510000       15.9994           0
      3453 PROC     99       ALA      N        NH1     -0.470000       14.0070           0
      3454 PROC     99       ALA      HN       H        0.310000       1.00800           0
      3455 PROC     99       ALA      CA       CT1      0.700000E-01   12.0110           0
      3456 PROC     99       ALA      HA       HB1      0.900000E-01   1.00800           0
      3457 PROC     99       ALA      CB       CT3     -0.270000       12.0110           0
      3458 PROC     99       ALA      HB1      HA3      0.900000E-01   1.00800           0
      3459 PROC     99       ALA      HB2      HA3      0.900000E-01   1.00800           0
      3460 PROC     99       ALA      HB3      HA3      0.900000E-01   1.00800           0
      3461 PROC     99       ALA      C        C        0.510000       12.0110           0
      3462 PROC     99       ALA      O        O       -0.510000       15.9994           0
      3463 PROC     100      ALA      N        NH1     -0.470000       14.0070           0
      3464 PROC     100      ALA      HN       H        0.310000       1.00800           0
      3465 PROC     100      ALA      CA       CT1      0.700000E-01   12.0110           0
      3466 PROC     100      ALA      HA       HB1      0.900000E-01   1.00800           0
      3467 PROC     100      ALA      CB       CT3     -0.270000       12.0110           0
      3468 PROC     100      ALA      HB1      HA3      0.900000E-01   1.00800           0
      3469 PROC     100      ALA      HB2      HA3      0.900000E-01   1.00800           0
      3470 PROC     100      ALA      HB3      HA3      0.900000E-01   1.00800           0
      3471 PROC     100      ALA      C        C        0.510000       12.0110           0
      3472 PROC     100      ALA      O        O       -0.510000       15.9994           0
      3473 PROC     101      LEU      N        NH1     -0.470000       14.0070           0
      3474 PROC     101      LEU      HN       H        0.310000       1.00800           0
      3475 PROC     101      LEU      CA       CT1      0.700000E-01   12.0110           0
      3476 PROC     101      LEU      HA       HB1      0.900000E-01   1.00800           0
      3477 PROC     101      LEU      CB       CT2     -0.180000       12.0110           0
      3478 PROC     101      LEU      HB1      HA2      0.900000E-01   1.00800           0
      3479 PROC     101      LEU      HB2      HA2      0.900000E-01   1.00800           0
      3480 PROC     101      LEU      CG       CT1     -0.900000E-01   12.0110           0
      3481 PROC     101      LEU      HG       HA1      0.900000E-01   1.00800           0
      3482 PROC     101      LEU      CD1      CT3     -0.270000       12.0110           0
      3483 PROC     101      LEU      HD11     HA3      0.900000E-01   1.00800           0
      3484 PROC     101      LEU      HD12     HA3      0.900000E-01   1.00800           0
      3485 PROC     101      LEU      HD13     HA3      0.900000E-01   1.00800           0
      3486 PROC     101      LEU      CD2      CT3     -0.270000       12.0110           0
      3487 PROC     101      LEU      HD21     HA3      0.900000E-01   1.00800           0
      3488 PROC     101      LEU      HD22     HA3      0.900000E-01   1.00800           0
      3489 PROC     101      LEU      HD23     HA3      0.900000E-01   1.00800           0
      3490 PROC     101      LEU      C        C        0.510000       12.0110           0
      3491 PROC     101      LEU      O        O       -0.510000       15.9994           0
      3492 PROC     102      GLU      N        NH1     -0.470000       14.0070           0
      3493 PROC     102      GLU      HN       H        0.310000       1.00800           0
      3494 PROC     102      GLU      CA       CT1      0.700000E-01   12.0110           0
      3495 PROC     102      GLU      HA       HB1      0.900000E-01   1.00800           0
      3496 PROC     102      GLU      CB       CT2A    -0.180000       12.0110           0
      3497 PROC     102      GLU      HB1      HA2      0.900000E-01   1.00800           0
      3498 PROC     102      GLU      HB2      HA2      0.900000E-01   1.00800           0
      3499 PROC     102      GLU      CG       CT2     -0.280000       12.0110           0
      3500 PROC     102      GLU      HG1      HA2      0.900000E-01   1.00800           0
      3501 PROC     102      GLU      HG2      HA2      0.900000E-01   1.00800           0
      3502 PROC     102      GLU      CD       CC       0.620000       12.0110           0
      3503 PROC     102      GLU      OE1      OC      -0.760000       15.9994           0
      3504 PROC     102      GLU      OE2      OC      -0.760000       15.9994           0
      3505 PROC     102      GLU      C        C        0.510000       12.0110           0
      3506 PROC     102      GLU      O        O       -0.510000       15.9994           0
      3507 PROC     103      ARG      N        NH1     -0.470000       14.0070           0
      3508 PROC     103      ARG      HN       H        0.310000       1.00800           0
      3509 PROC     103      ARG      CA       CT1      0.700000E-01   12.0110           0
      3510 PROC     103      ARG      HA       HB1      0.900000E-01   1.00800           0
      3511 PROC     103      ARG      CB       CT2     -0.180000       12.0110           0
      3512 PROC     103      ARG      HB1      HA2      0.900000E-01   1.00800           0
      3513 PROC     103      ARG      HB2      HA2      0.900000E-01   1.00800           0
      3514 PROC     103      ARG      CG       CT2     -0.180000       12.0110           0
      3515 PROC     103      ARG      HG1      HA2      0.900000E-01   1.00800           0
      3516 PROC     103      ARG      HG2      HA2      0.900000E-01   1.00800           0
      3517 PROC     103      ARG      CD       CT2      0.200000       12.0110           0
      3518 PROC     103      ARG      HD1      HA2      0.900000E-01   1.00800           0
      3519 PROC     103      ARG      HD2      HA2      0.900000E-01   1.00800           0
      3520 PROC     103      ARG      NE       NC2     -0.700000       14.0070           0
      3521 PROC     103      ARG      HE       HC       0.440000       1.00800           0
      3522 PROC     103      ARG      CZ       C        0.640000       12.0110           0
      3523 PROC     103      ARG      NH1      NC2     -0.800000       14.0070           0
      3524 PROC     103      ARG      HH11     HC       0.460000       1.00800           0
      3525 PROC     103      ARG      HH12     HC       0.460000       1.00800           0
      3526 PROC     103      ARG      NH2      NC2     -0.800000       14.0070           0
      3527 PROC     103      ARG      HH21     HC       0.460000       1.00800           0
      3528 PROC     103      ARG      HH22     HC       0.460000       1.00800           0
      3529 PROC     103      ARG      C        C        0.510000       12.0110           0
      3530 PROC     103      ARG      O        O       -0.510000       15.9994           0
      3531 PROC     104      THR      N        NH1     -0.470000       14.0070           0
      3532 PROC     104      THR      HN       H        0.310000       1.00800           0
      3533 PROC     104      THR      CA       CT1      0.700000E-01   12.0110           0
      3534 PROC     104      THR      HA       HB1      0.900000E-01   1.00800           0
      3535 PROC     104      THR      CB       CT1      0.140000       12.0110           0
      3536 PROC     104      THR      HB       HA1      0.900000E-01   1.00800           0
      3537 PROC     104      THR      OG1      OH1     -0.660000       15.9994           0
      3538 PROC     104      THR      HG1      H        0.430000       1.00800           0
      3539 PROC     104      THR      CG2      CT3     -0.270000       12.0110           0
      3540 PROC     104      THR      HG21     HA3      0.900000E-01   1.00800           0
      3541 PROC     104      THR      HG22     HA3      0.900000E-01   1.00800           0
      3542 PROC     104      THR      HG23     HA3      0.900000E-01   1.00800           0
      3543 PROC     104      THR      C        C        0.510000       12.0110           0
      3544 PROC     104      THR      O        O       -0.510000       15.9994           0
      3545 PROC     105      VAL      N        NH1     -0.470000       14.0070           0
      3546 PROC     105      VAL      HN       H        0.310000       1.00800           0
      3547 PROC     105      VAL      CA       CT1      0.700000E-01   12.0110           0
      3548 PROC     105      VAL      HA       HB1      0.900000E-01   1.00800           0
      3549 PROC     105      VAL      CB       CT1     -0.900000E-01   12.0110           0
      3550 PROC     105      VAL      HB       HA1      0.900000E-01   1.00800           0
      3551 PROC     105      VAL      CG1      CT3     -0.270000       12.0110           0
      3552 PROC     105      VAL      HG11     HA3      0.900000E-01   1.00800           0
      3553 PROC     105      VAL      HG12     HA3      0.900000E-01   1.00800           0
      3554 PROC     105      VAL      HG13     HA3      0.900000E-01   1.00800           0
      3555 PROC     105      VAL      CG2      CT3     -0.270000       12.0110           0
      3556 PROC     105      VAL      HG21     HA3      0.900000E-01   1.00800           0
      3557 PROC     105      VAL      HG22     HA3      0.900000E-01   1.00800           0
      3558 PROC     105      VAL      HG23     HA3      0.900000E-01   1.00800           0
      3559 PROC     105      VAL      C        C        0.510000       12.0110           0
      3560 PROC     105      VAL      O        O       -0.510000       15.9994           0
      3561 PROC     106      HSD      N        NH1     -0.470000       14.0070           0
      3562 PROC     106      HSD      HN       H        0.310000       1.00800           0
      3563 PROC     106      HSD      CA       CT1      0.700000E-01   12.0110           0
      3564 PROC     106      HSD      HA       HB1      0.900000E-01   1.00800           0
      3565 PROC     106      HSD      CB       CT2     -0.900000E-01   12.0110           0
      3566 PROC     106      HSD      HB1      HA2      0.900000E-01   1.00800           0
      3567 PROC     106      HSD      HB2      HA2      0.900000E-01   1.00800           0
      3568 PROC     106      HSD      ND1      NR1     -0.360000       14.0070           0
      3569 PROC     106      HSD      HD1      H        0.320000       1.00800           0
      3570 PROC     106      HSD      CG       CPH1    -0.500000E-01   12.0110           0
      3571 PROC     106      HSD      CE1      CPH2     0.250000       12.0110           0
      3572 PROC     106      HSD      HE1      HR1      0.130000       1.00800           0
      3573 PROC     106      HSD      NE2      NR2     -0.700000       14.0070           0
      3574 PROC     106      HSD      CD2      CPH1     0.220000       12.0110           0
      3575 PROC     106      HSD      HD2      HR3      0.100000       1.00800           0
      3576 PROC     106      HSD      C        C        0.510000       12.0110           0
      3577 PROC     106      HSD      O        O       -0.510000       15.9994           0
      3578 PROC     107      PRO      N        N       -0.290000       14.0070           0
      3579 PROC     107      PRO      CD       CP3       0.00000       12.0110           0
      3580 PROC     107      PRO      HD1      HA2      0.900000E-01   1.00800           0
      3581 PROC     107      PRO      HD2      HA2      0.900000E-01   1.00800           0
      3582 PROC     107      PRO      CA       CP1      0.200000E-01   12.0110           0
      3583 PROC     107      PRO      HA       HB1      0.900000E-01   1.00800           0
      3584 PROC     107      PRO      CB       CP2     -0.180000       12.0110           0
      3585 PROC     107      PRO      HB1      HA2      0.900000E-01   1.00800           0
      3586 PROC     107      PRO      HB2      HA2      0.900000E-01   1.00800           0
      3587 PROC     107      PRO      CG       CP2     -0.180000       12.0110           0
      3588 PROC     107      PRO      HG1      HA2      0.900000E-01   1.00800           0
      3589 PROC     107      PRO      HG2      HA2      0.900000E-01   1.00800           0
      3590 PROC     107      PRO      C        C        0.510000       12.0110           0
      3591 PROC     107      PRO      O        O       -0.510000       15.9994           0
      3592 PROC     108      ASN      N        NH1     -0.470000       14.0070           0
      3593 PROC     108      ASN      HN       H        0.310000       1.00800           0
      3594 PROC     108      ASN      CA       CT1      0.700000E-01   12.0110           0
      3595 PROC     108      ASN      HA       HB1      0.900000E-01   1.00800           0
      3596 PROC     108      ASN      CB       CT2     -0.180000       12.0110           0
      3597 PROC     108      ASN      HB1      HA2      0.900000E-01   1.00800           0
      3598 PROC     108      ASN      HB2      HA2      0.900000E-01   1.00800           0
      3599 PROC     108      ASN      CG       CC       0.550000       12.0110           0
      3600 PROC     108      ASN      OD1      O       -0.550000       15.9994           0
      3601 PROC     108      ASN      ND2      NH2     -0.620000       14.0070           0
      3602 PROC     108      ASN      HD21     H        0.320000       1.00800           0
      3603 PROC     108      ASN      HD22     H        0.300000       1.00800           0
      3604 PROC     108      ASN      C        CC       0.340000       12.0110           0
      3605 PROC     108      ASN      OT1      OC      -0.670000       15.9994           0
      3606 PROC     108      ASN      OT2      OC      -0.670000       15.9994           0

      3625 !NBOND: bonds
         2         1         3         1         4         1         1         5
         8         5         8        10         5         6         5         7
         9         8        14        12        17        14        20        17
        23        20        25        23        29        25        10        11
        10        12        32        12        32        34        12        13
        14        15        14        16        17        18        17        19
        20        21        20        22        23        24        26        27
        26        28        29        30        29        31        33        32
        25        26        38        36        41        38        44        41
        47        44        50        47        34        35        34        36
        54        36        54        56        36        37        38        39
        38        40        41        42        41        43        44        45
        44        46        47        48        47        49        55        54
        50        51        50        52        50        53        60        58
        63        60        66        63        69        66        72        69
        56        57        56        58        76        58        76        78
        58        59        60        61        60        62        63        64
        63        65        66        67        66        68        69        70
        69        71        77        76        72        73        72        74
        72        75        82        80        88        82        84        82
        91        88        78        79        78        80        95        80
        95        97        80        81        82        83        88        89
        88        90        84        85        84        86        84        87
        91        92        91        93        91        94        96        95
       101        99       104       101       107       104       109       107
        97        98        97        99       112        99       112       114
        99       100       101       102       101       103       104       105
       104       106       109       110       109       111       113       112
       107       108       118       116       124       118       120       118
       127       124       114       115       114       116       131       116
       131       133       116       117       118       119       124       125
       124       126       120       121       120       122       120       123
       127       128       127       129       127       130       132       131
       137       135       140       137       133       134       133       135
       142       135       142       144       135       136       137       138
       137       139       140       141       143       142       148       146
       151       148       154       151       157       154       159       157
       163       159       144       145       144       146       166       146
       166       168       146       147       148       149       148       150
       151       152       151       153       154       155       154       156
       157       158       160       161       160       162       163       164
       163       165       167       166       159       160       172       170
       178       172       174       172       181       178       168       169
       168       170       185       170       185       187       170       171
       172       173       178       179       178       180       174       175
       174       176       174       177       181       182       181       183
       181       184       186       185       191       189       194       191
       196       194       200       194       187       188       187       189
       204       189       204       206       189       190       191       192
       191       193       194       195       196       197       196       198
       196       199       200       201       200       202       200       203
       205       204       210       208       213       210       215       213
       206       207       206       208       216       208       216       218
       208       209       210       211       210       212       217       216
       213       214       222       220       225       222       228       225
       230       228       218       219       218       220       233       220
       233       235       220       221       222       223       222       224
       225       226       225       227       230       231       230       232
       234       233       228       229       239       237       242       239
       245       242       248       245       250       248       254       250
       235       236       235       237       257       237       257       259
       237       238       239       240       239       241       242       243
       242       244       245       246       245       247       248       249
       251       252       251       253       254       255       254       256
       258       257       250       251       263       261       266       263
       268       266       259       260       259       261       271       261
       271       273       261       262       263       264       263       265
       268       269       268       270       271       272       266       267
       277       275       280       277       283       280       286       283
       288       286       292       288       273       274       273       275
       295       275       295       297       275       276       277       278
       277       279       280       281       280       282       283       284
       283       285       286       287       289       290       289       291
       292       293       292       294       296       295       288       289
       301       299       304       301       307       304       309       307
       297       298       297       299       312       299       312       314
       299       300       301       302       301       303       304       305
       304       306       309       310       309       311       313       312
       307       308       318       316       320       318       324       318
       314       315       314       316       328       316       328       330
       316       317       318       319       320       321       320       322
       320       323       324       325       324       326       324       327
       329       328       334       332       336       334       338       334
       330       331       330       332       342       332       342       344
       332       333       334       335       336       337       338       339
       338       340       338       341       343       342       348       346
       351       348       358       351       354       352       356       360
       344       345       344       346       362       346       362       364
       346       347       348       349       348       350       352       353
       358       359       354       355       363       362       352       351
       356       354       360       358       360       361       356       357
       368       366       370       368       372       368       364       365
       364       366       376       366       376       378       366       367
       368       369       370       371       372       373       372       374
       372       375       377       376       382       380       385       382
       388       385       391       388       394       391       378       379
       378       380       398       380       398       400       380       381
       382       383       382       384       385       386       385       387
       388       389       388       390       391       392       391       393
       399       398       394       395       394       396       394       397
       404       402       407       404       410       407       413       410
       415       413       419       415       400       401       400       402
       422       402       422       424       402       403       404       405
       404       406       407       408       407       409       410       411
       410       412       413       414       416       417       416       418
       419       420       419       421       423       422       415       416
       428       426       431       428       434       431       437       434
       440       437       424       425       424       426       444       426
       444       446       426       427       428       429       428       430
       431       432       431       433       434       435       434       436
       437       438       437       439       445       444       440       441
       440       442       440       443       450       448       453       450
       460       453       456       454       458       462       446       447
       446       448       464       448       464       466       448       449
       450       451       450       452       454       455       460       461
       456       457       465       464       454       453       458       456
       462       460       462       463       458       459       466       467
       466       468       471       468       471       473       468       469
       468       470       472       471       477       475       480       477
       482       480       486       480       473       474       473       475
       490       475       490       492       475       476       477       478
       477       479       480       481       482       483       482       484
       482       485       486       487       486       488       486       489
       491       490       496       494       499       496       502       499
       503       502       492       493       492       494       507       494
       507       509       494       495       496       497       496       498
       499       500       499       501       503       504       503       505
       503       506       508       507       513       511       516       513
       519       516       522       519       525       522       509       510
       509       511       529       511       529       531       511       512
       513       514       513       515       516       517       516       518
       519       520       519       521       522       523       522       524
       530       529       525       526       525       527       525       528
       535       533       538       535       541       538       544       541
       547       544       531       532       531       533       551       533
       551       553       533       534       535       536       535       537
       538       539       538       540       541       542       541       543
       544       545       544       546       552       551       547       548
       547       549       547       550       557       555       553       554
       553       555       561       555       561       563       555       556
       557       558       557       559       557       560       562       561
       567       565       570       567       578       570       573       571
       575       580       576       575       563       564       563       565
       582       565       582       584       565       566       567       568
       567       569       571       572       578       579       573       574
       580       581       576       577       583       582       571       570
       573       575       580       578       588       586       591       588
       594       591       596       594       584       585       584       586
       597       586       597       599       586       587       588       589
       588       590       591       592       591       593       598       597
       594       595       603       601       606       603       608       606
       612       606       599       600       599       601       616       601
       616       618       601       602       603       604       603       605
       606       607       608       609       608       610       608       611
       612       613       612       614       612       615       617       616
       622       620       625       622       618       619       618       620
       627       620       627       629       620       621       622       623
       622       624       625       626       628       627       633       631
       635       633       639       633       629       630       629       631
       643       631       643       645       631       632       633       634
       635       636       635       637       635       638       639       640
       639       641       639       642       644       643       649       647
       652       649       654       652       658       652       645       646
       645       647       662       647       662       664       647       648
       649       650       649       651       652       653       654       655
       654       656       654       657       658       659       658       660
       658       661       663       662       668       666       671       668
       664       665       664       666       673       666       673       675
       666       667       668       669       668       670       671       672
       674       673       679       677       682       679       684       682
       675       676       675       677       685       677       685       687
       677       678       679       680       679       681       686       685
       682       683       691       689       694       691       687       688
       687       689       696       689       696       698       689       690
       691       692       691       693       694       695       697       696
       702       700       705       702       708       705       710       708
       698       699       698       700       711       700       711       713
       700       701       702       703       702       704       705       706
       705       707       712       711       708       709       717       715
       723       717       719       717       726       723       713       714
       713       715       730       715       730       732       715       716
       717       718       723       724       723       725       719       720
       719       721       719       722       726       727       726       728
       726       729       731       730       736       734       732       733
       732       734       740       734       740       742       734       735
       736       737       736       738       736       739       741       740
       746       744       749       746       751       749       755       749
       742       743       742       744       759       744       759       761
       744       745       746       747       746       748       749       750
       751       752       751       753       751       754       755       756
       755       757       755       758       760       759       765       763
       771       765       767       765       774       771       761       762
       761       763       778       763       778       780       763       764
       765       766       771       772       771       773       767       768
       767       769       767       770       774       775       774       776
       774       777       779       778       784       782       790       784
       786       784       793       790       780       781       780       782
       797       782       797       799       782       783       784       785
       790       791       790       792       786       787       786       788
       786       789       793       794       793       795       793       796
       798       797       803       801       806       803       813       806
       809       807       811       815       799       800       799       801
       817       801       817       819       801       802       803       804
       803       805       807       808       813       814       809       810
       818       817       807       806       811       809       815       813
       815       816       811       812       823       821       826       823
       828       826       819       820       819       821       831       821
       831       833       821       822       823       824       823       825
       828       829       828       830       831       832       826       827
       837       835       840       837       833       834       833       835
       842       835       842       844       835       836       837       838
       837       839       840       841       843       842       848       846
       844       845       844       846       852       846       852       854
       846       847       848       849       848       850       848       851
       853       852       858       856       861       858       863       861
       854       855       854       856       866       856       866       868
       856       857       858       859       858       860       863       864
       863       865       866       867       861       862       872       870
       875       872       878       875       881       878       883       881
       887       883       868       869       868       870       890       870
       890       892       870       871       872       873       872       874
       875       876       875       877       878       879       878       880
       881       882       884       885       884       886       887       888
       887       889       891       890       883       884       896       894
       899       896       901       899       905       899       892       893
       892       894       909       894       909       911       894       895
       896       897       896       898       899       900       901       902
       901       903       901       904       905       906       905       907
       905       908       910       909       915       913       918       915
       925       918       921       919       923       927       911       912
       911       913       929       913       929       931       913       914
       915       916       915       917       919       920       925       926
       921       922       930       929       919       918       923       921
       927       925       927       928       923       924       935       933
       938       935       941       938       943       941       931       932
       931       933       946       933       946       948       933       934
       935       936       935       937       938       939       938       940
       943       944       943       945       947       946       941       942
       952       950       955       952       963       955       958       956
       960       965       961       960       948       949       948       950
       967       950       967       969       950       951       952       953
       952       954       956       957       963       964       958       959
       965       966       961       962       968       967       956       955
       958       960       965       963       973       971       969       970
       969       971       977       971       977       979       971       972
       973       974       973       975       973       976       978       977
       983       981       986       983       979       980       979       981
       988       981       988       990       981       982       983       984
       983       985       986       987       989       988       994       992
       996       994       998       994       990       991       990       992
      1002       992      1002      1004       992       993       994       995
       996       997       998       999       998      1000       998      1001
      1003      1002      1008      1006      1011      1008      1013      1011
      1004      1005      1004      1006      1014      1006      1014      1016
      1006      1007      1008      1009      1008      1010      1015      1014
      1011      1012      1020      1018      1023      1020      1026      1023
      1027      1026      1016      1017      1016      1018      1031      1018
      1031      1033      1018      1019      1020      1021      1020      1022
      1023      1024      1023      1025      1027      1028      1027      1029
      1027      1030      1032      1031      1037      1035      1040      1037
      1042      1040      1033      1034      1033      1035      1043      1035
      1043      1045      1035      1036      1037      1038      1037      1039
      1044      1043      1040      1041      1049      1047      1052      1049
      1055      1052      1058      1055      1060      1058      1064      1060
      1045      1046      1045      1047      1067      1047      1067      1069
      1047      1048      1049      1050      1049      1051      1052      1053
      1052      1054      1055      1056      1055      1057      1058      1059
      1061      1062      1061      1063      1064      1065      1064      1066
      1068      1067      1060      1061      1073      1071      1075      1073
      1079      1073      1069      1070      1069      1071      1083      1071
      1083      1085      1071      1072      1073      1074      1075      1076
      1075      1077      1075      1078      1079      1080      1079      1081
      1079      1082      1084      1083      1089      1087      1092      1089
      1094      1092      1098      1092      1085      1086      1085      1087
      1102      1087      1102      1104      1087      1088      1089      1090
      1089      1091      1092      1093      1094      1095      1094      1096
      1094      1097      1098      1099      1098      1100      1098      1101
      1103      1102      1108      1106      1111      1108      1113      1111
      1117      1111      1104      1105      1104      1106      1121      1106
      1121      1123      1106      1107      1108      1109      1108      1110
      1111      1112      1113      1114      1113      1115      1113      1116
      1117      1118      1117      1119      1117      1120      1122      1121
      1127      1125      1130      1127      1133      1130      1136      1133
      1139      1136      1123      1124      1123      1125      1143      1125
      1143      1145      1125      1126      1127      1128      1127      1129
      1130      1131      1130      1132      1133      1134      1133      1135
      1136      1137      1136      1138      1144      1143      1139      1140
      1139      1141      1139      1142      1149      1147      1152      1149
      1160      1152      1155      1153      1157      1162      1158      1157
      1145      1146      1145      1147      1164      1147      1164      1166
      1147      1148      1149      1150      1149      1151      1153      1154
      1160      1161      1155      1156      1162      1163      1158      1159
      1165      1164      1153      1152      1155      1157      1162      1160
      1170      1168      1172      1170      1174      1170      1166      1167
      1166      1168      1178      1168      1178      1180      1168      1169
      1170      1171      1172      1173      1174      1175      1174      1176
      1174      1177      1179      1178      1184      1182      1187      1184
      1190      1187      1192      1190      1180      1181      1180      1182
      1193      1182      1193      1195      1182      1183      1184      1185
      1184      1186      1187      1188      1187      1189      1194      1193
      1190      1191      1199      1197      1202      1199      1210      1202
      1205      1203      1207      1212      1208      1207      1195      1196
      1195      1197      1214      1197      1214      1216      1197      1198
      1199      1200      1199      1201      1203      1204      1210      1211
      1205      1206      1212      1213      1208      1209      1215      1214
      1203      1202      1205      1207      1212      1210      1220      1218
      1223      1220      1216      1217      1216      1218      1225      1218
      1225      1227      1218      1219      1220      1221      1220      1222
      1223      1224      1226      1225      1231      1229      1234      1231
      1237      1234      1239      1237      1227      1228      1227      1229
      1240      1229      1240      1242      1229      1230      1231      1232
      1231      1233      1234      1235      1234      1236      1241      1240
      1237      1238      1254      1246      1254      1256      1242      1246
      1246      1248      1248      1251      1251      1243      1242      1243
      1247      1246      1252      1251      1253      1251      1244      1243
      1245      1243      1249      1248      1250      1248      1255      1254
      1260      1258      1265      1260      1263      1265      1266      1263
      1268      1269      1256      1257      1256      1258      1271      1258
      1271      1273      1258      1259      1260      1261      1260      1262
      1263      1264      1269      1270      1266      1267      1272      1271
      1265      1269      1266      1268      1277      1275      1280      1277
      1283      1280      1285      1283      1273      1274      1273      1275
      1286      1275      1286      1288      1275      1276      1277      1278
      1277      1279      1280      1281      1280      1282      1287      1286
      1283      1284      1292      1290      1295      1292      1288      1289
      1288      1290      1297      1290      1297      1299      1290      1291
      1292      1293      1292      1294      1295      1296      1298      1297
      1303      1301      1306      1303      1309      1306      1312      1309
      1314      1312      1318      1314      1299      1300      1299      1301
      1321      1301      1321      1323      1301      1302      1303      1304
      1303      1305      1306      1307      1306      1308      1309      1310
      1309      1311      1312      1313      1315      1316      1315      1317
      1318      1319      1318      1320      1322      1321      1314      1315
      1327      1325      1329      1327      1331      1327      1323      1324
      1323      1325      1335      1325      1335      1337      1325      1326
      1327      1328      1329      1330      1331      1332      1331      1333
      1331      1334      1336      1335      1341      1339      1344      1341
      1346      1344      1337      1338      1337      1339      1349      1339
      1349      1351      1339      1340      1341      1342      1341      1343
      1346      1347      1346      1348      1349      1350      1344      1345
      1355      1353      1357      1355      1359      1355      1351      1352
      1351      1353      1363      1353      1363      1365      1353      1354
      1355      1356      1357      1358      1359      1360      1359      1361
      1359      1362      1364      1363      1369      1367      1372      1369
      1374      1372      1365      1366      1365      1367      1375      1367
      1375      1377      1367      1368      1369      1370      1369      1371
      1376      1375      1372      1373      1381      1379      1387      1381
      1383      1381      1390      1387      1377      1378      1377      1379
      1394      1379      1394      1396      1379      1380      1381      1382
      1387      1388      1387      1389      1383      1384      1383      1385
      1383      1386      1390      1391      1390      1392      1390      1393
      1395      1394      1400      1398      1403      1400      1405      1403
      1409      1403      1396      1397      1396      1398      1413      1398
      1413      1415      1398      1399      1400      1401      1400      1402
      1403      1404      1405      1406      1405      1407      1405      1408
      1409      1410      1409      1411      1409      1412      1414      1413
      1419      1417      1422      1419      1425      1422      1427      1425
      1415      1416      1415      1417      1428      1417      1428      1430
      1417      1418      1419      1420      1419      1421      1422      1423
      1422      1424      1429      1428      1425      1426      1434      1432
      1436      1434      1438      1434      1430      1431      1430      1432
      1442      1432      1442      1444      1432      1433      1434      1435
      1436      1437      1438      1439      1438      1440      1438      1441
      1443      1442      1448      1446      1451      1448      1453      1451
      1457      1451      1444      1445      1444      1446      1461      1446
      1461      1463      1446      1447      1448      1449      1448      1450
      1451      1452      1453      1454      1453      1455      1453      1456
      1457      1458      1457      1459      1457      1460      1462      1461
      1467      1465      1470      1467      1473      1470      1476      1473
      1479      1476      1463      1464      1463      1465      1483      1465
      1483      1485      1465      1466      1467      1468      1467      1469
      1470      1471      1470      1472      1473      1474      1473      1475
      1476      1477      1476      1478      1484      1483      1479      1480
      1479      1481      1479      1482      1489      1487      1492      1489
      1495      1492      1498      1495      1500      1498      1504      1500
      1485      1486      1485      1487      1507      1487      1507      1509
      1487      1488      1489      1490      1489      1491      1492      1493
      1492      1494      1495      1496      1495      1497      1498      1499
      1501      1502      1501      1503      1504      1505      1504      1506
      1508      1507      1500      1501      1513      1511      1516      1513
      1519      1516      1522      1519      1524      1522      1528      1524
      1509      1510      1509      1511      1531      1511      1511      1512
      1513      1514      1513      1515      1516      1517      1516      1518
      1519      1520      1519      1521      1522      1523      1525      1526
      1525      1527      1528      1529      1528      1530      1524      1525
      1531      1533      1531      1532      1535      1534      1536      1534
      1537      1534      1534      1538      1541      1538      1541      1543
      1538      1539      1538      1540      1542      1541      1547      1545
      1550      1547      1553      1550      1556      1553      1558      1556
      1562      1558      1543      1544      1543      1545      1565      1545
      1565      1567      1545      1546      1547      1548      1547      1549
      1550      1551      1550      1552      1553      1554      1553      1555
      1556      1557      1559      1560      1559      1561      1562      1563
      1562      1564      1566      1565      1558      1559      1571      1569
      1574      1571      1577      1574      1580      1577      1583      1580
      1567      1568      1567      1569      1587      1569      1587      1589
      1569      1570      1571      1572      1571      1573      1574      1575
      1574      1576      1577      1578      1577      1579      1580      1581
      1580      1582      1588      1587      1583      1584      1583      1585
      1583      1586      1593      1591      1596      1593      1599      1596
      1602      1599      1605      1602      1589      1590      1589      1591
      1609      1591      1609      1611      1591      1592      1593      1594
      1593      1595      1596      1597      1596      1598      1599      1600
      1599      1601      1602      1603      1602      1604      1610      1609
      1605      1606      1605      1607      1605      1608      1615      1613
      1621      1615      1617      1615      1624      1621      1611      1612
      1611      1613      1628      1613      1628      1630      1613      1614
      1615      1616      1621      1622      1621      1623      1617      1618
      1617      1619      1617      1620      1624      1625      1624      1626
      1624      1627      1629      1628      1634      1632      1637      1634
      1640      1637      1642      1640      1630      1631      1630      1632
      1645      1632      1645      1647      1632      1633      1634      1635
      1634      1636      1637      1638      1637      1639      1642      1643
      1642      1644      1646      1645      1640      1641      1651      1649
      1657      1651      1653      1651      1660      1657      1647      1648
      1647      1649      1664      1649      1664      1666      1649      1650
      1651      1652      1657      1658      1657      1659      1653      1654
      1653      1655      1653      1656      1660      1661      1660      1662
      1660      1663      1665      1664      1670      1668      1673      1670
      1666      1667      1666      1668      1675      1668      1675      1677
      1668      1669      1670      1671      1670      1672      1673      1674
      1676      1675      1681      1679      1684      1681      1687      1684
      1690      1687      1692      1690      1696      1692      1677      1678
      1677      1679      1699      1679      1699      1701      1679      1680
      1681      1682      1681      1683      1684      1685      1684      1686
      1687      1688      1687      1689      1690      1691      1693      1694
      1693      1695      1696      1697      1696      1698      1700      1699
      1692      1693      1705      1703      1711      1705      1707      1705
      1714      1711      1701      1702      1701      1703      1718      1703
      1718      1720      1703      1704      1705      1706      1711      1712
      1711      1713      1707      1708      1707      1709      1707      1710
      1714      1715      1714      1716      1714      1717      1719      1718
      1724      1722      1727      1724      1729      1727      1733      1727
      1720      1721      1720      1722      1737      1722      1737      1739
      1722      1723      1724      1725      1724      1726      1727      1728
      1729      1730      1729      1731      1729      1732      1733      1734
      1733      1735      1733      1736      1738      1737      1743      1741
      1746      1743      1748      1746      1739      1740      1739      1741
      1749      1741      1749      1751      1741      1742      1743      1744
      1743      1745      1750      1749      1746      1747      1755      1753
      1758      1755      1761      1758      1763      1761      1751      1752
      1751      1753      1766      1753      1766      1768      1753      1754
      1755      1756      1755      1757      1758      1759      1758      1760
      1763      1764      1763      1765      1767      1766      1761      1762
      1772      1770      1775      1772      1778      1775      1781      1778
      1783      1781      1787      1783      1768      1769      1768      1770
      1790      1770      1790      1792      1770      1771      1772      1773
      1772      1774      1775      1776      1775      1777      1778      1779
      1778      1780      1781      1782      1784      1785      1784      1786
      1787      1788      1787      1789      1791      1790      1783      1784
      1796      1794      1799      1796      1801      1799      1792      1793
      1792      1794      1804      1794      1804      1806      1794      1795
      1796      1797      1796      1798      1801      1802      1801      1803
      1804      1805      1799      1800      1810      1808      1813      1810
      1816      1813      1819      1816      1821      1819      1825      1821
      1806      1807      1806      1808      1828      1808      1828      1830
      1808      1809      1810      1811      1810      1812      1813      1814
      1813      1815      1816      1817      1816      1818      1819      1820
      1822      1823      1822      1824      1825      1826      1825      1827
      1829      1828      1821      1822      1834      1832      1837      1834
      1840      1837      1842      1840      1830      1831      1830      1832
      1845      1832      1845      1847      1832      1833      1834      1835
      1834      1836      1837      1838      1837      1839      1842      1843
      1842      1844      1846      1845      1840      1841      1851      1849
      1853      1851      1857      1851      1847      1848      1847      1849
      1861      1849      1861      1863      1849      1850      1851      1852
      1853      1854      1853      1855      1853      1856      1857      1858
      1857      1859      1857      1860      1862      1861      1867      1865
      1869      1867      1871      1867      1863      1864      1863      1865
      1875      1865      1875      1877      1865      1866      1867      1868
      1869      1870      1871      1872      1871      1873      1871      1874
      1876      1875      1881      1879      1884      1881      1891      1884
      1887      1885      1889      1893      1877      1878      1877      1879
      1895      1879      1895      1897      1879      1880      1881      1882
      1881      1883      1885      1886      1891      1892      1887      1888
      1896      1895      1885      1884      1889      1887      1893      1891
      1893      1894      1889      1890      1901      1899      1903      1901
      1905      1901      1897      1898      1897      1899      1909      1899
      1909      1911      1899      1900      1901      1902      1903      1904
      1905      1906      1905      1907      1905      1908      1910      1909
      1915      1913      1918      1915      1921      1918      1924      1921
      1927      1924      1911      1912      1911      1913      1931      1913
      1931      1933      1913      1914      1915      1916      1915      1917
      1918      1919      1918      1920      1921      1922      1921      1923
      1924      1925      1924      1926      1932      1931      1927      1928
      1927      1929      1927      1930      1937      1935      1940      1937
      1943      1940      1946      1943      1948      1946      1952      1948
      1933      1934      1933      1935      1955      1935      1955      1957
      1935      1936      1937      1938      1937      1939      1940      1941
      1940      1942      1943      1944      1943      1945      1946      1947
      1949      1950      1949      1951      1952      1953      1952      1954
      1956      1955      1948      1949      1961      1959      1964      1961
      1967      1964      1970      1967      1973      1970      1957      1958
      1957      1959      1977      1959      1977      1979      1959      1960
      1961      1962      1961      1963      1964      1965      1964      1966
      1967      1968      1967      1969      1970      1971      1970      1972
      1978      1977      1973      1974      1973      1975      1973      1976
      1983      1981      1986      1983      1993      1986      1989      1987
      1991      1995      1979      1980      1979      1981      1997      1981
      1997      1999      1981      1982      1983      1984      1983      1985
      1987      1988      1993      1994      1989      1990      1998      1997
      1987      1986      1991      1989      1995      1993      1995      1996
      1991      1992      1999      2000      1999      2001      2004      2001
      2004      2006      2001      2002      2001      2003      2005      2004
      2010      2008      2013      2010      2015      2013      2019      2013
      2006      2007      2006      2008      2023      2008      2023      2025
      2008      2009      2010      2011      2010      2012      2013      2014
      2015      2016      2015      2017      2015      2018      2019      2020
      2019      2021      2019      2022      2024      2023      2029      2027
      2032      2029      2035      2032      2036      2035      2025      2026
      2025      2027      2040      2027      2040      2042      2027      2028
      2029      2030      2029      2031      2032      2033      2032      2034
      2036      2037      2036      2038      2036      2039      2041      2040
      2046      2044      2049      2046      2052      2049      2055      2052
      2058      2055      2042      2043      2042      2044      2062      2044
      2062      2064      2044      2045      2046      2047      2046      2048
      2049      2050      2049      2051      2052      2053      2052      2054
      2055      2056      2055      2057      2063      2062      2058      2059
      2058      2060      2058      2061      2068      2066      2071      2068
      2074      2071      2077      2074      2080      2077      2064      2065
      2064      2066      2084      2066      2084      2086      2066      2067
      2068      2069      2068      2070      2071      2072      2071      2073
      2074      2075      2074      2076      2077      2078      2077      2079
      2085      2084      2080      2081      2080      2082      2080      2083
      2090      2088      2086      2087      2086      2088      2094      2088
      2094      2096      2088      2089      2090      2091      2090      2092
      2090      2093      2095      2094      2100      2098      2103      2100
      2111      2103      2106      2104      2108      2113      2109      2108
      2096      2097      2096      2098      2115      2098      2115      2117
      2098      2099      2100      2101      2100      2102      2104      2105
      2111      2112      2106      2107      2113      2114      2109      2110
      2116      2115      2104      2103      2106      2108      2113      2111
      2121      2119      2124      2121      2127      2124      2129      2127
      2117      2118      2117      2119      2130      2119      2130      2132
      2119      2120      2121      2122      2121      2123      2124      2125
      2124      2126      2131      2130      2127      2128      2136      2134
      2139      2136      2141      2139      2145      2139      2132      2133
      2132      2134      2149      2134      2149      2151      2134      2135
      2136      2137      2136      2138      2139      2140      2141      2142
      2141      2143      2141      2144      2145      2146      2145      2147
      2145      2148      2150      2149      2155      2153      2158      2155
      2151      2152      2151      2153      2160      2153      2160      2162
      2153      2154      2155      2156      2155      2157      2158      2159
      2161      2160      2166      2164      2168      2166      2172      2166
      2162      2163      2162      2164      2176      2164      2176      2178
      2164      2165      2166      2167      2168      2169      2168      2170
      2168      2171      2172      2173      2172      2174      2172      2175
      2177      2176      2182      2180      2185      2182      2187      2185
      2191      2185      2178      2179      2178      2180      2195      2180
      2195      2197      2180      2181      2182      2183      2182      2184
      2185      2186      2187      2188      2187      2189      2187      2190
      2191      2192      2191      2193      2191      2194      2196      2195
      2201      2199      2204      2201      2197      2198      2197      2199
      2206      2199      2206      2208      2199      2200      2201      2202
      2201      2203      2204      2205      2207      2206      2212      2210
      2215      2212      2217      2215      2208      2209      2208      2210
      2218      2210      2218      2220      2210      2211      2212      2213
      2212      2214      2219      2218      2215      2216      2224      2222
      2227      2224      2220      2221      2220      2222      2229      2222
      2229      2231      2222      2223      2224      2225      2224      2226
      2227      2228      2230      2229      2235      2233      2238      2235
      2241      2238      2243      2241      2231      2232      2231      2233
      2244      2233      2244      2246      2233      2234      2235      2236
      2235      2237      2238      2239      2238      2240      2245      2244
      2241      2242      2250      2248      2256      2250      2252      2250
      2259      2256      2246      2247      2246      2248      2263      2248
      2263      2265      2248      2249      2250      2251      2256      2257
      2256      2258      2252      2253      2252      2254      2252      2255
      2259      2260      2259      2261      2259      2262      2264      2263
      2269      2267      2265      2266      2265      2267      2273      2267
      2273      2275      2267      2268      2269      2270      2269      2271
      2269      2272      2274      2273      2279      2277      2282      2279
      2284      2282      2288      2282      2275      2276      2275      2277
      2292      2277      2292      2294      2277      2278      2279      2280
      2279      2281      2282      2283      2284      2285      2284      2286
      2284      2287      2288      2289      2288      2290      2288      2291
      2293      2292      2298      2296      2304      2298      2300      2298
      2307      2304      2294      2295      2294      2296      2311      2296
      2311      2313      2296      2297      2298      2299      2304      2305
      2304      2306      2300      2301      2300      2302      2300      2303
      2307      2308      2307      2309      2307      2310      2312      2311
      2317      2315      2323      2317      2319      2317      2326      2323
      2313      2314      2313      2315      2330      2315      2330      2332
      2315      2316      2317      2318      2323      2324      2323      2325
      2319      2320      2319      2321      2319      2322      2326      2327
      2326      2328      2326      2329      2331      2330      2336      2334
      2339      2336      2346      2339      2342      2340      2344      2348
      2332      2333      2332      2334      2350      2334      2350      2352
      2334      2335      2336      2337      2336      2338      2340      2341
      2346      2347      2342      2343      2351      2350      2340      2339
      2344      2342      2348      2346      2348      2349      2344      2345
      2356      2354      2359      2356      2361      2359      2352      2353
      2352      2354      2364      2354      2364      2366      2354      2355
      2356      2357      2356      2358      2361      2362      2361      2363
      2364      2365      2359      2360      2370      2368      2373      2370
      2366      2367      2366      2368      2375      2368      2375      2377
      2368      2369      2370      2371      2370      2372      2373      2374
      2376      2375      2381      2379      2377      2378      2377      2379
      2385      2379      2385      2387      2379      2380      2381      2382
      2381      2383      2381      2384      2386      2385      2391      2389
      2394      2391      2396      2394      2387      2388      2387      2389
      2399      2389      2399      2401      2389      2390      2391      2392
      2391      2393      2396      2397      2396      2398      2399      2400
      2394      2395      2405      2403      2408      2405      2411      2408
      2414      2411      2416      2414      2420      2416      2401      2402
      2401      2403      2423      2403      2423      2425      2403      2404
      2405      2406      2405      2407      2408      2409      2408      2410
      2411      2412      2411      2413      2414      2415      2417      2418
      2417      2419      2420      2421      2420      2422      2424      2423
      2416      2417      2429      2427      2432      2429      2434      2432
      2438      2432      2425      2426      2425      2427      2442      2427
      2442      2444      2427      2428      2429      2430      2429      2431
      2432      2433      2434      2435      2434      2436      2434      2437
      2438      2439      2438      2440      2438      2441      2443      2442
      2448      2446      2451      2448      2458      2451      2454      2452
      2456      2460      2444      2445      2444      2446      2462      2446
      2462      2464      2446      2447      2448      2449      2448      2450
      2452      2453      2458      2459      2454      2455      2463      2462
      2452      2451      2456      2454      2460      2458      2460      2461
      2456      2457      2468      2466      2471      2468      2474      2471
      2476      2474      2464      2465      2464      2466      2479      2466
      2479      2481      2466      2467      2468      2469      2468      2470
      2471      2472      2471      2473      2476      2477      2476      2478
      2480      2479      2474      2475      2485      2483      2488      2485
      2496      2488      2491      2489      2493      2498      2494      2493
      2481      2482      2481      2483      2500      2483      2500      2502
      2483      2484      2485      2486      2485      2487      2489      2490
      2496      2497      2491      2492      2498      2499      2494      2495
      2501      2500      2489      2488      2491      2493      2498      2496
      2506      2504      2502      2503      2502      2504      2510      2504
      2510      2512      2504      2505      2506      2507      2506      2508
      2506      2509      2511      2510      2516      2514      2519      2516
      2512      2513      2512      2514      2521      2514      2521      2523
      2514      2515      2516      2517      2516      2518      2519      2520
      2522      2521      2527      2525      2529      2527      2531      2527
      2523      2524      2523      2525      2535      2525      2535      2537
      2525      2526      2527      2528      2529      2530      2531      2532
      2531      2533      2531      2534      2536      2535      2541      2539
      2544      2541      2546      2544      2537      2538      2537      2539
      2547      2539      2547      2549      2539      2540      2541      2542
      2541      2543      2548      2547      2544      2545      2553      2551
      2556      2553      2559      2556      2560      2559      2549      2550
      2549      2551      2564      2551      2564      2566      2551      2552
      2553      2554      2553      2555      2556      2557      2556      2558
      2560      2561      2560      2562      2560      2563      2565      2564
      2570      2568      2573      2570      2575      2573      2566      2567
      2566      2568      2576      2568      2576      2578      2568      2569
      2570      2571      2570      2572      2577      2576      2573      2574
      2582      2580      2585      2582      2588      2585      2591      2588
      2593      2591      2597      2593      2578      2579      2578      2580
      2600      2580      2600      2602      2580      2581      2582      2583
      2582      2584      2585      2586      2585      2587      2588      2589
      2588      2590      2591      2592      2594      2595      2594      2596
      2597      2598      2597      2599      2601      2600      2593      2594
      2606      2604      2608      2606      2612      2606      2602      2603
      2602      2604      2616      2604      2616      2618      2604      2605
      2606      2607      2608      2609      2608      2610      2608      2611
      2612      2613      2612      2614      2612      2615      2617      2616
      2622      2620      2625      2622      2627      2625      2631      2625
      2618      2619      2618      2620      2635      2620      2635      2637
      2620      2621      2622      2623      2622      2624      2625      2626
      2627      2628      2627      2629      2627      2630      2631      2632
      2631      2633      2631      2634      2636      2635      2641      2639
      2644      2641      2646      2644      2650      2644      2637      2638
      2637      2639      2654      2639      2654      2656      2639      2640
      2641      2642      2641      2643      2644      2645      2646      2647
      2646      2648      2646      2649      2650      2651      2650      2652
      2650      2653      2655      2654      2660      2658      2663      2660
      2666      2663      2669      2666      2672      2669      2656      2657
      2656      2658      2676      2658      2676      2678      2658      2659
      2660      2661      2660      2662      2663      2664      2663      2665
      2666      2667      2666      2668      2669      2670      2669      2671
      2677      2676      2672      2673      2672      2674      2672      2675
      2682      2680      2685      2682      2693      2685      2688      2686
      2690      2695      2691      2690      2678      2679      2678      2680
      2697      2680      2697      2699      2680      2681      2682      2683
      2682      2684      2686      2687      2693      2694      2688      2689
      2695      2696      2691      2692      2698      2697      2686      2685
      2688      2690      2695      2693      2703      2701      2705      2703
      2707      2703      2699      2700      2699      2701      2711      2701
      2711      2713      2701      2702      2703      2704      2705      2706
      2707      2708      2707      2709      2707      2710      2712      2711
      2717      2715      2720      2717      2723      2720      2725      2723
      2713      2714      2713      2715      2726      2715      2726      2728
      2715      2716      2717      2718      2717      2719      2720      2721
      2720      2722      2727      2726      2723      2724      2732      2730
      2735      2732      2743      2735      2738      2736      2740      2745
      2741      2740      2728      2729      2728      2730      2747      2730
      2747      2749      2730      2731      2732      2733      2732      2734
      2736      2737      2743      2744      2738      2739      2745      2746
      2741      2742      2748      2747      2736      2735      2738      2740
      2745      2743      2753      2751      2756      2753      2749      2750
      2749      2751      2758      2751      2758      2760      2751      2752
      2753      2754      2753      2755      2756      2757      2759      2758
      2764      2762      2767      2764      2770      2767      2772      2770
      2760      2761      2760      2762      2773      2762      2773      2775
      2762      2763      2764      2765      2764      2766      2767      2768
      2767      2769      2774      2773      2770      2771      2787      2779
      2787      2789      2775      2779      2779      2781      2781      2784
      2784      2776      2775      2776      2780      2779      2785      2784
      2786      2784      2777      2776      2778      2776      2782      2781
      2783      2781      2788      2787      2793      2791      2798      2793
      2796      2798      2799      2796      2801      2802      2789      2790
      2789      2791      2804      2791      2804      2806      2791      2792
      2793      2794      2793      2795      2796      2797      2802      2803
      2799      2800      2805      2804      2798      2802      2799      2801
      2810      2808      2813      2810      2816      2813      2818      2816
      2806      2807      2806      2808      2819      2808      2819      2821
      2808      2809      2810      2811      2810      2812      2813      2814
      2813      2815      2820      2819      2816      2817      2825      2823
      2828      2825      2821      2822      2821      2823      2830      2823
      2830      2832      2823      2824      2825      2826      2825      2827
      2828      2829      2831      2830      2836      2834      2839      2836
      2842      2839      2845      2842      2847      2845      2851      2847
      2832      2833      2832      2834      2854      2834      2854      2856
      2834      2835      2836      2837      2836      2838      2839      2840
      2839      2841      2842      2843      2842      2844      2845      2846
      2848      2849      2848      2850      2851      2852      2851      2853
      2855      2854      2847      2848      2860      2858      2862      2860
      2864      2860      2856      2857      2856      2858      2868      2858
      2868      2870      2858      2859      2860      2861      2862      2863
      2864      2865      2864      2866      2864      2867      2869      2868
      2874      2872      2877      2874      2879      2877      2870      2871
      2870      2872      2882      2872      2882      2884      2872      2873
      2874      2875      2874      2876      2879      2880      2879      2881
      2882      2883      2877      2878      2888      2886      2890      2888
      2892      2888      2884      2885      2884      2886      2896      2886
      2896      2898      2886      2887      2888      2889      2890      2891
      2892      2893      2892      2894      2892      2895      2897      2896
      2902      2900      2905      2902      2907      2905      2898      2899
      2898      2900      2908      2900      2908      2910      2900      2901
      2902      2903      2902      2904      2909      2908      2905      2906
      2914      2912      2920      2914      2916      2914      2923      2920
      2910      2911      2910      2912      2927      2912      2927      2929
      2912      2913      2914      2915      2920      2921      2920      2922
      2916      2917      2916      2918      2916      2919      2923      2924
      2923      2925      2923      2926      2928      2927      2933      2931
      2936      2933      2938      2936      2942      2936      2929      2930
      2929      2931      2946      2931      2946      2948      2931      2932
      2933      2934      2933      2935      2936      2937      2938      2939
      2938      2940      2938      2941      2942      2943      2942      2944
      2942      2945      2947      2946      2952      2950      2955      2952
      2958      2955      2960      2958      2948      2949      2948      2950
      2961      2950      2961      2963      2950      2951      2952      2953
      2952      2954      2955      2956      2955      2957      2962      2961
      2958      2959      2967      2965      2969      2967      2971      2967
      2963      2964      2963      2965      2975      2965      2975      2977
      2965      2966      2967      2968      2969      2970      2971      2972
      2971      2973      2971      2974      2976      2975      2981      2979
      2984      2981      2986      2984      2990      2984      2977      2978
      2977      2979      2994      2979      2994      2996      2979      2980
      2981      2982      2981      2983      2984      2985      2986      2987
      2986      2988      2986      2989      2990      2991      2990      2992
      2990      2993      2995      2994      3000      2998      3003      3000
      3006      3003      3009      3006      3012      3009      2996      2997
      2996      2998      3016      2998      3016      3018      2998      2999
      3000      3001      3000      3002      3003      3004      3003      3005
      3006      3007      3006      3008      3009      3010      3009      3011
      3017      3016      3012      3013      3012      3014      3012      3015
      3022      3020      3025      3022      3028      3025      3031      3028
      3033      3031      3037      3033      3018      3019      3018      3020
      3040      3020      3040      3042      3020      3021      3022      3023
      3022      3024      3025      3026      3025      3027      3028      3029
      3028      3030      3031      3032      3034      3035      3034      3036
      3037      3038      3037      3039      3041      3040      3033      3034
      3046      3044      3049      3046      3052      3049      3055      3052
      3057      3055      3061      3057      3042      3043      3042      3044
      3064      3044      3044      3045      3046      3047      3046      3048
      3049      3050      3049      3051      3052      3053      3052      3054
      3055      3056      3058      3059      3058      3060      3061      3062
      3061      3063      3057      3058      3064      3066      3064      3065
      3068      3067      3069      3067      3070      3067      3073      3071
      3076      3073      3079      3076      3082      3079      3085      3082
      3067      3071      3089      3071      3089      3091      3071      3072
      3073      3074      3073      3075      3076      3077      3076      3078
      3079      3080      3079      3081      3082      3083      3082      3084
      3090      3089      3085      3086      3085      3087      3085      3088
      3095      3093      3098      3095      3101      3098      3104      3101
      3106      3104      3110      3106      3091      3092      3091      3093
      3113      3093      3113      3115      3093      3094      3095      3096
      3095      3097      3098      3099      3098      3100      3101      3102
      3101      3103      3104      3105      3107      3108      3107      3109
      3110      3111      3110      3112      3114      3113      3106      3107
      3119      3117      3122      3119      3115      3116      3115      3117
      3124      3117      3124      3126      3117      3118      3119      3120
      3119      3121      3122      3123      3125      3124      3130      3128
      3126      3127      3126      3128      3134      3128      3134      3136
      3128      3129      3130      3131      3130      3132      3130      3133
      3135      3134      3140      3138      3142      3140      3146      3140
      3136      3137      3136      3138      3150      3138      3150      3152
      3138      3139      3140      3141      3142      3143      3142      3144
      3142      3145      3146      3147      3146      3148      3146      3149
      3151      3150      3156      3154      3152      3153      3152      3154
      3160      3154      3160      3162      3154      3155      3156      3157
      3156      3158      3156      3159      3161      3160      3166      3164
      3169      3166      3162      3163      3162      3164      3171      3164
      3171      3173      3164      3165      3166      3167      3166      3168
      3169      3170      3172      3171      3177      3175      3180      3177
      3173      3174      3173      3175      3182      3175      3182      3184
      3175      3176      3177      3178      3177      3179      3180      3181
      3183      3182      3188      3186      3190      3188      3194      3188
      3184      3185      3184      3186      3198      3186      3198      3200
      3186      3187      3188      3189      3190      3191      3190      3192
      3190      3193      3194      3195      3194      3196      3194      3197
      3199      3198      3204      3202      3206      3204      3210      3204
      3200      3201      3200      3202      3214      3202      3214      3216
      3202      3203      3204      3205      3206      3207      3206      3208
      3206      3209      3210      3211      3210      3212      3210      3213
      3215      3214      3220      3218      3223      3220      3226      3223
      3229      3226      3232      3229      3216      3217      3216      3218
      3236      3218      3236      3238      3218      3219      3220      3221
      3220      3222      3223      3224      3223      3225      3226      3227
      3226      3228      3229      3230      3229      3231      3237      3236
      3232      3233      3232      3234      3232      3235      3242      3240
      3245      3242      3248      3245      3250      3248      3238      3239
      3238      3240      3253      3240      3253      3255      3240      3241
      3242      3243      3242      3244      3245      3246      3245      3247
      3250      3251      3250      3252      3254      3253      3248      3249
      3259      3257      3262      3259      3265      3262      3268      3265
      3271      3268      3255      3256      3255      3257      3275      3257
      3275      3277      3257      3258      3259      3260      3259      3261
      3262      3263      3262      3264      3265      3266      3265      3267
      3268      3269      3268      3270      3276      3275      3271      3272
      3271      3273      3271      3274      3281      3279      3284      3281
      3286      3284      3290      3284      3277      3278      3277      3279
      3294      3279      3294      3296      3279      3280      3281      3282
      3281      3283      3284      3285      3286      3287      3286      3288
      3286      3289      3290      3291      3290      3292      3290      3293
      3295      3294      3300      3298      3296      3297      3296      3298
      3304      3298      3304      3306      3298      3299      3300      3301
      3300      3302      3300      3303      3305      3304      3310      3308
      3313      3310      3316      3313      3318      3316      3306      3307
      3306      3308      3319      3308      3319      3321      3308      3309
      3310      3311      3310      3312      3313      3314      3313      3315
      3320      3319      3316      3317      3325      3323      3327      3325
      3331      3325      3321      3322      3321      3323      3335      3323
      3335      3337      3323      3324      3325      3326      3327      3328
      3327      3329      3327      3330      3331      3332      3331      3333
      3331      3334      3336      3335      3341      3339      3347      3341
      3343      3341      3350      3347      3337      3338      3337      3339
      3354      3339      3354      3356      3339      3340      3341      3342
      3347      3348      3347      3349      3343      3344      3343      3345
      3343      3346      3350      3351      3350      3352      3350      3353
      3355      3354      3360      3358      3363      3360      3365      3363
      3369      3363      3356      3357      3356      3358      3373      3358
      3373      3375      3358      3359      3360      3361      3360      3362
      3363      3364      3365      3366      3365      3367      3365      3368
      3369      3370      3369      3371      3369      3372      3374      3373
      3379      3377      3382      3379      3385      3382      3388      3385
      3391      3388      3375      3376      3375      3377      3395      3377
      3395      3397      3377      3378      3379      3380      3379      3381
      3382      3383      3382      3384      3385      3386      3385      3387
      3388      3389      3388      3390      3396      3395      3391      3392
      3391      3393      3391      3394      3401      3399      3404      3401
      3407      3404      3410      3407      3413      3410      3397      3398
      3397      3399      3417      3399      3417      3419      3399      3400
      3401      3402      3401      3403      3404      3405      3404      3406
      3407      3408      3407      3409      3410      3411      3410      3412
      3418      3417      3413      3414      3413      3415      3413      3416
      3423      3421      3426      3423      3429      3426      3431      3429
      3419      3420      3419      3421      3434      3421      3434      3436
      3421      3422      3423      3424      3423      3425      3426      3427
      3426      3428      3431      3432      3431      3433      3435      3434
      3429      3430      3440      3438      3443      3440      3446      3443
      3448      3446      3436      3437      3436      3438      3451      3438
      3451      3453      3438      3439      3440      3441      3440      3442
      3443      3444      3443      3445      3448      3449      3448      3450
      3452      3451      3446      3447      3457      3455      3453      3454
      3453      3455      3461      3455      3461      3463      3455      3456
      3457      3458      3457      3459      3457      3460      3462      3461
      3467      3465      3463      3464      3463      3465      3471      3465
      3471      3473      3465      3466      3467      3468      3467      3469
      3467      3470      3472      3471      3477      3475      3480      3477
      3482      3480      3486      3480      3473      3474      3473      3475
      3490      3475      3490      3492      3475      3476      3477      3478
      3477      3479      3480      3481      3482      3483      3482      3484
      3482      3485      3486      3487      3486      3488      3486      3489
      3491      3490      3496      3494      3499      3496      3502      3499
      3504      3502      3492      3493      3492      3494      3505      3494
      3505      3507      3494      3495      3496      3497      3496      3498
      3499      3500      3499      3501      3506      3505      3502      3503
      3511      3509      3514      3511      3517      3514      3520      3517
      3522      3520      3526      3522      3507      3508      3507      3509
[truncated: 714,594 more chars]
