# Supplementary material for: Mapping the Interactions Among Class IIa Histone Deacetylases and Myocyte Enhancer Factor 2s
Source: J Chem Inf Model. 2025 Jun 6;65(12):6249–60. doi: 10.1021/acs.jcim.5c00858 (PMC12199305; doi:10.1021/acs.jcim.5c00858)
Supplement: Supplementary file 6 [file ci5c00858_si_006.zip › Average_Structures/HDAC7_MEF2C.pdb]

REMARK  GENERATED BY CHARMM-GUI (HTTP://WWW.CHARMM-GUI.ORG) V3.7 ON APR, 06. 2025. JOB
REMARK  READ PDB, MANIPULATE STRUCTURE IF NEEDED, AND GENERATE TOPOLOGY FILE          
REMARK   DATE:     4/ 6/25      8:11:50      CREATED BY USER: charmm-gui              
ATOM      1  N   GLY P   2     -16.294   8.945 -23.452  1.00  8.75      PROA
ATOM      2  HT1 GLY P   2     -15.867   9.062 -24.393  1.00  0.00      PROA
ATOM      3  HT2 GLY P   2     -16.709   9.848 -23.145  1.00  0.00      PROA
ATOM      4  HT3 GLY P   2     -17.037   8.219 -23.497  1.00  0.00      PROA
ATOM      5  CA  GLY P   2     -16.085   8.861 -23.258  1.00  8.05      PROA
ATOM      6  HA1 GLY P   2     -15.428   9.625 -23.542  1.00  0.00      PROA
ATOM      7  HA2 GLY P   2     -15.938   7.936 -23.724  1.00  0.00      PROA
ATOM      8  C   GLY P   2     -15.825   8.735 -22.817  1.00  7.22      PROA
ATOM      9  O   GLY P   2     -15.829   8.693 -22.635  1.00  7.19      PROA
ATOM     10  N   ARG P   3     -15.583   8.671 -22.632  1.00  6.82      PROA
ATOM     11  HN  ARG P   3     -14.858   8.736 -23.217  1.00  0.00      PROA
ATOM     12  CA  ARG P   3     -15.304   8.549 -22.205  1.00  6.28      PROA
ATOM     13  HA  ARG P   3     -15.689   7.814 -21.570  1.00  0.00      PROA
ATOM     14  CB  ARG P   3     -15.223   8.475 -22.460  1.00  6.70      PROA
ATOM     15  HB1 ARG P   3     -14.718   7.504 -22.313  1.00  0.00      PROA
ATOM     16  HB2 ARG P   3     -14.482   9.244 -22.743  1.00  0.00      PROA
ATOM     17  CG  ARG P   3     -15.579   8.390 -22.999  1.00  7.41      PROA
ATOM     18  HG1 ARG P   3     -15.560   9.416 -23.344  1.00  0.00      PROA
ATOM     19  HG2 ARG P   3     -16.510   8.123 -22.513  1.00  0.00      PROA
ATOM     20  CD  ARG P   3     -15.637   8.254 -23.277  1.00  7.97      PROA
ATOM     21  HD1 ARG P   3     -15.475   7.200 -23.026  1.00  0.00      PROA
ATOM     22  HD2 ARG P   3     -14.824   8.671 -23.881  1.00  0.00      PROA
ATOM     23  NE  ARG P   3     -15.815   8.220 -23.471  1.00  8.56      PROA
ATOM     24  HE  ARG P   3     -16.435   8.920 -23.298  1.00  0.00      PROA
ATOM     25  CZ  ARG P   3     -15.934   8.089 -23.713  1.00  9.23      PROA
ATOM     26  NH1 ARG P   3     -15.909   7.973 -23.821  1.00  9.49      PROA
ATOM     27 HH11 ARG P   3     -16.246   7.048 -23.648  1.00  0.00      PROA
ATOM     28 HH12 ARG P   3     -15.416   8.175 -24.667  1.00  0.00      PROA
ATOM     29  NH2 ARG P   3     -16.086   8.080 -23.863  1.00  9.91      PROA
ATOM     30 HH21 ARG P   3     -15.968   8.573 -24.725  1.00  0.00      PROA
ATOM     31 HH22 ARG P   3     -16.916   7.545 -23.703  1.00  0.00      PROA
ATOM     32  C   ARG P   3     -14.920   8.645 -21.425  1.00  5.64      PROA
ATOM     33  O   ARG P   3     -14.793   8.751 -21.177  1.00  5.77      PROA
ATOM     34  N   LYS P   4     -14.723   8.612 -21.021  1.00  5.29      PROA
ATOM     35  HN  LYS P   4     -14.691   7.711 -20.972  1.00  0.00      PROA
ATOM     36  CA  LYS P   4     -14.362   8.692 -20.278  1.00  4.97      PROA
ATOM     37  HA  LYS P   4     -14.823   9.273 -19.608  1.00  0.00      PROA
ATOM     38  CB  LYS P   4     -14.409   8.652 -20.332  1.00  5.48      PROA
ATOM     39  HB1 LYS P   4     -15.400   8.808 -19.894  1.00  0.00      PROA
ATOM     40  HB2 LYS P   4     -14.065   7.624 -20.179  1.00  0.00      PROA
ATOM     41  CG  LYS P   4     -14.550   8.637 -20.930  1.00  6.36      PROA
ATOM     42  HG1 LYS P   4     -15.263   7.813 -20.921  1.00  0.00      PROA
ATOM     43  HG2 LYS P   4     -13.582   8.336 -21.330  1.00  0.00      PROA
ATOM     44  CD  LYS P   4     -14.577   8.676 -20.991  1.00  7.04      PROA
ATOM     45  HD1 LYS P   4     -13.624   8.884 -21.464  1.00  0.00      PROA
ATOM     46  HD2 LYS P   4     -14.977   9.528 -20.453  1.00  0.00      PROA
ATOM     47  CE  LYS P   4     -14.776   8.702 -21.274  1.00  7.97      PROA
ATOM     48  HE1 LYS P   4     -15.442   9.448 -20.875  1.00  0.00      PROA
ATOM     49  HE2 LYS P   4     -15.144   7.690 -21.245  1.00  0.00      PROA
ATOM     50  NZ  LYS P   4     -14.844   8.735 -21.485  1.00  8.65      PROA
ATOM     51  HZ1 LYS P   4     -14.350   8.072 -22.116  1.00  0.00      PROA
ATOM     52  HZ2 LYS P   4     -14.628   9.712 -21.770  1.00  0.00      PROA
ATOM     53  HZ3 LYS P   4     -15.870   8.575 -21.548  1.00  0.00      PROA
ATOM     54  C   LYS P   4     -13.957   8.763 -19.500  1.00  4.21      PROA
ATOM     55  O   LYS P   4     -14.111   8.723 -19.379  1.00  4.23      PROA
ATOM     56  N   LYS P   5     -13.420   8.859 -18.934  1.00  3.95      PROA
ATOM     57  HN  LYS P   5     -12.673   9.025 -19.444  1.00  0.00      PROA
ATOM     58  CA  LYS P   5     -12.983   8.929 -18.152  1.00  3.53      PROA
ATOM     59  HA  LYS P   5     -13.778   8.706 -17.474  1.00  0.00      PROA
ATOM     60  CB  LYS P   5     -12.552   8.716 -17.905  1.00  4.09      PROA
ATOM     61  HB1 LYS P   5     -12.633   8.452 -16.866  1.00  0.00      PROA
ATOM     62  HB2 LYS P   5     -11.573   9.045 -18.204  1.00  0.00      PROA
ATOM     63  CG  LYS P   5     -12.879   8.430 -18.291  1.00  4.87      PROA
ATOM     64  HG1 LYS P   5     -12.133   8.301 -19.071  1.00  0.00      PROA
ATOM     65  HG2 LYS P   5     -13.587   9.222 -18.522  1.00  0.00      PROA
ATOM     66  CD  LYS P   5     -13.034   8.220 -18.349  1.00  5.46      PROA
ATOM     67  HD1 LYS P   5     -13.942   8.687 -18.027  1.00  0.00      PROA
ATOM     68  HD2 LYS P   5     -12.578   7.571 -17.630  1.00  0.00      PROA
ATOM     69  CE  LYS P   5     -13.252   7.869 -18.587  1.00  6.35      PROA
ATOM     70  HE1 LYS P   5     -14.253   8.119 -18.273  1.00  0.00      PROA
ATOM     71  HE2 LYS P   5     -12.790   7.058 -18.048  1.00  0.00      PROA
ATOM     72  NZ  LYS P   5     -13.358   7.669 -18.841  1.00  7.02      PROA
ATOM     73  HZ1 LYS P   5     -12.968   8.015 -19.741  1.00  0.00      PROA
ATOM     74  HZ2 LYS P   5     -14.397   7.685 -18.884  1.00  0.00      PROA
ATOM     75  HZ3 LYS P   5     -13.033   6.695 -18.674  1.00  0.00      PROA
ATOM     76  C   LYS P   5     -12.517   9.400 -17.383  1.00  3.00      PROA
ATOM     77  O   LYS P   5     -12.134   9.611 -17.236  1.00  3.18      PROA
ATOM     78  N   ILE P   6     -12.542   9.579 -16.866  1.00  2.96      PROA
ATOM     79  HN  ILE P   6     -13.396   9.319 -16.512  1.00  0.00      PROA
ATOM     80  CA  ILE P   6     -12.144  10.045 -16.095  1.00  3.00      PROA
ATOM     81  HA  ILE P   6     -11.488  10.845 -16.390  1.00  0.00      PROA
ATOM     82  CB  ILE P   6     -12.562  10.184 -15.945  1.00  3.96      PROA
ATOM     83  HB  ILE P   6     -13.325   9.381 -15.971  1.00  0.00      PROA
ATOM     84  CG2 ILE P   6     -12.352  10.322 -15.338  1.00  4.56      PROA
ATOM     85 HG21 ILE P   6     -11.443  10.959 -15.384  1.00  0.00      PROA
ATOM     86 HG22 ILE P   6     -12.099   9.382 -14.803  1.00  0.00      PROA
ATOM     87 HG23 ILE P   6     -13.141  10.870 -14.780  1.00  0.00      PROA
ATOM     88  CG1 ILE P   6     -13.112  10.185 -16.468  1.00  4.63      PROA
ATOM     89 HG11 ILE P   6     -13.950   9.863 -15.848  1.00  0.00      PROA
ATOM     90 HG12 ILE P   6     -12.750   9.382 -17.111  1.00  0.00      PROA
ATOM     91  CD  ILE P   6     -13.346  10.441 -16.788  1.00  5.26      PROA
ATOM     92  HD1 ILE P   6     -12.643  10.823 -17.559  1.00  0.00      PROA
ATOM     93  HD2 ILE P   6     -13.836  11.307 -16.294  1.00  0.00      PROA
ATOM     94  HD3 ILE P   6     -14.113   9.812 -17.288  1.00  0.00      PROA
ATOM     95  C   ILE P   6     -11.348  10.123 -15.114  1.00  2.45      PROA
ATOM     96  O   ILE P   6     -11.290   9.415 -14.512  1.00  2.50      PROA
ATOM     97  N   GLN P   7     -10.709  10.990 -14.933  1.00  2.24      PROA
ATOM     98  HN  GLN P   7     -10.752  11.748 -15.574  1.00  0.00      PROA
ATOM     99  CA  GLN P   7      -9.914  11.192 -14.032  1.00  1.96      PROA
ATOM    100  HA  GLN P   7      -9.496  10.248 -13.715  1.00  0.00      PROA
ATOM    101  CB  GLN P   7      -9.009  11.964 -14.492  1.00  2.32      PROA
ATOM    102  HB1 GLN P   7      -8.215  11.977 -13.721  1.00  0.00      PROA
ATOM    103  HB2 GLN P   7      -9.480  12.963 -14.554  1.00  0.00      PROA
ATOM    104  CG  GLN P   7      -8.518  11.839 -15.386  1.00  2.98      PROA
ATOM    105  HG1 GLN P   7      -7.720  12.604 -15.381  1.00  0.00      PROA
ATOM    106  HG2 GLN P   7      -9.270  12.084 -16.159  1.00  0.00      PROA
ATOM    107  CD  GLN P   7      -8.203  11.261 -15.627  1.00  3.47      PROA
ATOM    108  OE1 GLN P   7      -8.125  10.976 -15.688  1.00  3.83      PROA
ATOM    109  NE2 GLN P   7      -8.009  11.081 -15.785  1.00  4.12      PROA
ATOM    110 HE21 GLN P   7      -7.128  10.825 -15.387  1.00  0.00      PROA
ATOM    111 HE22 GLN P   7      -8.260  10.753 -16.696  1.00  0.00      PROA
ATOM    112  C   GLN P   7     -10.375  11.671 -12.792  1.00  1.60      PROA
ATOM    113  O   GLN P   7     -11.166  12.361 -12.728  1.00  1.71      PROA
ATOM    114  N   ILE P   8      -9.882  11.307 -11.759  1.00  1.45      PROA
ATOM    115  HN  ILE P   8      -9.163  10.622 -11.792  1.00  0.00      PROA
ATOM    116  CA  ILE P   8     -10.166  11.704 -10.488  1.00  1.25      PROA
ATOM    117  HA  ILE P   8     -11.234  11.845 -10.410  1.00  0.00      PROA
ATOM    118  CB  ILE P   8      -9.713  10.696  -9.534  1.00  1.34      PROA
ATOM    119  HB  ILE P   8     -10.038   9.741  -9.982  1.00  0.00      PROA
ATOM    120  CG2 ILE P   8      -9.030  10.548  -9.273  1.00  1.84      PROA
ATOM    121 HG21 ILE P   8      -8.290  11.243  -9.724  1.00  0.00      PROA
ATOM    122 HG22 ILE P   8      -8.743   9.507  -9.533  1.00  0.00      PROA
ATOM    123 HG23 ILE P   8      -9.011  10.677  -8.170  1.00  0.00      PROA
ATOM    124  CG1 ILE P   8      -9.905  10.407  -8.720  1.00  1.66      PROA
ATOM    125 HG11 ILE P   8      -9.835  11.326  -8.119  1.00  0.00      PROA
ATOM    126 HG12 ILE P   8      -9.060   9.738  -8.500  1.00  0.00      PROA
ATOM    127  CD  ILE P   8     -10.736   9.891  -8.260  1.00  1.94      PROA
ATOM    128  HD1 ILE P   8     -10.778   8.840  -8.618  1.00  0.00      PROA
ATOM    129  HD2 ILE P   8     -11.689  10.396  -8.527  1.00  0.00      PROA
ATOM    130  HD3 ILE P   8     -10.613   9.885  -7.156  1.00  0.00      PROA
ATOM    131  C   ILE P   8      -9.678  13.073 -10.209  1.00  1.22      PROA
ATOM    132  O   ILE P   8      -8.669  13.459 -10.604  1.00  1.35      PROA
ATOM    133  N   THR P   9     -10.409  13.874  -9.536  1.00  1.24      PROA
ATOM    134  HN  THR P   9     -11.284  13.572  -9.168  1.00  0.00      PROA
ATOM    135  CA  THR P   9     -10.080  15.227  -9.244  1.00  1.32      PROA
ATOM    136  HA  THR P   9      -9.092  15.412  -9.639  1.00  0.00      PROA
ATOM    137  CB  THR P   9     -11.024  16.176  -9.814  1.00  1.58      PROA
ATOM    138  HB  THR P   9     -11.943  15.718  -9.457  1.00  0.00      PROA
ATOM    139  OG1 THR P   9     -11.249  16.452 -10.256  1.00  2.18      PROA
ATOM    140  HG1 THR P   9     -11.017  15.939 -11.034  1.00  0.00      PROA
ATOM    141  CG2 THR P   9     -11.369  16.819  -9.955  1.00  1.91      PROA
ATOM    142 HG21 THR P   9     -10.786  17.411 -10.692  1.00  0.00      PROA
ATOM    143 HG22 THR P   9     -11.463  17.411  -9.019  1.00  0.00      PROA
ATOM    144 HG23 THR P   9     -12.378  16.622 -10.376  1.00  0.00      PROA
ATOM    145  C   THR P   9      -9.942  15.460  -7.783  1.00  1.18      PROA
ATOM    146  O   THR P   9     -10.691  14.965  -6.995  1.00  1.17      PROA
ATOM    147  N   ARG P  10      -8.940  16.217  -7.374  1.00  1.16      PROA
ATOM    148  HN  ARG P  10      -8.297  16.588  -8.037  1.00  0.00      PROA
ATOM    149  CA  ARG P  10      -8.654  16.587  -6.017  1.00  1.09      PROA
ATOM    150  HA  ARG P  10      -8.618  15.691  -5.416  1.00  0.00      PROA
ATOM    151  CB  ARG P  10      -7.310  17.317  -5.987  1.00  1.13      PROA
ATOM    152  HB1 ARG P  10      -7.391  18.196  -6.659  1.00  0.00      PROA
ATOM    153  HB2 ARG P  10      -6.543  16.623  -6.389  1.00  0.00      PROA
ATOM    154  CG  ARG P  10      -6.817  17.815  -4.636  1.00  1.11      PROA
ATOM    155  HG1 ARG P  10      -6.597  16.929  -4.005  1.00  0.00      PROA
ATOM    156  HG2 ARG P  10      -7.637  18.398  -4.167  1.00  0.00      PROA
ATOM    157  CD  ARG P  10      -5.679  18.618  -4.660  1.00  1.23      PROA
ATOM    158  HD1 ARG P  10      -5.912  19.572  -5.180  1.00  0.00      PROA
ATOM    159  HD2 ARG P  10      -4.863  18.084  -5.191  1.00  0.00      PROA
ATOM    160  NE  ARG P  10      -5.181  18.959  -3.323  1.00  1.16      PROA
ATOM    161  HE  ARG P  10      -4.875  18.204  -2.745  1.00  0.00      PROA
ATOM    162  CZ  ARG P  10      -5.104  20.142  -2.831  1.00  1.22      PROA
ATOM    163  NH1 ARG P  10      -5.592  21.174  -3.387  1.00  1.39      PROA
ATOM    164 HH11 ARG P  10      -6.196  21.077  -4.178  1.00  0.00      PROA
ATOM    165 HH12 ARG P  10      -5.372  22.083  -3.034  1.00  0.00      PROA
ATOM    166  NH2 ARG P  10      -4.480  20.297  -1.721  1.00  1.22      PROA
ATOM    167 HH21 ARG P  10      -4.070  19.508  -1.263  1.00  0.00      PROA
ATOM    168 HH22 ARG P  10      -4.404  21.207  -1.313  1.00  0.00      PROA
ATOM    169  C   ARG P  10      -9.734  17.398  -5.355  1.00  1.11      PROA
ATOM    170  O   ARG P  10     -10.300  18.273  -5.932  1.00  1.23      PROA
ATOM    171  N   ILE P  11     -10.059  17.111  -4.115  1.00  1.10      PROA
ATOM    172  HN  ILE P  11      -9.607  16.370  -3.626  1.00  0.00      PROA
ATOM    173  CA  ILE P  11     -11.061  17.808  -3.361  1.00  1.18      PROA
ATOM    174  HA  ILE P  11     -11.816  18.151  -4.052  1.00  0.00      PROA
ATOM    175  CB  ILE P  11     -11.677  16.924  -2.323  1.00  1.26      PROA
ATOM    176  HB  ILE P  11     -10.944  16.832  -1.496  1.00  0.00      PROA
ATOM    177  CG2 ILE P  11     -12.577  17.199  -1.902  1.00  1.88      PROA
ATOM    178 HG21 ILE P  11     -13.414  16.936  -2.584  1.00  0.00      PROA
ATOM    179 HG22 ILE P  11     -12.593  18.296  -1.727  1.00  0.00      PROA
ATOM    180 HG23 ILE P  11     -12.723  16.665  -0.939  1.00  0.00      PROA
ATOM    181  CG1 ILE P  11     -11.950  15.801  -2.408  1.00  1.17      PROA
ATOM    182 HG11 ILE P  11     -11.006  15.289  -2.159  1.00  0.00      PROA
ATOM    183 HG12 ILE P  11     -12.179  15.674  -3.479  1.00  0.00      PROA
ATOM    184  CD  ILE P  11     -12.693  15.201  -1.923  1.00  1.42      PROA
ATOM    185  HD1 ILE P  11     -13.707  15.597  -2.143  1.00  0.00      PROA
ATOM    186  HD2 ILE P  11     -12.536  15.220  -0.823  1.00  0.00      PROA
ATOM    187  HD3 ILE P  11     -12.633  14.154  -2.291  1.00  0.00      PROA
ATOM    188  C   ILE P  11     -10.547  19.094  -2.764  1.00  1.18      PROA
ATOM    189  O   ILE P  11      -9.507  19.146  -2.151  1.00  1.17      PROA
ATOM    190  N   MET P  12     -11.275  20.184  -2.951  1.00  1.27      PROA
ATOM    191  HN  MET P  12     -12.124  20.146  -3.471  1.00  0.00      PROA
ATOM    192  CA  MET P  12     -10.941  21.476  -2.451  1.00  1.35      PROA
ATOM    193  HA  MET P  12      -9.870  21.596  -2.518  1.00  0.00      PROA
ATOM    194  CB  MET P  12     -11.642  22.544  -3.256  1.00  1.53      PROA
ATOM    195  HB1 MET P  12     -11.548  23.465  -2.651  1.00  0.00      PROA
ATOM    196  HB2 MET P  12     -12.701  22.228  -3.288  1.00  0.00      PROA
ATOM    197  CG  MET P  12     -11.413  22.849  -4.263  1.00  1.95      PROA
ATOM    198  HG1 MET P  12     -12.108  23.681  -4.483  1.00  0.00      PROA
ATOM    199  HG2 MET P  12     -11.678  21.984  -4.899  1.00  0.00      PROA
ATOM    200  SD  MET P  12     -10.329  23.211  -4.620  1.00  2.63      PROA
ATOM    201  CE  MET P  12     -10.400  23.670  -5.332  1.00  3.29      PROA
ATOM    202  HE1 MET P  12     -10.880  24.652  -5.133  1.00  0.00      PROA
ATOM    203  HE2 MET P  12     -11.021  23.129  -6.077  1.00  0.00      PROA
ATOM    204  HE3 MET P  12      -9.396  23.861  -5.767  1.00  0.00      PROA
ATOM    205  C   MET P  12     -11.204  21.666  -0.999  1.00  1.37      PROA
ATOM    206  O   MET P  12     -11.426  21.560  -0.526  1.00  2.07      PROA
ATOM    207  N   ASP P  13     -11.168  21.963  -0.259  1.00  1.36      PROA
ATOM    208  HN  ASP P  13     -10.589  22.668  -0.389  1.00  0.00      PROA
ATOM    209  CA  ASP P  13     -11.340  22.214   1.140  1.00  1.38      PROA
ATOM    210  HA  ASP P  13     -10.746  23.080   1.393  1.00  0.00      PROA
ATOM    211  CB  ASP P  13     -12.791  22.459   1.503  1.00  1.54      PROA
ATOM    212  HB1 ASP P  13     -13.215  21.463   1.737  1.00  0.00      PROA
ATOM    213  HB2 ASP P  13     -13.267  22.862   0.588  1.00  0.00      PROA
ATOM    214  CG  ASP P  13     -13.122  23.105   2.304  1.00  1.94      PROA
ATOM    215  OD1 ASP P  13     -13.207  23.383   2.647  1.00  2.51      PROA
ATOM    216  OD2 ASP P  13     -13.338  23.388   2.610  1.00  2.45      PROA
ATOM    217  C   ASP P  13     -10.660  21.198   2.031  1.00  1.28      PROA
ATOM    218  O   ASP P  13     -10.835  20.005   1.909  1.00  1.19      PROA
ATOM    219  N   GLU P  14      -9.835  21.661   2.966  1.00  1.33      PROA
ATOM    220  HN  GLU P  14      -9.711  22.642   3.087  1.00  0.00      PROA
ATOM    221  CA  GLU P  14      -9.063  20.850   3.867  1.00  1.29      PROA
ATOM    222  HA  GLU P  14      -8.475  20.159   3.281  1.00  0.00      PROA
ATOM    223  CB  GLU P  14      -8.161  21.736   4.711  1.00  1.48      PROA
ATOM    224  HB1 GLU P  14      -8.859  22.231   5.407  1.00  0.00      PROA
ATOM    225  HB2 GLU P  14      -7.766  22.469   3.988  1.00  0.00      PROA
ATOM    226  CG  GLU P  14      -7.377  21.521   5.279  1.00  1.88      PROA
ATOM    227  HG1 GLU P  14      -6.754  20.870   4.641  1.00  0.00      PROA
ATOM    228  HG2 GLU P  14      -7.803  20.939   6.115  1.00  0.00      PROA
ATOM    229  CD  GLU P  14      -6.471  22.332   5.886  1.00  2.15      PROA
ATOM    230  OE1 GLU P  14      -6.156  22.680   6.139  1.00  2.61      PROA
ATOM    231  OE2 GLU P  14      -6.063  22.624   6.123  1.00  2.50      PROA
ATOM    232  C   GLU P  14      -9.865  19.932   4.755  1.00  1.23      PROA
ATOM    233  O   GLU P  14      -9.540  18.777   4.921  1.00  1.15      PROA
ATOM    234  N   ARG P  15     -10.970  20.420   5.320  1.00  1.31      PROA
ATOM    235  HN  ARG P  15     -11.229  21.375   5.206  1.00  0.00      PROA
ATOM    236  CA  ARG P  15     -11.866  19.635   6.125  1.00  1.30      PROA
ATOM    237  HA  ARG P  15     -11.280  19.120   6.872  1.00  0.00      PROA
ATOM    238  CB  ARG P  15     -12.910  20.525   6.791  1.00  1.47      PROA
ATOM    239  HB1 ARG P  15     -13.710  20.556   6.037  1.00  0.00      PROA
ATOM    240  HB2 ARG P  15     -12.394  21.495   6.845  1.00  0.00      PROA
ATOM    241  CG  ARG P  15     -13.426  20.506   7.653  1.00  1.60      PROA
ATOM    242  HG1 ARG P  15     -14.337  19.943   7.394  1.00  0.00      PROA
ATOM    243  HG2 ARG P  15     -13.673  21.566   7.827  1.00  0.00      PROA
ATOM    244  CD  ARG P  15     -13.182  20.148   8.620  1.00  2.11      PROA
ATOM    245  HD1 ARG P  15     -12.826  21.003   9.233  1.00  0.00      PROA
ATOM    246  HD2 ARG P  15     -12.379  19.387   8.522  1.00  0.00      PROA
ATOM    247  NE  ARG P  15     -13.789  19.793   9.046  1.00  2.72      PROA
ATOM    248  HE  ARG P  15     -14.712  19.995   8.728  1.00  0.00      PROA
ATOM    249  CZ  ARG P  15     -13.742  19.308   9.680  1.00  3.50      PROA
ATOM    250  NH1 ARG P  15     -13.158  19.093  10.047  1.00  3.88      PROA
ATOM    251 HH11 ARG P  15     -12.492  19.767  10.366  1.00  0.00      PROA
ATOM    252 HH12 ARG P  15     -13.016  18.121  10.236  1.00  0.00      PROA
ATOM    253  NH2 ARG P  15     -14.309  19.023   9.959  1.00  4.26      PROA
ATOM    254 HH21 ARG P  15     -15.041  18.684   9.368  1.00  0.00      PROA
ATOM    255 HH22 ARG P  15     -14.395  18.951  10.953  1.00  0.00      PROA
ATOM    256  C   ARG P  15     -12.524  18.522   5.354  1.00  1.20      PROA
ATOM    257  O   ARG P  15     -12.634  17.405   5.818  1.00  1.16      PROA
ATOM    258  N   ASN P  16     -12.930  18.791   4.110  1.00  1.20      PROA
ATOM    259  HN  ASN P  16     -12.863  19.712   3.735  1.00  0.00      PROA
ATOM    260  CA  ASN P  16     -13.484  17.814   3.222  1.00  1.13      PROA
ATOM    261  HA  ASN P  16     -14.255  17.278   3.755  1.00  0.00      PROA
ATOM    262  CB  ASN P  16     -14.069  18.485   1.972  1.00  1.21      PROA
ATOM    263  HB1 ASN P  16     -13.532  18.037   1.114  1.00  0.00      PROA
ATOM    264  HB2 ASN P  16     -13.806  19.557   2.059  1.00  0.00      PROA
ATOM    265  CG  ASN P  16     -15.050  18.474   1.705  1.00  1.76      PROA
ATOM    266  OD1 ASN P  16     -15.436  18.033   2.256  1.00  2.37      PROA
ATOM    267  ND2 ASN P  16     -15.473  18.976   0.836  1.00  2.11      PROA
ATOM    268 HD21 ASN P  16     -16.453  18.911   0.649  1.00  0.00      PROA
ATOM    269 HD22 ASN P  16     -14.881  19.502   0.225  1.00  0.00      PROA
ATOM    270  C   ASN P  16     -12.486  16.742   2.843  1.00  1.01      PROA
ATOM    271  O   ASN P  16     -12.817  15.572   2.799  1.00  0.98      PROA
ATOM    272  N   ARG P  17     -11.212  17.106   2.619  1.00  0.98      PROA
ATOM    273  HN  ARG P  17     -10.946  18.064   2.544  1.00  0.00      PROA
ATOM    274  CA  ARG P  17     -10.142  16.145   2.471  1.00  0.89      PROA
ATOM    275  HA  ARG P  17     -10.444  15.434   1.716  1.00  0.00      PROA
ATOM    276  CB  ARG P  17      -8.808  16.809   2.065  1.00  0.93      PROA
ATOM    277  HB1 ARG P  17      -7.990  16.070   2.195  1.00  0.00      PROA
ATOM    278  HB2 ARG P  17      -8.623  17.673   2.738  1.00  0.00      PROA
ATOM    279  CG  ARG P  17      -8.793  17.303   0.622  1.00  0.97      PROA
ATOM    280  HG1 ARG P  17      -9.471  18.179   0.552  1.00  0.00      PROA
ATOM    281  HG2 ARG P  17      -9.187  16.490  -0.023  1.00  0.00      PROA
ATOM    282  CD  ARG P  17      -7.437  17.715   0.082  1.00  1.06      PROA
ATOM    283  HD1 ARG P  17      -7.523  18.026  -0.981  1.00  0.00      PROA
ATOM    284  HD2 ARG P  17      -6.713  16.878   0.177  1.00  0.00      PROA
ATOM    285  NE  ARG P  17      -6.930  18.858   0.861  1.00  1.14      PROA
ATOM    286  HE  ARG P  17      -6.395  18.647   1.677  1.00  0.00      PROA
ATOM    287  CZ  ARG P  17      -7.114  20.116   0.585  1.00  1.20      PROA
ATOM    288  NH1 ARG P  17      -7.863  20.538  -0.367  1.00  1.22      PROA
ATOM    289 HH11 ARG P  17      -8.347  19.885  -0.949  1.00  0.00      PROA
ATOM    290 HH12 ARG P  17      -7.962  21.520  -0.527  1.00  0.00      PROA
ATOM    291  NH2 ARG P  17      -6.502  21.009   1.295  1.00  1.31      PROA
ATOM    292 HH21 ARG P  17      -5.899  20.727   2.042  1.00  0.00      PROA
ATOM    293 HH22 ARG P  17      -6.632  21.981   1.097  1.00  0.00      PROA
ATOM    294  C   ARG P  17      -9.927  15.251   3.677  1.00  0.85      PROA
ATOM    295  O   ARG P  17      -9.795  14.051   3.537  1.00  0.81      PROA
ATOM    296  N   GLN P  18      -9.934  15.801   4.894  1.00  0.92      PROA
ATOM    297  HN  GLN P  18     -10.011  16.787   5.012  1.00  0.00      PROA
ATOM    298  CA  GLN P  18      -9.834  15.043   6.121  1.00  0.94      PROA
ATOM    299  HA  GLN P  18      -9.003  14.360   6.022  1.00  0.00      PROA
ATOM    300  CB  GLN P  18      -9.620  15.967   7.329  1.00  1.09      PROA
ATOM    301  HB1 GLN P  18      -9.765  15.357   8.244  1.00  0.00      PROA
ATOM    302  HB2 GLN P  18     -10.402  16.753   7.290  1.00  0.00      PROA
ATOM    303  CG  GLN P  18      -8.371  16.618   7.447  1.00  1.34      PROA
ATOM    304  HG1 GLN P  18      -8.265  16.954   8.499  1.00  0.00      PROA
ATOM    305  HG2 GLN P  18      -8.389  17.504   6.779  1.00  0.00      PROA
ATOM    306  CD  GLN P  18      -7.258  15.909   7.140  1.00  1.51      PROA
ATOM    307  OE1 GLN P  18      -6.740  15.442   6.869  1.00  1.70      PROA
ATOM    308  NE2 GLN P  18      -6.877  15.820   7.190  1.00  2.30      PROA
ATOM    309 HE21 GLN P  18      -6.611  15.112   7.844  1.00  0.00      PROA
ATOM    310 HE22 GLN P  18      -6.177  16.303   6.663  1.00  0.00      PROA
ATOM    311  C   GLN P  18     -10.974  14.090   6.387  1.00  0.92      PROA
ATOM    312  O   GLN P  18     -10.762  12.951   6.766  1.00  0.91      PROA
ATOM    313  N   VAL P  19     -12.220  14.514   6.159  1.00  0.97      PROA
ATOM    314  HN  VAL P  19     -12.404  15.460   5.905  1.00  0.00      PROA
ATOM    315  CA  VAL P  19     -13.386  13.668   6.256  1.00  1.02      PROA
ATOM    316  HA  VAL P  19     -13.333  13.136   7.194  1.00  0.00      PROA
ATOM    317  CB  VAL P  19     -14.659  14.482   6.188  1.00  1.16      PROA
ATOM    318  HB  VAL P  19     -14.565  15.204   5.350  1.00  0.00      PROA
ATOM    319  CG1 VAL P  19     -15.836  13.729   5.991  1.00  1.36      PROA
ATOM    320 HG11 VAL P  19     -15.879  12.891   6.719  1.00  0.00      PROA
ATOM    321 HG12 VAL P  19     -15.848  13.307   4.963  1.00  0.00      PROA
ATOM    322 HG13 VAL P  19     -16.728  14.375   6.140  1.00  0.00      PROA
ATOM    323  CG2 VAL P  19     -14.851  15.213   7.379  1.00  1.36      PROA
ATOM    324 HG21 VAL P  19     -13.998  15.906   7.543  1.00  0.00      PROA
ATOM    325 HG22 VAL P  19     -14.914  14.518   8.243  1.00  0.00      PROA
ATOM    326 HG23 VAL P  19     -15.785  15.810   7.310  1.00  0.00      PROA
ATOM    327  C   VAL P  19     -13.382  12.557   5.235  1.00  0.94      PROA
ATOM    328  O   VAL P  19     -13.642  11.406   5.538  1.00  0.99      PROA
ATOM    329  N   THR P  20     -13.014  12.868   3.987  1.00  0.88      PROA
ATOM    330  HN  THR P  20     -12.815  13.810   3.731  1.00  0.00      PROA
ATOM    331  CA  THR P  20     -12.872  11.900   2.918  1.00  0.85      PROA
ATOM    332  HA  THR P  20     -13.774  11.307   2.894  1.00  0.00      PROA
ATOM    333  CB  THR P  20     -12.650  12.553   1.568  1.00  0.87      PROA
ATOM    334  HB  THR P  20     -11.718  13.157   1.594  1.00  0.00      PROA
ATOM    335  OG1 THR P  20     -13.709  13.383   1.249  1.00  1.00      PROA
ATOM    336  HG1 THR P  20     -13.560  14.199   1.732  1.00  0.00      PROA
ATOM    337  CG2 THR P  20     -12.563  11.560   0.449  1.00  0.95      PROA
ATOM    338 HG21 THR P  20     -13.422  10.856   0.495  1.00  0.00      PROA
ATOM    339 HG22 THR P  20     -11.621  10.976   0.534  1.00  0.00      PROA
ATOM    340 HG23 THR P  20     -12.589  12.088  -0.528  1.00  0.00      PROA
ATOM    341  C   THR P  20     -11.778  10.896   3.191  1.00  0.77      PROA
ATOM    342  O   THR P  20     -11.944   9.711   2.980  1.00  0.80      PROA
ATOM    343  N   PHE P  21     -10.640  11.348   3.739  1.00  0.73      PROA
ATOM    344  HN  PHE P  21     -10.506  12.322   3.900  1.00  0.00      PROA
ATOM    345  CA  PHE P  21      -9.534  10.516   4.139  1.00  0.67      PROA
ATOM    346  HA  PHE P  21      -9.225   9.931   3.286  1.00  0.00      PROA
ATOM    347  CB  PHE P  21      -8.367  11.398   4.642  1.00  0.70      PROA
ATOM    348  HB1 PHE P  21      -8.752  12.097   5.414  1.00  0.00      PROA
ATOM    349  HB2 PHE P  21      -7.951  11.968   3.784  1.00  0.00      PROA
ATOM    350  CG  PHE P  21      -7.227  10.653   5.261  1.00  0.68      PROA
ATOM    351  CD1 PHE P  21      -6.946  10.763   6.569  1.00  0.84      PROA
ATOM    352  HD1 PHE P  21      -7.553  11.405   7.190  1.00  0.00      PROA
ATOM    353  CE1 PHE P  21      -5.899  10.073   7.131  1.00  0.92      PROA
ATOM    354  HE1 PHE P  21      -5.702  10.176   8.188  1.00  0.00      PROA
ATOM    355  CZ  PHE P  21      -5.113   9.268   6.385  1.00  0.84      PROA
ATOM    356  HZ  PHE P  21      -4.291   8.728   6.832  1.00  0.00      PROA
ATOM    357  CD2 PHE P  21      -6.425   9.855   4.527  1.00  0.73      PROA
ATOM    358  HD2 PHE P  21      -6.612   9.761   3.468  1.00  0.00      PROA
ATOM    359  CE2 PHE P  21      -5.377   9.156   5.081  1.00  0.78      PROA
ATOM    360  HE2 PHE P  21      -4.767   8.516   4.460  1.00  0.00      PROA
ATOM    361  C   PHE P  21      -9.906   9.448   5.140  1.00  0.66      PROA
ATOM    362  O   PHE P  21      -9.570   8.297   4.972  1.00  0.67      PROA
ATOM    363  N   THR P  22     -10.660   9.800   6.186  1.00  0.73      PROA
ATOM    364  HN  THR P  22     -10.972  10.739   6.305  1.00  0.00      PROA
ATOM    365  CA  THR P  22     -11.082   8.878   7.214  1.00  0.80      PROA
ATOM    366  HA  THR P  22     -10.200   8.372   7.577  1.00  0.00      PROA
ATOM    367  CB  THR P  22     -11.787   9.561   8.360  1.00  0.95      PROA
ATOM    368  HB  THR P  22     -12.722   9.985   7.943  1.00  0.00      PROA
ATOM    369  OG1 THR P  22     -11.408  10.243   8.852  1.00  1.47      PROA
ATOM    370  HG1 THR P  22     -11.223  10.949   8.228  1.00  0.00      PROA
ATOM    371  CG2 THR P  22     -12.102   9.157   9.252  1.00  1.38      PROA
ATOM    372 HG21 THR P  22     -11.226   8.905   9.887  1.00  0.00      PROA
ATOM    373 HG22 THR P  22     -12.682   8.228   9.063  1.00  0.00      PROA
ATOM    374 HG23 THR P  22     -12.736   9.890   9.796  1.00  0.00      PROA
ATOM    375  C   THR P  22     -11.922   7.740   6.691  1.00  0.83      PROA
ATOM    376  O   THR P  22     -11.689   6.599   7.007  1.00  0.90      PROA
ATOM    377  N   LYS P  23     -12.903   8.022   5.827  1.00  0.84      PROA
ATOM    378  HN  LYS P  23     -13.125   8.964   5.589  1.00  0.00      PROA
ATOM    379  CA  LYS P  23     -13.709   7.022   5.177  1.00  0.88      PROA
ATOM    380  HA  LYS P  23     -14.045   6.322   5.928  1.00  0.00      PROA
ATOM    381  CB  LYS P  23     -14.905   7.667   4.480  1.00  1.00      PROA
ATOM    382  HB1 LYS P  23     -15.505   6.807   4.136  1.00  0.00      PROA
ATOM    383  HB2 LYS P  23     -14.458   8.185   3.614  1.00  0.00      PROA
ATOM    384  CG  LYS P  23     -15.650   8.373   4.850  1.00  1.41      PROA
ATOM    385  HG1 LYS P  23     -15.144   9.329   4.671  1.00  0.00      PROA
ATOM    386  HG2 LYS P  23     -15.662   8.129   5.919  1.00  0.00      PROA
ATOM    387  CD  LYS P  23     -16.667   8.644   4.689  1.00  1.86      PROA
ATOM    388  HD1 LYS P  23     -17.065   7.640   4.682  1.00  0.00      PROA
ATOM    389  HD2 LYS P  23     -16.531   9.063   3.703  1.00  0.00      PROA
ATOM    390  CE  LYS P  23     -17.468   9.076   4.880  1.00  2.34      PROA
ATOM    391  HE1 LYS P  23     -17.133  10.092   4.699  1.00  0.00      PROA
ATOM    392  HE2 LYS P  23     -17.532   8.810   5.930  1.00  0.00      PROA
ATOM    393  NZ  LYS P  23     -18.348   9.261   4.788  1.00  2.89      PROA
ATOM    394  HZ1 LYS P  23     -18.904   8.401   4.968  1.00  0.00      PROA
ATOM    395  HZ2 LYS P  23     -18.532   9.597   3.821  1.00  0.00      PROA
ATOM    396  HZ3 LYS P  23     -18.620   9.999   5.469  1.00  0.00      PROA
ATOM    397  C   LYS P  23     -12.964   6.150   4.195  1.00  0.81      PROA
ATOM    398  O   LYS P  23     -13.084   4.949   4.198  1.00  0.91      PROA
ATOM    399  N   ARG P  24     -12.130   6.738   3.348  1.00  0.72      PROA
ATOM    400  HN  ARG P  24     -11.992   7.725   3.361  1.00  0.00      PROA
ATOM    401  CA  ARG P  24     -11.367   6.026   2.357  1.00  0.69      PROA
ATOM    402  HA  ARG P  24     -12.006   5.270   1.925  1.00  0.00      PROA
ATOM    403  CB  ARG P  24     -10.859   6.976   1.267  1.00  0.71      PROA
ATOM    404  HB1 ARG P  24     -10.155   6.412   0.620  1.00  0.00      PROA
ATOM    405  HB2 ARG P  24     -10.310   7.804   1.761  1.00  0.00      PROA
ATOM    406  CG  ARG P  24     -11.933   7.588   0.375  1.00  0.82      PROA
ATOM    407  HG1 ARG P  24     -11.434   8.353  -0.253  1.00  0.00      PROA
ATOM    408  HG2 ARG P  24     -12.663   8.087   1.044  1.00  0.00      PROA
ATOM    409  CD  ARG P  24     -12.646   6.791  -0.464  1.00  1.02      PROA
ATOM    410  HD1 ARG P  24     -13.389   6.229   0.140  1.00  0.00      PROA
ATOM    411  HD2 ARG P  24     -11.941   6.088  -0.955  1.00  0.00      PROA
ATOM    412  NE  ARG P  24     -13.310   7.352  -1.414  1.00  1.17      PROA
ATOM    413  HE  ARG P  24     -13.943   7.959  -0.992  1.00  0.00      PROA
ATOM    414  CZ  ARG P  24     -13.452   7.429  -2.401  1.00  1.53      PROA
ATOM    415  NH1 ARG P  24     -13.008   7.041  -2.687  1.00  2.15      PROA
ATOM    416 HH11 ARG P  24     -12.684   6.220  -2.216  1.00  0.00      PROA
ATOM    417 HH12 ARG P  24     -12.654   7.270  -3.594  1.00  0.00      PROA
ATOM    418  NH2 ARG P  24     -14.072   7.927  -3.137  1.00  1.92      PROA
ATOM    419 HH21 ARG P  24     -14.686   8.664  -2.857  1.00  0.00      PROA
ATOM    420 HH22 ARG P  24     -14.030   7.649  -4.097  1.00  0.00      PROA
ATOM    421  C   ARG P  24     -10.222   5.204   2.905  1.00  0.66      PROA
ATOM    422  O   ARG P  24      -9.936   4.134   2.398  1.00  0.69      PROA
ATOM    423  N   LYS P  25      -9.560   5.663   3.979  1.00  0.65      PROA
ATOM    424  HN  LYS P  25      -9.764   6.561   4.360  1.00  0.00      PROA
ATOM    425  CA  LYS P  25      -8.521   4.932   4.670  1.00  0.63      PROA
ATOM    426  HA  LYS P  25      -7.795   4.612   3.937  1.00  0.00      PROA
ATOM    427  CB  LYS P  25      -7.846   5.814   5.741  1.00  0.68      PROA
ATOM    428  HB1 LYS P  25      -8.655   6.334   6.293  1.00  0.00      PROA
ATOM    429  HB2 LYS P  25      -7.231   6.565   5.205  1.00  0.00      PROA
ATOM    430  CG  LYS P  25      -6.983   5.184   6.737  1.00  0.82      PROA
ATOM    431  HG1 LYS P  25      -6.064   4.898   6.192  1.00  0.00      PROA
ATOM    432  HG2 LYS P  25      -7.521   4.271   7.058  1.00  0.00      PROA
ATOM    433  CD  LYS P  25      -6.588   5.728   7.795  1.00  1.03      PROA
ATOM    434  HD1 LYS P  25      -5.692   6.301   7.494  1.00  0.00      PROA
ATOM    435  HD2 LYS P  25      -6.291   4.885   8.445  1.00  0.00      PROA
ATOM    436  CE  LYS P  25      -7.258   6.557   8.607  1.00  1.22      PROA
ATOM    437  HE1 LYS P  25      -8.109   6.950   8.015  1.00  0.00      PROA
ATOM    438  HE2 LYS P  25      -6.555   7.374   8.865  1.00  0.00      PROA
ATOM    439  NZ  LYS P  25      -7.810   6.216   9.787  1.00  1.08      PROA
ATOM    440  HZ1 LYS P  25      -7.108   5.711  10.365  1.00  0.00      PROA
ATOM    441  HZ2 LYS P  25      -8.631   5.599   9.620  1.00  0.00      PROA
ATOM    442  HZ3 LYS P  25      -8.118   7.075  10.287  1.00  0.00      PROA
ATOM    443  C   LYS P  25      -8.976   3.617   5.246  1.00  0.61      PROA
ATOM    444  O   LYS P  25      -8.340   2.595   5.056  1.00  0.62      PROA
ATOM    445  N   PHE P  26     -10.133   3.600   5.924  1.00  0.65      PROA
ATOM    446  HN  PHE P  26     -10.642   4.438   6.104  1.00  0.00      PROA
ATOM    447  CA  PHE P  26     -10.726   2.393   6.440  1.00  0.69      PROA
ATOM    448  HA  PHE P  26      -9.966   1.851   6.984  1.00  0.00      PROA
ATOM    449  CB  PHE P  26     -11.912   2.732   7.367  1.00  0.82      PROA
ATOM    450  HB1 PHE P  26     -12.685   3.281   6.788  1.00  0.00      PROA
ATOM    451  HB2 PHE P  26     -11.551   3.357   8.211  1.00  0.00      PROA
ATOM    452  CG  PHE P  26     -12.562   1.541   7.949  1.00  0.96      PROA
ATOM    453  CD1 PHE P  26     -13.782   1.293   7.784  1.00  1.28      PROA
ATOM    454  HD1 PHE P  26     -14.378   1.974   7.195  1.00  0.00      PROA
ATOM    455  CE1 PHE P  26     -14.378   0.195   8.323  1.00  1.51      PROA
ATOM    456  HE1 PHE P  26     -15.431   0.042   8.139  1.00  0.00      PROA
ATOM    457  CZ  PHE P  26     -13.753  -0.668   9.039  1.00  1.42      PROA
ATOM    458  HZ  PHE P  26     -14.241  -1.531   9.464  1.00  0.00      PROA
ATOM    459  CD2 PHE P  26     -11.956   0.667   8.674  1.00  1.12      PROA
ATOM    460  HD2 PHE P  26     -10.907   0.821   8.873  1.00  0.00      PROA
ATOM    461  CE2 PHE P  26     -12.545  -0.435   9.206  1.00  1.31      PROA
ATOM    462  HE2 PHE P  26     -11.950  -1.124   9.787  1.00  0.00      PROA
ATOM    463  C   PHE P  26     -11.117   1.416   5.342  1.00  0.67      PROA
ATOM    464  O   PHE P  26     -10.861   0.231   5.424  1.00  0.70      PROA
ATOM    465  N   GLY P  27     -11.689   1.924   4.241  1.00  0.68      PROA
ATOM    466  HN  GLY P  27     -11.910   2.894   4.178  1.00  0.00      PROA
ATOM    467  CA  GLY P  27     -12.033   1.140   3.069  1.00  0.71      PROA
ATOM    468  HA1 GLY P  27     -12.504   1.806   2.361  1.00  0.00      PROA
ATOM    469  HA2 GLY P  27     -12.730   0.377   3.383  1.00  0.00      PROA
ATOM    470  C   GLY P  27     -10.868   0.477   2.400  1.00  0.66      PROA
ATOM    471  O   GLY P  27     -10.931  -0.679   2.026  1.00  0.69      PROA
ATOM    472  N   LEU P  28      -9.752   1.194   2.243  1.00  0.62      PROA
ATOM    473  HN  LEU P  28      -9.718   2.155   2.505  1.00  0.00      PROA
ATOM    474  CA  LEU P  28      -8.523   0.666   1.696  1.00  0.60      PROA
ATOM    475  HA  LEU P  28      -8.751   0.170   0.764  1.00  0.00      PROA
ATOM    476  CB  LEU P  28      -7.523   1.822   1.466  1.00  0.62      PROA
ATOM    477  HB1 LEU P  28      -7.178   2.169   2.462  1.00  0.00      PROA
ATOM    478  HB2 LEU P  28      -8.074   2.646   0.967  1.00  0.00      PROA
ATOM    479  CG  LEU P  28      -6.319   1.533   0.653  1.00  0.64      PROA
ATOM    480  HG  LEU P  28      -5.774   0.686   1.120  1.00  0.00      PROA
ATOM    481  CD1 LEU P  28      -6.602   1.199  -0.684  1.00  0.91      PROA
ATOM    482 HD11 LEU P  28      -7.134   2.037  -1.182  1.00  0.00      PROA
ATOM    483 HD12 LEU P  28      -7.249   0.297  -0.720  1.00  0.00      PROA
ATOM    484 HD13 LEU P  28      -5.656   1.003  -1.233  1.00  0.00      PROA
ATOM    485  CD2 LEU P  28      -5.384   2.625   0.571  1.00  0.81      PROA
ATOM    486 HD21 LEU P  28      -5.025   2.897   1.587  1.00  0.00      PROA
ATOM    487 HD22 LEU P  28      -5.877   3.512   0.120  1.00  0.00      PROA
ATOM    488 HD23 LEU P  28      -4.510   2.328  -0.047  1.00  0.00      PROA
ATOM    489  C   LEU P  28      -7.908  -0.426   2.556  1.00  0.57      PROA
ATOM    490  O   LEU P  28      -7.495  -1.465   2.068  1.00  0.61      PROA
ATOM    491  N   MET P  29      -7.886  -0.232   3.885  1.00  0.57      PROA
ATOM    492  HN  MET P  29      -8.167   0.638   4.281  1.00  0.00      PROA
ATOM    493  CA  MET P  29      -7.466  -1.233   4.843  1.00  0.57      PROA
ATOM    494  HA  MET P  29      -6.516  -1.629   4.516  1.00  0.00      PROA
ATOM    495  CB  MET P  29      -7.334  -0.627   6.252  1.00  0.60      PROA
ATOM    496  HB1 MET P  29      -7.161  -1.451   6.976  1.00  0.00      PROA
ATOM    497  HB2 MET P  29      -8.286  -0.116   6.508  1.00  0.00      PROA
ATOM    498  CG  MET P  29      -6.194   0.379   6.380  1.00  0.61      PROA
ATOM    499  HG1 MET P  29      -6.365   1.184   5.636  1.00  0.00      PROA
ATOM    500  HG2 MET P  29      -5.249  -0.142   6.121  1.00  0.00      PROA
ATOM    501  SD  MET P  29      -6.024   1.100   7.960  1.00  0.77      PROA
ATOM    502  CE  MET P  29      -4.628   2.075   7.713  1.00  0.83      PROA
ATOM    503  HE1 MET P  29      -4.796   2.823   6.909  1.00  0.00      PROA
ATOM    504  HE2 MET P  29      -3.765   1.441   7.417  1.00  0.00      PROA
ATOM    505  HE3 MET P  29      -4.373   2.623   8.645  1.00  0.00      PROA
ATOM    506  C   MET P  29      -8.346  -2.472   4.878  1.00  0.59      PROA
ATOM    507  O   MET P  29      -7.857  -3.586   4.934  1.00  0.63      PROA
ATOM    508  N   LYS P  30      -9.679  -2.302   4.801  1.00  0.61      PROA
ATOM    509  HN  LYS P  30     -10.084  -1.392   4.836  1.00  0.00      PROA
ATOM    510  CA  LYS P  30     -10.623  -3.387   4.665  1.00  0.65      PROA
ATOM    511  HA  LYS P  30     -10.426  -4.105   5.448  1.00  0.00      PROA
ATOM    512  CB  LYS P  30     -12.067  -2.854   4.774  1.00  0.72      PROA
ATOM    513  HB1 LYS P  30     -12.268  -2.411   3.783  1.00  0.00      PROA
ATOM    514  HB2 LYS P  30     -12.005  -2.056   5.535  1.00  0.00      PROA
ATOM    515  CG  LYS P  30     -13.011  -3.403   5.027  1.00  1.27      PROA
ATOM    516  HG1 LYS P  30     -12.660  -3.949   5.901  1.00  0.00      PROA
ATOM    517  HG2 LYS P  30     -13.079  -4.039   4.146  1.00  0.00      PROA
ATOM    518  CD  LYS P  30     -14.106  -3.343   5.285  1.00  1.56      PROA
ATOM    519  HD1 LYS P  30     -14.201  -2.269   5.460  1.00  0.00      PROA
ATOM    520  HD2 LYS P  30     -14.111  -3.905   6.222  1.00  0.00      PROA
ATOM    521  CE  LYS P  30     -15.111  -3.566   4.925  1.00  1.99      PROA
ATOM    522  HE1 LYS P  30     -15.643  -2.775   5.446  1.00  0.00      PROA
ATOM    523  HE2 LYS P  30     -15.226  -4.546   5.380  1.00  0.00      PROA
ATOM    524  NZ  LYS P  30     -15.832  -3.708   4.188  1.00  2.38      PROA
ATOM    525  HZ1 LYS P  30     -15.543  -4.489   3.566  1.00  0.00      PROA
ATOM    526  HZ2 LYS P  30     -15.932  -2.837   3.628  1.00  0.00      PROA
ATOM    527  HZ3 LYS P  30     -16.743  -3.939   4.634  1.00  0.00      PROA
ATOM    528  C   LYS P  30     -10.443  -4.212   3.404  1.00  0.64      PROA
ATOM    529  O   LYS P  30     -10.443  -5.430   3.437  1.00  0.67      PROA
ATOM    530  N   LYS P  31     -10.226  -3.565   2.249  1.00  0.62      PROA
ATOM    531  HN  LYS P  31     -10.264  -2.571   2.197  1.00  0.00      PROA
ATOM    532  CA  LYS P  31      -9.924  -4.238   1.004  1.00  0.63      PROA
ATOM    533  HA  LYS P  31     -10.593  -5.081   0.914  1.00  0.00      PROA
ATOM    534  CB  LYS P  31     -10.091  -3.299  -0.204  1.00  0.68      PROA
ATOM    535  HB1 LYS P  31      -9.658  -3.797  -1.097  1.00  0.00      PROA
ATOM    536  HB2 LYS P  31      -9.525  -2.365  -0.003  1.00  0.00      PROA
ATOM    537  CG  LYS P  31     -11.529  -2.930  -0.512  1.00  0.79      PROA
ATOM    538  HG1 LYS P  31     -11.524  -2.172  -1.323  1.00  0.00      PROA
ATOM    539  HG2 LYS P  31     -11.972  -2.479   0.401  1.00  0.00      PROA
ATOM    540  CD  LYS P  31     -12.378  -4.027  -0.928  1.00  0.99      PROA
ATOM    541  HD1 LYS P  31     -12.303  -4.758  -0.103  1.00  0.00      PROA
ATOM    542  HD2 LYS P  31     -11.883  -4.428  -1.830  1.00  0.00      PROA
ATOM    543  CE  LYS P  31     -13.593  -4.017  -1.222  1.00  1.21      PROA
ATOM    544  HE1 LYS P  31     -13.628  -3.714  -2.285  1.00  0.00      PROA
ATOM    545  HE2 LYS P  31     -14.038  -3.236  -0.577  1.00  0.00      PROA
ATOM    546  NZ  LYS P  31     -14.405  -4.899  -1.170  1.00  1.38      PROA
ATOM    547  HZ1 LYS P  31     -14.155  -5.556  -0.404  1.00  0.00      PROA
ATOM    548  HZ2 LYS P  31     -14.419  -5.411  -2.075  1.00  0.00      PROA
ATOM    549  HZ3 LYS P  31     -15.345  -4.494  -0.986  1.00  0.00      PROA
ATOM    550  C   LYS P  31      -8.589  -4.958   0.981  1.00  0.60      PROA
ATOM    551  O   LYS P  31      -8.462  -6.029   0.401  1.00  0.63      PROA
ATOM    552  N   ALA P  32      -7.555  -4.410   1.643  1.00  0.58      PROA
ATOM    553  HN  ALA P  32      -7.605  -3.483   2.006  1.00  0.00      PROA
ATOM    554  CA  ALA P  32      -6.307  -5.100   1.881  1.00  0.58      PROA
ATOM    555  HA  ALA P  32      -5.941  -5.478   0.938  1.00  0.00      PROA
ATOM    556  CB  ALA P  32      -5.298  -4.124   2.501  1.00  0.59      PROA
ATOM    557  HB1 ALA P  32      -5.689  -3.731   3.464  1.00  0.00      PROA
ATOM    558  HB2 ALA P  32      -5.127  -3.269   1.813  1.00  0.00      PROA
ATOM    559  HB3 ALA P  32      -4.337  -4.646   2.695  1.00  0.00      PROA
ATOM    560  C   ALA P  32      -6.456  -6.348   2.743  1.00  0.58      PROA
ATOM    561  O   ALA P  32      -5.932  -7.405   2.425  1.00  0.61      PROA
ATOM    562  N   TYR P  33      -7.254  -6.265   3.821  1.00  0.58      PROA
ATOM    563  HN  TYR P  33      -7.620  -5.387   4.116  1.00  0.00      PROA
ATOM    564  CA  TYR P  33      -7.653  -7.390   4.638  1.00  0.61      PROA
ATOM    565  HA  TYR P  33      -6.765  -7.927   4.936  1.00  0.00      PROA
ATOM    566  CB  TYR P  33      -8.423  -6.869   5.884  1.00  0.66      PROA
ATOM    567  HB1 TYR P  33      -9.155  -6.101   5.555  1.00  0.00      PROA
ATOM    568  HB2 TYR P  33      -7.693  -6.423   6.592  1.00  0.00      PROA
ATOM    569  CG  TYR P  33      -9.188  -7.885   6.647  1.00  0.76      PROA
ATOM    570  CD1 TYR P  33     -10.527  -7.835   6.706  1.00  0.93      PROA
ATOM    571  HD1 TYR P  33     -11.053  -7.031   6.214  1.00  0.00      PROA
ATOM    572  CE1 TYR P  33     -11.233  -8.790   7.382  1.00  1.14      PROA
ATOM    573  HE1 TYR P  33     -12.311  -8.730   7.412  1.00  0.00      PROA
ATOM    574  CZ  TYR P  33     -10.610  -9.806   8.012  1.00  1.17      PROA
ATOM    575  OH  TYR P  33     -11.320 -10.790   8.649  1.00  1.42      PROA
ATOM    576  HH  TYR P  33     -12.254 -10.596   8.545  1.00  0.00      PROA
ATOM    577  CD2 TYR P  33      -8.574  -8.893   7.305  1.00  0.92      PROA
ATOM    578  HD2 TYR P  33      -7.495  -8.943   7.301  1.00  0.00      PROA
ATOM    579  CE2 TYR P  33      -9.285  -9.853   7.977  1.00  1.09      PROA
ATOM    580  HE2 TYR P  33      -8.763 -10.653   8.481  1.00  0.00      PROA
ATOM    581  C   TYR P  33      -8.404  -8.467   3.866  1.00  0.62      PROA
ATOM    582  O   TYR P  33      -8.079  -9.644   3.957  1.00  0.67      PROA
ATOM    583  N   GLU P  34      -9.379  -8.081   3.025  1.00  0.63      PROA
ATOM    584  HN  GLU P  34      -9.667  -7.129   2.966  1.00  0.00      PROA
ATOM    585  CA  GLU P  34     -10.080  -8.995   2.151  1.00  0.67      PROA
ATOM    586  HA  GLU P  34     -10.490  -9.785   2.762  1.00  0.00      PROA
ATOM    587  CB  GLU P  34     -11.207  -8.292   1.371  1.00  0.72      PROA
ATOM    588  HB1 GLU P  34     -11.353  -8.878   0.442  1.00  0.00      PROA
ATOM    589  HB2 GLU P  34     -10.824  -7.285   1.112  1.00  0.00      PROA
ATOM    590  CG  GLU P  34     -12.356  -8.117   1.863  1.00  1.09      PROA
ATOM    591  HG1 GLU P  34     -12.216  -7.535   2.796  1.00  0.00      PROA
ATOM    592  HG2 GLU P  34     -12.751  -9.123   2.110  1.00  0.00      PROA
ATOM    593  CD  GLU P  34     -13.428  -7.428   1.106  1.00  1.11      PROA
ATOM    594  OE1 GLU P  34     -13.854  -7.148   0.769  1.00  1.57      PROA
ATOM    595  OE2 GLU P  34     -13.880  -7.163   0.836  1.00  1.61      PROA
ATOM    596  C   GLU P  34      -9.176  -9.742   1.187  1.00  0.66      PROA
ATOM    597  O   GLU P  34      -9.277 -10.948   1.050  1.00  0.70      PROA
ATOM    598  N   LEU P  35      -8.225  -9.047   0.536  1.00  0.65      PROA
ATOM    599  HN  LEU P  35      -8.156  -8.057   0.625  1.00  0.00      PROA
ATOM    600  CA  LEU P  35      -7.240  -9.660  -0.331  1.00  0.65      PROA
ATOM    601  HA  LEU P  35      -7.759 -10.284  -1.043  1.00  0.00      PROA
ATOM    602  CB  LEU P  35      -6.426  -8.571  -1.062  1.00  0.67      PROA
ATOM    603  HB1 LEU P  35      -5.921  -7.952  -0.291  1.00  0.00      PROA
ATOM    604  HB2 LEU P  35      -7.141  -7.935  -1.624  1.00  0.00      PROA
ATOM    605  CG  LEU P  35      -5.363  -9.050  -2.041  1.00  0.74      PROA
ATOM    606  HG  LEU P  35      -4.619  -9.660  -1.486  1.00  0.00      PROA
ATOM    607  CD1 LEU P  35      -5.882  -9.825  -3.095  1.00  1.04      PROA
ATOM    608 HD11 LEU P  35      -6.743  -9.303  -3.564  1.00  0.00      PROA
ATOM    609 HD12 LEU P  35      -6.230 -10.806  -2.707  1.00  0.00      PROA
ATOM    610 HD13 LEU P  35      -5.100  -9.984  -3.868  1.00  0.00      PROA
ATOM    611  CD2 LEU P  35      -4.625  -7.976  -2.617  1.00  0.93      PROA
ATOM    612 HD21 LEU P  35      -4.260  -7.293  -1.820  1.00  0.00      PROA
ATOM    613 HD22 LEU P  35      -5.275  -7.399  -3.309  1.00  0.00      PROA
ATOM    614 HD23 LEU P  35      -3.749  -8.374  -3.172  1.00  0.00      PROA
ATOM    615  C   LEU P  35      -6.322 -10.639   0.383  1.00  0.65      PROA
ATOM    616  O   LEU P  35      -6.039 -11.723  -0.109  1.00  0.70      PROA
ATOM    617  N   SER P  36      -5.872 -10.283   1.604  1.00  0.64      PROA
ATOM    618  HN  SER P  36      -6.083  -9.388   1.987  1.00  0.00      PROA
ATOM    619  CA  SER P  36      -5.063 -11.137   2.453  1.00  0.67      PROA
ATOM    620  HA  SER P  36      -4.193 -11.437   1.888  1.00  0.00      PROA
ATOM    621  CB  SER P  36      -4.631 -10.401   3.749  1.00  0.69      PROA
ATOM    622  HB1 SER P  36      -5.537 -10.135   4.334  1.00  0.00      PROA
ATOM    623  HB2 SER P  36      -4.082  -9.475   3.474  1.00  0.00      PROA
ATOM    624  OG  SER P  36      -3.788 -11.183   4.576  1.00  0.73      PROA
ATOM    625  HG1 SER P  36      -3.093 -11.517   4.005  1.00  0.00      PROA
ATOM    626  C   SER P  36      -5.732 -12.448   2.810  1.00  0.71      PROA
ATOM    627  O   SER P  36      -5.147 -13.508   2.670  1.00  0.77      PROA
ATOM    628  N   VAL P  37      -7.003 -12.413   3.234  1.00  0.72      PROA
ATOM    629  HN  VAL P  37      -7.484 -11.549   3.359  1.00  0.00      PROA
ATOM    630  CA  VAL P  37      -7.771 -13.600   3.541  1.00  0.77      PROA
ATOM    631  HA  VAL P  37      -7.133 -14.275   4.092  1.00  0.00      PROA
ATOM    632  CB  VAL P  37      -9.003 -13.261   4.358  1.00  0.83      PROA
ATOM    633  HB  VAL P  37      -9.593 -12.493   3.815  1.00  0.00      PROA
ATOM    634  CG1 VAL P  37      -9.851 -14.422   4.599  1.00  1.01      PROA
ATOM    635 HG11 VAL P  37      -9.242 -15.265   4.989  1.00  0.00      PROA
ATOM    636 HG12 VAL P  37     -10.333 -14.742   3.650  1.00  0.00      PROA
ATOM    637 HG13 VAL P  37     -10.631 -14.171   5.349  1.00  0.00      PROA
ATOM    638  CG2 VAL P  37      -8.617 -12.723   5.655  1.00  0.95      PROA
ATOM    639 HG21 VAL P  37      -8.013 -11.800   5.521  1.00  0.00      PROA
ATOM    640 HG22 VAL P  37      -8.007 -13.469   6.208  1.00  0.00      PROA
ATOM    641 HG23 VAL P  37      -9.524 -12.470   6.245  1.00  0.00      PROA
ATOM    642  C   VAL P  37      -8.135 -14.414   2.319  1.00  0.78      PROA
ATOM    643  O   VAL P  37      -7.964 -15.616   2.289  1.00  0.86      PROA
ATOM    644  N   LEU P  38      -8.621 -13.771   1.253  1.00  0.75      PROA
ATOM    645  HN  LEU P  38      -8.672 -12.776   1.237  1.00  0.00      PROA
ATOM    646  CA  LEU P  38      -9.104 -14.421   0.059  1.00  0.78      PROA
ATOM    647  HA  LEU P  38      -9.816 -15.180   0.347  1.00  0.00      PROA
ATOM    648  CB  LEU P  38      -9.764 -13.375  -0.849  1.00  0.79      PROA
ATOM    649  HB1 LEU P  38      -8.925 -12.833  -1.324  1.00  0.00      PROA
ATOM    650  HB2 LEU P  38     -10.303 -12.694  -0.163  1.00  0.00      PROA
ATOM    651  CG  LEU P  38     -10.595 -13.619  -1.806  1.00  1.13      PROA
ATOM    652  HG  LEU P  38     -10.005 -14.195  -2.541  1.00  0.00      PROA
ATOM    653  CD1 LEU P  38     -11.562 -14.140  -1.765  1.00  1.51      PROA
ATOM    654 HD11 LEU P  38     -12.379 -13.414  -1.565  1.00  0.00      PROA
ATOM    655 HD12 LEU P  38     -11.551 -14.895  -0.950  1.00  0.00      PROA
ATOM    656 HD13 LEU P  38     -11.763 -14.641  -2.736  1.00  0.00      PROA
ATOM    657  CD2 LEU P  38     -11.230 -12.869  -2.417  1.00  1.51      PROA
ATOM    658 HD21 LEU P  38     -10.575 -12.268  -3.083  1.00  0.00      PROA
ATOM    659 HD22 LEU P  38     -11.766 -12.180  -1.730  1.00  0.00      PROA
ATOM    660 HD23 LEU P  38     -11.965 -13.418  -3.044  1.00  0.00      PROA
ATOM    661  C   LEU P  38      -8.050 -15.180  -0.717  1.00  0.82      PROA
ATOM    662  O   LEU P  38      -8.264 -16.296  -1.158  1.00  0.91      PROA
ATOM    663  N   CYS P  39      -6.866 -14.585  -0.885  1.00  0.80      PROA
ATOM    664  HN  CYS P  39      -6.627 -13.749  -0.397  1.00  0.00      PROA
ATOM    665  CA  CYS P  39      -5.849 -15.101  -1.778  1.00  0.85      PROA
ATOM    666  HA  CYS P  39      -6.226 -16.008  -2.227  1.00  0.00      PROA
ATOM    667  CB  CYS P  39      -5.510 -14.064  -2.868  1.00  0.88      PROA
ATOM    668  HB1 CYS P  39      -4.692 -14.471  -3.499  1.00  0.00      PROA
ATOM    669  HB2 CYS P  39      -5.143 -13.141  -2.373  1.00  0.00      PROA
ATOM    670  SG  CYS P  39      -6.914 -13.666  -3.901  1.00  1.00      PROA
ATOM    671  HG1 CYS P  39      -6.950 -14.844  -4.506  1.00  0.00      PROA
ATOM    672  C   CYS P  39      -4.583 -15.517  -1.070  1.00  0.86      PROA
ATOM    673  O   CYS P  39      -3.593 -15.793  -1.715  1.00  0.93      PROA
ATOM    674  N   ASP P  40      -4.587 -15.576   0.264  1.00  0.84      PROA
ATOM    675  HN  ASP P  40      -5.400 -15.309   0.773  1.00  0.00      PROA
ATOM    676  CA  ASP P  40      -3.484 -16.007   1.097  1.00  0.88      PROA
ATOM    677  HA  ASP P  40      -3.781 -15.860   2.124  1.00  0.00      PROA
ATOM    678  CB  ASP P  40      -3.087 -17.483   0.878  1.00  1.00      PROA
ATOM    679  HB1 ASP P  40      -2.199 -17.704   1.507  1.00  0.00      PROA
ATOM    680  HB2 ASP P  40      -2.820 -17.619  -0.191  1.00  0.00      PROA
ATOM    681  CG  ASP P  40      -4.107 -18.439   1.203  1.00  1.06      PROA
ATOM    682  OD1 ASP P  40      -4.473 -18.888   1.334  1.00  1.52      PROA
ATOM    683  OD2 ASP P  40      -4.521 -18.810   1.373  1.00  1.62      PROA
ATOM    684  C   ASP P  40      -2.266 -15.088   1.034  1.00  0.89      PROA
ATOM    685  O   ASP P  40      -1.195 -15.471   1.020  1.00  1.19      PROA
ATOM    686  N   CYS P  41      -2.411 -13.829   0.987  1.00  0.76      PROA
ATOM    687  HN  CYS P  41      -3.318 -13.433   1.097  1.00  0.00      PROA
ATOM    688  CA  CYS P  41      -1.370 -12.846   0.783  1.00  0.75      PROA
ATOM    689  HA  CYS P  41      -0.488 -13.364   0.436  1.00  0.00      PROA
ATOM    690  CB  CYS P  41      -1.798 -11.786  -0.241  1.00  0.78      PROA
ATOM    691  HB1 CYS P  41      -0.972 -11.051  -0.337  1.00  0.00      PROA
ATOM    692  HB2 CYS P  41      -2.688 -11.261   0.164  1.00  0.00      PROA
ATOM    693  SG  CYS P  41      -2.176 -12.398  -1.792  1.00  0.96      PROA
ATOM    694  HG1 CYS P  41      -2.803 -13.475  -1.342  1.00  0.00      PROA
ATOM    695  C   CYS P  41      -0.947 -12.156   2.055  1.00  0.73      PROA
ATOM    696  O   CYS P  41      -1.736 -11.869   2.916  1.00  0.79      PROA
ATOM    697  N   GLU P  42       0.337 -11.849   2.178  1.00  0.74      PROA
ATOM    698  HN  GLU P  42       0.999 -12.167   1.505  1.00  0.00      PROA
ATOM    699  CA  GLU P  42       0.901 -11.061   3.243  1.00  0.73      PROA
ATOM    700  HA  GLU P  42       0.187 -11.041   4.052  1.00  0.00      PROA
ATOM    701  CB  GLU P  42       2.236 -11.643   3.732  1.00  0.82      PROA
ATOM    702  HB1 GLU P  42       2.781 -10.797   4.193  1.00  0.00      PROA
ATOM    703  HB2 GLU P  42       2.771 -11.973   2.821  1.00  0.00      PROA
ATOM    704  CG  GLU P  42       2.330 -12.554   4.512  1.00  1.10      PROA
ATOM    705  HG1 GLU P  42       1.784 -13.367   4.008  1.00  0.00      PROA
ATOM    706  HG2 GLU P  42       1.765 -12.191   5.385  1.00  0.00      PROA
ATOM    707  CD  GLU P  42       3.326 -13.187   5.067  1.00  1.27      PROA
ATOM    708  OE1 GLU P  42       3.667 -13.514   5.284  1.00  1.82      PROA
ATOM    709  OE2 GLU P  42       3.773 -13.399   5.297  1.00  1.82      PROA
ATOM    710  C   GLU P  42       1.069  -9.645   2.749  1.00  0.68      PROA
ATOM    711  O   GLU P  42       1.664  -9.399   1.723  1.00  0.75      PROA
ATOM    712  N   ILE P  43       0.484  -8.672   3.443  1.00  0.64      PROA
ATOM    713  HN  ILE P  43       0.109  -8.838   4.351  1.00  0.00      PROA
ATOM    714  CA  ILE P  43       0.342  -7.315   2.955  1.00  0.61      PROA
ATOM    715  HA  ILE P  43       1.015  -7.194   2.119  1.00  0.00      PROA
ATOM    716  CB  ILE P  43      -1.094  -7.016   2.520  1.00  0.64      PROA
ATOM    717  HB  ILE P  43      -1.767  -7.401   3.314  1.00  0.00      PROA
ATOM    718  CG2 ILE P  43      -1.392  -5.891   2.320  1.00  1.23      PROA
ATOM    719 HG21 ILE P  43      -1.043  -5.577   1.313  1.00  0.00      PROA
ATOM    720 HG22 ILE P  43      -0.919  -5.234   3.080  1.00  0.00      PROA
ATOM    721 HG23 ILE P  43      -2.496  -5.779   2.364  1.00  0.00      PROA
ATOM    722  CG1 ILE P  43      -1.534  -7.573   1.530  1.00  1.02      PROA
ATOM    723 HG11 ILE P  43      -1.467  -8.647   1.776  1.00  0.00      PROA
ATOM    724 HG12 ILE P  43      -0.807  -7.323   0.738  1.00  0.00      PROA
ATOM    725  CD  ILE P  43      -2.771  -7.449   0.902  1.00  1.09      PROA
ATOM    726  HD1 ILE P  43      -2.852  -6.456   0.410  1.00  0.00      PROA
ATOM    727  HD2 ILE P  43      -3.586  -7.541   1.651  1.00  0.00      PROA
ATOM    728  HD3 ILE P  43      -2.883  -8.238   0.128  1.00  0.00      PROA
ATOM    729  C   ILE P  43       0.801  -6.330   4.005  1.00  0.60      PROA
ATOM    730  O   ILE P  43       0.512  -6.467   5.176  1.00  0.67      PROA
ATOM    731  N   ALA P  44       1.538  -5.296   3.594  1.00  0.59      PROA
ATOM    732  HN  ALA P  44       1.921  -5.275   2.675  1.00  0.00      PROA
ATOM    733  CA  ALA P  44       1.845  -4.146   4.405  1.00  0.60      PROA
ATOM    734  HA  ALA P  44       1.218  -4.183   5.283  1.00  0.00      PROA
ATOM    735  CB  ALA P  44       3.311  -4.131   4.808  1.00  0.68      PROA
ATOM    736  HB1 ALA P  44       3.954  -4.282   3.915  1.00  0.00      PROA
ATOM    737  HB2 ALA P  44       3.512  -4.949   5.532  1.00  0.00      PROA
ATOM    738  HB3 ALA P  44       3.567  -3.153   5.268  1.00  0.00      PROA
ATOM    739  C   ALA P  44       1.491  -2.887   3.640  1.00  0.57      PROA
ATOM    740  O   ALA P  44       1.797  -2.738   2.473  1.00  0.62      PROA
ATOM    741  N   LEU P  45       0.792  -1.961   4.290  1.00  0.57      PROA
ATOM    742  HN  LEU P  45       0.581  -2.074   5.257  1.00  0.00      PROA
ATOM    743  CA  LEU P  45       0.282  -0.747   3.706  1.00  0.56      PROA
ATOM    744  HA  LEU P  45       0.731  -0.621   2.732  1.00  0.00      PROA
ATOM    745  CB  LEU P  45      -1.253  -0.853   3.590  1.00  0.60      PROA
ATOM    746  HB1 LEU P  45      -1.630  -1.174   4.582  1.00  0.00      PROA
ATOM    747  HB2 LEU P  45      -1.466  -1.647   2.845  1.00  0.00      PROA
ATOM    748  CG  LEU P  45      -2.052   0.348   3.188  1.00  0.64      PROA
ATOM    749  HG  LEU P  45      -1.882   1.147   3.940  1.00  0.00      PROA
ATOM    750  CD1 LEU P  45      -1.730   0.881   1.880  1.00  0.80      PROA
ATOM    751 HD11 LEU P  45      -1.907   0.111   1.099  1.00  0.00      PROA
ATOM    752 HD12 LEU P  45      -0.661   1.180   1.846  1.00  0.00      PROA
ATOM    753 HD13 LEU P  45      -2.372   1.761   1.662  1.00  0.00      PROA
ATOM    754  CD2 LEU P  45      -3.491   0.065   3.189  1.00  0.79      PROA
ATOM    755 HD21 LEU P  45      -3.819  -0.242   4.205  1.00  0.00      PROA
ATOM    756 HD22 LEU P  45      -3.715  -0.760   2.479  1.00  0.00      PROA
ATOM    757 HD23 LEU P  45      -4.056   0.975   2.894  1.00  0.00      PROA
ATOM    758  C   LEU P  45       0.684   0.424   4.571  1.00  0.56      PROA
ATOM    759  O   LEU P  45       0.394   0.471   5.750  1.00  0.63      PROA
ATOM    760  N   ILE P  46       1.380   1.403   3.991  1.00  0.56      PROA
ATOM    761  HN  ILE P  46       1.588   1.368   3.018  1.00  0.00      PROA
ATOM    762  CA  ILE P  46       1.888   2.569   4.669  1.00  0.58      PROA
ATOM    763  HA  ILE P  46       1.552   2.525   5.694  1.00  0.00      PROA
ATOM    764  CB  ILE P  46       3.405   2.638   4.622  1.00  0.68      PROA
ATOM    765  HB  ILE P  46       3.729   2.702   3.562  1.00  0.00      PROA
ATOM    766  CG2 ILE P  46       3.902   3.727   5.308  1.00  1.02      PROA
ATOM    767 HG21 ILE P  46       3.600   3.676   6.376  1.00  0.00      PROA
ATOM    768 HG22 ILE P  46       3.500   4.665   4.870  1.00  0.00      PROA
ATOM    769 HG23 ILE P  46       5.012   3.734   5.254  1.00  0.00      PROA
ATOM    770  CG1 ILE P  46       4.088   1.481   5.085  1.00  0.89      PROA
ATOM    771 HG11 ILE P  46       3.490   0.634   4.704  1.00  0.00      PROA
ATOM    772 HG12 ILE P  46       4.005   1.530   6.186  1.00  0.00      PROA
ATOM    773  CD  ILE P  46       5.205   1.169   4.886  1.00  1.37      PROA
ATOM    774  HD1 ILE P  46       5.894   1.849   5.430  1.00  0.00      PROA
ATOM    775  HD2 ILE P  46       5.428   1.234   3.800  1.00  0.00      PROA
ATOM    776  HD3 ILE P  46       5.377   0.131   5.242  1.00  0.00      PROA
ATOM    777  C   ILE P  46       1.279   3.795   4.025  1.00  0.57      PROA
ATOM    778  O   ILE P  46       1.378   3.988   2.829  1.00  0.61      PROA
ATOM    779  N   ILE P  47       0.601   4.645   4.808  1.00  0.58      PROA
ATOM    780  HN  ILE P  47       0.514   4.480   5.787  1.00  0.00      PROA
ATOM    781  CA  ILE P  47      -0.051   5.847   4.332  1.00  0.59      PROA
ATOM    782  HA  ILE P  47       0.209   5.969   3.291  1.00  0.00      PROA
ATOM    783  CB  ILE P  47      -1.572   5.783   4.485  1.00  0.62      PROA
ATOM    784  HB  ILE P  47      -1.830   5.665   5.559  1.00  0.00      PROA
ATOM    785  CG2 ILE P  47      -2.215   7.055   3.948  1.00  0.73      PROA
ATOM    786 HG21 ILE P  47      -1.971   7.181   2.871  1.00  0.00      PROA
ATOM    787 HG22 ILE P  47      -1.831   7.937   4.504  1.00  0.00      PROA
ATOM    788 HG23 ILE P  47      -3.319   6.996   4.057  1.00  0.00      PROA
ATOM    789  CG1 ILE P  47      -2.169   4.538   3.816  1.00  0.65      PROA
ATOM    790 HG11 ILE P  47      -1.559   3.661   4.118  1.00  0.00      PROA
ATOM    791 HG12 ILE P  47      -2.092   4.670   2.717  1.00  0.00      PROA
ATOM    792  CD  ILE P  47      -3.558   4.249   4.136  1.00  0.80      PROA
ATOM    793  HD1 ILE P  47      -4.223   5.008   3.671  1.00  0.00      PROA
ATOM    794  HD2 ILE P  47      -3.706   4.275   5.237  1.00  0.00      PROA
ATOM    795  HD3 ILE P  47      -3.836   3.247   3.745  1.00  0.00      PROA
ATOM    796  C   ILE P  47       0.494   7.032   5.098  1.00  0.62      PROA
ATOM    797  O   ILE P  47       0.467   7.078   6.310  1.00  0.67      PROA
ATOM    798  N   PHE P  48       0.993   8.048   4.392  1.00  0.66      PROA
ATOM    799  HN  PHE P  48       1.112   7.977   3.405  1.00  0.00      PROA
ATOM    800  CA  PHE P  48       1.397   9.307   4.965  1.00  0.70      PROA
ATOM    801  HA  PHE P  48       1.448   9.175   6.035  1.00  0.00      PROA
ATOM    802  CB  PHE P  48       2.755   9.790   4.434  1.00  0.81      PROA
ATOM    803  HB1 PHE P  48       2.990  10.788   4.863  1.00  0.00      PROA
ATOM    804  HB2 PHE P  48       2.722   9.850   3.325  1.00  0.00      PROA
ATOM    805  CG  PHE P  48       3.834   8.895   4.792  1.00  0.91      PROA
ATOM    806  CD1 PHE P  48       4.266   8.637   4.990  1.00  1.84      PROA
ATOM    807  HD1 PHE P  48       4.366   9.227   5.762  1.00  0.00      PROA
ATOM    808  CE1 PHE P  48       5.313   7.865   5.306  1.00  2.11      PROA
ATOM    809  HE1 PHE P  48       5.467   8.322   6.140  1.00  0.00      PROA
ATOM    810  CZ  PHE P  48       5.949   7.341   5.422  1.00  1.44      PROA
ATOM    811  HZ  PHE P  48       6.469   6.965   5.596  1.00  0.00      PROA
ATOM    812  CD2 PHE P  48       4.487   8.369   4.908  1.00  1.24      PROA
ATOM    813  HD2 PHE P  48       4.380   7.961   4.042  1.00  0.00      PROA
ATOM    814  CE2 PHE P  48       5.540   7.596   5.224  1.00  1.32      PROA
ATOM    815  HE2 PHE P  48       5.532   7.098   4.383  1.00  0.00      PROA
ATOM    816  C   PHE P  48       0.365  10.361   4.656  1.00  0.74      PROA
ATOM    817  O   PHE P  48      -0.155  10.439   3.580  1.00  0.86      PROA
ATOM    818  N   ASN P  49       0.044  11.205   5.612  1.00  0.76      PROA
ATOM    819  HN  ASN P  49       0.461  11.139   6.515  1.00  0.00      PROA
ATOM    820  CA  ASN P  49      -0.904  12.269   5.461  1.00  0.80      PROA
ATOM    821  HA  ASN P  49      -1.007  12.481   4.407  1.00  0.00      PROA
ATOM    822  CB  ASN P  49      -2.234  11.871   6.050  1.00  0.91      PROA
ATOM    823  HB1 ASN P  49      -2.094  11.715   7.140  1.00  0.00      PROA
ATOM    824  HB2 ASN P  49      -2.545  10.915   5.580  1.00  0.00      PROA
ATOM    825  CG  ASN P  49      -3.317  12.812   5.881  1.00  1.10      PROA
ATOM    826  OD1 ASN P  49      -3.465  13.287   5.851  1.00  1.86      PROA
ATOM    827  ND2 ASN P  49      -4.097  13.109   5.780  1.00  1.33      PROA
ATOM    828 HD21 ASN P  49      -4.252  14.094   5.710  1.00  0.00      PROA
ATOM    829 HD22 ASN P  49      -4.870  12.477   5.730  1.00  0.00      PROA
ATOM    830  C   ASN P  49      -0.361  13.514   6.072  1.00  0.87      PROA
ATOM    831  O   ASN P  49       0.494  13.468   6.913  1.00  0.91      PROA
ATOM    832  N   SER P  50      -0.832  14.663   5.609  1.00  1.01      PROA
ATOM    833  HN  SER P  50      -1.493  14.648   4.866  1.00  0.00      PROA
ATOM    834  CA  SER P  50      -0.515  15.975   6.040  1.00  1.20      PROA
ATOM    835  HA  SER P  50       0.445  16.243   5.624  1.00  0.00      PROA
ATOM    836  CB  SER P  50      -1.511  16.887   5.612  1.00  1.58      PROA
ATOM    837  HB1 SER P  50      -1.413  17.536   6.459  1.00  0.00      PROA
ATOM    838  HB2 SER P  50      -2.314  16.178   5.663  1.00  0.00      PROA
ATOM    839  OG  SER P  50      -1.841  17.299   5.283  1.00  2.12      PROA
ATOM    840  HG1 SER P  50      -1.925  16.927   4.402  1.00  0.00      PROA
ATOM    841  C   SER P  50      -0.213  16.253   7.439  1.00  1.16      PROA
ATOM    842  O   SER P  50      -0.871  15.832   8.294  1.00  1.21      PROA
ATOM    843  N   THR P  51       0.819  16.974   7.685  1.00  1.30      PROA
ATOM    844  HN  THR P  51       1.330  17.363   6.926  1.00  0.00      PROA
ATOM    845  CA  THR P  51       1.356  17.308   8.944  1.00  1.46      PROA
ATOM    846  HA  THR P  51       2.174  17.983   8.748  1.00  0.00      PROA
ATOM    847  CB  THR P  51       0.474  17.926   9.932  1.00  1.65      PROA
ATOM    848  HB  THR P  51       1.057  18.090  10.862  1.00  0.00      PROA
ATOM    849  OG1 THR P  51      -0.454  17.339  10.217  1.00  1.86      PROA
ATOM    850  HG1 THR P  51      -0.691  16.826   9.441  1.00  0.00      PROA
ATOM    851  CG2 THR P  51       0.004  19.044   9.586  1.00  2.02      PROA
ATOM    852 HG21 THR P  51      -0.733  18.911   8.765  1.00  0.00      PROA
ATOM    853 HG22 THR P  51       0.822  19.703   9.225  1.00  0.00      PROA
ATOM    854 HG23 THR P  51      -0.508  19.522  10.448  1.00  0.00      PROA
ATOM    855  C   THR P  51       2.200  16.217   9.528  1.00  1.39      PROA
ATOM    856  O   THR P  51       2.377  16.102  10.690  1.00  1.51      PROA
ATOM    857  N   ASN P  52       2.766  15.389   8.704  1.00  1.30      PROA
ATOM    858  HN  ASN P  52       2.561  15.443   7.731  1.00  0.00      PROA
ATOM    859  CA  ASN P  52       3.695  14.356   9.040  1.00  1.32      PROA
ATOM    860  HA  ASN P  52       3.939  13.839   8.124  1.00  0.00      PROA
ATOM    861  CB  ASN P  52       4.956  14.847   9.687  1.00  1.62      PROA
ATOM    862  HB1 ASN P  52       5.656  13.995   9.819  1.00  0.00      PROA
ATOM    863  HB2 ASN P  52       4.714  15.278  10.682  1.00  0.00      PROA
ATOM    864  CG  ASN P  52       5.595  15.849   8.895  1.00  1.90      PROA
ATOM    865  OD1 ASN P  52       5.550  16.213   8.395  1.00  2.46      PROA
ATOM    866  ND2 ASN P  52       6.234  16.322   8.788  1.00  2.11      PROA
ATOM    867 HD21 ASN P  52       6.269  16.946   8.007  1.00  0.00      PROA
ATOM    868 HD22 ASN P  52       6.996  16.287   9.435  1.00  0.00      PROA
ATOM    869  C   ASN P  52       3.131  13.200   9.794  1.00  1.13      PROA
ATOM    870  O   ASN P  52       3.721  12.655  10.654  1.00  1.29      PROA
ATOM    871  N   LYS P  53       1.965  12.793   9.475  1.00  0.92      PROA
ATOM    872  HN  LYS P  53       1.469  13.198   8.712  1.00  0.00      PROA
ATOM    873  CA  LYS P  53       1.277  11.751  10.157  1.00  0.84      PROA
ATOM    874  HA  LYS P  53       1.788  11.568  11.091  1.00  0.00      PROA
ATOM    875  CB  LYS P  53      -0.173  12.145  10.415  1.00  0.90      PROA
ATOM    876  HB1 LYS P  53      -0.678  11.298  10.924  1.00  0.00      PROA
ATOM    877  HB2 LYS P  53      -0.665  12.322   9.436  1.00  0.00      PROA
ATOM    878  CG  LYS P  53      -0.349  13.368  11.255  1.00  1.08      PROA
ATOM    879  HG1 LYS P  53      -1.197  13.889  10.779  1.00  0.00      PROA
ATOM    880  HG2 LYS P  53       0.583  13.933  11.088  1.00  0.00      PROA
ATOM    881  CD  LYS P  53      -0.520  13.484  12.224  1.00  1.52      PROA
ATOM    882  HD1 LYS P  53       0.382  13.054  12.688  1.00  0.00      PROA
ATOM    883  HD2 LYS P  53      -1.389  12.831  12.402  1.00  0.00      PROA
ATOM    884  CE  LYS P  53      -0.784  14.568  13.011  1.00  1.78      PROA
ATOM    885  HE1 LYS P  53      -0.955  14.013  13.919  1.00  0.00      PROA
ATOM    886  HE2 LYS P  53      -1.673  14.878  12.487  1.00  0.00      PROA
ATOM    887  NZ  LYS P  53      -0.714  15.176  13.343  1.00  2.24      PROA
ATOM    888  HZ1 LYS P  53      -0.566  15.936  12.648  1.00  0.00      PROA
ATOM    889  HZ2 LYS P  53       0.104  15.129  13.984  1.00  0.00      PROA
ATOM    890  HZ3 LYS P  53      -1.575  15.372  13.893  1.00  0.00      PROA
ATOM    891  C   LYS P  53       1.336  10.442   9.416  1.00  0.76      PROA
ATOM    892  O   LYS P  53       1.089  10.376   8.249  1.00  0.84      PROA
ATOM    893  N   LEU P  54       1.690   9.368  10.100  1.00  0.73      PROA
ATOM    894  HN  LEU P  54       1.871   9.434  11.077  1.00  0.00      PROA
ATOM    895  CA  LEU P  54       1.851   8.044   9.558  1.00  0.68      PROA
ATOM    896  HA  LEU P  54       1.767   8.103   8.483  1.00  0.00      PROA
ATOM    897  CB  LEU P  54       3.226   7.495   9.964  1.00  0.78      PROA
ATOM    898  HB1 LEU P  54       3.283   7.601  11.065  1.00  0.00      PROA
ATOM    899  HB2 LEU P  54       3.972   8.163   9.492  1.00  0.00      PROA
ATOM    900  CG  LEU P  54       3.637   6.216   9.687  1.00  0.93      PROA
ATOM    901  HG  LEU P  54       2.938   5.541  10.220  1.00  0.00      PROA
ATOM    902  CD1 LEU P  54       3.714   5.786   8.505  1.00  1.21      PROA
ATOM    903 HD11 LEU P  54       4.654   6.141   8.030  1.00  0.00      PROA
ATOM    904 HD12 LEU P  54       2.853   6.159   7.910  1.00  0.00      PROA
ATOM    905 HD13 LEU P  54       3.715   4.675   8.506  1.00  0.00      PROA
ATOM    906  CD2 LEU P  54       4.821   5.875  10.029  1.00  1.33      PROA
ATOM    907 HD21 LEU P  54       4.945   5.977  11.128  1.00  0.00      PROA
ATOM    908 HD22 LEU P  54       5.564   6.531   9.526  1.00  0.00      PROA
ATOM    909 HD23 LEU P  54       5.006   4.816   9.748  1.00  0.00      PROA
ATOM    910  C   LEU P  54       0.742   7.120  10.015  1.00  0.62      PROA
ATOM    911  O   LEU P  54       0.463   6.979  11.193  1.00  0.66      PROA
ATOM    912  N   PHE P  55       0.078   6.458   9.073  1.00  0.62      PROA
ATOM    913  HN  PHE P  55       0.304   6.591   8.112  1.00  0.00      PROA
ATOM    914  CA  PHE P  55      -0.990   5.519   9.304  1.00  0.60      PROA
ATOM    915  HA  PHE P  55      -1.085   5.388  10.372  1.00  0.00      PROA
ATOM    916  CB  PHE P  55      -2.334   6.004   8.711  1.00  0.64      PROA
ATOM    917  HB1 PHE P  55      -3.126   5.254   8.921  1.00  0.00      PROA
ATOM    918  HB2 PHE P  55      -2.227   6.149   7.615  1.00  0.00      PROA
ATOM    919  CG  PHE P  55      -2.777   7.303   9.296  1.00  0.67      PROA
ATOM    920  CD1 PHE P  55      -3.715   7.331  10.274  1.00  0.83      PROA
ATOM    921  HD1 PHE P  55      -4.122   6.400  10.640  1.00  0.00      PROA
ATOM    922  CE1 PHE P  55      -4.161   8.515  10.811  1.00  0.96      PROA
ATOM    923  HE1 PHE P  55      -4.902   8.502  11.596  1.00  0.00      PROA
ATOM    924  CZ  PHE P  55      -3.676   9.700  10.361  1.00  0.94      PROA
ATOM    925  HZ  PHE P  55      -4.019  10.631  10.788  1.00  0.00      PROA
ATOM    926  CD2 PHE P  55      -2.314   8.508   8.833  1.00  0.74      PROA
ATOM    927  HD2 PHE P  55      -1.589   8.525   8.033  1.00  0.00      PROA
ATOM    928  CE2 PHE P  55      -2.756   9.695   9.369  1.00  0.86      PROA
ATOM    929  HE2 PHE P  55      -2.366  10.630   8.995  1.00  0.00      PROA
ATOM    930  C   PHE P  55      -0.595   4.220   8.632  1.00  0.59      PROA
ATOM    931  O   PHE P  55      -0.137   4.214   7.516  1.00  0.67      PROA
ATOM    932  N   GLN P  56      -0.736   3.072   9.291  1.00  0.58      PROA
ATOM    933  HN  GLN P  56      -1.175   3.023  10.185  1.00  0.00      PROA
ATOM    934  CA  GLN P  56      -0.259   1.825   8.747  1.00  0.60      PROA
ATOM    935  HA  GLN P  56      -0.245   1.917   7.671  1.00  0.00      PROA
ATOM    936  CB  GLN P  56       1.132   1.491   9.261  1.00  0.78      PROA
ATOM    937  HB1 GLN P  56       1.668   2.418   9.028  1.00  0.00      PROA
ATOM    938  HB2 GLN P  56       1.419   0.686   8.576  1.00  0.00      PROA
ATOM    939  CG  GLN P  56       1.637   1.183  10.162  1.00  0.99      PROA
ATOM    940  HG1 GLN P  56       1.025   0.323  10.451  1.00  0.00      PROA
ATOM    941  HG2 GLN P  56       1.446   2.048  10.805  1.00  0.00      PROA
ATOM    942  CD  GLN P  56       2.917   0.765  10.678  1.00  0.90      PROA
ATOM    943  OE1 GLN P  56       3.805   1.183  10.424  1.00  1.21      PROA
ATOM    944  NE2 GLN P  56       3.024  -0.079  11.441  1.00  1.10      PROA
ATOM    945 HE21 GLN P  56       3.930  -0.339  11.775  1.00  0.00      PROA
ATOM    946 HE22 GLN P  56       2.212  -0.557  11.775  1.00  0.00      PROA
ATOM    947  C   GLN P  56      -1.187   0.658   8.992  1.00  0.56      PROA
ATOM    948  O   GLN P  56      -1.933   0.604   9.944  1.00  0.63      PROA
ATOM    949  N   TYR P  57      -1.137  -0.330   8.105  1.00  0.56      PROA
ATOM    950  HN  TYR P  57      -0.624  -0.220   7.258  1.00  0.00      PROA
ATOM    951  CA  TYR P  57      -1.780  -1.609   8.248  1.00  0.55      PROA
ATOM    952  HA  TYR P  57      -1.948  -1.777   9.302  1.00  0.00      PROA
ATOM    953  CB  TYR P  57      -3.132  -1.669   7.477  1.00  0.58      PROA
ATOM    954  HB1 TYR P  57      -3.011  -1.155   6.500  1.00  0.00      PROA
ATOM    955  HB2 TYR P  57      -3.913  -1.162   8.082  1.00  0.00      PROA
ATOM    956  CG  TYR P  57      -3.644  -3.057   7.179  1.00  0.59      PROA
ATOM    957  CD1 TYR P  57      -3.396  -3.656   5.956  1.00  0.63      PROA
ATOM    958  HD1 TYR P  57      -2.909  -3.089   5.176  1.00  0.00      PROA
ATOM    959  CE1 TYR P  57      -3.762  -4.973   5.714  1.00  0.67      PROA
ATOM    960  HE1 TYR P  57      -3.543  -5.422   4.757  1.00  0.00      PROA
ATOM    961  CZ  TYR P  57      -4.396  -5.704   6.675  1.00  0.69      PROA
ATOM    962  OH  TYR P  57      -4.697  -7.043   6.421  1.00  0.77      PROA
ATOM    963  HH  TYR P  57      -4.838  -7.480   7.264  1.00  0.00      PROA
ATOM    964  CD2 TYR P  57      -4.314  -3.797   8.131  1.00  0.69      PROA
ATOM    965  HD2 TYR P  57      -4.554  -3.348   9.083  1.00  0.00      PROA
ATOM    966  CE2 TYR P  57      -4.684  -5.113   7.881  1.00  0.74      PROA
ATOM    967  HE2 TYR P  57      -5.203  -5.676   8.642  1.00  0.00      PROA
ATOM    968  C   TYR P  57      -0.803  -2.682   7.832  1.00  0.55      PROA
ATOM    969  O   TYR P  57      -0.055  -2.511   6.891  1.00  0.59      PROA
ATOM    970  N   ALA P  58      -0.809  -3.821   8.517  1.00  0.57      PROA
ATOM    971  HN  ALA P  58      -1.301  -3.917   9.379  1.00  0.00      PROA
ATOM    972  CA  ALA P  58      -0.109  -4.983   8.060  1.00  0.60      PROA
ATOM    973  HA  ALA P  58      -0.112  -4.966   6.980  1.00  0.00      PROA
ATOM    974  CB  ALA P  58       1.316  -5.017   8.575  1.00  0.70      PROA
ATOM    975  HB1 ALA P  58       1.320  -5.028   9.686  1.00  0.00      PROA
ATOM    976  HB2 ALA P  58       1.865  -4.116   8.227  1.00  0.00      PROA
ATOM    977  HB3 ALA P  58       1.829  -5.932   8.209  1.00  0.00      PROA
ATOM    978  C   ALA P  58      -0.863  -6.215   8.489  1.00  0.63      PROA
ATOM    979  O   ALA P  58      -1.488  -6.245   9.523  1.00  0.71      PROA
ATOM    980  N   SER P  59      -0.822  -7.275   7.685  1.00  0.65      PROA
ATOM    981  HN  SER P  59      -0.259  -7.279   6.863  1.00  0.00      PROA
ATOM    982  CA  SER P  59      -1.574  -8.492   7.926  1.00  0.72      PROA
ATOM    983  HA  SER P  59      -2.497  -8.220   8.416  1.00  0.00      PROA
ATOM    984  CB  SER P  59      -1.868  -9.231   6.613  1.00  0.80      PROA
ATOM    985  HB1 SER P  59      -2.475  -8.566   5.963  1.00  0.00      PROA
ATOM    986  HB2 SER P  59      -2.446 -10.150   6.847  1.00  0.00      PROA
ATOM    987  OG  SER P  59      -0.780  -9.604   5.910  1.00  0.88      PROA
ATOM    988  HG1 SER P  59      -0.552 -10.483   6.222  1.00  0.00      PROA
ATOM    989  C   SER P  59      -0.883  -9.433   8.869  1.00  0.78      PROA
ATOM    990  O   SER P  59      -1.448 -10.355   9.362  1.00  0.93      PROA
ATOM    991  N   THR P  60       0.363  -9.187   9.152  1.00  0.80      PROA
ATOM    992  HN  THR P  60       0.809  -8.400   8.737  1.00  0.00      PROA
ATOM    993  CA  THR P  60       1.218  -9.923  10.015  1.00  0.92      PROA
ATOM    994  HA  THR P  60       0.606 -10.325  10.809  1.00  0.00      PROA
ATOM    995  CB  THR P  60       1.932 -11.025   9.329  1.00  1.11      PROA
ATOM    996  HB  THR P  60       1.194 -11.638   8.768  1.00  0.00      PROA
ATOM    997  OG1 THR P  60       2.595 -11.839  10.167  1.00  1.32      PROA
ATOM    998  HG1 THR P  60       2.878 -12.589   9.639  1.00  0.00      PROA
ATOM    999  CG2 THR P  60       2.885 -10.552   8.360  1.00  1.29      PROA
ATOM   1000 HG21 THR P  60       3.745 -10.071   8.873  1.00  0.00      PROA
ATOM   1001 HG22 THR P  60       2.406  -9.804   7.693  1.00  0.00      PROA
ATOM   1002 HG23 THR P  60       3.264 -11.404   7.756  1.00  0.00      PROA
ATOM   1003  C   THR P  60       2.146  -8.917  10.610  1.00  0.93      PROA
ATOM   1004  O   THR P  60       1.986  -7.789  10.390  1.00  1.09      PROA
ATOM   1005  N   ASP P  61       3.108  -9.271  11.406  1.00  0.93      PROA
ATOM   1006  HN  ASP P  61       3.221 -10.231  11.643  1.00  0.00      PROA
ATOM   1007  CA  ASP P  61       4.081  -8.409  12.020  1.00  0.94      PROA
ATOM   1008  HA  ASP P  61       3.556  -7.705  12.648  1.00  0.00      PROA
ATOM   1009  CB  ASP P  61       5.073  -9.225  12.850  1.00  1.08      PROA
ATOM   1010  HB1 ASP P  61       5.834  -8.535  13.272  1.00  0.00      PROA
ATOM   1011  HB2 ASP P  61       5.574  -9.958  12.183  1.00  0.00      PROA
ATOM   1012  CG  ASP P  61       4.465  -9.957  13.952  1.00  1.17      PROA
ATOM   1013  OD1 ASP P  61       4.226 -10.255  14.382  1.00  1.64      PROA
ATOM   1014  OD2 ASP P  61       4.267 -10.253  14.439  1.00  1.68      PROA
ATOM   1015  C   ASP P  61       4.846  -7.543  11.027  1.00  0.90      PROA
ATOM   1016  O   ASP P  61       5.438  -8.021  10.079  1.00  0.90      PROA
ATOM   1017  N   MET P  62       4.841  -6.221  11.225  1.00  0.91      PROA
ATOM   1018  HN  MET P  62       4.459  -5.830  12.058  1.00  0.00      PROA
ATOM   1019  CA  MET P  62       5.368  -5.259  10.290  1.00  0.89      PROA
ATOM   1020  HA  MET P  62       4.925  -5.449   9.324  1.00  0.00      PROA
ATOM   1021  CB  MET P  62       5.037  -3.834  10.764  1.00  0.95      PROA
ATOM   1022  HB1 MET P  62       5.507  -3.689  11.759  1.00  0.00      PROA
ATOM   1023  HB2 MET P  62       3.935  -3.758  10.870  1.00  0.00      PROA
ATOM   1024  CG  MET P  62       5.498  -2.697   9.860  1.00  0.94      PROA
ATOM   1025  HG1 MET P  62       6.601  -2.768   9.754  1.00  0.00      PROA
ATOM   1026  HG2 MET P  62       5.256  -1.738  10.363  1.00  0.00      PROA
ATOM   1027  SD  MET P  62       4.767  -2.703   8.256  1.00  1.04      PROA
ATOM   1028  CE  MET P  62       4.580  -1.558   7.909  1.00  1.45      PROA
ATOM   1029  HE1 MET P  62       5.533  -0.988   7.869  1.00  0.00      PROA
ATOM   1030  HE2 MET P  62       3.903  -1.046   8.626  1.00  0.00      PROA
ATOM   1031  HE3 MET P  62       4.122  -1.534   6.897  1.00  0.00      PROA
ATOM   1032  C   MET P  62       6.846  -5.400  10.022  1.00  0.88      PROA
ATOM   1033  O   MET P  62       7.298  -5.347   8.902  1.00  0.91      PROA
ATOM   1034  N   ASP P  63       7.642  -5.650  11.057  1.00  0.93      PROA
ATOM   1035  HN  ASP P  63       7.282  -5.697  11.985  1.00  0.00      PROA
ATOM   1036  CA  ASP P  63       9.051  -5.869  10.938  1.00  0.98      PROA
ATOM   1037  HA  ASP P  63       9.463  -5.075  10.334  1.00  0.00      PROA
ATOM   1038  CB  ASP P  63       9.703  -5.885  12.297  1.00  1.19      PROA
ATOM   1039  HB1 ASP P  63       9.836  -4.813  12.500  1.00  0.00      PROA
ATOM   1040  HB2 ASP P  63      10.667  -6.366  12.083  1.00  0.00      PROA
ATOM   1041  CG  ASP P  63       9.491  -6.260  13.270  1.00  1.41      PROA
ATOM   1042  OD1 ASP P  63       9.318  -6.415  13.654  1.00  1.99      PROA
ATOM   1043  OD2 ASP P  63       9.501  -6.374  13.730  1.00  2.02      PROA
ATOM   1044  C   ASP P  63       9.415  -7.088  10.132  1.00  0.91      PROA
ATOM   1045  O   ASP P  63      10.341  -7.066   9.351  1.00  0.93      PROA
ATOM   1046  N   LYS P  64       8.651  -8.173  10.260  1.00  0.90      PROA
ATOM   1047  HN  LYS P  64       7.905  -8.196  10.919  1.00  0.00      PROA
ATOM   1048  CA  LYS P  64       8.815  -9.377   9.492  1.00  0.89      PROA
ATOM   1049  HA  LYS P  64       9.859  -9.652   9.524  1.00  0.00      PROA
ATOM   1050  CB  LYS P  64       7.951 -10.512  10.054  1.00  0.96      PROA
ATOM   1051  HB1 LYS P  64       8.051 -11.389   9.380  1.00  0.00      PROA
ATOM   1052  HB2 LYS P  64       6.893 -10.175  10.052  1.00  0.00      PROA
ATOM   1053  CG  LYS P  64       8.290 -10.937  11.406  1.00  1.12      PROA
ATOM   1054  HG1 LYS P  64       7.485 -10.507  12.026  1.00  0.00      PROA
ATOM   1055  HG2 LYS P  64       9.242 -10.419  11.613  1.00  0.00      PROA
ATOM   1056  CD  LYS P  64       8.414 -11.765  11.757  1.00  1.75      PROA
ATOM   1057  HD1 LYS P  64       9.216 -12.164  11.121  1.00  0.00      PROA
ATOM   1058  HD2 LYS P  64       7.458 -12.255  11.527  1.00  0.00      PROA
ATOM   1059  CE  LYS P  64       8.726 -12.309  12.986  1.00  2.04      PROA
ATOM   1060  HE1 LYS P  64       9.823 -12.478  13.016  1.00  0.00      PROA
ATOM   1061  HE2 LYS P  64       8.186 -13.275  13.079  1.00  0.00      PROA
ATOM   1062  NZ  LYS P  64       8.497 -11.770  13.850  1.00  2.39      PROA
ATOM   1063  HZ1 LYS P  64       7.472 -11.601  13.892  1.00  0.00      PROA
ATOM   1064  HZ2 LYS P  64       8.998 -10.859  13.833  1.00  0.00      PROA
ATOM   1065  HZ3 LYS P  64       8.794 -12.313  14.686  1.00  0.00      PROA
ATOM   1066  C   LYS P  64       8.564  -9.199   8.012  1.00  0.83      PROA
ATOM   1067  O   LYS P  64       9.285  -9.730   7.193  1.00  0.86      PROA
ATOM   1068  N   VAL P  65       7.555  -8.411   7.621  1.00  0.81      PROA
ATOM   1069  HN  VAL P  65       6.908  -8.031   8.277  1.00  0.00      PROA
ATOM   1070  CA  VAL P  65       7.321  -8.049   6.235  1.00  0.80      PROA
ATOM   1071  HA  VAL P  65       7.347  -8.956   5.650  1.00  0.00      PROA
ATOM   1072  CB  VAL P  65       5.997  -7.354   6.047  1.00  0.89      PROA
ATOM   1073  HB  VAL P  65       5.947  -6.520   6.777  1.00  0.00      PROA
ATOM   1074  CG1 VAL P  65       5.755  -6.867   4.881  1.00  1.28      PROA
ATOM   1075 HG11 VAL P  65       5.772  -7.675   4.119  1.00  0.00      PROA
ATOM   1076 HG12 VAL P  65       6.529  -6.115   4.617  1.00  0.00      PROA
ATOM   1077 HG13 VAL P  65       4.751  -6.391   4.871  1.00  0.00      PROA
ATOM   1078  CG2 VAL P  65       4.964  -8.089   6.264  1.00  1.12      PROA
ATOM   1079 HG21 VAL P  65       5.063  -8.607   7.242  1.00  0.00      PROA
ATOM   1080 HG22 VAL P  65       4.870  -8.855   5.465  1.00  0.00      PROA
ATOM   1081 HG23 VAL P  65       4.050  -7.459   6.287  1.00  0.00      PROA
ATOM   1082  C   VAL P  65       8.444  -7.230   5.643  1.00  0.79      PROA
ATOM   1083  O   VAL P  65       8.906  -7.481   4.543  1.00  0.81      PROA
ATOM   1084  N   LEU P  66       8.965  -6.249   6.391  1.00  0.83      PROA
ATOM   1085  HN  LEU P  66       8.576  -6.016   7.278  1.00  0.00      PROA
ATOM   1086  CA  LEU P  66      10.107  -5.458   5.995  1.00  0.88      PROA
ATOM   1087  HA  LEU P  66       9.943  -5.125   4.981  1.00  0.00      PROA
ATOM   1088  CB  LEU P  66      10.300  -4.252   6.922  1.00  0.99      PROA
ATOM   1089  HB1 LEU P  66      11.224  -3.721   6.612  1.00  0.00      PROA
ATOM   1090  HB2 LEU P  66      10.431  -4.629   7.958  1.00  0.00      PROA
ATOM   1091  CG  LEU P  66       9.154  -3.248   6.924  1.00  1.06      PROA
ATOM   1092  HG  LEU P  66       8.201  -3.782   7.126  1.00  0.00      PROA
ATOM   1093  CD1 LEU P  66       9.355  -2.202   7.959  1.00  1.24      PROA
ATOM   1094 HD11 LEU P  66      10.300  -1.650   7.766  1.00  0.00      PROA
ATOM   1095 HD12 LEU P  66       9.418  -2.671   8.964  1.00  0.00      PROA
ATOM   1096 HD13 LEU P  66       8.511  -1.480   7.935  1.00  0.00      PROA
ATOM   1097  CD2 LEU P  66       8.939  -2.593   5.621  1.00  1.15      PROA
ATOM   1098 HD21 LEU P  66       8.703  -3.353   4.846  1.00  0.00      PROA
ATOM   1099 HD22 LEU P  66       9.858  -2.048   5.316  1.00  0.00      PROA
ATOM   1100 HD23 LEU P  66       8.088  -1.882   5.691  1.00  0.00      PROA
ATOM   1101  C   LEU P  66      11.391  -6.251   5.877  1.00  0.89      PROA
ATOM   1102  O   LEU P  66      12.167  -6.055   4.956  1.00  0.93      PROA
ATOM   1103  N   LEU P  67      11.636  -7.213   6.777  1.00  0.90      PROA
ATOM   1104  HN  LEU P  67      11.057  -7.328   7.580  1.00  0.00      PROA
ATOM   1105  CA  LEU P  67      12.729  -8.146   6.671  1.00  0.96      PROA
ATOM   1106  HA  LEU P  67      13.635  -7.582   6.506  1.00  0.00      PROA
ATOM   1107  CB  LEU P  67      12.853  -8.986   7.944  1.00  1.04      PROA
ATOM   1108  HB1 LEU P  67      13.143  -9.999   7.606  1.00  0.00      PROA
ATOM   1109  HB2 LEU P  67      11.836  -9.021   8.379  1.00  0.00      PROA
ATOM   1110  CG  LEU P  67      13.585  -8.727   8.854  1.00  1.37      PROA
ATOM   1111  HG  LEU P  67      13.288  -7.697   9.089  1.00  0.00      PROA
ATOM   1112  CD1 LEU P  67      13.816  -9.093   9.788  1.00  1.74      PROA
ATOM   1113 HD11 LEU P  67      13.201  -9.992  10.009  1.00  0.00      PROA
ATOM   1114 HD12 LEU P  67      13.605  -8.321  10.559  1.00  0.00      PROA
ATOM   1115 HD13 LEU P  67      14.889  -9.378   9.828  1.00  0.00      PROA
ATOM   1116  CD2 LEU P  67      14.550  -8.712   9.057  1.00  1.90      PROA
ATOM   1117 HD21 LEU P  67      15.074  -8.013   8.371  1.00  0.00      PROA
ATOM   1118 HD22 LEU P  67      14.980  -9.728   8.925  1.00  0.00      PROA
ATOM   1119 HD23 LEU P  67      14.711  -8.371  10.102  1.00  0.00      PROA
ATOM   1120  C   LEU P  67      12.650  -9.037   5.451  1.00  0.93      PROA
ATOM   1121  O   LEU P  67      13.625  -9.242   4.762  1.00  1.01      PROA
ATOM   1122  N   LYS P  68      11.457  -9.541   5.119  1.00  0.88      PROA
ATOM   1123  HN  LYS P  68      10.664  -9.425   5.711  1.00  0.00      PROA
ATOM   1124  CA  LYS P  68      11.216 -10.280   3.903  1.00  0.88      PROA
ATOM   1125  HA  LYS P  68      11.979 -11.040   3.816  1.00  0.00      PROA
ATOM   1126  CB  LYS P  68       9.825 -10.922   3.932  1.00  0.91      PROA
ATOM   1127  HB1 LYS P  68       9.259 -10.373   3.159  1.00  0.00      PROA
ATOM   1128  HB2 LYS P  68       9.434 -10.671   4.933  1.00  0.00      PROA
ATOM   1129  CG  LYS P  68       9.545 -11.920   3.792  1.00  1.38      PROA
ATOM   1130  HG1 LYS P  68      10.328 -12.364   4.391  1.00  0.00      PROA
ATOM   1131  HG2 LYS P  68       9.740 -11.966   2.729  1.00  0.00      PROA
ATOM   1132  CD  LYS P  68       8.860 -12.744   3.837  1.00  1.69      PROA
ATOM   1133  HD1 LYS P  68       9.235 -13.237   2.960  1.00  0.00      PROA
ATOM   1134  HD2 LYS P  68       7.978 -12.153   3.674  1.00  0.00      PROA
ATOM   1135  CE  LYS P  68       8.433 -13.446   4.151  1.00  2.02      PROA
ATOM   1136  HE1 LYS P  68       7.743 -12.883   4.751  1.00  0.00      PROA
ATOM   1137  HE2 LYS P  68       9.280 -13.855   4.668  1.00  0.00      PROA
ATOM   1138  NZ  LYS P  68       7.909 -14.283   4.248  1.00  2.55      PROA
ATOM   1139  HZ1 LYS P  68       8.303 -15.014   3.621  1.00  0.00      PROA
ATOM   1140  HZ2 LYS P  68       6.918 -14.103   3.991  1.00  0.00      PROA
ATOM   1141  HZ3 LYS P  68       7.957 -14.610   5.234  1.00  0.00      PROA
ATOM   1142  C   LYS P  68      11.409  -9.465   2.641  1.00  0.86      PROA
ATOM   1143  O   LYS P  68      11.984  -9.918   1.675  1.00  0.94      PROA
ATOM   1144  N   TYR P  69      10.972  -8.204   2.647  1.00  0.82      PROA
ATOM   1145  HN  TYR P  69      10.466  -7.849   3.428  1.00  0.00      PROA
ATOM   1146  CA  TYR P  69      11.169  -7.250   1.578  1.00  0.83      PROA
ATOM   1147  HA  TYR P  69      10.829  -7.696   0.655  1.00  0.00      PROA
ATOM   1148  CB  TYR P  69      10.370  -5.966   1.889  1.00  0.85      PROA
ATOM   1149  HB1 TYR P  69      10.696  -5.570   2.874  1.00  0.00      PROA
ATOM   1150  HB2 TYR P  69       9.288  -6.214   1.917  1.00  0.00      PROA
ATOM   1151  CG  TYR P  69      10.534  -4.857   0.901  1.00  0.85      PROA
ATOM   1152  CD1 TYR P  69      11.388  -3.848   1.097  1.00  1.05      PROA
ATOM   1153  HD1 TYR P  69      11.981  -3.831   1.999  1.00  0.00      PROA
ATOM   1154  CE1 TYR P  69      11.535  -2.825   0.178  1.00  1.10      PROA
ATOM   1155  HE1 TYR P  69      12.242  -2.033   0.374  1.00  0.00      PROA
ATOM   1156  CZ  TYR P  69      10.820  -2.801  -0.942  1.00  0.97      PROA
ATOM   1157  OH  TYR P  69      10.973  -1.789  -1.873  1.00  1.10      PROA
ATOM   1158  HH  TYR P  69      10.266  -1.870  -2.518  1.00  0.00      PROA
ATOM   1159  CD2 TYR P  69       9.799  -4.799  -0.214  1.00  0.85      PROA
ATOM   1160  HD2 TYR P  69       9.068  -5.572  -0.400  1.00  0.00      PROA
ATOM   1161  CE2 TYR P  69       9.945  -3.783  -1.133  1.00  0.91      PROA
ATOM   1162  HE2 TYR P  69       9.337  -3.785  -2.025  1.00  0.00      PROA
ATOM   1163  C   TYR P  69      12.622  -6.967   1.263  1.00  0.91      PROA
ATOM   1164  O   TYR P  69      13.022  -6.874   0.119  1.00  0.97      PROA
ATOM   1165  N   THR P  70      13.456  -6.850   2.288  1.00  0.97      PROA
ATOM   1166  HN  THR P  70      13.139  -6.951   3.227  1.00  0.00      PROA
ATOM   1167  CA  THR P  70      14.864  -6.572   2.139  1.00  1.09      PROA
ATOM   1168  HA  THR P  70      14.966  -5.892   1.307  1.00  0.00      PROA
ATOM   1169  CB  THR P  70      15.516  -5.969   3.362  1.00  1.17      PROA
ATOM   1170  HB  THR P  70      16.614  -5.922   3.199  1.00  0.00      PROA
ATOM   1171  OG1 THR P  70      15.286  -6.689   4.516  1.00  1.17      PROA
ATOM   1172  HG1 THR P  70      15.189  -7.604   4.242  1.00  0.00      PROA
ATOM   1173  CG2 THR P  70      14.961  -4.602   3.593  1.00  1.25      PROA
ATOM   1174 HG21 THR P  70      13.863  -4.658   3.753  1.00  0.00      PROA
ATOM   1175 HG22 THR P  70      15.158  -3.959   2.709  1.00  0.00      PROA
ATOM   1176 HG23 THR P  70      15.428  -4.151   4.495  1.00  0.00      PROA
ATOM   1177  C   THR P  70      15.677  -7.744   1.693  1.00  1.15      PROA
ATOM   1178  O   THR P  70      16.744  -7.591   1.190  1.00  1.28      PROA
ATOM   1179  N   GLU P  71      15.187  -8.953   1.826  1.00  1.17      PROA
ATOM   1180  HN  GLU P  71      14.327  -9.106   2.305  1.00  0.00      PROA
ATOM   1181  CA  GLU P  71      15.811 -10.137   1.318  1.00  1.29      PROA
ATOM   1182  HA  GLU P  71      16.877 -10.042   1.462  1.00  0.00      PROA
ATOM   1183  CB  GLU P  71      15.304 -11.330   2.018  1.00  1.52      PROA
ATOM   1184  HB1 GLU P  71      15.144 -12.050   1.200  1.00  0.00      PROA
ATOM   1185  HB2 GLU P  71      14.337 -10.991   2.421  1.00  0.00      PROA
ATOM   1186  CG  GLU P  71      15.654 -11.878   2.725  1.00  1.90      PROA
ATOM   1187  HG1 GLU P  71      15.367 -11.253   3.566  1.00  0.00      PROA
ATOM   1188  HG2 GLU P  71      16.710 -11.797   2.480  1.00  0.00      PROA
ATOM   1189  CD  GLU P  71      15.701 -12.895   3.292  1.00  2.27      PROA
ATOM   1190  OE1 GLU P  71      15.743 -13.314   3.503  1.00  2.71      PROA
ATOM   1191  OE2 GLU P  71      15.698 -13.295   3.540  1.00  2.78      PROA
ATOM   1192  C   GLU P  71      15.683 -10.329  -0.141  1.00  1.25      PROA
ATOM   1193  O   GLU P  71      16.493 -10.923  -0.751  1.00  1.38      PROA
ATOM   1194  N   TYR P  72      14.665  -9.802  -0.740  1.00  1.22      PROA
ATOM   1195  HN  TYR P  72      13.979  -9.298  -0.223  1.00  0.00      PROA
ATOM   1196  CA  TYR P  72      14.419  -9.874  -2.117  1.00  1.32      PROA
ATOM   1197  HA  TYR P  72      14.780 -10.829  -2.469  1.00  0.00      PROA
ATOM   1198  CB  TYR P  72      12.948  -9.732  -2.416  1.00  1.44      PROA
ATOM   1199  HB1 TYR P  72      12.849  -9.106  -3.327  1.00  0.00      PROA
ATOM   1200  HB2 TYR P  72      12.476  -9.226  -1.548  1.00  0.00      PROA
ATOM   1201  CG  TYR P  72      12.224 -10.786  -2.639  1.00  1.22      PROA
ATOM   1202  CD1 TYR P  72      11.883 -11.071  -2.762  1.00  1.81      PROA
ATOM   1203  HD1 TYR P  72      11.244 -10.377  -3.087  1.00  0.00      PROA
ATOM   1204  CE1 TYR P  72      11.190 -12.041  -2.982  1.00  2.17      PROA
ATOM   1205  HE1 TYR P  72      10.525 -11.538  -3.478  1.00  0.00      PROA
ATOM   1206  CZ  TYR P  72      10.819 -12.720  -3.068  1.00  1.89      PROA
ATOM   1207  OH  TYR P  72      10.119 -13.687  -3.278  1.00  2.47      PROA
ATOM   1208  HH  TYR P  72       9.223 -13.377  -3.428  1.00  0.00      PROA
ATOM   1209  CD2 TYR P  72      11.841 -11.477  -2.739  1.00  1.69      PROA
ATOM   1210  HD2 TYR P  72      12.566 -12.002  -2.373  1.00  0.00      PROA
ATOM   1211  CE2 TYR P  72      11.147 -12.441  -2.948  1.00  1.86      PROA
ATOM   1212  HE2 TYR P  72      11.767 -13.127  -2.576  1.00  0.00      PROA
ATOM   1213  C   TYR P  72      15.156  -8.865  -2.868  1.00  1.31      PROA
ATOM   1214  O   TYR P  72      15.261  -7.785  -2.488  1.00  1.30      PROA
ATOM   1215  N   ASN P  73      15.682  -9.197  -3.980  1.00  1.53      PROA
ATOM   1216  HN  ASN P  73      15.642 -10.138  -4.305  1.00  0.00      PROA
ATOM   1217  CA  ASN P  73      16.343  -8.313  -4.826  1.00  1.70      PROA
ATOM   1218  HA  ASN P  73      16.743  -7.521  -4.210  1.00  0.00      PROA
ATOM   1219  CB  ASN P  73      17.403  -8.914  -5.582  1.00  1.98      PROA
ATOM   1220  HB1 ASN P  73      17.663  -8.188  -6.377  1.00  0.00      PROA
ATOM   1221  HB2 ASN P  73      16.974  -9.828  -6.039  1.00  0.00      PROA
ATOM   1222  CG  ASN P  73      18.301  -9.206  -5.170  1.00  2.36      PROA
ATOM   1223  OD1 ASN P  73      18.517  -9.227  -4.836  1.00  2.79      PROA
ATOM   1224  ND2 ASN P  73      18.847  -9.448  -5.208  1.00  2.92      PROA
ATOM   1225 HD21 ASN P  73      19.240  -9.921  -4.420  1.00  0.00      PROA
ATOM   1226 HD22 ASN P  73      19.366  -9.380  -6.060  1.00  0.00      PROA
ATOM   1227  C   ASN P  73      15.455  -7.685  -5.693  1.00  1.86      PROA
ATOM   1228  O   ASN P  73      15.382  -7.286  -5.786  1.00  2.77      PROA
ATOM   1229  N   GLU P  74      14.750  -7.586  -6.335  1.00  1.41      PROA
ATOM   1230  HN  GLU P  74      14.460  -8.466  -6.461  1.00  0.00      PROA
ATOM   1231  CA  GLU P  74      13.883  -7.007  -7.193  1.00  1.58      PROA
ATOM   1232  HA  GLU P  74      13.819  -5.956  -6.953  1.00  0.00      PROA
ATOM   1233  CB  GLU P  74      14.333  -7.185  -8.516  1.00  1.96      PROA
ATOM   1234  HB1 GLU P  74      13.451  -6.915  -9.119  1.00  0.00      PROA
ATOM   1235  HB2 GLU P  74      14.516  -8.270  -8.574  1.00  0.00      PROA
ATOM   1236  CG  GLU P  74      15.112  -6.788  -9.052  1.00  2.25      PROA
ATOM   1237  HG1 GLU P  74      15.976  -7.261  -8.568  1.00  0.00      PROA
ATOM   1238  HG2 GLU P  74      15.042  -5.725  -8.786  1.00  0.00      PROA
ATOM   1239  CD  GLU P  74      15.499  -6.715 -10.191  1.00  2.70      PROA
ATOM   1240  OE1 GLU P  74      15.692  -6.760 -10.661  1.00  3.13      PROA
ATOM   1241  OE2 GLU P  74      15.616  -6.608 -10.642  1.00  3.15      PROA
ATOM   1242  C   GLU P  74      12.467  -7.442  -7.096  1.00  1.38      PROA
ATOM   1243  O   GLU P  74      12.208  -8.574  -7.284  1.00  1.45      PROA
ATOM   1244  N   PRO P  75      11.509  -6.621  -6.818  1.00  1.25      PROA
ATOM   1245  CD  PRO P  75      11.708  -5.331  -6.294  1.00  1.37      PROA
ATOM   1246  HD1 PRO P  75      12.167  -4.680  -7.068  1.00  0.00      PROA
ATOM   1247  HD2 PRO P  75      12.371  -5.387  -5.405  1.00  0.00      PROA
ATOM   1248  CA  PRO P  75      10.123  -6.903  -7.019  1.00  1.10      PROA
ATOM   1249  HA  PRO P  75       9.810  -7.711  -6.377  1.00  0.00      PROA
ATOM   1250  CB  PRO P  75       9.446  -5.597  -6.748  1.00  1.14      PROA
ATOM   1251  HB1 PRO P  75       8.486  -5.756  -6.212  1.00  0.00      PROA
ATOM   1252  HB2 PRO P  75       9.242  -5.056  -7.697  1.00  0.00      PROA
ATOM   1253  CG  PRO P  75      10.371  -4.856  -5.928  1.00  1.34      PROA
ATOM   1254  HG1 PRO P  75      10.278  -3.767  -6.125  1.00  0.00      PROA
ATOM   1255  HG2 PRO P  75      10.173  -5.044  -4.851  1.00  0.00      PROA
ATOM   1256  C   PRO P  75       9.735  -7.447  -8.358  1.00  1.10      PROA
ATOM   1257  O   PRO P  75      10.295  -7.057  -9.346  1.00  1.21      PROA
ATOM   1258  N   HSD P  76       8.753  -8.334  -8.420  1.00  1.05      PROA
ATOM   1259  HN  HSD P  76       8.331  -8.692  -7.591  1.00  0.00      PROA
ATOM   1260  CA  HSD P  76       8.214  -8.853  -9.651  1.00  1.10      PROA
ATOM   1261  HA  HSD P  76       9.041  -9.121 -10.292  1.00  0.00      PROA
ATOM   1262  CB  HSD P  76       7.338 -10.069  -9.381  1.00  1.11      PROA
ATOM   1263  HB1 HSD P  76       6.377  -9.682  -8.988  1.00  0.00      PROA
ATOM   1264  HB2 HSD P  76       7.851 -10.656  -8.593  1.00  0.00      PROA
ATOM   1265  ND1 HSD P  76       7.518 -11.460 -10.906  1.00  1.85      PROA
ATOM   1266  HD1 HSD P  76       8.505 -11.392 -10.944  1.00  0.00      PROA
ATOM   1267  CG  HSD P  76       7.043 -10.873 -10.262  1.00  1.34      PROA
ATOM   1268  CE1 HSD P  76       7.024 -12.148 -11.547  1.00  2.27      PROA
ATOM   1269  HE1 HSD P  76       7.480 -12.809 -12.279  1.00  0.00      PROA
ATOM   1270  NE2 HSD P  76       6.262 -12.054 -11.356  1.00  2.34      PROA
ATOM   1271  CD2 HSD P  76       6.271 -11.253 -10.545  1.00  1.87      PROA
ATOM   1272  HD2 HSD P  76       5.296 -11.002 -10.161  1.00  0.00      PROA
ATOM   1273  C   HSD P  76       7.433  -7.816 -10.417  1.00  1.09      PROA
ATOM   1274  O   HSD P  76       7.461  -7.770 -11.610  1.00  1.26      PROA
ATOM   1275  N   GLU P  77       6.745  -6.926  -9.724  1.00  0.98      PROA
ATOM   1276  HN  GLU P  77       6.640  -7.016  -8.737  1.00  0.00      PROA
ATOM   1277  CA  GLU P  77       6.103  -5.784 -10.295  1.00  1.00      PROA
ATOM   1278  HA  GLU P  77       6.603  -5.561 -11.226  1.00  0.00      PROA
ATOM   1279  CB  GLU P  77       4.623  -6.012 -10.546  1.00  1.08      PROA
ATOM   1280  HB1 GLU P  77       4.287  -5.068 -10.148  1.00  0.00      PROA
ATOM   1281  HB2 GLU P  77       4.511  -6.838  -9.862  1.00  0.00      PROA
ATOM   1282  CG  GLU P  77       3.928  -6.174 -11.004  1.00  1.49      PROA
ATOM   1283  HG1 GLU P  77       4.280  -7.106 -11.408  1.00  0.00      PROA
ATOM   1284  HG2 GLU P  77       4.034  -5.331 -11.663  1.00  0.00      PROA
ATOM   1285  CD  GLU P  77       2.531  -6.413 -11.321  1.00  1.50      PROA
ATOM   1286  OE1 GLU P  77       1.940  -6.477 -11.381  1.00  1.81      PROA
ATOM   1287  OE2 GLU P  77       2.006  -6.535 -11.535  1.00  1.96      PROA
ATOM   1288  C   GLU P  77       6.278  -4.615  -9.377  1.00  0.91      PROA
ATOM   1289  O   GLU P  77       6.134  -4.736  -8.192  1.00  0.89      PROA
ATOM   1290  N   SER P  78       6.605  -3.446  -9.910  1.00  0.95      PROA
ATOM   1291  HN  SER P  78       6.817  -3.372 -10.880  1.00  0.00      PROA
ATOM   1292  CA  SER P  78       6.687  -2.208  -9.183  1.00  0.92      PROA
ATOM   1293  HA  SER P  78       6.271  -2.380  -8.202  1.00  0.00      PROA
ATOM   1294  CB  SER P  78       8.115  -1.691  -9.054  1.00  1.03      PROA
ATOM   1295  HB1 SER P  78       8.199  -1.017  -9.919  1.00  0.00      PROA
ATOM   1296  HB2 SER P  78       8.710  -2.604  -9.204  1.00  0.00      PROA
ATOM   1297  OG  SER P  78       8.557  -1.305  -8.512  1.00  1.48      PROA
ATOM   1298  HG1 SER P  78       8.322  -0.378  -8.591  1.00  0.00      PROA
ATOM   1299  C   SER P  78       5.856  -1.193  -9.915  1.00  0.93      PROA
ATOM   1300  O   SER P  78       6.151  -0.824 -10.984  1.00  1.13      PROA
ATOM   1301  N   ARG P  79       4.764  -0.739  -9.365  1.00  0.86      PROA
ATOM   1302  HN  ARG P  79       4.520  -0.997  -8.434  1.00  0.00      PROA
ATOM   1303  CA  ARG P  79       3.823   0.150 -10.010  1.00  0.85      PROA
ATOM   1304  HA  ARG P  79       4.183   0.345 -11.009  1.00  0.00      PROA
ATOM   1305  CB  ARG P  79       2.416  -0.472 -10.064  1.00  0.87      PROA
ATOM   1306  HB1 ARG P  79       1.728   0.267 -10.527  1.00  0.00      PROA
ATOM   1307  HB2 ARG P  79       2.085  -0.670  -9.023  1.00  0.00      PROA
ATOM   1308  CG  ARG P  79       2.315  -1.776 -10.852  1.00  0.94      PROA
ATOM   1309  HG1 ARG P  79       1.256  -2.109 -10.833  1.00  0.00      PROA
ATOM   1310  HG2 ARG P  79       2.942  -2.537 -10.341  1.00  0.00      PROA
ATOM   1311  CD  ARG P  79       2.748  -1.698 -12.270  1.00  1.03      PROA
ATOM   1312  HD1 ARG P  79       3.830  -1.453 -12.329  1.00  0.00      PROA
ATOM   1313  HD2 ARG P  79       2.153  -0.933 -12.813  1.00  0.00      PROA
ATOM   1314  NE  ARG P  79       2.534  -2.984 -12.913  1.00  1.14      PROA
ATOM   1315  HE  ARG P  79       1.975  -3.638 -12.408  1.00  0.00      PROA
ATOM   1316  CZ  ARG P  79       2.954  -3.361 -13.995  1.00  1.29      PROA
ATOM   1317  NH1 ARG P  79       3.636  -2.661 -14.672  1.00  1.49      PROA
ATOM   1318 HH11 ARG P  79       3.877  -1.743 -14.358  1.00  0.00      PROA
ATOM   1319 HH12 ARG P  79       3.969  -2.991 -15.555  1.00  0.00      PROA
ATOM   1320  NH2 ARG P  79       2.679  -4.515 -14.423  1.00  1.47      PROA
ATOM   1321 HH21 ARG P  79       2.897  -4.763 -15.367  1.00  0.00      PROA
ATOM   1322 HH22 ARG P  79       2.243  -5.182 -13.819  1.00  0.00      PROA
ATOM   1323  C   ARG P  79       3.759   1.504  -9.343  1.00  0.83      PROA
ATOM   1324  O   ARG P  79       4.013   1.669  -8.174  1.00  0.84      PROA
ATOM   1325  N   THR P  80       3.418   2.532 -10.095  1.00  0.89      PROA
ATOM   1326  HN  THR P  80       3.260   2.413 -11.071  1.00  0.00      PROA
ATOM   1327  CA  THR P  80       3.241   3.887  -9.620  1.00  0.91      PROA
ATOM   1328  HA  THR P  80       3.006   3.833  -8.568  1.00  0.00      PROA
ATOM   1329  CB  THR P  80       4.455   4.737  -9.825  1.00  1.05      PROA
ATOM   1330  HB  THR P  80       5.335   4.234  -9.371  1.00  0.00      PROA
ATOM   1331  OG1 THR P  80       4.350   5.715  -9.372  1.00  1.65      PROA
ATOM   1332  HG1 THR P  80       4.532   5.595  -8.437  1.00  0.00      PROA
ATOM   1333  CG2 THR P  80       4.946   4.992 -10.990  1.00  1.19      PROA
ATOM   1334 HG21 THR P  80       4.266   5.668 -11.551  1.00  0.00      PROA
ATOM   1335 HG22 THR P  80       5.064   4.049 -11.565  1.00  0.00      PROA
ATOM   1336 HG23 THR P  80       5.933   5.491 -10.883  1.00  0.00      PROA
ATOM   1337  C   THR P  80       2.026   4.480 -10.274  1.00  0.87      PROA
ATOM   1338  O   THR P  80       1.404   3.842 -11.088  1.00  0.87      PROA
ATOM   1339  N   ASN P  81       1.622   5.710  -9.915  1.00  0.89      PROA
ATOM   1340  HN  ASN P  81       2.172   6.258  -9.292  1.00  0.00      PROA
ATOM   1341  CA  ASN P  81       0.400   6.360 -10.365  1.00  0.89      PROA
ATOM   1342  HA  ASN P  81      -0.432   5.745 -10.058  1.00  0.00      PROA
ATOM   1343  CB  ASN P  81       0.255   7.781  -9.774  1.00  0.93      PROA
ATOM   1344  HB1 ASN P  81      -0.594   8.299 -10.269  1.00  0.00      PROA
ATOM   1345  HB2 ASN P  81       1.189   8.353  -9.960  1.00  0.00      PROA
ATOM   1346  CG  ASN P  81       0.000   7.738  -8.292  1.00  0.92      PROA
ATOM   1347  OD1 ASN P  81      -0.134   6.711  -7.689  1.00  0.91      PROA
ATOM   1348  ND2 ASN P  81      -0.099   8.891  -7.678  1.00  1.04      PROA
ATOM   1349 HD21 ASN P  81      -0.414   8.927  -6.730  1.00  0.00      PROA
ATOM   1350 HD22 ASN P  81       0.141   9.735  -8.158  1.00  0.00      PROA
ATOM   1351  C   ASN P  81       0.261   6.454 -11.872  1.00  0.93      PROA
ATOM   1352  O   ASN P  81      -0.791   6.178 -12.414  1.00  0.94      PROA
ATOM   1353  N   SER P  82       1.340   6.788 -12.589  1.00  0.99      PROA
ATOM   1354  HN  SER P  82       2.197   7.029 -12.142  1.00  0.00      PROA
ATOM   1355  CA  SER P  82       1.373   6.833 -14.039  1.00  1.06      PROA
ATOM   1356  HA  SER P  82       0.572   7.480 -14.364  1.00  0.00      PROA
ATOM   1357  CB  SER P  82       2.715   7.352 -14.577  1.00  1.17      PROA
ATOM   1358  HB1 SER P  82       2.820   8.303 -14.037  1.00  0.00      PROA
ATOM   1359  HB2 SER P  82       2.482   7.518 -15.637  1.00  0.00      PROA
ATOM   1360  OG  SER P  82       3.444   7.136 -14.625  1.00  1.65      PROA
ATOM   1361  HG1 SER P  82       3.446   6.320 -15.131  1.00  0.00      PROA
ATOM   1362  C   SER P  82       1.043   5.516 -14.707  1.00  1.05      PROA
ATOM   1363  O   SER P  82       0.332   5.482 -15.692  1.00  1.09      PROA
ATOM   1364  N   ASP P  83       1.509   4.388 -14.157  1.00  1.01      PROA
ATOM   1365  HN  ASP P  83       2.128   4.417 -13.377  1.00  0.00      PROA
ATOM   1366  CA  ASP P  83       1.175   3.062 -14.620  1.00  1.01      PROA
ATOM   1367  HA  ASP P  83       1.397   3.011 -15.676  1.00  0.00      PROA
ATOM   1368  CB  ASP P  83       1.983   1.995 -13.850  1.00  1.02      PROA
ATOM   1369  HB1 ASP P  83       1.681   0.989 -14.212  1.00  0.00      PROA
ATOM   1370  HB2 ASP P  83       1.746   2.080 -12.768  1.00  0.00      PROA
ATOM   1371  CG  ASP P  83       3.401   2.123 -14.011  1.00  1.14      PROA
ATOM   1372  OD1 ASP P  83       4.019   2.073 -13.862  1.00  1.63      PROA
ATOM   1373  OD2 ASP P  83       3.934   2.172 -14.305  1.00  1.63      PROA
ATOM   1374  C   ASP P  83      -0.300   2.735 -14.487  1.00  0.98      PROA
ATOM   1375  O   ASP P  83      -0.901   2.153 -15.370  1.00  1.03      PROA
ATOM   1376  N   ILE P  84      -0.927   3.133 -13.371  1.00  0.93      PROA
ATOM   1377  HN  ILE P  84      -0.426   3.561 -12.624  1.00  0.00      PROA
ATOM   1378  CA  ILE P  84      -2.351   2.984 -13.150  1.00  0.92      PROA
ATOM   1379  HA  ILE P  84      -2.609   1.960 -13.375  1.00  0.00      PROA
ATOM   1380  CB  ILE P  84      -2.761   3.319 -11.721  1.00  0.90      PROA
ATOM   1381  HB  ILE P  84      -2.493   4.375 -11.505  1.00  0.00      PROA
ATOM   1382  CG2 ILE P  84      -4.257   3.132 -11.504  1.00  0.93      PROA
ATOM   1383 HG21 ILE P  84      -4.575   2.134 -11.874  1.00  0.00      PROA
ATOM   1384 HG22 ILE P  84      -4.820   3.912 -12.059  1.00  0.00      PROA
ATOM   1385 HG23 ILE P  84      -4.493   3.200 -10.421  1.00  0.00      PROA
ATOM   1386  CG1 ILE P  84      -1.979   2.526 -10.675  1.00  0.94      PROA
ATOM   1387 HG11 ILE P  84      -2.372   2.846  -9.690  1.00  0.00      PROA
ATOM   1388 HG12 ILE P  84      -0.924   2.849 -10.771  1.00  0.00      PROA
ATOM   1389  CD  ILE P  84      -1.957   1.236 -10.649  1.00  1.06      PROA
ATOM   1390  HD1 ILE P  84      -1.538   0.842 -11.600  1.00  0.00      PROA
ATOM   1391  HD2 ILE P  84      -2.989   0.843 -10.526  1.00  0.00      PROA
ATOM   1392  HD3 ILE P  84      -1.320   0.886  -9.809  1.00  0.00      PROA
ATOM   1393  C   ILE P  84      -3.167   3.771 -14.152  1.00  0.96      PROA
ATOM   1394  O   ILE P  84      -4.084   3.248 -14.756  1.00  1.02      PROA
ATOM   1395  N   VAL P  85      -2.792   5.030 -14.414  1.00  0.98      PROA
ATOM   1396  HN  VAL P  85      -2.045   5.457 -13.912  1.00  0.00      PROA
ATOM   1397  CA  VAL P  85      -3.412   5.870 -15.419  1.00  1.05      PROA
ATOM   1398  HA  VAL P  85      -4.479   5.855 -15.252  1.00  0.00      PROA
ATOM   1399  CB  VAL P  85      -2.891   7.287 -15.341  1.00  1.11      PROA
ATOM   1400  HB  VAL P  85      -1.782   7.244 -15.315  1.00  0.00      PROA
ATOM   1401  CG1 VAL P  85      -3.263   8.122 -16.382  1.00  1.38      PROA
ATOM   1402 HG11 VAL P  85      -4.370   8.207 -16.427  1.00  0.00      PROA
ATOM   1403 HG12 VAL P  85      -2.900   7.708 -17.347  1.00  0.00      PROA
ATOM   1404 HG13 VAL P  85      -2.836   9.135 -16.225  1.00  0.00      PROA
ATOM   1405  CG2 VAL P  85      -3.330   7.924 -14.194  1.00  1.19      PROA
ATOM   1406 HG21 VAL P  85      -2.978   7.376 -13.294  1.00  0.00      PROA
ATOM   1407 HG22 VAL P  85      -4.440   7.954 -14.179  1.00  0.00      PROA
ATOM   1408 HG23 VAL P  85      -2.928   8.959 -14.159  1.00  0.00      PROA
ATOM   1409  C   VAL P  85      -3.295   5.320 -16.822  1.00  1.10      PROA
ATOM   1410  O   VAL P  85      -4.261   5.276 -17.558  1.00  1.17      PROA
ATOM   1411  N   GLU P  86      -2.117   4.811 -17.202  1.00  1.10      PROA
ATOM   1412  HN  GLU P  86      -1.315   4.875 -16.614  1.00  0.00      PROA
ATOM   1413  CA  GLU P  86      -1.901   4.142 -18.460  1.00  1.17      PROA
ATOM   1414  HA  GLU P  86      -2.249   4.791 -19.249  1.00  0.00      PROA
ATOM   1415  CB  GLU P  86      -0.413   3.823 -18.649  1.00  1.21      PROA
ATOM   1416  HB1 GLU P  86      -0.358   2.730 -18.507  1.00  0.00      PROA
ATOM   1417  HB2 GLU P  86       0.076   4.337 -17.804  1.00  0.00      PROA
ATOM   1418  CG  GLU P  86       0.209   3.998 -19.433  1.00  1.69      PROA
ATOM   1419  HG1 GLU P  86      -0.090   5.020 -19.578  1.00  0.00      PROA
ATOM   1420  HG2 GLU P  86      -0.259   3.294 -20.097  1.00  0.00      PROA
ATOM   1421  CD  GLU P  86       1.124   4.084 -20.016  1.00  1.99      PROA
ATOM   1422  OE1 GLU P  86       1.472   4.139 -20.280  1.00  2.46      PROA
ATOM   1423  OE2 GLU P  86       1.516   4.101 -20.231  1.00  2.53      PROA
ATOM   1424  C   GLU P  86      -2.733   2.898 -18.641  1.00  1.20      PROA
ATOM   1425  O   GLU P  86      -3.302   2.662 -19.682  1.00  1.30      PROA
ATOM   1426  N   THR P  87      -2.863   2.089 -17.589  1.00  1.15      PROA
ATOM   1427  HN  THR P  87      -2.373   2.268 -16.740  1.00  0.00      PROA
ATOM   1428  CA  THR P  87      -3.701   0.908 -17.573  1.00  1.20      PROA
ATOM   1429  HA  THR P  87      -3.465   0.333 -18.456  1.00  0.00      PROA
ATOM   1430  CB  THR P  87      -3.502   0.058 -16.344  1.00  1.21      PROA
ATOM   1431  HB  THR P  87      -3.884   0.614 -15.461  1.00  0.00      PROA
ATOM   1432  OG1 THR P  87      -2.319  -0.247 -16.117  1.00  1.31      PROA
ATOM   1433  HG1 THR P  87      -1.850   0.582 -16.001  1.00  0.00      PROA
ATOM   1434  CG2 THR P  87      -4.094  -1.135 -16.386  1.00  1.49      PROA
ATOM   1435 HG21 THR P  87      -3.702  -1.726 -17.242  1.00  0.00      PROA
ATOM   1436 HG22 THR P  87      -5.190  -1.009 -16.514  1.00  0.00      PROA
ATOM   1437 HG23 THR P  87      -3.889  -1.692 -15.447  1.00  0.00      PROA
ATOM   1438  C   THR P  87      -5.162   1.220 -17.720  1.00  1.26      PROA
ATOM   1439  O   THR P  87      -5.870   0.552 -18.427  1.00  1.40      PROA
ATOM   1440  N   LEU P  88      -5.650   2.281 -17.086  1.00  1.22      PROA
ATOM   1441  HN  LEU P  88      -5.073   2.824 -16.482  1.00  0.00      PROA
ATOM   1442  CA  LEU P  88      -7.006   2.741 -17.197  1.00  1.30      PROA
ATOM   1443  HA  LEU P  88      -7.659   1.888 -17.081  1.00  0.00      PROA
ATOM   1444  CB  LEU P  88      -7.309   3.786 -16.133  1.00  1.25      PROA
ATOM   1445  HB1 LEU P  88      -8.181   4.370 -16.492  1.00  0.00      PROA
ATOM   1446  HB2 LEU P  88      -6.425   4.452 -16.072  1.00  0.00      PROA
ATOM   1447  CG  LEU P  88      -7.587   3.396 -14.893  1.00  1.29      PROA
ATOM   1448  HG  LEU P  88      -6.760   2.724 -14.589  1.00  0.00      PROA
ATOM   1449  CD1 LEU P  88      -7.742   4.207 -13.951  1.00  1.65      PROA
ATOM   1450 HD11 LEU P  88      -8.763   4.643 -13.987  1.00  0.00      PROA
ATOM   1451 HD12 LEU P  88      -7.002   5.031 -14.036  1.00  0.00      PROA
ATOM   1452 HD13 LEU P  88      -7.613   3.686 -12.978  1.00  0.00      PROA
ATOM   1453  CD2 LEU P  88      -8.603   2.819 -14.623  1.00  1.53      PROA
ATOM   1454 HD21 LEU P  88      -8.666   1.868 -15.195  1.00  0.00      PROA
ATOM   1455 HD22 LEU P  88      -9.478   3.450 -14.888  1.00  0.00      PROA
ATOM   1456 HD23 LEU P  88      -8.627   2.583 -13.538  1.00  0.00      PROA
ATOM   1457  C   LEU P  88      -7.351   3.281 -18.551  1.00  1.43      PROA
ATOM   1458  O   LEU P  88      -8.444   3.147 -19.007  1.00  1.59      PROA
ATOM   1459  N   ARG P  89      -6.416   3.885 -19.254  1.00  1.44      PROA
ATOM   1460  HN  ARG P  89      -5.502   4.020 -18.881  1.00  0.00      PROA
ATOM   1461  CA  ARG P  89      -6.606   4.391 -20.574  1.00  1.59      PROA
ATOM   1462  HA  ARG P  89      -7.595   4.820 -20.629  1.00  0.00      PROA
ATOM   1463  CB  ARG P  89      -5.576   5.421 -20.895  1.00  1.64      PROA
ATOM   1464  HB1 ARG P  89      -5.522   5.284 -21.975  1.00  0.00      PROA
ATOM   1465  HB2 ARG P  89      -4.721   4.979 -20.384  1.00  0.00      PROA
ATOM   1466  CG  ARG P  89      -5.330   6.322 -20.846  1.00  1.90      PROA
ATOM   1467  HG1 ARG P  89      -5.286   6.366 -19.772  1.00  0.00      PROA
ATOM   1468  HG2 ARG P  89      -6.242   6.708 -21.266  1.00  0.00      PROA
ATOM   1469  CD  ARG P  89      -4.700   7.279 -21.030  1.00  2.23      PROA
ATOM   1470  HD1 ARG P  89      -5.273   7.658 -21.866  1.00  0.00      PROA
ATOM   1471  HD2 ARG P  89      -3.779   6.782 -21.304  1.00  0.00      PROA
ATOM   1472  NE  ARG P  89      -4.377   7.925 -20.882  1.00  2.87      PROA
ATOM   1473  HE  ARG P  89      -5.135   8.407 -20.973  1.00  0.00      PROA
ATOM   1474  CZ  ARG P  89      -3.836   8.673 -20.677  1.00  3.38      PROA
ATOM   1475  NH1 ARG P  89      -3.512   8.955 -20.582  1.00  3.50      PROA
ATOM   1476 HH11 ARG P  89      -3.019   9.417 -21.319  1.00  0.00      PROA
ATOM   1477 HH12 ARG P  89      -3.268   9.134 -19.629  1.00  0.00      PROA
ATOM   1478  NH2 ARG P  89      -3.606   9.159 -20.554  1.00  4.23      PROA
ATOM   1479 HH21 ARG P  89      -3.468   9.419 -19.598  1.00  0.00      PROA
ATOM   1480 HH22 ARG P  89      -3.327   9.780 -21.287  1.00  0.00      PROA
ATOM   1481  C   ARG P  89      -6.639   3.361 -21.641  1.00  1.67      PROA
ATOM   1482  O   ARG P  89      -7.181   3.565 -22.657  1.00  1.83      PROA
ATOM   1483  N   LYS P  90      -6.086   2.220 -21.428  1.00  1.69      PROA
ATOM   1484  HN  LYS P  90      -5.618   2.032 -20.569  1.00  0.00      PROA
ATOM   1485  CA  LYS P  90      -6.082   1.151 -22.352  1.00  1.87      PROA
ATOM   1486  HA  LYS P  90      -6.033   1.574 -23.344  1.00  0.00      PROA
ATOM   1487  CB  LYS P  90      -4.966   0.263 -22.137  1.00  2.01      PROA
ATOM   1488  HB1 LYS P  90      -5.089  -0.583 -22.843  1.00  0.00      PROA
ATOM   1489  HB2 LYS P  90      -5.051  -0.114 -21.098  1.00  0.00      PROA
ATOM   1490  CG  LYS P  90      -3.786   0.686 -22.276  1.00  2.14      PROA
ATOM   1491  HG1 LYS P  90      -3.485   0.898 -21.239  1.00  0.00      PROA
ATOM   1492  HG2 LYS P  90      -3.933   1.624 -22.832  1.00  0.00      PROA
ATOM   1493  CD  LYS P  90      -2.964   0.335 -22.667  1.00  2.45      PROA
ATOM   1494  HD1 LYS P  90      -3.263   0.413 -23.704  1.00  0.00      PROA
ATOM   1495  HD2 LYS P  90      -3.045  -0.669 -22.273  1.00  0.00      PROA
ATOM   1496  CE  LYS P  90      -1.999   0.330 -22.818  1.00  2.79      PROA
ATOM   1497  HE1 LYS P  90      -1.790   1.082 -22.085  1.00  0.00      PROA
ATOM   1498  HE2 LYS P  90      -2.066   0.661 -23.835  1.00  0.00      PROA
ATOM   1499  NZ  LYS P  90      -1.225   0.147 -22.896  1.00  3.27      PROA
ATOM   1500  HZ1 LYS P  90      -1.114  -0.592 -23.619  1.00  0.00      PROA
ATOM   1501  HZ2 LYS P  90      -0.857  -0.199 -21.987  1.00  0.00      PROA
ATOM   1502  HZ3 LYS P  90      -0.696   0.995 -23.183  1.00  0.00      PROA
ATOM   1503  C   LYS P  90      -7.272   0.385 -22.388  1.00  2.05      PROA
ATOM   1504  O   LYS P  90      -7.731  -0.055 -22.325  1.00  2.36      PROA
ATOM   1505  N   LYS P  91      -7.791   0.219 -22.501  1.00  2.53      PROA
ATOM   1506  HN  LYS P  91      -8.117   0.943 -22.981  1.00  0.00      PROA
ATOM   1507  CA  LYS P  91      -8.895  -0.485 -22.568  1.00  2.93      PROA
ATOM   1508  HA  LYS P  91      -8.671  -1.256 -21.863  1.00  0.00      PROA
ATOM   1509  CB  LYS P  91      -9.199  -0.443 -22.530  1.00  3.90      PROA
ATOM   1510  HB1 LYS P  91      -9.500  -0.370 -23.575  1.00  0.00      PROA
ATOM   1511  HB2 LYS P  91      -9.184   0.532 -22.041  1.00  0.00      PROA
ATOM   1512  CG  LYS P  91      -9.441  -0.547 -22.419  1.00  4.57      PROA
ATOM   1513  HG1 LYS P  91     -10.020   0.375 -22.337  1.00  0.00      PROA
ATOM   1514  HG2 LYS P  91      -9.073  -0.879 -21.446  1.00  0.00      PROA
ATOM   1515  CD  LYS P  91      -9.781  -0.848 -22.481  1.00  5.04      PROA
ATOM   1516  HD1 LYS P  91      -9.206  -1.583 -23.026  1.00  0.00      PROA
ATOM   1517  HD2 LYS P  91     -10.393  -0.223 -23.115  1.00  0.00      PROA
ATOM   1518  CE  LYS P  91     -10.009  -1.041 -22.387  1.00  5.90      PROA
ATOM   1519  HE1 LYS P  91     -10.877  -0.389 -22.516  1.00  0.00      PROA
ATOM   1520  HE2 LYS P  91      -9.729  -1.171 -21.338  1.00  0.00      PROA
ATOM   1521  NZ  LYS P  91     -10.185  -1.367 -22.432  1.00  6.45      PROA
ATOM   1522  HZ1 LYS P  91      -9.511  -2.147 -22.294  1.00  0.00      PROA
ATOM   1523  HZ2 LYS P  91     -10.582  -1.417 -23.392  1.00  0.00      PROA
ATOM   1524  HZ3 LYS P  91     -10.953  -1.445 -21.736  1.00  0.00      PROA
ATOM   1525  C   LYS P  91      -9.416  -0.886 -22.816  1.00  3.35      PROA
ATOM   1526  OT1 LYS P  91      -9.707  -0.918 -22.822  1.00  3.80      PROA
ATOM   1527  OT2 LYS P  91      -9.546  -1.175 -23.011  1.00  3.81      PROA
ATOM   1528  N   GLY P   2     -28.965 -11.664   8.703  1.00  9.31      PROB
ATOM   1529  HT1 GLY P   2     -29.273 -10.704   8.957  1.00  0.00      PROB
ATOM   1530  HT2 GLY P   2     -28.850 -12.231   9.567  1.00  0.00      PROB
ATOM   1531  HT3 GLY P   2     -29.680 -12.107   8.091  1.00  0.00      PROB
ATOM   1532  CA  GLY P   2     -28.429 -11.635   8.404  1.00  8.75      PROB
ATOM   1533  HA1 GLY P   2     -27.881 -11.171   9.183  1.00  0.00      PROB
ATOM   1534  HA2 GLY P   2     -28.747 -10.963   7.649  1.00  0.00      PROB
ATOM   1535  C   GLY P   2     -27.846 -11.955   8.031  1.00  7.95      PROB
ATOM   1536  O   GLY P   2     -27.886 -12.225   7.967  1.00  7.94      PROB
ATOM   1537  N   ARG P   3     -27.280 -11.932   7.767  1.00  7.48      PROB
ATOM   1538  HN  ARG P   3     -27.003 -11.029   7.854  1.00  0.00      PROB
ATOM   1539  CA  ARG P   3     -26.670 -12.210   7.409  1.00  6.86      PROB
ATOM   1540  HA  ARG P   3     -27.137 -12.944   6.790  1.00  0.00      PROB
ATOM   1541  CB  ARG P   3     -26.286 -12.046   7.118  1.00  7.13      PROB
ATOM   1542  HB1 ARG P   3     -25.328 -12.567   7.306  1.00  0.00      PROB
ATOM   1543  HB2 ARG P   3     -26.124 -10.952   7.165  1.00  0.00      PROB
ATOM   1544  CG  ARG P   3     -26.320 -12.068   7.058  1.00  7.56      PROB
ATOM   1545  HG1 ARG P   3     -26.579 -11.209   6.403  1.00  0.00      PROB
ATOM   1546  HG2 ARG P   3     -27.248 -12.627   7.302  1.00  0.00      PROB
ATOM   1547  CD  ARG P   3     -26.216 -12.159   6.992  1.00  8.00      PROB
ATOM   1548  HD1 ARG P   3     -25.336 -11.987   7.627  1.00  0.00      PROB
ATOM   1549  HD2 ARG P   3     -26.109 -11.692   6.004  1.00  0.00      PROB
ATOM   1550  NE  ARG P   3     -26.202 -12.238   6.971  1.00  8.61      PROB
ATOM   1551  HE  ARG P   3     -26.127 -12.786   7.784  1.00  0.00      PROB
ATOM   1552  CZ  ARG P   3     -26.187 -12.312   6.868  1.00  9.23      PROB
ATOM   1553  NH1 ARG P   3     -26.183 -12.315   6.788  1.00  9.41      PROB
ATOM   1554 HH11 ARG P   3     -25.301 -12.213   6.327  1.00  0.00      PROB
ATOM   1555 HH12 ARG P   3     -27.015 -12.454   6.251  1.00  0.00      PROB
ATOM   1556  NH2 ARG P   3     -26.174 -12.377   6.844  1.00  9.95      PROB
ATOM   1557 HH21 ARG P   3     -26.790 -13.129   7.079  1.00  0.00      PROB
ATOM   1558 HH22 ARG P   3     -25.374 -12.547   6.269  1.00  0.00      PROB
ATOM   1559  C   ARG P   3     -26.059 -12.425   7.399  1.00  5.94      PROB
ATOM   1560  O   ARG P   3     -25.911 -12.274   7.599  1.00  5.79      PROB
ATOM   1561  N   LYS P   4     -25.698 -12.783   7.172  1.00  5.63      PROB
ATOM   1562  HN  LYS P   4     -26.176 -13.309   6.524  1.00  0.00      PROB
ATOM   1563  CA  LYS P   4     -25.091 -13.032   7.125  1.00  5.05      PROB
ATOM   1564  HA  LYS P   4     -24.697 -13.038   8.129  1.00  0.00      PROB
ATOM   1565  CB  LYS P   4     -25.036 -13.451   6.947  1.00  5.54      PROB
ATOM   1566  HB1 LYS P   4     -24.326 -14.102   7.484  1.00  0.00      PROB
ATOM   1567  HB2 LYS P   4     -24.831 -13.480   5.864  1.00  0.00      PROB
ATOM   1568  CG  LYS P   4     -25.702 -13.528   7.125  1.00  6.33      PROB
ATOM   1569  HG1 LYS P   4     -26.172 -13.259   6.179  1.00  0.00      PROB
ATOM   1570  HG2 LYS P   4     -25.783 -12.728   7.862  1.00  0.00      PROB
ATOM   1571  CD  LYS P   4     -25.901 -13.706   7.227  1.00  6.81      PROB
ATOM   1572  HD1 LYS P   4     -25.607 -13.676   8.271  1.00  0.00      PROB
ATOM   1573  HD2 LYS P   4     -25.568 -14.607   6.722  1.00  0.00      PROB
ATOM   1574  CE  LYS P   4     -26.280 -13.810   7.280  1.00  7.64      PROB
ATOM   1575  HE1 LYS P   4     -26.100 -14.272   8.226  1.00  0.00      PROB
ATOM   1576  HE2 LYS P   4     -26.304 -14.448   6.425  1.00  0.00      PROB
ATOM   1577  NZ  LYS P   4     -26.578 -13.834   7.316  1.00  8.28      PROB
ATOM   1578  HZ1 LYS P   4     -27.055 -13.618   6.417  1.00  0.00      PROB
ATOM   1579  HZ2 LYS P   4     -26.894 -13.164   8.046  1.00  0.00      PROB
ATOM   1580  HZ3 LYS P   4     -26.815 -14.803   7.610  1.00  0.00      PROB
ATOM   1581  C   LYS P   4     -24.238 -12.976   6.885  1.00  4.40      PROB
ATOM   1582  O   LYS P   4     -24.012 -13.096   6.467  1.00  4.62      PROB
ATOM   1583  N   LYS P   5     -23.741 -12.789   7.151  1.00  3.99      PROB
ATOM   1584  HN  LYS P   5     -23.889 -12.430   8.055  1.00  0.00      PROB
ATOM   1585  CA  LYS P   5     -22.896 -12.733   6.983  1.00  3.73      PROB
ATOM   1586  HA  LYS P   5     -22.705 -12.454   5.961  1.00  0.00      PROB
ATOM   1587  CB  LYS P   5     -22.798 -12.270   7.397  1.00  4.05      PROB
ATOM   1588  HB1 LYS P   5     -22.014 -11.581   7.015  1.00  0.00      PROB
ATOM   1589  HB2 LYS P   5     -22.460 -12.695   8.366  1.00  0.00      PROB
ATOM   1590  CG  LYS P   5     -23.423 -11.907   7.490  1.00  4.80      PROB
ATOM   1591  HG1 LYS P   5     -24.043 -12.652   8.008  1.00  0.00      PROB
ATOM   1592  HG2 LYS P   5     -23.763 -11.772   6.454  1.00  0.00      PROB
ATOM   1593  CD  LYS P   5     -23.550 -11.547   7.671  1.00  5.40      PROB
ATOM   1594  HD1 LYS P   5     -22.917 -10.849   7.125  1.00  0.00      PROB
ATOM   1595  HD2 LYS P   5     -23.186 -11.727   8.681  1.00  0.00      PROB
ATOM   1596  CE  LYS P   5     -23.946 -11.227   7.783  1.00  6.21      PROB
ATOM   1597  HE1 LYS P   5     -24.553 -11.545   6.960  1.00  0.00      PROB
ATOM   1598  HE2 LYS P   5     -23.379 -10.330   7.639  1.00  0.00      PROB
ATOM   1599  NZ  LYS P   5     -24.226 -11.042   7.936  1.00  6.88      PROB
ATOM   1600  HZ1 LYS P   5     -23.852 -10.317   8.581  1.00  0.00      PROB
ATOM   1601  HZ2 LYS P   5     -24.828 -11.702   8.468  1.00  0.00      PROB
ATOM   1602  HZ3 LYS P   5     -24.788 -10.585   7.190  1.00  0.00      PROB
ATOM   1603  C   LYS P   5     -21.925 -13.381   6.712  1.00  3.36      PROB
ATOM   1604  O   LYS P   5     -21.578 -13.852   7.114  1.00  3.62      PROB
ATOM   1605  N   ILE P   6     -21.459 -13.421   6.002  1.00  3.17      PROB
ATOM   1606  HN  ILE P   6     -21.765 -12.830   5.273  1.00  0.00      PROB
ATOM   1607  CA  ILE P   6     -20.523 -14.005   5.641  1.00  3.11      PROB
ATOM   1608  HA  ILE P   6     -20.340 -14.839   6.302  1.00  0.00      PROB
ATOM   1609  CB  ILE P   6     -20.729 -14.278   4.812  1.00  3.72      PROB
ATOM   1610  HB  ILE P   6     -21.599 -13.673   4.488  1.00  0.00      PROB
ATOM   1611  CG2 ILE P   6     -20.264 -14.247   4.296  1.00  4.19      PROB
ATOM   1612 HG21 ILE P   6     -19.462 -14.998   4.460  1.00  0.00      PROB
ATOM   1613 HG22 ILE P   6     -19.803 -13.237   4.263  1.00  0.00      PROB
ATOM   1614 HG23 ILE P   6     -20.760 -14.464   3.326  1.00  0.00      PROB
ATOM   1615  CG1 ILE P   6     -20.966 -14.779   4.703  1.00  4.39      PROB
ATOM   1616 HG11 ILE P   6     -21.922 -14.355   4.768  1.00  0.00      PROB
ATOM   1617 HG12 ILE P   6     -20.529 -15.187   5.564  1.00  0.00      PROB
ATOM   1618  CD  ILE P   6     -21.185 -15.269   4.574  1.00  5.05      PROB
ATOM   1619  HD1 ILE P   6     -20.380 -16.021   4.431  1.00  0.00      PROB
ATOM   1620  HD2 ILE P   6     -21.766 -15.187   3.631  1.00  0.00      PROB
ATOM   1621  HD3 ILE P   6     -21.850 -15.614   5.394  1.00  0.00      PROB
ATOM   1622  C   ILE P   6     -19.276 -13.696   5.653  1.00  2.56      PROB
ATOM   1623  O   ILE P   6     -18.997 -12.884   5.372  1.00  2.56      PROB
ATOM   1624  N   GLN P   7     -18.490 -14.346   5.997  1.00  2.40      PROB
ATOM   1625  HN  GLN P   7     -18.752 -15.234   6.355  1.00  0.00      PROB
ATOM   1626  CA  GLN P   7     -17.258 -14.186   6.032  1.00  2.09      PROB
ATOM   1627  HA  GLN P   7     -17.047 -13.133   6.144  1.00  0.00      PROB
ATOM   1628  CB  GLN P   7     -16.801 -14.859   7.036  1.00  2.47      PROB
ATOM   1629  HB1 GLN P   7     -15.720 -14.626   7.100  1.00  0.00      PROB
ATOM   1630  HB2 GLN P   7     -16.929 -15.929   6.777  1.00  0.00      PROB
ATOM   1631  CG  GLN P   7     -17.095 -14.770   7.778  1.00  3.11      PROB
ATOM   1632  HG1 GLN P   7     -16.359 -15.186   8.498  1.00  0.00      PROB
ATOM   1633  HG2 GLN P   7     -18.042 -15.345   7.850  1.00  0.00      PROB
ATOM   1634  CD  GLN P   7     -17.254 -13.992   8.000  1.00  3.51      PROB
ATOM   1635  OE1 GLN P   7     -17.239 -13.570   7.961  1.00  3.74      PROB
ATOM   1636  NE2 GLN P   7     -17.415 -13.796   8.251  1.00  4.18      PROB
ATOM   1637 HE21 GLN P   7     -16.905 -13.501   9.059  1.00  0.00      PROB
ATOM   1638 HE22 GLN P   7     -18.376 -13.542   8.146  1.00  0.00      PROB
ATOM   1639  C   GLN P   7     -16.533 -14.528   4.876  1.00  1.74      PROB
ATOM   1640  O   GLN P   7     -16.840 -15.309   4.231  1.00  1.88      PROB
ATOM   1641  N   ILE P   8     -15.544 -13.920   4.577  1.00  1.57      PROB
ATOM   1642  HN  ILE P   8     -15.245 -13.164   5.150  1.00  0.00      PROB
ATOM   1643  CA  ILE P   8     -14.737 -14.135   3.509  1.00  1.39      PROB
ATOM   1644  HA  ILE P   8     -15.367 -14.279   2.644  1.00  0.00      PROB
ATOM   1645  CB  ILE P   8     -13.840 -13.029   3.289  1.00  1.51      PROB
ATOM   1646  HB  ILE P   8     -14.317 -12.226   3.869  1.00  0.00      PROB
ATOM   1647  CG2 ILE P   8     -13.094 -12.884   3.397  1.00  2.09      PROB
ATOM   1648 HG21 ILE P   8     -12.477 -13.603   2.816  1.00  0.00      PROB
ATOM   1649 HG22 ILE P   8     -12.841 -12.988   4.474  1.00  0.00      PROB
ATOM   1650 HG23 ILE P   8     -12.855 -11.854   3.054  1.00  0.00      PROB
ATOM   1651  CG1 ILE P   8     -13.575 -12.514   2.670  1.00  1.80      PROB
ATOM   1652 HG11 ILE P   8     -14.033 -13.073   1.877  1.00  0.00      PROB
ATOM   1653 HG12 ILE P   8     -12.532 -12.715   2.818  1.00  0.00      PROB
ATOM   1654  CD  ILE P   8     -13.448 -11.783   2.189  1.00  2.25      PROB
ATOM   1655  HD1 ILE P   8     -13.624 -10.880   2.812  1.00  0.00      PROB
ATOM   1656  HD2 ILE P   8     -14.155 -11.766   1.333  1.00  0.00      PROB
ATOM   1657  HD3 ILE P   8     -12.403 -11.755   1.812  1.00  0.00      PROB
ATOM   1658  C   ILE P   8     -14.070 -15.426   3.565  1.00  1.42      PROB
ATOM   1659  O   ILE P   8     -13.567 -15.803   4.498  1.00  1.62      PROB
ATOM   1660  N   THR P   9     -14.074 -16.165   2.565  1.00  1.46      PROB
ATOM   1661  HN  THR P   9     -14.497 -15.867   1.713  1.00  0.00      PROB
ATOM   1662  CA  THR P   9     -13.515 -17.433   2.523  1.00  1.64      PROB
ATOM   1663  HA  THR P   9     -12.968 -17.582   3.442  1.00  0.00      PROB
ATOM   1664  CB  THR P   9     -14.479 -18.416   2.380  1.00  2.04      PROB
ATOM   1665  HB  THR P   9     -15.409 -17.831   2.394  1.00  0.00      PROB
ATOM   1666  OG1 THR P   9     -14.631 -18.850   2.623  1.00  2.67      PROB
ATOM   1667  HG1 THR P   9     -14.726 -18.615   3.549  1.00  0.00      PROB
ATOM   1668  CG2 THR P   9     -14.951 -19.088   1.985  1.00  2.13      PROB
ATOM   1669 HG21 THR P   9     -14.399 -20.048   2.078  1.00  0.00      PROB
ATOM   1670 HG22 THR P   9     -15.096 -18.865   0.906  1.00  0.00      PROB
ATOM   1671 HG23 THR P   9     -15.939 -19.198   2.480  1.00  0.00      PROB
ATOM   1672  C   THR P   9     -12.489 -17.612   1.491  1.00  1.41      PROB
ATOM   1673  O   THR P   9     -12.562 -17.034   0.493  1.00  1.36      PROB
ATOM   1674  N   ARG P  10     -11.488 -18.408   1.722  1.00  1.41      PROB
ATOM   1675  HN  ARG P  10     -11.432 -18.887   2.593  1.00  0.00      PROB
ATOM   1676  CA  ARG P  10     -10.416 -18.694   0.852  1.00  1.27      PROB
ATOM   1677  HA  ARG P  10      -9.999 -17.756   0.518  1.00  0.00      PROB
ATOM   1678  CB  ARG P  10      -9.365 -19.513   1.546  1.00  1.37      PROB
ATOM   1679  HB1 ARG P  10      -8.487 -19.481   0.874  1.00  0.00      PROB
ATOM   1680  HB2 ARG P  10      -9.774 -20.540   1.574  1.00  0.00      PROB
ATOM   1681  CG  ARG P  10      -8.934 -19.329   2.618  1.00  1.56      PROB
ATOM   1682  HG1 ARG P  10      -9.828 -19.274   3.264  1.00  0.00      PROB
ATOM   1683  HG2 ARG P  10      -8.458 -18.335   2.552  1.00  0.00      PROB
ATOM   1684  CD  ARG P  10      -8.001 -20.117   3.374  1.00  1.70      PROB
ATOM   1685  HD1 ARG P  10      -8.432 -21.128   3.535  1.00  0.00      PROB
ATOM   1686  HD2 ARG P  10      -7.818 -19.619   4.350  1.00  0.00      PROB
ATOM   1687  NE  ARG P  10      -6.906 -20.277   2.845  1.00  1.74      PROB
ATOM   1688  HE  ARG P  10      -6.478 -19.531   2.334  1.00  0.00      PROB
ATOM   1689  CZ  ARG P  10      -6.443 -21.166   2.930  1.00  2.11      PROB
ATOM   1690  NH1 ARG P  10      -6.884 -22.058   3.505  1.00  2.35      PROB
ATOM   1691 HH11 ARG P  10      -6.457 -22.959   3.434  1.00  0.00      PROB
ATOM   1692 HH12 ARG P  10      -7.695 -21.933   4.076  1.00  0.00      PROB
ATOM   1693  NH2 ARG P  10      -5.480 -21.158   2.411  1.00  2.55      PROB
ATOM   1694 HH21 ARG P  10      -5.174 -20.332   1.938  1.00  0.00      PROB
ATOM   1695 HH22 ARG P  10      -4.906 -21.977   2.410  1.00  0.00      PROB
ATOM   1696  C   ARG P  10     -10.779 -19.351  -0.449  1.00  1.25      PROB
ATOM   1697  O   ARG P  10     -11.660 -20.149  -0.530  1.00  1.37      PROB
ATOM   1698  N   ILE P  11     -10.091 -19.028  -1.515  1.00  1.18      PROB
ATOM   1699  HN  ILE P  11      -9.395 -18.316  -1.474  1.00  0.00      PROB
ATOM   1700  CA  ILE P  11     -10.252 -19.633  -2.805  1.00  1.20      PROB
ATOM   1701  HA  ILE P  11     -11.238 -20.073  -2.834  1.00  0.00      PROB
ATOM   1702  CB  ILE P  11     -10.099 -18.661  -3.933  1.00  1.19      PROB
ATOM   1703  HB  ILE P  11      -9.233 -18.023  -3.670  1.00  0.00      PROB
ATOM   1704  CG2 ILE P  11      -9.944 -18.964  -4.957  1.00  1.68      PROB
ATOM   1705 HG21 ILE P  11     -10.911 -19.259  -5.418  1.00  0.00      PROB
ATOM   1706 HG22 ILE P  11      -9.254 -19.834  -4.994  1.00  0.00      PROB
ATOM   1707 HG23 ILE P  11      -9.515 -18.121  -5.540  1.00  0.00      PROB
ATOM   1708  CG1 ILE P  11     -10.856 -17.900  -4.194  1.00  1.53      PROB
ATOM   1709 HG11 ILE P  11     -10.684 -17.192  -3.383  1.00  0.00      PROB
ATOM   1710 HG12 ILE P  11     -11.761 -18.487  -4.036  1.00  0.00      PROB
ATOM   1711  CD  ILE P  11     -11.190 -17.270  -4.893  1.00  1.90      PROB
ATOM   1712  HD1 ILE P  11     -11.642 -17.838  -5.734  1.00  0.00      PROB
ATOM   1713  HD2 ILE P  11     -10.348 -16.662  -5.287  1.00  0.00      PROB
ATOM   1714  HD3 ILE P  11     -11.964 -16.601  -4.460  1.00  0.00      PROB
ATOM   1715  C   ILE P  11      -9.308 -20.764  -2.942  1.00  1.27      PROB
ATOM   1716  O   ILE P  11      -8.146 -20.614  -2.844  1.00  1.35      PROB
ATOM   1717  N   MET P  12      -9.789 -21.960  -3.150  1.00  1.38      PROB
ATOM   1718  HN  MET P  12     -10.763 -22.097  -3.309  1.00  0.00      PROB
ATOM   1719  CA  MET P  12      -9.014 -23.139  -3.172  1.00  1.53      PROB
ATOM   1720  HA  MET P  12      -8.096 -22.950  -2.635  1.00  0.00      PROB
ATOM   1721  CB  MET P  12      -9.764 -24.244  -2.542  1.00  1.78      PROB
ATOM   1722  HB1 MET P  12      -9.141 -25.161  -2.601  1.00  0.00      PROB
ATOM   1723  HB2 MET P  12     -10.696 -24.403  -3.123  1.00  0.00      PROB
ATOM   1724  CG  MET P  12     -10.123 -24.039  -1.175  1.00  1.98      PROB
ATOM   1725  HG1 MET P  12     -10.759 -24.902  -0.900  1.00  0.00      PROB
ATOM   1726  HG2 MET P  12     -10.742 -23.121  -1.162  1.00  0.00      PROB
ATOM   1727  SD  MET P  12      -9.164 -23.897  -0.146  1.00  2.28      PROB
ATOM   1728  CE  MET P  12      -9.479 -24.339   0.590  1.00  2.80      PROB
ATOM   1729  HE1 MET P  12      -9.467 -25.439   0.436  1.00  0.00      PROB
ATOM   1730  HE2 MET P  12     -10.526 -24.033   0.802  1.00  0.00      PROB
ATOM   1731  HE3 MET P  12      -8.848 -24.110   1.475  1.00  0.00      PROB
ATOM   1732  C   MET P  12      -8.561 -23.567  -4.522  1.00  1.51      PROB
ATOM   1733  O   MET P  12      -7.671 -24.283  -4.663  1.00  1.69      PROB
ATOM   1734  N   ASP P  13      -9.150 -23.114  -5.556  1.00  1.44      PROB
ATOM   1735  HN  ASP P  13      -9.938 -22.512  -5.461  1.00  0.00      PROB
ATOM   1736  CA  ASP P  13      -8.787 -23.388  -6.896  1.00  1.49      PROB
ATOM   1737  HA  ASP P  13      -8.358 -24.378  -6.934  1.00  0.00      PROB
ATOM   1738  CB  ASP P  13      -9.997 -23.305  -7.784  1.00  1.62      PROB
ATOM   1739  HB1 ASP P  13      -9.675 -22.697  -8.650  1.00  0.00      PROB
ATOM   1740  HB2 ASP P  13     -10.748 -22.749  -7.193  1.00  0.00      PROB
ATOM   1741  CG  ASP P  13     -10.470 -24.005  -8.157  1.00  2.17      PROB
ATOM   1742  OD1 ASP P  13     -10.649 -24.281  -8.291  1.00  2.78      PROB
ATOM   1743  OD2 ASP P  13     -10.705 -24.311  -8.363  1.00  2.69      PROB
ATOM   1744  C   ASP P  13      -7.717 -22.465  -7.372  1.00  1.42      PROB
ATOM   1745  O   ASP P  13      -7.868 -21.281  -7.387  1.00  1.35      PROB
ATOM   1746  N   GLU P  14      -6.592 -23.000  -7.769  1.00  1.51      PROB
ATOM   1747  HN  GLU P  14      -6.502 -23.988  -7.856  1.00  0.00      PROB
ATOM   1748  CA  GLU P  14      -5.426 -22.267  -8.106  1.00  1.53      PROB
ATOM   1749  HA  GLU P  14      -5.173 -21.629  -7.272  1.00  0.00      PROB
ATOM   1750  CB  GLU P  14      -4.301 -23.219  -8.404  1.00  1.75      PROB
ATOM   1751  HB1 GLU P  14      -3.587 -22.666  -9.046  1.00  0.00      PROB
ATOM   1752  HB2 GLU P  14      -4.744 -24.053  -8.984  1.00  0.00      PROB
ATOM   1753  CG  GLU P  14      -3.699 -23.685  -7.599  1.00  2.19      PROB
ATOM   1754  HG1 GLU P  14      -4.434 -24.212  -6.962  1.00  0.00      PROB
ATOM   1755  HG2 GLU P  14      -3.260 -22.835  -7.044  1.00  0.00      PROB
ATOM   1756  CD  GLU P  14      -2.730 -24.519  -7.725  1.00  2.44      PROB
ATOM   1757  OE1 GLU P  14      -2.391 -24.896  -7.800  1.00  2.85      PROB
ATOM   1758  OE2 GLU P  14      -2.296 -24.811  -7.749  1.00  2.81      PROB
ATOM   1759  C   GLU P  14      -5.554 -21.275  -9.222  1.00  1.49      PROB
ATOM   1760  O   GLU P  14      -5.119 -20.178  -9.119  1.00  1.50      PROB
ATOM   1761  N   ARG P  15      -6.193 -21.621 -10.315  1.00  1.55      PROB
ATOM   1762  HN  ARG P  15      -6.563 -22.540 -10.424  1.00  0.00      PROB
ATOM   1763  CA  ARG P  15      -6.416 -20.746 -11.422  1.00  1.56      PROB
ATOM   1764  HA  ARG P  15      -5.480 -20.259 -11.654  1.00  0.00      PROB
ATOM   1765  CB  ARG P  15      -6.919 -21.504 -12.622  1.00  1.75      PROB
ATOM   1766  HB1 ARG P  15      -7.292 -20.752 -13.347  1.00  0.00      PROB
ATOM   1767  HB2 ARG P  15      -7.767 -22.130 -12.278  1.00  0.00      PROB
ATOM   1768  CG  ARG P  15      -6.166 -22.231 -13.224  1.00  2.18      PROB
ATOM   1769  HG1 ARG P  15      -6.702 -23.180 -13.137  1.00  0.00      PROB
ATOM   1770  HG2 ARG P  15      -5.296 -22.200 -12.562  1.00  0.00      PROB
ATOM   1771  CD  ARG P  15      -5.811 -22.335 -13.915  1.00  2.76      PROB
ATOM   1772  HD1 ARG P  15      -5.434 -23.376 -13.903  1.00  0.00      PROB
ATOM   1773  HD2 ARG P  15      -4.969 -21.616 -13.929  1.00  0.00      PROB
ATOM   1774  NE  ARG P  15      -5.950 -22.303 -14.233  1.00  3.51      PROB
ATOM   1775  HE  ARG P  15      -6.930 -22.205 -14.176  1.00  0.00      PROB
ATOM   1776  CZ  ARG P  15      -5.800 -22.292 -14.707  1.00  4.43      PROB
ATOM   1777  NH1 ARG P  15      -5.489 -22.337 -14.981  1.00  4.83      PROB
ATOM   1778 HH11 ARG P  15      -5.308 -23.231 -15.390  1.00  0.00      PROB
ATOM   1779 HH12 ARG P  15      -4.924 -21.550 -15.229  1.00  0.00      PROB
ATOM   1780  NH2 ARG P  15      -5.974 -22.228 -14.930  1.00  5.31      PROB
ATOM   1781 HH21 ARG P  15      -6.072 -21.280 -15.231  1.00  0.00      PROB
ATOM   1782 HH22 ARG P  15      -6.476 -22.956 -15.398  1.00  0.00      PROB
ATOM   1783  C   ARG P  15      -7.337 -19.614 -11.123  1.00  1.45      PROB
ATOM   1784  O   ARG P  15      -7.107 -18.498 -11.483  1.00  1.48      PROB
ATOM   1785  N   ASN P  16      -8.388 -19.872 -10.386  1.00  1.40      PROB
ATOM   1786  HN  ASN P  16      -8.594 -20.802 -10.094  1.00  0.00      PROB
ATOM   1787  CA  ASN P  16      -9.315 -18.882  -9.940  1.00  1.37      PROB
ATOM   1788  HA  ASN P  16      -9.559 -18.246 -10.778  1.00  0.00      PROB
ATOM   1789  CB  ASN P  16     -10.569 -19.553  -9.397  1.00  1.48      PROB
ATOM   1790  HB1 ASN P  16     -10.473 -19.510  -8.295  1.00  0.00      PROB
ATOM   1791  HB2 ASN P  16     -10.511 -20.605  -9.736  1.00  0.00      PROB
ATOM   1792  CG  ASN P  16     -11.518 -19.270  -9.587  1.00  1.95      PROB
ATOM   1793  OD1 ASN P  16     -11.496 -18.754  -9.925  1.00  2.61      PROB
ATOM   1794  ND2 ASN P  16     -12.401 -19.617  -9.361  1.00  2.27      PROB
ATOM   1795 HD21 ASN P  16     -13.221 -19.141  -9.678  1.00  0.00      PROB
ATOM   1796 HD22 ASN P  16     -12.486 -20.449  -8.812  1.00  0.00      PROB
ATOM   1797  C   ASN P  16      -8.708 -17.941  -8.927  1.00  1.23      PROB
ATOM   1798  O   ASN P  16      -8.958 -16.753  -8.942  1.00  1.19      PROB
ATOM   1799  N   ARG P  17      -7.848 -18.451  -8.041  1.00  1.19      PROB
ATOM   1800  HN  ARG P  17      -7.678 -19.432  -7.999  1.00  0.00      PROB
ATOM   1801  CA  ARG P  17      -7.107 -17.667  -7.092  1.00  1.09      PROB
ATOM   1802  HA  ARG P  17      -7.808 -17.064  -6.534  1.00  0.00      PROB
ATOM   1803  CB  ARG P  17      -6.316 -18.582  -6.146  1.00  1.15      PROB
ATOM   1804  HB1 ARG P  17      -5.595 -19.160  -6.760  1.00  0.00      PROB
ATOM   1805  HB2 ARG P  17      -7.035 -19.285  -5.676  1.00  0.00      PROB
ATOM   1806  CG  ARG P  17      -5.556 -17.922  -5.060  1.00  1.15      PROB
ATOM   1807  HG1 ARG P  17      -6.277 -17.354  -4.435  1.00  0.00      PROB
ATOM   1808  HG2 ARG P  17      -4.843 -17.210  -5.526  1.00  0.00      PROB
ATOM   1809  CD  ARG P  17      -4.793 -18.812  -4.175  1.00  1.25      PROB
ATOM   1810  HD1 ARG P  17      -5.511 -18.913  -3.359  1.00  0.00      PROB
ATOM   1811  HD2 ARG P  17      -3.959 -18.152  -3.933  1.00  0.00      PROB
ATOM   1812  NE  ARG P  17      -4.432 -19.462  -4.060  1.00  1.60      PROB
ATOM   1813  HE  ARG P  17      -3.904 -19.425  -4.810  1.00  0.00      PROB
ATOM   1814  CZ  ARG P  17      -4.066 -20.387  -3.696  1.00  1.88      PROB
ATOM   1815  NH1 ARG P  17      -3.969 -20.866  -3.372  1.00  1.95      PROB
ATOM   1816 HH11 ARG P  17      -4.513 -21.691  -3.524  1.00  0.00      PROB
ATOM   1817 HH12 ARG P  17      -3.259 -20.858  -2.668  1.00  0.00      PROB
ATOM   1818  NH2 ARG P  17      -3.787 -20.854  -3.656  1.00  2.82      PROB
ATOM   1819 HH21 ARG P  17      -2.896 -20.867  -3.203  1.00  0.00      PROB
ATOM   1820 HH22 ARG P  17      -4.167 -21.697  -4.036  1.00  0.00      PROB
ATOM   1821  C   ARG P  17      -6.195 -16.654  -7.740  1.00  1.04      PROB
ATOM   1822  O   ARG P  17      -6.186 -15.499  -7.367  1.00  0.98      PROB
ATOM   1823  N   GLN P  18      -5.442 -17.047  -8.772  1.00  1.12      PROB
ATOM   1824  HN  GLN P  18      -5.443 -17.996  -9.076  1.00  0.00      PROB
ATOM   1825  CA  GLN P  18      -4.581 -16.166  -9.525  1.00  1.11      PROB
ATOM   1826  HA  GLN P  18      -3.984 -15.603  -8.823  1.00  0.00      PROB
ATOM   1827  CB  GLN P  18      -3.681 -16.958 -10.467  1.00  1.29      PROB
ATOM   1828  HB1 GLN P  18      -3.306 -16.245 -11.230  1.00  0.00      PROB
ATOM   1829  HB2 GLN P  18      -4.321 -17.717 -10.962  1.00  0.00      PROB
ATOM   1830  CG  GLN P  18      -2.621 -17.601  -9.985  1.00  1.57      PROB
ATOM   1831  HG1 GLN P  18      -1.907 -17.748 -10.822  1.00  0.00      PROB
ATOM   1832  HG2 GLN P  18      -2.966 -18.590  -9.619  1.00  0.00      PROB
ATOM   1833  CD  GLN P  18      -1.941 -17.022  -8.982  1.00  1.76      PROB
ATOM   1834  OE1 GLN P  18      -1.859 -16.918  -8.155  1.00  1.95      PROB
ATOM   1835  NE2 GLN P  18      -1.422 -16.640  -9.048  1.00  2.39      PROB
ATOM   1836 HE21 GLN P  18      -0.891 -16.374  -8.243  1.00  0.00      PROB
ATOM   1837 HE22 GLN P  18      -1.152 -16.316  -9.955  1.00  0.00      PROB
ATOM   1838  C   GLN P  18      -5.294 -15.073 -10.290  1.00  1.08      PROB
ATOM   1839  O   GLN P  18      -4.883 -13.926 -10.281  1.00  1.04      PROB
ATOM   1840  N   VAL P  19      -6.415 -15.391 -10.945  1.00  1.14      PROB
ATOM   1841  HN  VAL P  19      -6.730 -16.335 -11.007  1.00  0.00      PROB
ATOM   1842  CA  VAL P  19      -7.252 -14.412 -11.607  1.00  1.15      PROB
ATOM   1843  HA  VAL P  19      -6.612 -13.781 -12.206  1.00  0.00      PROB
ATOM   1844  CB  VAL P  19      -8.294 -15.071 -12.480  1.00  1.28      PROB
ATOM   1845  HB  VAL P  19      -8.767 -15.882 -11.888  1.00  0.00      PROB
ATOM   1846  CG1 VAL P  19      -9.271 -14.286 -12.948  1.00  1.45      PROB
ATOM   1847 HG11 VAL P  19      -8.841 -13.470 -13.568  1.00  0.00      PROB
ATOM   1848 HG12 VAL P  19      -9.829 -13.832 -12.102  1.00  0.00      PROB
ATOM   1849 HG13 VAL P  19      -9.966 -14.882 -13.578  1.00  0.00      PROB
ATOM   1850  CG2 VAL P  19      -7.764 -15.611 -13.560  1.00  1.62      PROB
ATOM   1851 HG21 VAL P  19      -7.020 -16.385 -13.274  1.00  0.00      PROB
ATOM   1852 HG22 VAL P  19      -7.250 -14.830 -14.160  1.00  0.00      PROB
ATOM   1853 HG23 VAL P  19      -8.558 -16.091 -14.171  1.00  0.00      PROB
ATOM   1854  C   VAL P  19      -7.883 -13.444 -10.632  1.00  1.05      PROB
ATOM   1855  O   VAL P  19      -7.864 -12.242 -10.829  1.00  1.03      PROB
ATOM   1856  N   THR P  20      -8.397 -13.951  -9.504  1.00  1.01      PROB
ATOM   1857  HN  THR P  20      -8.414 -14.935  -9.346  1.00  0.00      PROB
ATOM   1858  CA  THR P  20      -8.962 -13.149  -8.433  1.00  0.94      PROB
ATOM   1859  HA  THR P  20      -9.686 -12.481  -8.876  1.00  0.00      PROB
ATOM   1860  CB  THR P  20      -9.626 -13.984  -7.358  1.00  0.98      PROB
ATOM   1861  HB  THR P  20      -8.881 -14.674  -6.908  1.00  0.00      PROB
ATOM   1862  OG1 THR P  20     -10.657 -14.731  -7.887  1.00  1.12      PROB
ATOM   1863  HG1 THR P  20     -10.246 -15.492  -8.303  1.00  0.00      PROB
ATOM   1864  CG2 THR P  20     -10.245 -13.148  -6.288  1.00  1.02      PROB
ATOM   1865 HG21 THR P  20     -10.886 -12.362  -6.741  1.00  0.00      PROB
ATOM   1866 HG22 THR P  20      -9.451 -12.656  -5.686  1.00  0.00      PROB
ATOM   1867 HG23 THR P  20     -10.875 -13.783  -5.629  1.00  0.00      PROB
ATOM   1868  C   THR P  20      -7.941 -12.229  -7.810  1.00  0.85      PROB
ATOM   1869  O   THR P  20      -8.192 -11.060  -7.590  1.00  0.85      PROB
ATOM   1870  N   PHE P  21      -6.721 -12.733  -7.566  1.00  0.82      PROB
ATOM   1871  HN  PHE P  21      -6.531 -13.700  -7.711  1.00  0.00      PROB
ATOM   1872  CA  PHE P  21      -5.599 -11.963  -7.087  1.00  0.76      PROB
ATOM   1873  HA  PHE P  21      -5.893 -11.462  -6.177  1.00  0.00      PROB
ATOM   1874  CB  PHE P  21      -4.402 -12.914  -6.826  1.00  0.80      PROB
ATOM   1875  HB1 PHE P  21      -4.216 -13.517  -7.740  1.00  0.00      PROB
ATOM   1876  HB2 PHE P  21      -4.651 -13.580  -5.973  1.00  0.00      PROB
ATOM   1877  CG  PHE P  21      -3.111 -12.235  -6.484  1.00  0.78      PROB
ATOM   1878  CD1 PHE P  21      -2.018 -12.331  -7.294  1.00  0.91      PROB
ATOM   1879  HD1 PHE P  21      -2.084 -12.901  -8.209  1.00  0.00      PROB
ATOM   1880  CE1 PHE P  21      -0.825 -11.711  -6.964  1.00  0.96      PROB
ATOM   1881  HE1 PHE P  21       0.027 -11.804  -7.622  1.00  0.00      PROB
ATOM   1882  CZ  PHE P  21      -0.716 -10.983  -5.815  1.00  0.90      PROB
ATOM   1883  HZ  PHE P  21       0.214 -10.498  -5.558  1.00  0.00      PROB
ATOM   1884  CD2 PHE P  21      -2.981 -11.509  -5.335  1.00  0.80      PROB
ATOM   1885  HD2 PHE P  21      -3.826 -11.424  -4.669  1.00  0.00      PROB
ATOM   1886  CE2 PHE P  21      -1.796 -10.880  -5.002  1.00  0.85      PROB
ATOM   1887  HE2 PHE P  21      -1.730 -10.304  -4.091  1.00  0.00      PROB
ATOM   1888  C   PHE P  21      -5.229 -10.807  -7.995  1.00  0.76      PROB
ATOM   1889  O   PHE P  21      -5.062  -9.693  -7.544  1.00  0.74      PROB
ATOM   1890  N   THR P  22      -5.156 -11.043  -9.309  1.00  0.82      PROB
ATOM   1891  HN  THR P  22      -5.302 -11.958  -9.676  1.00  0.00      PROB
ATOM   1892  CA  THR P  22      -4.866 -10.023 -10.298  1.00  0.87      PROB
ATOM   1893  HA  THR P  22      -3.961  -9.520  -9.992  1.00  0.00      PROB
ATOM   1894  CB  THR P  22      -4.691 -10.598 -11.686  1.00  1.00      PROB
ATOM   1895  HB  THR P  22      -5.661 -11.036 -12.001  1.00  0.00      PROB
ATOM   1896  OG1 THR P  22      -3.912 -11.398 -11.812  1.00  1.40      PROB
ATOM   1897  HG1 THR P  22      -4.252 -12.173 -11.358  1.00  0.00      PROB
ATOM   1898  CG2 THR P  22      -4.330  -9.863 -12.606  1.00  1.34      PROB
ATOM   1899 HG21 THR P  22      -3.270  -9.564 -12.462  1.00  0.00      PROB
ATOM   1900 HG22 THR P  22      -4.957  -8.946 -12.626  1.00  0.00      PROB
ATOM   1901 HG23 THR P  22      -4.420 -10.399 -13.575  1.00  0.00      PROB
ATOM   1902  C   THR P  22      -5.883  -8.905 -10.335  1.00  0.84      PROB
ATOM   1903  O   THR P  22      -5.536  -7.737 -10.303  1.00  0.85      PROB
ATOM   1904  N   LYS P  23      -7.176  -9.238 -10.335  1.00  0.85      PROB
ATOM   1905  HN  LYS P  23      -7.465 -10.191 -10.368  1.00  0.00      PROB
ATOM   1906  CA  LYS P  23      -8.246  -8.270 -10.288  1.00  0.86      PROB
ATOM   1907  HA  LYS P  23      -8.054  -7.521 -11.042  1.00  0.00      PROB
ATOM   1908  CB  LYS P  23      -9.593  -8.952 -10.544  1.00  0.95      PROB
ATOM   1909  HB1 LYS P  23     -10.369  -8.180 -10.375  1.00  0.00      PROB
ATOM   1910  HB2 LYS P  23      -9.691  -9.744  -9.775  1.00  0.00      PROB
ATOM   1911  CG  LYS P  23      -9.872  -9.500 -11.658  1.00  1.27      PROB
ATOM   1912  HG1 LYS P  23      -9.273 -10.423 -11.633  1.00  0.00      PROB
ATOM   1913  HG2 LYS P  23      -9.453  -8.792 -12.390  1.00  0.00      PROB
ATOM   1914  CD  LYS P  23     -10.830  -9.836 -12.154  1.00  1.60      PROB
ATOM   1915  HD1 LYS P  23     -11.411  -8.947 -11.947  1.00  0.00      PROB
ATOM   1916  HD2 LYS P  23     -11.052 -10.656 -11.483  1.00  0.00      PROB
ATOM   1917  CE  LYS P  23     -11.331 -10.139 -12.882  1.00  2.11      PROB
ATOM   1918  HE1 LYS P  23     -11.187 -11.207 -12.738  1.00  0.00      PROB
ATOM   1919  HE2 LYS P  23     -10.722  -9.717 -13.678  1.00  0.00      PROB
ATOM   1920  NZ  LYS P  23     -12.147 -10.220 -13.414  1.00  2.58      PROB
ATOM   1921  HZ1 LYS P  23     -12.459  -9.275 -13.717  1.00  0.00      PROB
ATOM   1922  HZ2 LYS P  23     -12.892 -10.664 -12.840  1.00  0.00      PROB
ATOM   1923  HZ3 LYS P  23     -11.958 -10.808 -14.251  1.00  0.00      PROB
ATOM   1924  C   LYS P  23      -8.308  -7.464  -9.005  1.00  0.80      PROB
ATOM   1925  O   LYS P  23      -8.406  -6.250  -9.020  1.00  0.83      PROB
ATOM   1926  N   ARG P  24      -8.198  -8.127  -7.845  1.00  0.76      PROB
ATOM   1927  HN  ARG P  24      -8.122  -9.120  -7.825  1.00  0.00      PROB
ATOM   1928  CA  ARG P  24      -8.180  -7.489  -6.557  1.00  0.73      PROB
ATOM   1929  HA  ARG P  24      -8.977  -6.761  -6.537  1.00  0.00      PROB
ATOM   1930  CB  ARG P  24      -8.367  -8.509  -5.425  1.00  0.77      PROB
ATOM   1931  HB1 ARG P  24      -8.168  -7.995  -4.461  1.00  0.00      PROB
ATOM   1932  HB2 ARG P  24      -7.620  -9.319  -5.563  1.00  0.00      PROB
ATOM   1933  CG  ARG P  24      -9.748  -9.148  -5.344  1.00  0.88      PROB
ATOM   1934  HG1 ARG P  24      -9.686  -9.962  -4.594  1.00  0.00      PROB
ATOM   1935  HG2 ARG P  24      -9.962  -9.587  -6.340  1.00  0.00      PROB
ATOM   1936  CD  ARG P  24     -10.807  -8.386  -5.013  1.00  1.09      PROB
ATOM   1937  HD1 ARG P  24     -10.995  -7.655  -5.828  1.00  0.00      PROB
ATOM   1938  HD2 ARG P  24     -10.585  -7.852  -4.065  1.00  0.00      PROB
ATOM   1939  NE  ARG P  24     -12.033  -9.111  -4.809  1.00  1.18      PROB
ATOM   1940  HE  ARG P  24     -12.215  -9.702  -5.577  1.00  0.00      PROB
ATOM   1941  CZ  ARG P  24     -12.704  -9.190  -4.173  1.00  1.74      PROB
ATOM   1942  NH1 ARG P  24     -12.391  -8.628  -3.620  1.00  2.51      PROB
ATOM   1943 HH11 ARG P  24     -11.978  -7.779  -3.950  1.00  0.00      PROB
ATOM   1944 HH12 ARG P  24     -12.435  -8.815  -2.639  1.00  0.00      PROB
ATOM   1945  NH2 ARG P  24     -13.751  -9.873  -4.088  1.00  1.85      PROB
ATOM   1946 HH21 ARG P  24     -13.999 -10.502  -4.825  1.00  0.00      PROB
ATOM   1947 HH22 ARG P  24     -14.339  -9.789  -3.283  1.00  0.00      PROB
ATOM   1948  C   ARG P  24      -6.956  -6.633  -6.300  1.00  0.69      PROB
ATOM   1949  O   ARG P  24      -7.058  -5.563  -5.725  1.00  0.70      PROB
ATOM   1950  N   LYS P  25      -5.763  -7.065  -6.741  1.00  0.69      PROB
ATOM   1951  HN  LYS P  25      -5.665  -7.966  -7.155  1.00  0.00      PROB
ATOM   1952  CA  LYS P  25      -4.542  -6.294  -6.662  1.00  0.68      PROB
ATOM   1953  HA  LYS P  25      -4.430  -5.950  -5.645  1.00  0.00      PROB
ATOM   1954  CB  LYS P  25      -3.324  -7.148  -7.074  1.00  0.73      PROB
ATOM   1955  HB1 LYS P  25      -3.568  -7.636  -8.040  1.00  0.00      PROB
ATOM   1956  HB2 LYS P  25      -3.185  -7.930  -6.299  1.00  0.00      PROB
ATOM   1957  CG  LYS P  25      -2.014  -6.441  -7.243  1.00  0.78      PROB
ATOM   1958  HG1 LYS P  25      -1.871  -5.762  -6.377  1.00  0.00      PROB
ATOM   1959  HG2 LYS P  25      -2.063  -5.835  -8.172  1.00  0.00      PROB
ATOM   1960  CD  LYS P  25      -0.806  -7.353  -7.335  1.00  0.86      PROB
ATOM   1961  HD1 LYS P  25      -0.732  -7.914  -6.380  1.00  0.00      PROB
ATOM   1962  HD2 LYS P  25       0.094  -6.713  -7.448  1.00  0.00      PROB
ATOM   1963  CE  LYS P  25      -0.801  -8.354  -8.457  1.00  0.97      PROB
ATOM   1964  HE1 LYS P  25      -1.753  -8.926  -8.445  1.00  0.00      PROB
ATOM   1965  HE2 LYS P  25       0.061  -9.044  -8.332  1.00  0.00      PROB
ATOM   1966  NZ  LYS P  25      -0.681  -7.747  -9.757  1.00  1.01      PROB
ATOM   1967  HZ1 LYS P  25       0.276  -7.357  -9.871  1.00  0.00      PROB
ATOM   1968  HZ2 LYS P  25      -1.380  -6.983  -9.849  1.00  0.00      PROB
ATOM   1969  HZ3 LYS P  25      -0.853  -8.463 -10.491  1.00  0.00      PROB
ATOM   1970  C   LYS P  25      -4.595  -4.995  -7.438  1.00  0.69      PROB
ATOM   1971  O   LYS P  25      -4.230  -3.949  -6.926  1.00  0.70      PROB
ATOM   1972  N   PHE P  26      -5.123  -5.019  -8.675  1.00  0.72      PROB
ATOM   1973  HN  PHE P  26      -5.392  -5.875  -9.109  1.00  0.00      PROB
ATOM   1974  CA  PHE P  26      -5.340  -3.827  -9.463  1.00  0.75      PROB
ATOM   1975  HA  PHE P  26      -4.425  -3.253  -9.460  1.00  0.00      PROB
ATOM   1976  CB  PHE P  26      -5.738  -4.195 -10.910  1.00  0.83      PROB
ATOM   1977  HB1 PHE P  26      -6.691  -4.765 -10.893  1.00  0.00      PROB
ATOM   1978  HB2 PHE P  26      -4.933  -4.810 -11.365  1.00  0.00      PROB
ATOM   1979  CG  PHE P  26      -5.944  -3.024 -11.790  1.00  0.93      PROB
ATOM   1980  CD1 PHE P  26      -7.106  -2.748 -12.326  1.00  1.14      PROB
ATOM   1981  HD1 PHE P  26      -7.940  -3.411 -12.148  1.00  0.00      PROB
ATOM   1982  CE1 PHE P  26      -7.288  -1.646 -13.101  1.00  1.35      PROB
ATOM   1983  HE1 PHE P  26      -8.266  -1.451 -13.515  1.00  0.00      PROB
ATOM   1984  CZ  PHE P  26      -6.306  -0.811 -13.361  1.00  1.36      PROB
ATOM   1985  HZ  PHE P  26      -6.462   0.068 -13.969  1.00  0.00      PROB
ATOM   1986  CD2 PHE P  26      -4.962  -2.189 -12.083  1.00  1.10      PROB
ATOM   1987  HD2 PHE P  26      -3.977  -2.392 -11.691  1.00  0.00      PROB
ATOM   1988  CE2 PHE P  26      -5.140  -1.086 -12.857  1.00  1.29      PROB
ATOM   1989  HE2 PHE P  26      -4.304  -0.431 -13.055  1.00  0.00      PROB
ATOM   1990  C   PHE P  26      -6.339  -2.878  -8.821  1.00  0.73      PROB
ATOM   1991  O   PHE P  26      -6.125  -1.680  -8.756  1.00  0.75      PROB
ATOM   1992  N   GLY P  27      -7.435  -3.417  -8.262  1.00  0.72      PROB
ATOM   1993  HN  GLY P  27      -7.614  -4.395  -8.323  1.00  0.00      PROB
ATOM   1994  CA  GLY P  27      -8.435  -2.655  -7.538  1.00  0.73      PROB
ATOM   1995  HA1 GLY P  27      -9.213  -3.342  -7.237  1.00  0.00      PROB
ATOM   1996  HA2 GLY P  27      -8.833  -1.914  -8.216  1.00  0.00      PROB
ATOM   1997  C   GLY P  27      -7.911  -1.958  -6.318  1.00  0.67      PROB
ATOM   1998  O   GLY P  27      -8.222  -0.807  -6.072  1.00  0.70      PROB
ATOM   1999  N   LEU P  28      -7.073  -2.634  -5.525  1.00  0.64      PROB
ATOM   2000  HN  LEU P  28      -6.867  -3.594  -5.695  1.00  0.00      PROB
ATOM   2001  CA  LEU P  28      -6.404  -2.060  -4.380  1.00  0.61      PROB
ATOM   2002  HA  LEU P  28      -7.145  -1.577  -3.760  1.00  0.00      PROB
ATOM   2003  CB  LEU P  28      -5.682  -3.173  -3.595  1.00  0.63      PROB
ATOM   2004  HB1 LEU P  28      -4.759  -3.404  -4.163  1.00  0.00      PROB
ATOM   2005  HB2 LEU P  28      -6.355  -4.053  -3.616  1.00  0.00      PROB
ATOM   2006  CG  LEU P  28      -5.305  -3.018  -2.312  1.00  0.77      PROB
ATOM   2007  HG  LEU P  28      -4.585  -2.177  -2.310  1.00  0.00      PROB
ATOM   2008  CD1 LEU P  28      -6.069  -2.796  -1.406  1.00  1.22      PROB
ATOM   2009 HD11 LEU P  28      -6.560  -3.738  -1.081  1.00  0.00      PROB
ATOM   2010 HD12 LEU P  28      -6.854  -2.084  -1.739  1.00  0.00      PROB
ATOM   2011 HD13 LEU P  28      -5.517  -2.368  -0.542  1.00  0.00      PROB
ATOM   2012  CD2 LEU P  28      -4.790  -3.912  -1.639  1.00  1.13      PROB
ATOM   2013 HD21 LEU P  28      -3.842  -4.247  -2.111  1.00  0.00      PROB
ATOM   2014 HD22 LEU P  28      -5.479  -4.781  -1.573  1.00  0.00      PROB
ATOM   2015 HD23 LEU P  28      -4.565  -3.535  -0.619  1.00  0.00      PROB
ATOM   2016  C   LEU P  28      -5.442  -0.940  -4.746  1.00  0.59      PROB
ATOM   2017  O   LEU P  28      -5.431   0.114  -4.131  1.00  0.61      PROB
ATOM   2018  N   MET P  29      -4.638  -1.121  -5.809  1.00  0.61      PROB
ATOM   2019  HN  MET P  29      -4.601  -1.997  -6.283  1.00  0.00      PROB
ATOM   2020  CA  MET P  29      -3.774  -0.091  -6.351  1.00  0.63      PROB
ATOM   2021  HA  MET P  29      -3.214   0.339  -5.534  1.00  0.00      PROB
ATOM   2022  CB  MET P  29      -2.818  -0.676  -7.402  1.00  0.70      PROB
ATOM   2023  HB1 MET P  29      -2.279   0.162  -7.891  1.00  0.00      PROB
ATOM   2024  HB2 MET P  29      -3.421  -1.211  -8.166  1.00  0.00      PROB
ATOM   2025  CG  MET P  29      -1.786  -1.648  -6.832  1.00  0.71      PROB
ATOM   2026  HG1 MET P  29      -2.335  -2.478  -6.342  1.00  0.00      PROB
ATOM   2027  HG2 MET P  29      -1.202  -1.109  -6.057  1.00  0.00      PROB
ATOM   2028  SD  MET P  29      -0.661  -2.331  -8.024  1.00  0.89      PROB
ATOM   2029  CE  MET P  29      -0.159  -3.222  -7.494  1.00  1.65      PROB
ATOM   2030  HE1 MET P  29      -0.908  -3.981  -7.182  1.00  0.00      PROB
ATOM   2031  HE2 MET P  29       0.377  -2.875  -6.585  1.00  0.00      PROB
ATOM   2032  HE3 MET P  29       0.566  -3.715  -8.176  1.00  0.00      PROB
ATOM   2033  C   MET P  29      -4.517   1.108  -6.918  1.00  0.64      PROB
ATOM   2034  O   MET P  29      -4.131   2.247  -6.709  1.00  0.67      PROB
ATOM   2035  N   LYS P  30      -5.636   0.881  -7.623  1.00  0.66      PROB
ATOM   2036  HN  LYS P  30      -5.917  -0.047  -7.854  1.00  0.00      PROB
ATOM   2037  CA  LYS P  30      -6.516   1.923  -8.102  1.00  0.69      PROB
ATOM   2038  HA  LYS P  30      -5.917   2.654  -8.625  1.00  0.00      PROB
ATOM   2039  CB  LYS P  30      -7.586   1.334  -9.042  1.00  0.76      PROB
ATOM   2040  HB1 LYS P  30      -8.301   0.809  -8.381  1.00  0.00      PROB
ATOM   2041  HB2 LYS P  30      -7.052   0.595  -9.669  1.00  0.00      PROB
ATOM   2042  CG  LYS P  30      -8.275   1.980  -9.818  1.00  1.16      PROB
ATOM   2043  HG1 LYS P  30      -7.556   2.141 -10.625  1.00  0.00      PROB
ATOM   2044  HG2 LYS P  30      -8.427   2.888  -9.229  1.00  0.00      PROB
ATOM   2045  CD  LYS P  30      -9.184   1.966 -10.378  1.00  1.49      PROB
ATOM   2046  HD1 LYS P  30      -9.570   1.087  -9.902  1.00  0.00      PROB
ATOM   2047  HD2 LYS P  30      -8.706   1.798 -11.322  1.00  0.00      PROB
ATOM   2048  CE  LYS P  30     -10.146   2.266 -10.813  1.00  1.92      PROB
ATOM   2049  HE1 LYS P  30     -10.293   1.518 -11.607  1.00  0.00      PROB
ATOM   2050  HE2 LYS P  30      -9.921   3.260 -11.229  1.00  0.00      PROB
ATOM   2051  NZ  LYS P  30     -11.243   2.428 -10.478  1.00  2.26      PROB
ATOM   2052  HZ1 LYS P  30     -11.277   3.164  -9.743  1.00  0.00      PROB
ATOM   2053  HZ2 LYS P  30     -11.624   1.539 -10.096  1.00  0.00      PROB
ATOM   2054  HZ3 LYS P  30     -11.814   2.727 -11.294  1.00  0.00      PROB
ATOM   2055  C   LYS P  30      -7.151   2.749  -6.997  1.00  0.66      PROB
ATOM   2056  O   LYS P  30      -7.169   3.967  -7.052  1.00  0.69      PROB
ATOM   2057  N   LYS P  31      -7.641   2.108  -5.919  1.00  0.63      PROB
ATOM   2058  HN  LYS P  31      -7.677   1.113  -5.877  1.00  0.00      PROB
ATOM   2059  CA  LYS P  31      -8.147   2.798  -4.752  1.00  0.62      PROB
ATOM   2060  HA  LYS P  31      -8.781   3.603  -5.092  1.00  0.00      PROB
ATOM   2061  CB  LYS P  31      -8.940   1.847  -3.843  1.00  0.65      PROB
ATOM   2062  HB1 LYS P  31      -9.093   2.347  -2.864  1.00  0.00      PROB
ATOM   2063  HB2 LYS P  31      -8.336   0.928  -3.688  1.00  0.00      PROB
ATOM   2064  CG  LYS P  31     -10.271   1.448  -4.378  1.00  0.82      PROB
ATOM   2065  HG1 LYS P  31     -10.668   0.653  -3.714  1.00  0.00      PROB
ATOM   2066  HG2 LYS P  31     -10.106   1.026  -5.391  1.00  0.00      PROB
ATOM   2067  CD  LYS P  31     -11.219   2.385  -4.487  1.00  1.13      PROB
ATOM   2068  HD1 LYS P  31     -10.761   3.166  -5.120  1.00  0.00      PROB
ATOM   2069  HD2 LYS P  31     -11.347   2.766  -3.458  1.00  0.00      PROB
ATOM   2070  CE  LYS P  31     -12.415   2.271  -4.936  1.00  1.31      PROB
ATOM   2071  HE1 LYS P  31     -13.051   2.194  -4.034  1.00  0.00      PROB
ATOM   2072  HE2 LYS P  31     -12.417   1.320  -5.501  1.00  0.00      PROB
ATOM   2073  NZ  LYS P  31     -13.011   2.953  -5.600  1.00  1.51      PROB
ATOM   2074  HZ1 LYS P  31     -12.367   3.586  -6.115  1.00  0.00      PROB
ATOM   2075  HZ2 LYS P  31     -13.663   3.519  -5.020  1.00  0.00      PROB
ATOM   2076  HZ3 LYS P  31     -13.556   2.385  -6.280  1.00  0.00      PROB
ATOM   2077  C   LYS P  31      -7.104   3.569  -3.962  1.00  0.59      PROB
ATOM   2078  O   LYS P  31      -7.374   4.647  -3.456  1.00  0.62      PROB
ATOM   2079  N   ALA P  32      -5.867   3.057  -3.873  1.00  0.58      PROB
ATOM   2080  HN  ALA P  32      -5.669   2.125  -4.166  1.00  0.00      PROB
ATOM   2081  CA  ALA P  32      -4.736   3.799  -3.354  1.00  0.57      PROB
ATOM   2082  HA  ALA P  32      -5.008   4.202  -2.390  1.00  0.00      PROB
ATOM   2083  CB  ALA P  32      -3.524   2.867  -3.226  1.00  0.60      PROB
ATOM   2084  HB1 ALA P  32      -3.258   2.448  -4.220  1.00  0.00      PROB
ATOM   2085  HB2 ALA P  32      -3.764   2.027  -2.539  1.00  0.00      PROB
ATOM   2086  HB3 ALA P  32      -2.652   3.433  -2.835  1.00  0.00      PROB
ATOM   2087  C   ALA P  32      -4.386   5.033  -4.184  1.00  0.59      PROB
ATOM   2088  O   ALA P  32      -4.190   6.113  -3.648  1.00  0.61      PROB
ATOM   2089  N   TYR P  33      -4.391   4.907  -5.525  1.00  0.61      PROB
ATOM   2090  HN  TYR P  33      -4.484   4.011  -5.951  1.00  0.00      PROB
ATOM   2091  CA  TYR P  33      -4.268   6.009  -6.456  1.00  0.65      PROB
ATOM   2092  HA  TYR P  33      -3.390   6.580  -6.193  1.00  0.00      PROB
ATOM   2093  CB  TYR P  33      -4.145   5.451  -7.908  1.00  0.70      PROB
ATOM   2094  HB1 TYR P  33      -4.839   4.591  -8.018  1.00  0.00      PROB
ATOM   2095  HB2 TYR P  33      -3.097   5.122  -8.075  1.00  0.00      PROB
ATOM   2096  CG  TYR P  33      -4.472   6.406  -9.007  1.00  0.78      PROB
ATOM   2097  CD1 TYR P  33      -5.585   6.241  -9.769  1.00  0.91      PROB
ATOM   2098  HD1 TYR P  33      -6.222   5.384  -9.604  1.00  0.00      PROB
ATOM   2099  CE1 TYR P  33      -5.911   7.151 -10.747  1.00  1.06      PROB
ATOM   2100  HE1 TYR P  33      -6.801   7.003 -11.341  1.00  0.00      PROB
ATOM   2101  CZ  TYR P  33      -5.126   8.231 -10.972  1.00  1.09      PROB
ATOM   2102  OH  TYR P  33      -5.466   9.160 -11.930  1.00  1.29      PROB
ATOM   2103  HH  TYR P  33      -4.883   9.916 -11.830  1.00  0.00      PROB
ATOM   2104  CD2 TYR P  33      -3.679   7.482  -9.262  1.00  0.89      PROB
ATOM   2105  HD2 TYR P  33      -2.776   7.623  -8.687  1.00  0.00      PROB
ATOM   2106  CE2 TYR P  33      -4.005   8.392 -10.237  1.00  1.03      PROB
ATOM   2107  HE2 TYR P  33      -3.362   9.241 -10.417  1.00  0.00      PROB
ATOM   2108  C   TYR P  33      -5.341   7.080  -6.284  1.00  0.65      PROB
ATOM   2109  O   TYR P  33      -5.040   8.263  -6.191  1.00  0.68      PROB
ATOM   2110  N   GLU P  34      -6.618   6.677  -6.155  1.00  0.65      PROB
ATOM   2111  HN  GLU P  34      -6.871   5.718  -6.250  1.00  0.00      PROB
ATOM   2112  CA  GLU P  34      -7.711   7.581  -5.874  1.00  0.69      PROB
ATOM   2113  HA  GLU P  34      -7.708   8.348  -6.634  1.00  0.00      PROB
ATOM   2114  CB  GLU P  34      -9.066   6.848  -5.867  1.00  0.73      PROB
ATOM   2115  HB1 GLU P  34      -9.790   7.502  -5.338  1.00  0.00      PROB
ATOM   2116  HB2 GLU P  34      -8.930   5.913  -5.286  1.00  0.00      PROB
ATOM   2117  CG  GLU P  34      -9.636   6.500  -7.070  1.00  1.04      PROB
ATOM   2118  HG1 GLU P  34      -8.920   5.841  -7.604  1.00  0.00      PROB
ATOM   2119  HG2 GLU P  34      -9.783   7.432  -7.655  1.00  0.00      PROB
ATOM   2120  CD  GLU P  34     -10.945   5.791  -7.035  1.00  1.10      PROB
ATOM   2121  OE1 GLU P  34     -11.503   5.561  -6.951  1.00  1.56      PROB
ATOM   2122  OE2 GLU P  34     -11.449   5.453  -7.106  1.00  1.61      PROB
ATOM   2123  C   GLU P  34      -7.547   8.348  -4.575  1.00  0.67      PROB
ATOM   2124  O   GLU P  34      -7.689   9.555  -4.541  1.00  0.72      PROB
ATOM   2125  N   LEU P  35      -7.166   7.667  -3.484  1.00  0.63      PROB
ATOM   2126  HN  LEU P  35      -7.049   6.678  -3.507  1.00  0.00      PROB
ATOM   2127  CA  LEU P  35      -6.897   8.290  -2.208  1.00  0.63      PROB
ATOM   2128  HA  LEU P  35      -7.743   8.908  -1.948  1.00  0.00      PROB
ATOM   2129  CB  LEU P  35      -6.670   7.205  -1.136  1.00  0.63      PROB
ATOM   2130  HB1 LEU P  35      -5.794   6.600  -1.449  1.00  0.00      PROB
ATOM   2131  HB2 LEU P  35      -7.570   6.556  -1.118  1.00  0.00      PROB
ATOM   2132  CG  LEU P  35      -6.415   7.685   0.293  1.00  0.69      PROB
ATOM   2133  HG  LEU P  35      -5.469   8.267   0.311  1.00  0.00      PROB
ATOM   2134  CD1 LEU P  35      -7.501   8.530   0.813  1.00  0.88      PROB
ATOM   2135 HD11 LEU P  35      -8.482   8.034   0.652  1.00  0.00      PROB
ATOM   2136 HD12 LEU P  35      -7.507   9.507   0.284  1.00  0.00      PROB
ATOM   2137 HD13 LEU P  35      -7.362   8.696   1.903  1.00  0.00      PROB
ATOM   2138  CD2 LEU P  35      -6.204   6.548   1.222  1.00  0.81      PROB
ATOM   2139 HD21 LEU P  35      -5.326   5.948   0.898  1.00  0.00      PROB
ATOM   2140 HD22 LEU P  35      -7.100   5.891   1.226  1.00  0.00      PROB
ATOM   2141 HD23 LEU P  35      -6.015   6.928   2.248  1.00  0.00      PROB
ATOM   2142  C   LEU P  35      -5.740   9.276  -2.245  1.00  0.62      PROB
ATOM   2143  O   LEU P  35      -5.799  10.357  -1.672  1.00  0.67      PROB
ATOM   2144  N   SER P  36      -4.667   8.929  -2.967  1.00  0.61      PROB
ATOM   2145  HN  SER P  36      -4.606   8.032  -3.397  1.00  0.00      PROB
ATOM   2146  CA  SER P  36      -3.527   9.793  -3.187  1.00  0.64      PROB
ATOM   2147  HA  SER P  36      -3.165  10.118  -2.223  1.00  0.00      PROB
ATOM   2148  CB  SER P  36      -2.409   9.050  -3.956  1.00  0.67      PROB
ATOM   2149  HB1 SER P  36      -2.783   8.778  -4.966  1.00  0.00      PROB
ATOM   2150  HB2 SER P  36      -2.138   8.127  -3.400  1.00  0.00      PROB
ATOM   2151  OG  SER P  36      -1.242   9.825  -4.114  1.00  0.75      PROB
ATOM   2152  HG1 SER P  36      -1.029  10.164  -3.241  1.00  0.00      PROB
ATOM   2153  C   SER P  36      -3.877  11.093  -3.891  1.00  0.69      PROB
ATOM   2154  O   SER P  36      -3.505  12.167  -3.451  1.00  0.74      PROB
ATOM   2155  N   VAL P  37      -4.653  11.030  -4.983  1.00  0.71      PROB
ATOM   2156  HN  VAL P  37      -4.950  10.157  -5.361  1.00  0.00      PROB
ATOM   2157  CA  VAL P  37      -5.116  12.205  -5.692  1.00  0.77      PROB
ATOM   2158  HA  VAL P  37      -4.284  12.888  -5.780  1.00  0.00      PROB
ATOM   2159  CB  VAL P  37      -5.644  11.845  -7.064  1.00  0.84      PROB
ATOM   2160  HB  VAL P  37      -6.432  11.069  -6.958  1.00  0.00      PROB
ATOM   2161  CG1 VAL P  37      -6.226  13.047  -7.767  1.00  0.98      PROB
ATOM   2162 HG11 VAL P  37      -5.508  13.894  -7.732  1.00  0.00      PROB
ATOM   2163 HG12 VAL P  37      -7.167  13.359  -7.266  1.00  0.00      PROB
ATOM   2164 HG13 VAL P  37      -6.432  12.800  -8.830  1.00  0.00      PROB
ATOM   2165  CG2 VAL P  37      -4.523  11.288  -7.901  1.00  0.92      PROB
ATOM   2166 HG21 VAL P  37      -4.104  10.378  -7.421  1.00  0.00      PROB
ATOM   2167 HG22 VAL P  37      -3.713  12.042  -7.999  1.00  0.00      PROB
ATOM   2168 HG23 VAL P  37      -4.903  11.014  -8.908  1.00  0.00      PROB
ATOM   2169  C   VAL P  37      -6.134  13.027  -4.918  1.00  0.77      PROB
ATOM   2170  O   VAL P  37      -6.029  14.238  -4.824  1.00  0.83      PROB
ATOM   2171  N   LEU P  38      -7.137  12.383  -4.302  1.00  0.74      PROB
ATOM   2172  HN  LEU P  38      -7.200  11.389  -4.318  1.00  0.00      PROB
ATOM   2173  CA  LEU P  38      -8.192  13.056  -3.577  1.00  0.76      PROB
ATOM   2174  HA  LEU P  38      -8.618  13.810  -4.223  1.00  0.00      PROB
ATOM   2175  CB  LEU P  38      -9.271  12.040  -3.150  1.00  0.81      PROB
ATOM   2176  HB1 LEU P  38      -9.674  12.426  -2.195  1.00  0.00      PROB
ATOM   2177  HB2 LEU P  38      -8.726  11.095  -2.966  1.00  0.00      PROB
ATOM   2178  CG  LEU P  38     -10.290  11.711  -3.835  1.00  1.00      PROB
ATOM   2179  HG  LEU P  38      -9.845  11.379  -4.785  1.00  0.00      PROB
ATOM   2180  CD1 LEU P  38     -11.070  11.048  -3.707  1.00  1.49      PROB
ATOM   2181 HD11 LEU P  38     -10.964  10.516  -2.737  1.00  0.00      PROB
ATOM   2182 HD12 LEU P  38     -11.066  10.297  -4.526  1.00  0.00      PROB
ATOM   2183 HD13 LEU P  38     -12.036  11.596  -3.707  1.00  0.00      PROB
ATOM   2184  CD2 LEU P  38     -11.177  12.145  -4.170  1.00  1.48      PROB
ATOM   2185 HD21 LEU P  38     -10.953  13.024  -4.811  1.00  0.00      PROB
ATOM   2186 HD22 LEU P  38     -11.784  12.483  -3.303  1.00  0.00      PROB
ATOM   2187 HD23 LEU P  38     -11.756  11.409  -4.767  1.00  0.00      PROB
ATOM   2188  C   LEU P  38      -7.736  13.828  -2.354  1.00  0.76      PROB
ATOM   2189  O   LEU P  38      -8.162  14.945  -2.128  1.00  0.84      PROB
ATOM   2190  N   CYS P  39      -6.857  13.229  -1.539  1.00  0.72      PROB
ATOM   2191  HN  CYS P  39      -6.370  12.403  -1.811  1.00  0.00      PROB
ATOM   2192  CA  CYS P  39      -6.551  13.730  -0.218  1.00  0.74      PROB
ATOM   2193  HA  CYS P  39      -7.091  14.654  -0.074  1.00  0.00      PROB
ATOM   2194  CB  CYS P  39      -6.961  12.695   0.849  1.00  0.76      PROB
ATOM   2195  HB1 CYS P  39      -6.694  13.095   1.850  1.00  0.00      PROB
ATOM   2196  HB2 CYS P  39      -6.380  11.764   0.680  1.00  0.00      PROB
ATOM   2197  SG  CYS P  39      -8.706  12.323   0.803  1.00  0.85      PROB
ATOM   2198  HG1 CYS P  39      -9.050  13.275   1.658  1.00  0.00      PROB
ATOM   2199  C   CYS P  39      -5.097  14.083  -0.033  1.00  0.76      PROB
ATOM   2200  O   CYS P  39      -4.669  14.344   1.069  1.00  0.83      PROB
ATOM   2201  N   ASP P  40      -4.300  14.092  -1.101  1.00  0.76      PROB
ATOM   2202  HN  ASP P  40      -4.660  13.832  -1.992  1.00  0.00      PROB
ATOM   2203  CA  ASP P  40      -2.893  14.456  -1.115  1.00  0.81      PROB
ATOM   2204  HA  ASP P  40      -2.555  14.380  -2.137  1.00  0.00      PROB
ATOM   2205  CB  ASP P  40      -2.605  15.876  -0.582  1.00  0.92      PROB
ATOM   2206  HB1 ASP P  40      -1.510  16.054  -0.633  1.00  0.00      PROB
ATOM   2207  HB2 ASP P  40      -2.934  15.926   0.477  1.00  0.00      PROB
ATOM   2208  CG  ASP P  40      -3.264  16.941  -1.304  1.00  1.03      PROB
ATOM   2209  OD1 ASP P  40      -3.377  18.018  -0.763  1.00  1.20      PROB
ATOM   2210  OD2 ASP P  40      -3.581  16.783  -2.449  1.00  1.12      PROB
ATOM   2211  C   ASP P  40      -1.983  13.442  -0.441  1.00  0.79      PROB
ATOM   2212  O   ASP P  40      -0.909  13.713  -0.093  1.00  1.01      PROB
ATOM   2213  N   CYS P  41      -2.393  12.236  -0.233  1.00  0.71      PROB
ATOM   2214  HN  CYS P  41      -3.270  11.935  -0.596  1.00  0.00      PROB
ATOM   2215  CA  CYS P  41      -1.679  11.223   0.509  1.00  0.68      PROB
ATOM   2216  HA  CYS P  41      -1.183  11.707   1.337  1.00  0.00      PROB
ATOM   2217  CB  CYS P  41      -2.626  10.135   1.025  1.00  0.71      PROB
ATOM   2218  HB1 CYS P  41      -2.014   9.380   1.561  1.00  0.00      PROB
ATOM   2219  HB2 CYS P  41      -3.092   9.646   0.144  1.00  0.00      PROB
ATOM   2220  SG  CYS P  41      -3.858  10.675   2.063  1.00  0.88      PROB
ATOM   2221  HG1 CYS P  41      -3.033  11.161   2.979  1.00  0.00      PROB
ATOM   2222  C   CYS P  41      -0.552  10.570  -0.248  1.00  0.67      PROB
ATOM   2223  O   CYS P  41      -0.639  10.314  -1.420  1.00  0.73      PROB
ATOM   2224  N   GLU P  42       0.539  10.253   0.437  1.00  0.69      PROB
ATOM   2225  HN  GLU P  42       0.657  10.555   1.379  1.00  0.00      PROB
ATOM   2226  CA  GLU P  42       1.625   9.470  -0.089  1.00  0.69      PROB
ATOM   2227  HA  GLU P  42       1.517   9.439  -1.163  1.00  0.00      PROB
ATOM   2228  CB  GLU P  42       2.989  10.058   0.283  1.00  0.79      PROB
ATOM   2229  HB1 GLU P  42       3.766   9.314   0.009  1.00  0.00      PROB
ATOM   2230  HB2 GLU P  42       3.005  10.210   1.382  1.00  0.00      PROB
ATOM   2231  CG  GLU P  42       3.327  11.274  -0.323  1.00  1.03      PROB
ATOM   2232  HG1 GLU P  42       2.455  11.943  -0.182  1.00  0.00      PROB
ATOM   2233  HG2 GLU P  42       3.457  11.057  -1.402  1.00  0.00      PROB
ATOM   2234  CD  GLU P  42       4.364  11.970   0.023  1.00  1.32      PROB
ATOM   2235  OE1 GLU P  42       4.803  12.174   0.072  1.00  1.95      PROB
ATOM   2236  OE2 GLU P  42       4.750  12.356   0.249  1.00  1.81      PROB
ATOM   2237  C   GLU P  42       1.478   8.059   0.427  1.00  0.65      PROB
ATOM   2238  O   GLU P  42       1.305   7.831   1.603  1.00  0.70      PROB
ATOM   2239  N   ILE P  43       1.471   7.068  -0.457  1.00  0.65      PROB
ATOM   2240  HN  ILE P  43       1.736   7.223  -1.405  1.00  0.00      PROB
ATOM   2241  CA  ILE P  43       1.088   5.704  -0.140  1.00  0.63      PROB
ATOM   2242  HA  ILE P  43       1.078   5.608   0.935  1.00  0.00      PROB
ATOM   2243  CB  ILE P  43      -0.281   5.347  -0.707  1.00  0.70      PROB
ATOM   2244  HB  ILE P  43      -0.267   5.514  -1.805  1.00  0.00      PROB
ATOM   2245  CG2 ILE P  43      -0.639   4.034  -0.462  1.00  1.05      PROB
ATOM   2246 HG21 ILE P  43      -0.673   3.845   0.632  1.00  0.00      PROB
ATOM   2247 HG22 ILE P  43       0.107   3.348  -0.917  1.00  0.00      PROB
ATOM   2248 HG23 ILE P  43      -1.644   3.830  -0.889  1.00  0.00      PROB
ATOM   2249  CG1 ILE P  43      -1.321   6.174  -0.263  1.00  0.86      PROB
ATOM   2250 HG11 ILE P  43      -1.027   7.183  -0.603  1.00  0.00      PROB
ATOM   2251 HG12 ILE P  43      -1.260   6.117   0.838  1.00  0.00      PROB
ATOM   2252  CD  ILE P  43      -2.565   6.114  -0.508  1.00  0.95      PROB
ATOM   2253  HD1 ILE P  43      -3.011   5.230  -0.004  1.00  0.00      PROB
ATOM   2254  HD2 ILE P  43      -2.731   6.020  -1.602  1.00  0.00      PROB
ATOM   2255  HD3 ILE P  43      -3.069   7.029  -0.131  1.00  0.00      PROB
ATOM   2256  C   ILE P  43       2.139   4.752  -0.639  1.00  0.64      PROB
ATOM   2257  O   ILE P  43       2.623   4.880  -1.747  1.00  0.72      PROB
ATOM   2258  N   ALA P  44       2.511   3.757   0.169  1.00  0.63      PROB
ATOM   2259  HN  ALA P  44       2.240   3.749   1.128  1.00  0.00      PROB
ATOM   2260  CA  ALA P  44       3.312   2.633  -0.243  1.00  0.66      PROB
ATOM   2261  HA  ALA P  44       3.372   2.647  -1.321  1.00  0.00      PROB
ATOM   2262  CB  ALA P  44       4.705   2.693   0.358  1.00  0.75      PROB
ATOM   2263  HB1 ALA P  44       4.652   3.043   1.411  1.00  0.00      PROB
ATOM   2264  HB2 ALA P  44       5.336   3.402  -0.220  1.00  0.00      PROB
ATOM   2265  HB3 ALA P  44       5.167   1.683   0.343  1.00  0.00      PROB
ATOM   2266  C   ALA P  44       2.622   1.340   0.144  1.00  0.62      PROB
ATOM   2267  O   ALA P  44       2.089   1.197   1.223  1.00  0.65      PROB
ATOM   2268  N   LEU P  45       2.598   0.373  -0.767  1.00  0.64      PROB
ATOM   2269  HN  LEU P  45       3.084   0.478  -1.630  1.00  0.00      PROB
ATOM   2270  CA  LEU P  45       1.900  -0.880  -0.619  1.00  0.62      PROB
ATOM   2271  HA  LEU P  45       1.641  -1.008   0.421  1.00  0.00      PROB
ATOM   2272  CB  LEU P  45       0.637  -0.845  -1.497  1.00  0.66      PROB
ATOM   2273  HB1 LEU P  45       0.973  -0.575  -2.518  1.00  0.00      PROB
ATOM   2274  HB2 LEU P  45      -0.001  -0.032  -1.096  1.00  0.00      PROB
ATOM   2275  CG  LEU P  45      -0.221  -2.009  -1.640  1.00  0.72      PROB
ATOM   2276  HG  LEU P  45       0.381  -2.817  -2.105  1.00  0.00      PROB
ATOM   2277  CD1 LEU P  45      -0.778  -2.511  -0.491  1.00  0.99      PROB
ATOM   2278 HD11 LEU P  45      -1.546  -1.810  -0.101  1.00  0.00      PROB
ATOM   2279 HD12 LEU P  45       0.007  -2.643   0.284  1.00  0.00      PROB
ATOM   2280 HD13 LEU P  45      -1.264  -3.488  -0.702  1.00  0.00      PROB
ATOM   2281  CD2 LEU P  45      -1.342  -1.828  -2.476  1.00  0.90      PROB
ATOM   2282 HD21 LEU P  45      -1.013  -1.557  -3.502  1.00  0.00      PROB
ATOM   2283 HD22 LEU P  45      -1.980  -1.009  -2.080  1.00  0.00      PROB
ATOM   2284 HD23 LEU P  45      -1.930  -2.769  -2.529  1.00  0.00      PROB
ATOM   2285  C   LEU P  45       2.813  -2.016  -1.020  1.00  0.64      PROB
ATOM   2286  O   LEU P  45       3.352  -2.046  -2.111  1.00  0.72      PROB
ATOM   2287  N   ILE P  46       3.010  -2.986  -0.122  1.00  0.61      PROB
ATOM   2288  HN  ILE P  46       2.553  -2.960   0.763  1.00  0.00      PROB
ATOM   2289  CA  ILE P  46       3.871  -4.134  -0.324  1.00  0.64      PROB
ATOM   2290  HA  ILE P  46       4.267  -4.077  -1.327  1.00  0.00      PROB
ATOM   2291  CB  ILE P  46       5.010  -4.165   0.687  1.00  0.70      PROB
ATOM   2292  HB  ILE P  46       4.587  -4.139   1.714  1.00  0.00      PROB
ATOM   2293  CG2 ILE P  46       5.838  -5.392   0.531  1.00  0.86      PROB
ATOM   2294 HG21 ILE P  46       6.129  -5.524  -0.533  1.00  0.00      PROB
ATOM   2295 HG22 ILE P  46       5.258  -6.283   0.853  1.00  0.00      PROB
ATOM   2296 HG23 ILE P  46       6.761  -5.305   1.143  1.00  0.00      PROB
ATOM   2297  CG1 ILE P  46       5.877  -2.935   0.604  1.00  0.83      PROB
ATOM   2298 HG11 ILE P  46       5.180  -2.101   0.397  1.00  0.00      PROB
ATOM   2299 HG12 ILE P  46       6.530  -3.098  -0.274  1.00  0.00      PROB
ATOM   2300  CD  ILE P  46       6.593  -2.538   1.455  1.00  1.26      PROB
ATOM   2301  HD1 ILE P  46       7.357  -3.306   1.700  1.00  0.00      PROB
ATOM   2302  HD2 ILE P  46       6.005  -2.317   2.371  1.00  0.00      PROB
ATOM   2303  HD3 ILE P  46       7.113  -1.617   1.113  1.00  0.00      PROB
ATOM   2304  C   ILE P  46       3.014  -5.374  -0.201  1.00  0.61      PROB
ATOM   2305  O   ILE P  46       2.343  -5.573   0.795  1.00  0.63      PROB
ATOM   2306  N   ILE P  47       2.990  -6.225  -1.235  1.00  0.63      PROB
ATOM   2307  HN  ILE P  47       3.537  -6.059  -2.051  1.00  0.00      PROB
ATOM   2308  CA  ILE P  47       2.192  -7.431  -1.266  1.00  0.64      PROB
ATOM   2309  HA  ILE P  47       1.767  -7.564  -0.282  1.00  0.00      PROB
ATOM   2310  CB  ILE P  47       1.075  -7.376  -2.309  1.00  0.66      PROB
ATOM   2311  HB  ILE P  47       1.518  -7.219  -3.316  1.00  0.00      PROB
ATOM   2312  CG2 ILE P  47       0.279  -8.675  -2.304  1.00  0.76      PROB
ATOM   2313 HG21 ILE P  47      -0.176  -8.840  -1.304  1.00  0.00      PROB
ATOM   2314 HG22 ILE P  47       0.950  -9.530  -2.534  1.00  0.00      PROB
ATOM   2315 HG23 ILE P  47      -0.534  -8.623  -3.059  1.00  0.00      PROB
ATOM   2316  CG1 ILE P  47       0.164  -6.168  -2.108  1.00  0.68      PROB
ATOM   2317 HG11 ILE P  47       0.806  -5.273  -1.971  1.00  0.00      PROB
ATOM   2318 HG12 ILE P  47      -0.427  -6.333  -1.183  1.00  0.00      PROB
ATOM   2319  CD  ILE P  47      -0.772  -5.892  -3.201  1.00  0.81      PROB
ATOM   2320  HD1 ILE P  47      -1.447  -6.761  -3.355  1.00  0.00      PROB
ATOM   2321  HD2 ILE P  47      -0.211  -5.708  -4.142  1.00  0.00      PROB
ATOM   2322  HD3 ILE P  47      -1.390  -5.003  -2.954  1.00  0.00      PROB
ATOM   2323  C   ILE P  47       3.104  -8.607  -1.557  1.00  0.69      PROB
ATOM   2324  O   ILE P  47       3.822  -8.617  -2.535  1.00  0.76      PROB
ATOM   2325  N   PHE P  48       3.075  -9.642  -0.712  1.00  0.72      PROB
ATOM   2326  HN  PHE P  48       2.587  -9.582   0.154  1.00  0.00      PROB
ATOM   2327  CA  PHE P  48       3.723 -10.904  -0.958  1.00  0.80      PROB
ATOM   2328  HA  PHE P  48       4.293 -10.806  -1.870  1.00  0.00      PROB
ATOM   2329  CB  PHE P  48       4.645 -11.317   0.191  1.00  0.88      PROB
ATOM   2330  HB1 PHE P  48       4.646 -12.425   0.193  1.00  0.00      PROB
ATOM   2331  HB2 PHE P  48       4.171 -10.926   1.113  1.00  0.00      PROB
ATOM   2332  CG  PHE P  48       5.756 -11.046   0.323  1.00  1.05      PROB
ATOM   2333  CD1 PHE P  48       6.067 -10.415   0.751  1.00  1.65      PROB
ATOM   2334  HD1 PHE P  48       5.360  -9.729   1.190  1.00  0.00      PROB
ATOM   2335  CE1 PHE P  48       7.136 -10.204   0.918  1.00  2.34      PROB
ATOM   2336  HE1 PHE P  48       7.308  -9.320   1.501  1.00  0.00      PROB
ATOM   2337  CZ  PHE P  48       7.909 -10.626   0.663  1.00  2.50      PROB
ATOM   2338  HZ  PHE P  48       8.921 -10.360   0.864  1.00  0.00      PROB
ATOM   2339  CD2 PHE P  48       6.546 -11.467   0.072  1.00  1.73      PROB
ATOM   2340  HD2 PHE P  48       6.379 -12.350  -0.512  1.00  0.00      PROB
ATOM   2341  CE2 PHE P  48       7.614 -11.262   0.240  1.00  2.32      PROB
ATOM   2342  HE2 PHE P  48       8.327 -11.952  -0.185  1.00  0.00      PROB
ATOM   2343  C   PHE P  48       2.663 -11.958  -1.144  1.00  0.88      PROB
ATOM   2344  O   PHE P  48       1.735 -12.054  -0.408  1.00  0.98      PROB
ATOM   2345  N   ASN P  49       2.770 -12.783  -2.160  1.00  0.97      PROB
ATOM   2346  HN  ASN P  49       3.518 -12.701  -2.813  1.00  0.00      PROB
ATOM   2347  CA  ASN P  49       1.845 -13.854  -2.421  1.00  1.05      PROB
ATOM   2348  HA  ASN P  49       0.962 -13.683  -1.824  1.00  0.00      PROB
ATOM   2349  CB  ASN P  49       1.477 -13.914  -3.900  1.00  1.17      PROB
ATOM   2350  HB1 ASN P  49       1.529 -12.864  -4.240  1.00  0.00      PROB
ATOM   2351  HB2 ASN P  49       0.429 -14.263  -3.909  1.00  0.00      PROB
ATOM   2352  CG  ASN P  49       1.972 -14.504  -4.751  1.00  1.22      PROB
ATOM   2353  OD1 ASN P  49       2.691 -14.805  -4.408  1.00  1.71      PROB
ATOM   2354  ND2 ASN P  49       1.568 -14.698  -5.906  1.00  1.42      PROB
ATOM   2355 HD21 ASN P  49       2.116 -15.240  -6.543  1.00  0.00      PROB
ATOM   2356 HD22 ASN P  49       0.694 -14.313  -6.201  1.00  0.00      PROB
ATOM   2357  C   ASN P  49       2.351 -15.159  -1.871  1.00  1.10      PROB
ATOM   2358  O   ASN P  49       3.457 -15.268  -1.439  1.00  1.16      PROB
ATOM   2359  N   SER P  50       1.533 -16.204  -1.871  1.00  1.19      PROB
ATOM   2360  HN  SER P  50       0.622 -16.129  -2.267  1.00  0.00      PROB
ATOM   2361  CA  SER P  50       1.838 -17.499  -1.332  1.00  1.30      PROB
ATOM   2362  HA  SER P  50       2.280 -17.348  -0.358  1.00  0.00      PROB
ATOM   2363  CB  SER P  50       0.631 -18.380  -1.210  1.00  1.48      PROB
ATOM   2364  HB1 SER P  50       0.075 -17.773  -0.504  1.00  0.00      PROB
ATOM   2365  HB2 SER P  50       1.117 -19.236  -0.754  1.00  0.00      PROB
ATOM   2366  OG  SER P  50       0.142 -18.689  -1.441  1.00  1.87      PROB
ATOM   2367  HG1 SER P  50      -0.368 -18.983  -0.682  1.00  0.00      PROB
ATOM   2368  C   SER P  50       2.872 -18.249  -2.052  1.00  1.31      PROB
ATOM   2369  O   SER P  50       3.455 -19.106  -1.515  1.00  1.48      PROB
ATOM   2370  N   THR P  51       3.160 -17.910  -3.281  1.00  1.28      PROB
ATOM   2371  HN  THR P  51       2.626 -17.211  -3.748  1.00  0.00      PROB
ATOM   2372  CA  THR P  51       4.208 -18.462  -4.061  1.00  1.41      PROB
ATOM   2373  HA  THR P  51       4.402 -19.454  -3.682  1.00  0.00      PROB
ATOM   2374  CB  THR P  51       3.897 -18.533  -5.479  1.00  1.59      PROB
ATOM   2375  HB  THR P  51       4.858 -18.619  -6.027  1.00  0.00      PROB
ATOM   2376  OG1 THR P  51       3.342 -17.703  -5.949  1.00  1.75      PROB
ATOM   2377  HG1 THR P  51       2.412 -17.926  -5.866  1.00  0.00      PROB
ATOM   2378  CG2 THR P  51       3.182 -19.430  -5.751  1.00  1.99      PROB
ATOM   2379 HG21 THR P  51       2.162 -19.239  -5.354  1.00  0.00      PROB
ATOM   2380 HG22 THR P  51       3.567 -20.370  -5.302  1.00  0.00      PROB
ATOM   2381 HG23 THR P  51       3.118 -19.541  -6.855  1.00  0.00      PROB
ATOM   2382  C   THR P  51       5.489 -17.726  -3.909  1.00  1.35      PROB
ATOM   2383  O   THR P  51       6.465 -18.058  -4.476  1.00  1.52      PROB
ATOM   2384  N   ASN P  52       5.509 -16.711  -3.101  1.00  1.22      PROB
ATOM   2385  HN  ASN P  52       4.652 -16.375  -2.723  1.00  0.00      PROB
ATOM   2386  CA  ASN P  52       6.641 -15.975  -2.658  1.00  1.26      PROB
ATOM   2387  HA  ASN P  52       6.300 -15.319  -1.872  1.00  0.00      PROB
ATOM   2388  CB  ASN P  52       7.779 -16.805  -2.148  1.00  1.56      PROB
ATOM   2389  HB1 ASN P  52       8.572 -16.134  -1.754  1.00  0.00      PROB
ATOM   2390  HB2 ASN P  52       8.194 -17.407  -2.984  1.00  0.00      PROB
ATOM   2391  CG  ASN P  52       7.370 -17.690  -1.106  1.00  1.79      PROB
ATOM   2392  OD1 ASN P  52       6.989 -17.887  -0.620  1.00  2.12      PROB
ATOM   2393  ND2 ASN P  52       7.455 -18.257  -0.736  1.00  2.30      PROB
ATOM   2394 HD21 ASN P  52       6.819 -19.022  -0.840  1.00  0.00      PROB
ATOM   2395 HD22 ASN P  52       8.216 -18.323  -0.090  1.00  0.00      PROB
ATOM   2396  C   ASN P  52       7.115 -14.921  -3.609  1.00  1.15      PROB
ATOM   2397  O   ASN P  52       8.235 -14.561  -3.649  1.00  1.30      PROB
ATOM   2398  N   LYS P  53       6.263 -14.378  -4.387  1.00  1.03      PROB
ATOM   2399  HN  LYS P  53       5.320 -14.699  -4.408  1.00  0.00      PROB
ATOM   2400  CA  LYS P  53       6.542 -13.297  -5.279  1.00  0.99      PROB
ATOM   2401  HA  LYS P  53       7.611 -13.255  -5.423  1.00  0.00      PROB
ATOM   2402  CB  LYS P  53       5.842 -13.481  -6.615  1.00  1.10      PROB
ATOM   2403  HB1 LYS P  53       6.075 -12.603  -7.254  1.00  0.00      PROB
ATOM   2404  HB2 LYS P  53       4.747 -13.514  -6.433  1.00  0.00      PROB
ATOM   2405  CG  LYS P  53       6.228 -14.710  -7.354  1.00  1.33      PROB
ATOM   2406  HG1 LYS P  53       5.528 -14.765  -8.209  1.00  0.00      PROB
ATOM   2407  HG2 LYS P  53       6.025 -15.543  -6.655  1.00  0.00      PROB
ATOM   2408  CD  LYS P  53       7.242 -14.933  -7.790  1.00  1.70      PROB
ATOM   2409  HD1 LYS P  53       7.918 -14.988  -6.917  1.00  0.00      PROB
ATOM   2410  HD2 LYS P  53       7.490 -14.042  -8.396  1.00  0.00      PROB
ATOM   2411  CE  LYS P  53       7.596 -15.991  -8.569  1.00  1.99      PROB
ATOM   2412  HE1 LYS P  53       7.282 -15.635  -9.557  1.00  0.00      PROB
ATOM   2413  HE2 LYS P  53       6.932 -16.769  -8.176  1.00  0.00      PROB
ATOM   2414  NZ  LYS P  53       8.241 -16.490  -8.815  1.00  2.36      PROB
ATOM   2415  HZ1 LYS P  53       8.646 -16.968  -7.985  1.00  0.00      PROB
ATOM   2416  HZ2 LYS P  53       8.973 -15.910  -9.273  1.00  0.00      PROB
ATOM   2417  HZ3 LYS P  53       7.892 -17.201  -9.488  1.00  0.00      PROB
ATOM   2418  C   LYS P  53       6.160 -11.979  -4.665  1.00  0.89      PROB
ATOM   2419  O   LYS P  53       5.175 -11.866  -3.970  1.00  0.89      PROB
ATOM   2420  N   LEU P  54       6.968 -10.952  -4.900  1.00  0.88      PROB
ATOM   2421  HN  LEU P  54       7.744 -11.054  -5.516  1.00  0.00      PROB
ATOM   2422  CA  LEU P  54       6.833  -9.639  -4.329  1.00  0.83      PROB
ATOM   2423  HA  LEU P  54       6.115  -9.689  -3.524  1.00  0.00      PROB
ATOM   2424  CB  LEU P  54       8.200  -9.175  -3.808  1.00  0.90      PROB
ATOM   2425  HB1 LEU P  54       8.927  -9.281  -4.639  1.00  0.00      PROB
ATOM   2426  HB2 LEU P  54       8.492  -9.857  -2.983  1.00  0.00      PROB
ATOM   2427  CG  LEU P  54       8.309  -7.755  -3.285  1.00  1.02      PROB
ATOM   2428  HG  LEU P  54       8.033  -7.058  -4.105  1.00  0.00      PROB
ATOM   2429  CD1 LEU P  54       7.463  -7.471  -2.140  1.00  1.15      PROB
ATOM   2430 HD11 LEU P  54       7.727  -8.142  -1.295  1.00  0.00      PROB
ATOM   2431 HD12 LEU P  54       6.397  -7.638  -2.406  1.00  0.00      PROB
ATOM   2432 HD13 LEU P  54       7.607  -6.418  -1.816  1.00  0.00      PROB
ATOM   2433  CD2 LEU P  54       9.686  -7.416  -2.933  1.00  1.07      PROB
ATOM   2434 HD21 LEU P  54      10.369  -7.677  -3.770  1.00  0.00      PROB
ATOM   2435 HD22 LEU P  54       9.997  -7.985  -2.031  1.00  0.00      PROB
ATOM   2436 HD23 LEU P  54       9.768  -6.326  -2.734  1.00  0.00      PROB
ATOM   2437  C   LEU P  54       6.275  -8.645  -5.321  1.00  0.82      PROB
ATOM   2438  O   LEU P  54       6.784  -8.476  -6.412  1.00  0.90      PROB
ATOM   2439  N   PHE P  55       5.209  -7.946  -4.953  1.00  0.78      PROB
ATOM   2440  HN  PHE P  55       4.803  -8.082  -4.054  1.00  0.00      PROB
ATOM   2441  CA  PHE P  55       4.543  -6.958  -5.763  1.00  0.79      PROB
ATOM   2442  HA  PHE P  55       5.123  -6.826  -6.664  1.00  0.00      PROB
ATOM   2443  CB  PHE P  55       3.099  -7.384  -6.120  1.00  0.80      PROB
ATOM   2444  HB1 PHE P  55       2.647  -6.634  -6.804  1.00  0.00      PROB
ATOM   2445  HB2 PHE P  55       2.494  -7.467  -5.192  1.00  0.00      PROB
ATOM   2446  CG  PHE P  55       3.055  -8.705  -6.807  1.00  0.83      PROB
ATOM   2447  CD1 PHE P  55       3.009  -9.878  -6.095  1.00  0.85      PROB
ATOM   2448  HD1 PHE P  55       3.007  -9.845  -5.016  1.00  0.00      PROB
ATOM   2449  CE1 PHE P  55       2.965 -11.095  -6.735  1.00  0.95      PROB
ATOM   2450  HE1 PHE P  55       2.965 -12.007  -6.156  1.00  0.00      PROB
ATOM   2451  CZ  PHE P  55       2.921 -11.156  -8.094  1.00  1.04      PROB
ATOM   2452  HZ  PHE P  55       2.879 -12.112  -8.595  1.00  0.00      PROB
ATOM   2453  CD2 PHE P  55       2.998  -8.783  -8.174  1.00  0.97      PROB
ATOM   2454  HD2 PHE P  55       3.007  -7.874  -8.758  1.00  0.00      PROB
ATOM   2455  CE2 PHE P  55       2.930  -9.999  -8.817  1.00  1.06      PROB
ATOM   2456  HE2 PHE P  55       2.884 -10.037  -9.895  1.00  0.00      PROB
ATOM   2457  C   PHE P  55       4.495  -5.674  -4.966  1.00  0.78      PROB
ATOM   2458  O   PHE P  55       4.189  -5.673  -3.793  1.00  0.82      PROB
ATOM   2459  N   GLN P  56       4.819  -4.541  -5.569  1.00  0.80      PROB
ATOM   2460  HN  GLN P  56       5.048  -4.512  -6.539  1.00  0.00      PROB
ATOM   2461  CA  GLN P  56       4.866  -3.278  -4.881  1.00  0.81      PROB
ATOM   2462  HA  GLN P  56       4.312  -3.378  -3.960  1.00  0.00      PROB
ATOM   2463  CB  GLN P  56       6.309  -2.877  -4.590  1.00  0.92      PROB
ATOM   2464  HB1 GLN P  56       6.867  -3.705  -5.046  1.00  0.00      PROB
ATOM   2465  HB2 GLN P  56       6.342  -2.941  -3.494  1.00  0.00      PROB
ATOM   2466  CG  GLN P  56       6.977  -2.022  -4.785  1.00  1.23      PROB
ATOM   2467  HG1 GLN P  56       6.430  -1.210  -4.292  1.00  0.00      PROB
ATOM   2468  HG2 GLN P  56       6.907  -1.945  -5.876  1.00  0.00      PROB
ATOM   2469  CD  GLN P  56       8.321  -1.592  -4.579  1.00  1.12      PROB
ATOM   2470  OE1 GLN P  56       8.959  -2.010  -3.800  1.00  1.24      PROB
ATOM   2471  NE2 GLN P  56       8.778  -0.727  -5.293  1.00  1.31      PROB
ATOM   2472 HE21 GLN P  56       9.719  -0.415  -5.161  1.00  0.00      PROB
ATOM   2473 HE22 GLN P  56       8.215  -0.325  -6.015  1.00  0.00      PROB
ATOM   2474  C   GLN P  56       4.159  -2.173  -5.631  1.00  0.77      PROB
ATOM   2475  O   GLN P  56       4.128  -2.126  -6.847  1.00  0.81      PROB
ATOM   2476  N   TYR P  57       3.572  -1.235  -4.894  1.00  0.73      PROB
ATOM   2477  HN  TYR P  57       3.450  -1.360  -3.913  1.00  0.00      PROB
ATOM   2478  CA  TYR P  57       3.070   0.010  -5.410  1.00  0.72      PROB
ATOM   2479  HA  TYR P  57       3.573   0.203  -6.346  1.00  0.00      PROB
ATOM   2480  CB  TYR P  57       1.527  -0.027  -5.632  1.00  0.72      PROB
ATOM   2481  HB1 TYR P  57       1.060  -0.589  -4.795  1.00  0.00      PROB
ATOM   2482  HB2 TYR P  57       1.318  -0.535  -6.597  1.00  0.00      PROB
ATOM   2483  CG  TYR P  57       0.833   1.318  -5.691  1.00  0.71      PROB
ATOM   2484  CD1 TYR P  57       0.342   1.906  -4.535  1.00  0.74      PROB
ATOM   2485  HD1 TYR P  57       0.400   1.367  -3.601  1.00  0.00      PROB
ATOM   2486  CE1 TYR P  57      -0.223   3.176  -4.555  1.00  0.76      PROB
ATOM   2487  HE1 TYR P  57      -0.578   3.621  -3.637  1.00  0.00      PROB
ATOM   2488  CZ  TYR P  57      -0.332   3.867  -5.736  1.00  0.75      PROB
ATOM   2489  OH  TYR P  57      -0.892   5.139  -5.720  1.00  0.81      PROB
ATOM   2490  HH  TYR P  57      -0.616   5.595  -6.519  1.00  0.00      PROB
ATOM   2491  CD2 TYR P  57       0.691   2.010  -6.878  1.00  0.76      PROB
ATOM   2492  HD2 TYR P  57       1.028   1.561  -7.801  1.00  0.00      PROB
ATOM   2493  CE2 TYR P  57       0.118   3.282  -6.899  1.00  0.78      PROB
ATOM   2494  HE2 TYR P  57       0.027   3.813  -7.835  1.00  0.00      PROB
ATOM   2495  C   TYR P  57       3.537   1.136  -4.513  1.00  0.69      PROB
ATOM   2496  O   TYR P  57       3.593   0.991  -3.307  1.00  0.71      PROB
ATOM   2497  N   ALA P  58       3.882   2.286  -5.094  1.00  0.70      PROB
ATOM   2498  HN  ALA P  58       4.000   2.361  -6.081  1.00  0.00      PROB
ATOM   2499  CA  ALA P  58       4.105   3.482  -4.351  1.00  0.71      PROB
ATOM   2500  HA  ALA P  58       3.481   3.444  -3.470  1.00  0.00      PROB
ATOM   2501  CB  ALA P  58       5.554   3.629  -3.954  1.00  0.82      PROB
ATOM   2502  HB1 ALA P  58       6.197   3.662  -4.860  1.00  0.00      PROB
ATOM   2503  HB2 ALA P  58       5.865   2.764  -3.330  1.00  0.00      PROB
ATOM   2504  HB3 ALA P  58       5.696   4.572  -3.384  1.00  0.00      PROB
ATOM   2505  C   ALA P  58       3.650   4.656  -5.175  1.00  0.71      PROB
ATOM   2506  O   ALA P  58       3.797   4.681  -6.379  1.00  0.77      PROB
ATOM   2507  N   SER P  59       3.062   5.673  -4.542  1.00  0.72      PROB
ATOM   2508  HN  SER P  59       2.981   5.685  -3.549  1.00  0.00      PROB
ATOM   2509  CA  SER P  59       2.499   6.827  -5.223  1.00  0.75      PROB
ATOM   2510  HA  SER P  59       2.052   6.483  -6.144  1.00  0.00      PROB
ATOM   2511  CB  SER P  59       1.447   7.527  -4.353  1.00  0.77      PROB
ATOM   2512  HB1 SER P  59       0.630   6.808  -4.132  1.00  0.00      PROB
ATOM   2513  HB2 SER P  59       1.037   8.393  -4.915  1.00  0.00      PROB
ATOM   2514  OG  SER P  59       1.924   7.985  -3.177  1.00  0.84      PROB
ATOM   2515  HG1 SER P  59       2.225   8.881  -3.344  1.00  0.00      PROB
ATOM   2516  C   SER P  59       3.530   7.830  -5.643  1.00  0.81      PROB
ATOM   2517  O   SER P  59       3.297   8.671  -6.447  1.00  0.97      PROB
ATOM   2518  N   THR P  60       4.727   7.731  -5.102  1.00  0.81      PROB
ATOM   2519  HN  THR P  60       4.889   7.034  -4.411  1.00  0.00      PROB
ATOM   2520  CA  THR P  60       5.880   8.521  -5.381  1.00  0.91      PROB
ATOM   2521  HA  THR P  60       5.823   8.822  -6.416  1.00  0.00      PROB
ATOM   2522  CB  THR P  60       5.986   9.725  -4.514  1.00  1.06      PROB
ATOM   2523  HB  THR P  60       5.024  10.280  -4.544  1.00  0.00      PROB
ATOM   2524  OG1 THR P  60       6.983  10.576  -4.909  1.00  1.27      PROB
ATOM   2525  HG1 THR P  60       6.865  11.379  -4.396  1.00  0.00      PROB
ATOM   2526  CG2 THR P  60       6.211   9.386  -3.102  1.00  1.19      PROB
ATOM   2527 HG21 THR P  60       7.233   8.973  -2.967  1.00  0.00      PROB
ATOM   2528 HG22 THR P  60       5.474   8.622  -2.774  1.00  0.00      PROB
ATOM   2529 HG23 THR P  60       6.111  10.297  -2.474  1.00  0.00      PROB
ATOM   2530  C   THR P  60       7.050   7.605  -5.245  1.00  0.93      PROB
ATOM   2531  O   THR P  60       6.876   6.484  -4.965  1.00  1.02      PROB
ATOM   2532  N   ASP P  61       8.266   8.028  -5.479  1.00  1.01      PROB
ATOM   2533  HN  ASP P  61       8.414   8.978  -5.735  1.00  0.00      PROB
ATOM   2534  CA  ASP P  61       9.474   7.260  -5.410  1.00  1.06      PROB
ATOM   2535  HA  ASP P  61       9.414   6.467  -6.141  1.00  0.00      PROB
ATOM   2536  CB  ASP P  61      10.669   8.157  -5.693  1.00  1.22      PROB
ATOM   2537  HB1 ASP P  61      11.595   7.576  -5.500  1.00  0.00      PROB
ATOM   2538  HB2 ASP P  61      10.628   9.022  -4.998  1.00  0.00      PROB
ATOM   2539  CG  ASP P  61      10.741   8.658  -6.999  1.00  1.38      PROB
ATOM   2540  OD1 ASP P  61      10.792   8.781  -7.551  1.00  1.87      PROB
ATOM   2541  OD2 ASP P  61      10.808   8.938  -7.505  1.00  1.85      PROB
ATOM   2542  C   ASP P  61       9.691   6.511  -4.107  1.00  1.03      PROB
ATOM   2543  O   ASP P  61       9.610   7.052  -3.028  1.00  1.01      PROB
ATOM   2544  N   MET P  62       9.970   5.221  -4.182  1.00  1.11      PROB
ATOM   2545  HN  MET P  62      10.167   4.788  -5.058  1.00  0.00      PROB
ATOM   2546  CA  MET P  62      10.016   4.342  -3.046  1.00  1.16      PROB
ATOM   2547  HA  MET P  62       9.119   4.495  -2.465  1.00  0.00      PROB
ATOM   2548  CB  MET P  62      10.111   2.890  -3.510  1.00  1.31      PROB
ATOM   2549  HB1 MET P  62      11.138   2.749  -3.902  1.00  0.00      PROB
ATOM   2550  HB2 MET P  62       9.385   2.774  -4.339  1.00  0.00      PROB
ATOM   2551  CG  MET P  62       9.879   1.858  -2.638  1.00  1.30      PROB
ATOM   2552  HG1 MET P  62      10.726   1.847  -1.923  1.00  0.00      PROB
ATOM   2553  HG2 MET P  62       9.907   0.923  -3.233  1.00  0.00      PROB
ATOM   2554  SD  MET P  62       8.383   1.854  -1.701  1.00  1.27      PROB
ATOM   2555  CE  MET P  62       8.356   0.617  -1.087  1.00  1.70      PROB
ATOM   2556  HE1 MET P  62       9.239   0.474  -0.428  1.00  0.00      PROB
ATOM   2557  HE2 MET P  62       8.364  -0.190  -1.850  1.00  0.00      PROB
ATOM   2558  HE3 MET P  62       7.442   0.518  -0.463  1.00  0.00      PROB
ATOM   2559  C   MET P  62      11.087   4.658  -2.038  1.00  1.17      PROB
ATOM   2560  O   MET P  62      10.889   4.572  -0.843  1.00  1.17      PROB
ATOM   2561  N   ASP P  63      12.248   5.098  -2.486  1.00  1.23      PROB
ATOM   2562  HN  ASP P  63      12.441   5.156  -3.462  1.00  0.00      PROB
ATOM   2563  CA  ASP P  63      13.303   5.520  -1.626  1.00  1.32      PROB
ATOM   2564  HA  ASP P  63      13.457   4.755  -0.880  1.00  0.00      PROB
ATOM   2565  CB  ASP P  63      14.579   5.742  -2.433  1.00  1.51      PROB
ATOM   2566  HB1 ASP P  63      14.748   4.830  -3.041  1.00  0.00      PROB
ATOM   2567  HB2 ASP P  63      15.411   5.860  -1.709  1.00  0.00      PROB
ATOM   2568  CG  ASP P  63      14.647   6.836  -3.313  1.00  1.56      PROB
ATOM   2569  OD1 ASP P  63      15.043   7.367  -3.627  1.00  1.93      PROB
ATOM   2570  OD2 ASP P  63      14.343   7.150  -3.755  1.00  1.93      PROB
ATOM   2571  C   ASP P  63      12.933   6.702  -0.776  1.00  1.23      PROB
ATOM   2572  O   ASP P  63      13.254   6.782   0.389  1.00  1.30      PROB
ATOM   2573  N   LYS P  64      12.198   7.639  -1.338  1.00  1.15      PROB
ATOM   2574  HN  LYS P  64      11.963   7.600  -2.306  1.00  0.00      PROB
ATOM   2575  CA  LYS P  64      11.686   8.763  -0.634  1.00  1.14      PROB
ATOM   2576  HA  LYS P  64      12.486   9.182  -0.042  1.00  0.00      PROB
ATOM   2577  CB  LYS P  64      11.151   9.797  -1.609  1.00  1.21      PROB
ATOM   2578  HB1 LYS P  64      10.754  10.652  -1.023  1.00  0.00      PROB
ATOM   2579  HB2 LYS P  64      10.320   9.335  -2.182  1.00  0.00      PROB
ATOM   2580  CG  LYS P  64      12.148  10.323  -2.580  1.00  1.41      PROB
ATOM   2581  HG1 LYS P  64      11.576  11.073  -3.150  1.00  0.00      PROB
ATOM   2582  HG2 LYS P  64      12.368   9.450  -3.216  1.00  0.00      PROB
ATOM   2583  CD  LYS P  64      13.058  10.762  -2.461  1.00  1.89      PROB
ATOM   2584  HD1 LYS P  64      13.670   9.986  -1.969  1.00  0.00      PROB
ATOM   2585  HD2 LYS P  64      12.868  11.591  -1.757  1.00  0.00      PROB
ATOM   2586  CE  LYS P  64      13.891  11.301  -3.392  1.00  2.17      PROB
ATOM   2587  HE1 LYS P  64      14.790  11.691  -2.869  1.00  0.00      PROB
ATOM   2588  HE2 LYS P  64      13.354  12.130  -3.900  1.00  0.00      PROB
ATOM   2589  NZ  LYS P  64      14.316  10.552  -4.303  1.00  2.26      PROB
ATOM   2590  HZ1 LYS P  64      13.585  10.447  -5.035  1.00  0.00      PROB
ATOM   2591  HZ2 LYS P  64      14.545   9.619  -3.906  1.00  0.00      PROB
ATOM   2592  HZ3 LYS P  64      15.171  10.969  -4.724  1.00  0.00      PROB
ATOM   2593  C   LYS P  64      10.654   8.404   0.407  1.00  1.04      PROB
ATOM   2594  O   LYS P  64      10.647   8.921   1.503  1.00  1.10      PROB
ATOM   2595  N   VAL P  65       9.787   7.458   0.109  1.00  0.95      PROB
ATOM   2596  HN  VAL P  65       9.734   7.069  -0.807  1.00  0.00      PROB
ATOM   2597  CA  VAL P  65       8.857   6.915   1.069  1.00  0.93      PROB
ATOM   2598  HA  VAL P  65       8.341   7.738   1.540  1.00  0.00      PROB
ATOM   2599  CB  VAL P  65       7.889   6.016   0.396  1.00  1.06      PROB
ATOM   2600  HB  VAL P  65       8.451   5.272  -0.207  1.00  0.00      PROB
ATOM   2601  CG1 VAL P  65       7.067   5.336   1.300  1.00  1.32      PROB
ATOM   2602 HG11 VAL P  65       6.622   6.052   2.024  1.00  0.00      PROB
ATOM   2603 HG12 VAL P  65       7.663   4.586   1.863  1.00  0.00      PROB
ATOM   2604 HG13 VAL P  65       6.245   4.826   0.754  1.00  0.00      PROB
ATOM   2605  CG2 VAL P  65       7.055   6.695  -0.507  1.00  1.20      PROB
ATOM   2606 HG21 VAL P  65       7.665   7.181  -1.298  1.00  0.00      PROB
ATOM   2607 HG22 VAL P  65       6.478   7.479   0.028  1.00  0.00      PROB
ATOM   2608 HG23 VAL P  65       6.356   5.978  -0.988  1.00  0.00      PROB
ATOM   2609  C   VAL P  65       9.523   6.229   2.229  1.00  0.94      PROB
ATOM   2610  O   VAL P  65       9.184   6.424   3.383  1.00  0.94      PROB
ATOM   2611  N   LEU P  66      10.535   5.438   1.960  1.00  1.05      PROB
ATOM   2612  HN  LEU P  66      10.801   5.234   1.021  1.00  0.00      PROB
ATOM   2613  CA  LEU P  66      11.326   4.815   2.972  1.00  1.17      PROB
ATOM   2614  HA  LEU P  66      10.661   4.342   3.679  1.00  0.00      PROB
ATOM   2615  CB  LEU P  66      12.234   3.804   2.346  1.00  1.43      PROB
ATOM   2616  HB1 LEU P  66      13.097   3.683   3.031  1.00  0.00      PROB
ATOM   2617  HB2 LEU P  66      12.587   4.241   1.390  1.00  0.00      PROB
ATOM   2618  CG  LEU P  66      11.904   2.891   2.138  1.00  2.23      PROB
ATOM   2619  HG  LEU P  66      11.220   3.059   1.291  1.00  0.00      PROB
ATOM   2620  CD1 LEU P  66      12.444   1.884   1.850  1.00  2.32      PROB
ATOM   2621 HD11 LEU P  66      13.544   2.037   1.817  1.00  0.00      PROB
ATOM   2622 HD12 LEU P  66      12.103   1.545   0.849  1.00  0.00      PROB
ATOM   2623 HD13 LEU P  66      12.217   1.103   2.607  1.00  0.00      PROB
ATOM   2624  CD2 LEU P  66      11.589   2.273   2.667  1.00  2.95      PROB
ATOM   2625 HD21 LEU P  66      10.801   2.698   3.324  1.00  0.00      PROB
ATOM   2626 HD22 LEU P  66      12.404   1.871   3.306  1.00  0.00      PROB
ATOM   2627 HD23 LEU P  66      11.144   1.451   2.066  1.00  0.00      PROB
ATOM   2628  C   LEU P  66      12.091   5.755   3.830  1.00  1.20      PROB
ATOM   2629  O   LEU P  66      12.182   5.573   5.031  1.00  1.24      PROB
ATOM   2630  N   LEU P  67      12.625   6.815   3.245  1.00  1.24      PROB
ATOM   2631  HN  LEU P  67      12.612   6.923   2.254  1.00  0.00      PROB
ATOM   2632  CA  LEU P  67      13.250   7.869   3.965  1.00  1.37      PROB
ATOM   2633  HA  LEU P  67      14.012   7.444   4.601  1.00  0.00      PROB
ATOM   2634  CB  LEU P  67      13.861   8.852   2.975  1.00  1.51      PROB
ATOM   2635  HB1 LEU P  67      13.043   9.552   2.721  1.00  0.00      PROB
ATOM   2636  HB2 LEU P  67      14.118   8.245   2.087  1.00  0.00      PROB
ATOM   2637  CG  LEU P  67      14.752   9.498   3.153  1.00  1.98      PROB
ATOM   2638  HG  LEU P  67      14.433   9.984   4.075  1.00  0.00      PROB
ATOM   2639  CD1 LEU P  67      15.677   9.537   3.276  1.00  2.38      PROB
ATOM   2640 HD11 LEU P  67      16.111   8.515   3.232  1.00  0.00      PROB
ATOM   2641 HD12 LEU P  67      15.908   9.978   4.269  1.00  0.00      PROB
ATOM   2642 HD13 LEU P  67      16.139  10.154   2.476  1.00  0.00      PROB
ATOM   2643  CD2 LEU P  67      15.320  10.098   2.745  1.00  2.48      PROB
ATOM   2644 HD21 LEU P  67      14.747  10.975   2.376  1.00  0.00      PROB
ATOM   2645 HD22 LEU P  67      15.824   9.614   1.881  1.00  0.00      PROB
ATOM   2646 HD23 LEU P  67      16.082  10.452   3.472  1.00  0.00      PROB
ATOM   2647  C   LEU P  67      12.342   8.561   4.938  1.00  1.29      PROB
ATOM   2648  O   LEU P  67      12.679   8.770   6.085  1.00  1.39      PROB
ATOM   2649  N   LYS P  68      11.134   8.873   4.519  1.00  1.17      PROB
ATOM   2650  HN  LYS P  68      10.864   8.757   3.567  1.00  0.00      PROB
ATOM   2651  CA  LYS P  68      10.129   9.396   5.388  1.00  1.16      PROB
ATOM   2652  HA  LYS P  68      10.564  10.206   5.955  1.00  0.00      PROB
ATOM   2653  CB  LYS P  68       8.946   9.889   4.588  1.00  1.20      PROB
ATOM   2654  HB1 LYS P  68       8.090   9.761   5.272  1.00  0.00      PROB
ATOM   2655  HB2 LYS P  68       8.870   9.170   3.754  1.00  0.00      PROB
ATOM   2656  CG  LYS P  68       8.766  10.859   4.118  1.00  1.44      PROB
ATOM   2657  HG1 LYS P  68       9.614  10.926   3.426  1.00  0.00      PROB
ATOM   2658  HG2 LYS P  68       8.900  11.540   4.967  1.00  0.00      PROB
ATOM   2659  CD  LYS P  68       7.855  11.453   3.459  1.00  1.66      PROB
ATOM   2660  HD1 LYS P  68       7.162  11.733   4.261  1.00  0.00      PROB
ATOM   2661  HD2 LYS P  68       7.452  10.626   2.862  1.00  0.00      PROB
ATOM   2662  CE  LYS P  68       7.737  12.241   2.811  1.00  1.97      PROB
ATOM   2663  HE1 LYS P  68       8.094  11.764   1.900  1.00  0.00      PROB
ATOM   2664  HE2 LYS P  68       8.457  12.929   3.251  1.00  0.00      PROB
ATOM   2665  NZ  LYS P  68       7.098  13.038   2.295  1.00  2.02      PROB
ATOM   2666  HZ1 LYS P  68       6.546  13.556   3.008  1.00  0.00      PROB
ATOM   2667  HZ2 LYS P  68       6.451  12.581   1.621  1.00  0.00      PROB
ATOM   2668  HZ3 LYS P  68       7.716  13.702   1.786  1.00  0.00      PROB
ATOM   2669  C   LYS P  68       9.697   8.460   6.486  1.00  1.05      PROB
ATOM   2670  O   LYS P  68       9.536   8.842   7.626  1.00  1.12      PROB
ATOM   2671  N   TYR P  69       9.551   7.183   6.179  1.00  0.96      PROB
ATOM   2672  HN  TYR P  69       9.663   6.863   5.242  1.00  0.00      PROB
ATOM   2673  CA  TYR P  69       9.226   6.161   7.138  1.00  0.92      PROB
ATOM   2674  HA  TYR P  69       8.348   6.470   7.686  1.00  0.00      PROB
ATOM   2675  CB  TYR P  69       8.967   4.855   6.391  1.00  0.93      PROB
ATOM   2676  HB1 TYR P  69       9.895   4.547   5.864  1.00  0.00      PROB
ATOM   2677  HB2 TYR P  69       8.145   5.010   5.660  1.00  0.00      PROB
ATOM   2678  CG  TYR P  69       8.566   3.727   7.265  1.00  0.95      PROB
ATOM   2679  CD1 TYR P  69       9.387   2.694   7.517  1.00  1.10      PROB
ATOM   2680  HD1 TYR P  69      10.369   2.679   7.069  1.00  0.00      PROB
ATOM   2681  CE1 TYR P  69       9.006   1.658   8.330  1.00  1.21      PROB
ATOM   2682  HE1 TYR P  69       9.693   0.845   8.513  1.00  0.00      PROB
ATOM   2683  CZ  TYR P  69       7.799   1.640   8.898  1.00  1.18      PROB
ATOM   2684  OH  TYR P  69       7.429   0.622   9.743  1.00  1.38      PROB
ATOM   2685  HH  TYR P  69       6.533   0.795  10.041  1.00  0.00      PROB
ATOM   2686  CD2 TYR P  69       7.346   3.686   7.825  1.00  1.01      PROB
ATOM   2687  HD2 TYR P  69       6.651   4.489   7.632  1.00  0.00      PROB
ATOM   2688  CE2 TYR P  69       6.961   2.647   8.637  1.00  1.12      PROB
ATOM   2689  HE2 TYR P  69       5.971   2.644   9.069  1.00  0.00      PROB
ATOM   2690  C   TYR P  69      10.249   6.001   8.229  1.00  1.01      PROB
ATOM   2691  O   TYR P  69       9.925   5.823   9.380  1.00  1.04      PROB
ATOM   2692  N   THR P  70      11.519   6.089   7.888  1.00  1.12      PROB
ATOM   2693  HN  THR P  70      11.793   6.209   6.937  1.00  0.00      PROB
ATOM   2694  CA  THR P  70      12.597   6.021   8.835  1.00  1.28      PROB
ATOM   2695  HA  THR P  70      12.347   5.254   9.553  1.00  0.00      PROB
ATOM   2696  CB  THR P  70      13.915   5.710   8.205  1.00  1.47      PROB
ATOM   2697  HB  THR P  70      14.656   6.229   8.840  1.00  0.00      PROB
ATOM   2698  OG1 THR P  70      14.227   5.883   7.306  1.00  1.58      PROB
ATOM   2699  HG1 THR P  70      14.038   6.808   7.134  1.00  0.00      PROB
ATOM   2700  CG2 THR P  70      14.249   4.792   8.099  1.00  1.97      PROB
ATOM   2701 HG21 THR P  70      13.775   4.313   7.216  1.00  0.00      PROB
ATOM   2702 HG22 THR P  70      14.003   4.194   9.002  1.00  0.00      PROB
ATOM   2703 HG23 THR P  70      15.349   4.805   7.947  1.00  0.00      PROB
ATOM   2704  C   THR P  70      12.722   7.229   9.698  1.00  1.33      PROB
ATOM   2705  O   THR P  70      13.101   7.130  10.825  1.00  1.45      PROB
ATOM   2706  N   GLU P  71      12.387   8.400   9.208  1.00  1.34      PROB
ATOM   2707  HN  GLU P  71      12.079   8.494   8.265  1.00  0.00      PROB
ATOM   2708  CA  GLU P  71      12.430   9.617   9.955  1.00  1.46      PROB
ATOM   2709  HA  GLU P  71      13.298   9.587  10.596  1.00  0.00      PROB
ATOM   2710  CB  GLU P  71      12.504  10.792   9.030  1.00  1.58      PROB
ATOM   2711  HB1 GLU P  71      11.734  11.486   9.411  1.00  0.00      PROB
ATOM   2712  HB2 GLU P  71      12.192  10.387   8.051  1.00  0.00      PROB
ATOM   2713  CG  GLU P  71      13.279  11.379   8.816  1.00  2.02      PROB
ATOM   2714  HG1 GLU P  71      13.338  11.093   7.783  1.00  0.00      PROB
ATOM   2715  HG2 GLU P  71      13.969  10.874   9.466  1.00  0.00      PROB
ATOM   2716  CD  GLU P  71      13.916  12.291   8.696  1.00  2.25      PROB
ATOM   2717  OE1 GLU P  71      14.162  12.750   8.710  1.00  2.64      PROB
ATOM   2718  OE2 GLU P  71      14.194  12.572   8.589  1.00  2.74      PROB
ATOM   2719  C   GLU P  71      11.319   9.804  10.917  1.00  1.44      PROB
ATOM   2720  O   GLU P  71      11.491  10.358  11.944  1.00  1.61      PROB
ATOM   2721  N   TYR P  72      10.139   9.332  10.623  1.00  1.35      PROB
ATOM   2722  HN  TYR P  72       9.985   8.830   9.776  1.00  0.00      PROB
ATOM   2723  CA  TYR P  72       8.993   9.479  11.449  1.00  1.44      PROB
ATOM   2724  HA  TYR P  72       9.066  10.439  11.938  1.00  0.00      PROB
ATOM   2725  CB  TYR P  72       7.698   9.397  10.674  1.00  1.45      PROB
ATOM   2726  HB1 TYR P  72       6.857   9.304  11.394  1.00  0.00      PROB
ATOM   2727  HB2 TYR P  72       7.735   8.506  10.012  1.00  0.00      PROB
ATOM   2728  CG  TYR P  72       7.407  10.487   9.859  1.00  1.57      PROB
ATOM   2729  CD1 TYR P  72       6.943  10.752   9.434  1.00  2.17      PROB
ATOM   2730  HD1 TYR P  72       6.140  10.074   9.400  1.00  0.00      PROB
ATOM   2731  CE1 TYR P  72       6.640  11.721   8.665  1.00  2.51      PROB
ATOM   2732  HE1 TYR P  72       5.696  11.473   8.312  1.00  0.00      PROB
ATOM   2733  CZ  TYR P  72       6.803  12.440   8.303  1.00  2.29      PROB
ATOM   2734  OH  TYR P  72       6.508  13.409   7.530  1.00  2.76      PROB
ATOM   2735  HH  TYR P  72       7.058  14.158   7.771  1.00  0.00      PROB
ATOM   2736  CD2 TYR P  72       7.544  11.231   9.489  1.00  1.94      PROB
ATOM   2737  HD2 TYR P  72       8.452  11.520   9.884  1.00  0.00      PROB
ATOM   2738  CE2 TYR P  72       7.253  12.197   8.713  1.00  2.21      PROB
ATOM   2739  HE2 TYR P  72       8.057  12.879   8.741  1.00  0.00      PROB
ATOM   2740  C   TYR P  72       8.945   8.550  12.573  1.00  1.49      PROB
ATOM   2741  O   TYR P  72       9.212   7.481  12.489  1.00  1.56      PROB
ATOM   2742  N   ASN P  73       8.604   8.954  13.682  1.00  1.71      PROB
ATOM   2743  HN  ASN P  73       8.361   9.911  13.809  1.00  0.00      PROB
ATOM   2744  CA  ASN P  73       8.513   8.193  14.836  1.00  1.92      PROB
ATOM   2745  HA  ASN P  73       9.301   7.454  14.817  1.00  0.00      PROB
ATOM   2746  CB  ASN P  73       8.633   8.968  15.895  1.00  2.48      PROB
ATOM   2747  HB1 ASN P  73       7.977   8.513  16.661  1.00  0.00      PROB
ATOM   2748  HB2 ASN P  73       8.224   9.947  15.584  1.00  0.00      PROB
ATOM   2749  CG  ASN P  73       9.382   9.166  16.330  1.00  3.09      PROB
ATOM   2750  OD1 ASN P  73       9.676   8.977  16.222  1.00  3.63      PROB
ATOM   2751  ND2 ASN P  73       9.704   9.564  16.848  1.00  3.56      PROB
ATOM   2752 HD21 ASN P  73      10.682   9.455  17.027  1.00  0.00      PROB
ATOM   2753 HD22 ASN P  73       9.168  10.220  17.380  1.00  0.00      PROB
ATOM   2754  C   ASN P  73       7.411   7.371  15.036  1.00  1.73      PROB
ATOM   2755  O   ASN P  73       7.165   6.899  14.801  1.00  2.48      PROB
ATOM   2756  N   GLU P  74       6.731   7.180  15.472  1.00  1.25      PROB
ATOM   2757  HN  GLU P  74       6.615   7.881  16.110  1.00  0.00      PROB
ATOM   2758  CA  GLU P  74       5.682   6.404  15.775  1.00  1.21      PROB
ATOM   2759  HA  GLU P  74       5.931   5.376  15.559  1.00  0.00      PROB
ATOM   2760  CB  GLU P  74       5.428   6.584  17.110  1.00  1.53      PROB
ATOM   2761  HB1 GLU P  74       4.467   6.069  17.298  1.00  0.00      PROB
ATOM   2762  HB2 GLU P  74       5.293   7.675  17.238  1.00  0.00      PROB
ATOM   2763  CG  GLU P  74       6.075   6.281  17.913  1.00  2.10      PROB
ATOM   2764  HG1 GLU P  74       7.047   6.757  17.687  1.00  0.00      PROB
ATOM   2765  HG2 GLU P  74       6.159   5.184  17.808  1.00  0.00      PROB
ATOM   2766  CD  GLU P  74       5.932   6.450  19.057  1.00  2.64      PROB
ATOM   2767  OE1 GLU P  74       5.879   6.512  19.499  1.00  3.15      PROB
ATOM   2768  OE2 GLU P  74       5.873   6.521  19.537  1.00  3.08      PROB
ATOM   2769  C   GLU P  74       4.462   6.552  14.968  1.00  1.03      PROB
ATOM   2770  O   GLU P  74       4.025   7.616  14.863  1.00  1.14      PROB
ATOM   2771  N   PRO P  75       3.870   5.552  14.373  1.00  0.94      PROB
ATOM   2772  CD  PRO P  75       4.411   4.268  14.272  1.00  1.09      PROB
ATOM   2773  HD1 PRO P  75       4.433   3.791  15.275  1.00  0.00      PROB
ATOM   2774  HD2 PRO P  75       5.440   4.327  13.858  1.00  0.00      PROB
ATOM   2775  CA  PRO P  75       2.586   5.622  13.751  1.00  0.84      PROB
ATOM   2776  HA  PRO P  75       2.608   6.324  12.933  1.00  0.00      PROB
ATOM   2777  CB  PRO P  75       2.292   4.204  13.346  1.00  0.91      PROB
ATOM   2778  HB1 PRO P  75       1.846   4.173  12.329  1.00  0.00      PROB
ATOM   2779  HB2 PRO P  75       1.586   3.732  14.062  1.00  0.00      PROB
ATOM   2780  CG  PRO P  75       3.513   3.550  13.362  1.00  1.12      PROB
ATOM   2781  HG1 PRO P  75       3.377   2.504  13.712  1.00  0.00      PROB
ATOM   2782  HG2 PRO P  75       3.946   3.533  12.339  1.00  0.00      PROB
ATOM   2783  C   PRO P  75       1.488   6.202  14.583  1.00  0.85      PROB
ATOM   2784  O   PRO P  75       1.382   5.899  15.739  1.00  0.97      PROB
ATOM   2785  N   HSD P  76       0.629   7.016  14.005  1.00  0.85      PROB
ATOM   2786  HN  HSD P  76       0.773   7.332  13.071  1.00  0.00      PROB
ATOM   2787  CA  HSD P  76      -0.559   7.514  14.633  1.00  0.93      PROB
ATOM   2788  HA  HSD P  76      -0.307   7.798  15.644  1.00  0.00      PROB
ATOM   2789  CB  HSD P  76      -1.114   8.703  13.877  1.00  1.05      PROB
ATOM   2790  HB1 HSD P  76      -1.867   8.291  13.177  1.00  0.00      PROB
ATOM   2791  HB2 HSD P  76      -0.263   9.121  13.305  1.00  0.00      PROB
ATOM   2792  ND1 HSD P  76      -1.451  10.187  14.970  1.00  1.86      PROB
ATOM   2793  HD1 HSD P  76      -0.599  10.078  15.454  1.00  0.00      PROB
ATOM   2794  CG  HSD P  76      -1.615   9.596  14.363  1.00  1.23      PROB
ATOM   2795  CE1 HSD P  76      -2.021  10.952  15.227  1.00  2.35      PROB
ATOM   2796  HE1 HSD P  76      -1.815  11.698  15.989  1.00  0.00      PROB
ATOM   2797  NE2 HSD P  76      -2.540  10.891  14.828  1.00  2.40      PROB
ATOM   2798  CD2 HSD P  76      -2.285  10.041  14.279  1.00  1.84      PROB
ATOM   2799  HD2 HSD P  76      -3.035   9.798  13.553  1.00  0.00      PROB
ATOM   2800  C   HSD P  76      -1.614   6.462  14.765  1.00  0.90      PROB
ATOM   2801  O   HSD P  76      -2.339   6.413  15.718  1.00  1.04      PROB
ATOM   2802  N   GLU P  77      -1.688   5.555  13.809  1.00  0.83      PROB
ATOM   2803  HN  GLU P  77      -1.145   5.640  12.978  1.00  0.00      PROB
ATOM   2804  CA  GLU P  77      -2.524   4.402  13.868  1.00  0.85      PROB
ATOM   2805  HA  GLU P  77      -2.672   4.156  14.909  1.00  0.00      PROB
ATOM   2806  CB  GLU P  77      -3.863   4.642  13.194  1.00  1.00      PROB
ATOM   2807  HB1 GLU P  77      -3.517   5.379  12.485  1.00  0.00      PROB
ATOM   2808  HB2 GLU P  77      -4.362   5.068  14.052  1.00  0.00      PROB
ATOM   2809  CG  GLU P  77      -4.650   4.391  12.720  1.00  1.18      PROB
ATOM   2810  HG1 GLU P  77      -4.963   3.570  13.359  1.00  0.00      PROB
ATOM   2811  HG2 GLU P  77      -4.179   4.054  11.800  1.00  0.00      PROB
ATOM   2812  CD  GLU P  77      -5.967   4.721  12.160  1.00  1.10      PROB
ATOM   2813  OE1 GLU P  77      -6.456   4.868  11.918  1.00  1.51      PROB
ATOM   2814  OE2 GLU P  77      -6.545   4.836  11.962  1.00  1.59      PROB
ATOM   2815  C   GLU P  77      -1.812   3.257  13.226  1.00  0.76      PROB
ATOM   2816  O   GLU P  77      -1.200   3.394  12.194  1.00  0.76      PROB
ATOM   2817  N   SER P  78      -1.870   2.081  13.840  1.00  0.78      PROB
ATOM   2818  HN  SER P  78      -2.306   1.986  14.731  1.00  0.00      PROB
ATOM   2819  CA  SER P  78      -1.327   0.872  13.296  1.00  0.77      PROB
ATOM   2820  HA  SER P  78      -1.144   1.044  12.246  1.00  0.00      PROB
ATOM   2821  CB  SER P  78      -0.033   0.437  13.980  1.00  0.85      PROB
ATOM   2822  HB1 SER P  78      -0.395   0.081  14.955  1.00  0.00      PROB
ATOM   2823  HB2 SER P  78       0.507   1.389  14.080  1.00  0.00      PROB
ATOM   2824  OG  SER P  78       0.494  -0.004  13.864  1.00  1.41      PROB
ATOM   2825  HG1 SER P  78       0.129  -0.886  13.967  1.00  0.00      PROB
ATOM   2826  C   SER P  78      -2.354  -0.214  13.435  1.00  0.82      PROB
ATOM   2827  O   SER P  78      -2.735  -0.561  14.491  1.00  1.05      PROB
ATOM   2828  N   ARG P  79      -2.854  -0.760  12.363  1.00  0.73      PROB
ATOM   2829  HN  ARG P  79      -2.494  -0.534  11.462  1.00  0.00      PROB
ATOM   2830  CA  ARG P  79      -3.936  -1.710  12.359  1.00  0.75      PROB
ATOM   2831  HA  ARG P  79      -4.304  -1.799  13.370  1.00  0.00      PROB
ATOM   2832  CB  ARG P  79      -5.068  -1.256  11.420  1.00  0.78      PROB
ATOM   2833  HB1 ARG P  79      -5.863  -2.031  11.437  1.00  0.00      PROB
ATOM   2834  HB2 ARG P  79      -4.656  -1.184  10.392  1.00  0.00      PROB
ATOM   2835  CG  ARG P  79      -5.707   0.088  11.771  1.00  0.83      PROB
ATOM   2836  HG1 ARG P  79      -6.524   0.282  11.044  1.00  0.00      PROB
ATOM   2837  HG2 ARG P  79      -4.933   0.876  11.663  1.00  0.00      PROB
ATOM   2838  CD  ARG P  79      -6.270   0.184  13.127  1.00  0.97      PROB
ATOM   2839  HD1 ARG P  79      -5.457   0.151  13.883  1.00  0.00      PROB
ATOM   2840  HD2 ARG P  79      -6.989  -0.644  13.303  1.00  0.00      PROB
ATOM   2841  NE  ARG P  79      -6.967   1.420  13.273  1.00  1.08      PROB
ATOM   2842  HE  ARG P  79      -6.959   2.035  12.487  1.00  0.00      PROB
ATOM   2843  CZ  ARG P  79      -7.583   1.809  14.279  1.00  1.31      PROB
ATOM   2844  NH1 ARG P  79      -7.598   1.194  15.320  1.00  1.51      PROB
ATOM   2845 HH11 ARG P  79      -7.099   0.331  15.398  1.00  0.00      PROB
ATOM   2846 HH12 ARG P  79      -8.109   1.549  16.103  1.00  0.00      PROB
ATOM   2847  NH2 ARG P  79      -8.198   2.874  14.246  1.00  1.55      PROB
ATOM   2848 HH21 ARG P  79      -8.814   3.119  14.995  1.00  0.00      PROB
ATOM   2849 HH22 ARG P  79      -8.082   3.495  13.471  1.00  0.00      PROB
ATOM   2850  C   ARG P  79      -3.487  -3.099  11.994  1.00  0.76      PROB
ATOM   2851  O   ARG P  79      -2.678  -3.308  11.127  1.00  0.79      PROB
ATOM   2852  N   THR P  80      -4.027  -4.082  12.686  1.00  0.84      PROB
ATOM   2853  HN  THR P  80      -4.599  -3.872  13.473  1.00  0.00      PROB
ATOM   2854  CA  THR P  80      -3.888  -5.496  12.436  1.00  0.86      PROB
ATOM   2855  HA  THR P  80      -3.122  -5.618  11.685  1.00  0.00      PROB
ATOM   2856  CB  THR P  80      -3.517  -6.281  13.678  1.00  0.96      PROB
ATOM   2857  HB  THR P  80      -3.368  -7.346  13.400  1.00  0.00      PROB
ATOM   2858  OG1 THR P  80      -4.490  -6.229  14.683  1.00  1.02      PROB
ATOM   2859  HG1 THR P  80      -4.586  -5.301  14.911  1.00  0.00      PROB
ATOM   2860  CG2 THR P  80      -2.240  -5.739  14.275  1.00  1.05      PROB
ATOM   2861 HG21 THR P  80      -2.371  -4.671  14.552  1.00  0.00      PROB
ATOM   2862 HG22 THR P  80      -1.415  -5.814  13.535  1.00  0.00      PROB
ATOM   2863 HG23 THR P  80      -1.976  -6.313  15.189  1.00  0.00      PROB
ATOM   2864  C   THR P  80      -5.186  -6.026  11.867  1.00  0.85      PROB
ATOM   2865  O   THR P  80      -6.175  -5.323  11.814  1.00  0.86      PROB
ATOM   2866  N   ASN P  81      -5.239  -7.293  11.414  1.00  0.87      PROB
ATOM   2867  HN  ASN P  81      -4.424  -7.865  11.388  1.00  0.00      PROB
ATOM   2868  CA  ASN P  81      -6.453  -7.928  10.934  1.00  0.89      PROB
ATOM   2869  HA  ASN P  81      -6.820  -7.346  10.102  1.00  0.00      PROB
ATOM   2870  CB  ASN P  81      -6.212  -9.389  10.489  1.00  0.94      PROB
ATOM   2871  HB1 ASN P  81      -7.190  -9.877  10.292  1.00  0.00      PROB
ATOM   2872  HB2 ASN P  81      -5.689  -9.937  11.302  1.00  0.00      PROB
ATOM   2873  CG  ASN P  81      -5.377  -9.462   9.243  1.00  0.94      PROB
ATOM   2874  OD1 ASN P  81      -5.072  -8.495   8.597  1.00  0.93      PROB
ATOM   2875  ND2 ASN P  81      -5.005 -10.658   8.863  1.00  1.07      PROB
ATOM   2876 HD21 ASN P  81      -4.447 -10.770   8.041  1.00  0.00      PROB
ATOM   2877 HD22 ASN P  81      -5.278 -11.459   9.395  1.00  0.00      PROB
ATOM   2878  C   ASN P  81      -7.575  -7.942  11.962  1.00  0.93      PROB
ATOM   2879  O   ASN P  81      -8.709  -7.643  11.651  1.00  0.96      PROB
ATOM   2880  N   SER P  82      -7.262  -8.243  13.224  1.00  0.99      PROB
ATOM   2881  HN  SER P  82      -6.334  -8.509  13.472  1.00  0.00      PROB
ATOM   2882  CA  SER P  82      -8.203  -8.215  14.324  1.00  1.05      PROB
ATOM   2883  HA  SER P  82      -9.057  -8.812  14.039  1.00  0.00      PROB
ATOM   2884  CB  SER P  82      -7.599  -8.757  15.619  1.00  1.19      PROB
ATOM   2885  HB1 SER P  82      -6.863  -9.462  15.219  1.00  0.00      PROB
ATOM   2886  HB2 SER P  82      -8.466  -9.271  16.046  1.00  0.00      PROB
ATOM   2887  OG  SER P  82      -7.236  -8.551  16.275  1.00  1.59      PROB
ATOM   2888  HG1 SER P  82      -7.834  -7.955  16.732  1.00  0.00      PROB
ATOM   2889  C   SER P  82      -8.806  -6.857  14.578  1.00  1.00      PROB
ATOM   2890  O   SER P  82      -9.975  -6.744  14.875  1.00  1.03      PROB
ATOM   2891  N   ASP P  83      -8.025  -5.780  14.428  1.00  0.96      PROB
ATOM   2892  HN  ASP P  83      -7.057  -5.874  14.213  1.00  0.00      PROB
ATOM   2893  CA  ASP P  83      -8.492  -4.421  14.558  1.00  0.94      PROB
ATOM   2894  HA  ASP P  83      -8.983  -4.326  15.515  1.00  0.00      PROB
ATOM   2895  CB  ASP P  83      -7.321  -3.435  14.460  1.00  0.94      PROB
ATOM   2896  HB1 ASP P  83      -7.712  -2.398  14.533  1.00  0.00      PROB
ATOM   2897  HB2 ASP P  83      -6.816  -3.566  13.479  1.00  0.00      PROB
ATOM   2898  CG  ASP P  83      -6.344  -3.638  15.516  1.00  1.06      PROB
ATOM   2899  OD1 ASP P  83      -6.575  -3.768  16.516  1.00  1.38      PROB
ATOM   2900  OD2 ASP P  83      -5.314  -3.583  15.370  1.00  1.29      PROB
ATOM   2901  C   ASP P  83      -9.530  -4.047  13.522  1.00  0.91      PROB
ATOM   2902  O   ASP P  83     -10.504  -3.385  13.824  1.00  0.95      PROB
ATOM   2903  N   ILE P  84      -9.364  -4.503  12.271  1.00  0.88      PROB
ATOM   2904  HN  ILE P  84      -8.538  -4.992  12.003  1.00  0.00      PROB
ATOM   2905  CA  ILE P  84     -10.349  -4.329  11.224  1.00  0.88      PROB
ATOM   2906  HA  ILE P  84     -10.620  -3.284  11.200  1.00  0.00      PROB
ATOM   2907  CB  ILE P  84      -9.823  -4.761   9.860  1.00  0.90      PROB
ATOM   2908  HB  ILE P  84      -9.522  -5.829   9.907  1.00  0.00      PROB
ATOM   2909  CG2 ILE P  84     -10.880  -4.587   8.775  1.00  0.95      PROB
ATOM   2910 HG21 ILE P  84     -11.315  -3.566   8.826  1.00  0.00      PROB
ATOM   2911 HG22 ILE P  84     -11.696  -5.327   8.919  1.00  0.00      PROB
ATOM   2912 HG23 ILE P  84     -10.420  -4.727   7.773  1.00  0.00      PROB
ATOM   2913  CG1 ILE P  84      -8.535  -4.035   9.468  1.00  0.91      PROB
ATOM   2914 HG11 ILE P  84      -8.208  -4.472   8.503  1.00  0.00      PROB
ATOM   2915 HG12 ILE P  84      -7.787  -4.276  10.250  1.00  0.00      PROB
ATOM   2916  CD  ILE P  84      -8.507  -2.722   9.314  1.00  1.06      PROB
ATOM   2917  HD1 ILE P  84      -8.796  -2.220  10.262  1.00  0.00      PROB
ATOM   2918  HD2 ILE P  84      -9.223  -2.419   8.520  1.00  0.00      PROB
ATOM   2919  HD3 ILE P  84      -7.482  -2.395   9.038  1.00  0.00      PROB
ATOM   2920  C   ILE P  84     -11.649  -5.029  11.556  1.00  0.94      PROB
ATOM   2921  O   ILE P  84     -12.711  -4.452  11.446  1.00  1.00      PROB
ATOM   2922  N   VAL P  85     -11.592  -6.269  12.047  1.00  0.97      PROB
ATOM   2923  HN  VAL P  85     -10.718  -6.739  12.134  1.00  0.00      PROB
ATOM   2924  CA  VAL P  85     -12.734  -7.039  12.489  1.00  1.05      PROB
ATOM   2925  HA  VAL P  85     -13.485  -6.994  11.715  1.00  0.00      PROB
ATOM   2926  CB  VAL P  85     -12.348  -8.474  12.760  1.00  1.11      PROB
ATOM   2927  HB  VAL P  85     -11.461  -8.478  13.427  1.00  0.00      PROB
ATOM   2928  CG1 VAL P  85     -13.391  -9.264  13.382  1.00  1.29      PROB
ATOM   2929 HG11 VAL P  85     -14.343  -9.148  12.822  1.00  0.00      PROB
ATOM   2930 HG12 VAL P  85     -13.550  -8.924  14.427  1.00  0.00      PROB
ATOM   2931 HG13 VAL P  85     -13.106 -10.338  13.377  1.00  0.00      PROB
ATOM   2932  CG2 VAL P  85     -11.990  -9.137  11.524  1.00  1.20      PROB
ATOM   2933 HG21 VAL P  85     -11.130  -8.619  11.048  1.00  0.00      PROB
ATOM   2934 HG22 VAL P  85     -12.850  -9.116  10.821  1.00  0.00      PROB
ATOM   2935 HG23 VAL P  85     -11.700 -10.190  11.730  1.00  0.00      PROB
ATOM   2936  C   VAL P  85     -13.457  -6.429  13.669  1.00  1.07      PROB
ATOM   2937  O   VAL P  85     -14.664  -6.379  13.710  1.00  1.16      PROB
ATOM   2938  N   GLU P  86     -12.729  -5.891  14.648  1.00  1.05      PROB
ATOM   2939  HN  GLU P  86     -11.736  -5.969  14.646  1.00  0.00      PROB
ATOM   2940  CA  GLU P  86     -13.275  -5.170  15.766  1.00  1.12      PROB
ATOM   2941  HA  GLU P  86     -14.074  -5.762  16.186  1.00  0.00      PROB
ATOM   2942  CB  GLU P  86     -12.206  -4.906  16.817  1.00  1.16      PROB
ATOM   2943  HB1 GLU P  86     -12.464  -3.928  17.267  1.00  0.00      PROB
ATOM   2944  HB2 GLU P  86     -11.254  -4.814  16.259  1.00  0.00      PROB
ATOM   2945  CG  GLU P  86     -11.992  -5.573  17.660  1.00  1.57      PROB
ATOM   2946  HG1 GLU P  86     -11.707  -6.525  17.179  1.00  0.00      PROB
ATOM   2947  HG2 GLU P  86     -12.966  -5.679  18.168  1.00  0.00      PROB
ATOM   2948  CD  GLU P  86     -11.176  -5.474  18.614  1.00  1.89      PROB
ATOM   2949  OE1 GLU P  86     -10.846  -5.517  18.999  1.00  2.41      PROB
ATOM   2950  OE2 GLU P  86     -10.849  -5.354  19.001  1.00  2.33      PROB
ATOM   2951  C   GLU P  86     -13.953  -3.878  15.390  1.00  1.14      PROB
ATOM   2952  O   GLU P  86     -14.922  -3.490  15.979  1.00  1.27      PROB
ATOM   2953  N   THR P  87     -13.463  -3.184  14.372  1.00  1.08      PROB
ATOM   2954  HN  THR P  87     -12.651  -3.498  13.887  1.00  0.00      PROB
ATOM   2955  CA  THR P  87     -14.026  -1.947  13.872  1.00  1.14      PROB
ATOM   2956  HA  THR P  87     -14.370  -1.382  14.725  1.00  0.00      PROB
ATOM   2957  CB  THR P  87     -13.054  -1.132  13.089  1.00  1.16      PROB
ATOM   2958  HB  THR P  87     -13.015  -1.564  12.068  1.00  0.00      PROB
ATOM   2959  OG1 THR P  87     -12.002  -1.036  13.422  1.00  1.36      PROB
ATOM   2960  HG1 THR P  87     -11.695  -1.930  13.589  1.00  0.00      PROB
ATOM   2961  CG2 THR P  87     -13.239  -0.003  12.957  1.00  1.62      PROB
ATOM   2962 HG21 THR P  87     -13.091   0.524  13.924  1.00  0.00      PROB
ATOM   2963 HG22 THR P  87     -14.281   0.172  12.614  1.00  0.00      PROB
ATOM   2964 HG23 THR P  87     -12.526   0.413  12.214  1.00  0.00      PROB
ATOM   2965  C   THR P  87     -15.259  -2.149  13.066  1.00  1.24      PROB
ATOM   2966  O   THR P  87     -16.102  -1.324  13.030  1.00  1.42      PROB
ATOM   2967  N   LEU P  88     -15.426  -3.277  12.415  1.00  1.22      PROB
ATOM   2968  HN  LEU P  88     -14.704  -3.963  12.403  1.00  0.00      PROB
ATOM   2969  CA  LEU P  88     -16.595  -3.640  11.685  1.00  1.34      PROB
ATOM   2970  HA  LEU P  88     -16.859  -2.807  11.051  1.00  0.00      PROB
ATOM   2971  CB  LEU P  88     -16.375  -4.868  10.854  1.00  1.37      PROB
ATOM   2972  HB1 LEU P  88     -17.341  -5.405  10.884  1.00  0.00      PROB
ATOM   2973  HB2 LEU P  88     -15.611  -5.447  11.404  1.00  0.00      PROB
ATOM   2974  CG  LEU P  88     -16.044  -4.920   9.749  1.00  1.53      PROB
ATOM   2975  HG  LEU P  88     -15.040  -4.496   9.828  1.00  0.00      PROB
ATOM   2976  CD1 LEU P  88     -15.913  -5.539   8.984  1.00  1.94      PROB
ATOM   2977 HD11 LEU P  88     -16.345  -6.535   9.220  1.00  0.00      PROB
ATOM   2978 HD12 LEU P  88     -14.828  -5.663   8.779  1.00  0.00      PROB
ATOM   2979 HD13 LEU P  88     -16.421  -5.137   8.081  1.00  0.00      PROB
ATOM   2980  CD2 LEU P  88     -16.279  -4.699   8.879  1.00  1.97      PROB
ATOM   2981 HD21 LEU P  88     -16.573  -3.629   8.823  1.00  0.00      PROB
ATOM   2982 HD22 LEU P  88     -17.139  -5.321   8.550  1.00  0.00      PROB
ATOM   2983 HD23 LEU P  88     -15.416  -4.866   8.200  1.00  0.00      PROB
ATOM   2984  C   LEU P  88     -17.779  -3.839  12.534  1.00  1.53      PROB
ATOM   2985  O   LEU P  88     -17.745  -4.429  13.505  1.00  1.65      PROB
ATOM   2986  N   ARG P  89     -18.872  -3.324  12.180  1.00  1.74      PROB
ATOM   2987  HN  ARG P  89     -18.928  -2.796  11.337  1.00  0.00      PROB
ATOM   2988  CA  ARG P  89     -20.070  -3.418  12.875  1.00  2.00      PROB
ATOM   2989  HA  ARG P  89     -19.821  -3.625  13.905  1.00  0.00      PROB
ATOM   2990  CB  ARG P  89     -20.852  -2.303  12.815  1.00  2.31      PROB
ATOM   2991  HB1 ARG P  89     -21.769  -2.478  13.417  1.00  0.00      PROB
ATOM   2992  HB2 ARG P  89     -21.144  -2.129  11.758  1.00  0.00      PROB
ATOM   2993  CG  ARG P  89     -20.279  -1.281  13.246  1.00  2.61      PROB
ATOM   2994  HG1 ARG P  89     -20.781  -0.418  12.766  1.00  0.00      PROB
ATOM   2995  HG2 ARG P  89     -19.231  -1.339  12.891  1.00  0.00      PROB
ATOM   2996  CD  ARG P  89     -20.244  -1.122  13.984  1.00  3.19      PROB
ATOM   2997  HD1 ARG P  89     -19.439  -1.792  14.311  1.00  0.00      PROB
ATOM   2998  HD2 ARG P  89     -21.230  -1.462  14.324  1.00  0.00      PROB
ATOM   2999  NE  ARG P  89     -20.149  -0.625  14.422  1.00  3.78      PROB
ATOM   3000  HE  ARG P  89     -20.631   0.112  14.039  1.00  0.00      PROB
ATOM   3001  CZ  ARG P  89     -19.918  -0.396  14.934  1.00  4.55      PROB
ATOM   3002  NH1 ARG P  89     -19.734  -0.577  15.127  1.00  4.97      PROB
ATOM   3003 HH11 ARG P  89     -18.743  -0.602  14.994  1.00  0.00      PROB
ATOM   3004 HH12 ARG P  89     -20.154  -1.114  15.859  1.00  0.00      PROB
ATOM   3005  NH2 ARG P  89     -19.866   0.038  15.270  1.00  5.29      PROB
ATOM   3006 HH21 ARG P  89     -20.528   0.183  16.006  1.00  0.00      PROB
ATOM   3007 HH22 ARG P  89     -19.110   0.680  15.144  1.00  0.00      PROB
ATOM   3008  C   ARG P  89     -20.838  -4.433  12.530  1.00  2.18      PROB
ATOM   3009  O   ARG P  89     -20.824  -4.802  11.547  1.00  2.26      PROB
ATOM   3010  N   LYS P  90     -21.526  -4.920  13.353  1.00  2.53      PROB
ATOM   3011  HN  LYS P  90     -21.531  -4.556  14.280  1.00  0.00      PROB
ATOM   3012  CA  LYS P  90     -22.293  -5.898  13.181  1.00  2.95      PROB
ATOM   3013  HA  LYS P  90     -21.845  -6.514  12.416  1.00  0.00      PROB
ATOM   3014  CB  LYS P  90     -22.424  -6.319  13.791  1.00  3.74      PROB
ATOM   3015  HB1 LYS P  90     -22.440  -7.379  13.463  1.00  0.00      PROB
ATOM   3016  HB2 LYS P  90     -23.428  -6.042  14.173  1.00  0.00      PROB
ATOM   3017  CG  LYS P  90     -21.973  -6.274  14.334  1.00  4.18      PROB
ATOM   3018  HG1 LYS P  90     -22.300  -5.404  14.937  1.00  0.00      PROB
ATOM   3019  HG2 LYS P  90     -20.979  -6.062  13.894  1.00  0.00      PROB
ATOM   3020  CD  LYS P  90     -21.889  -6.744  14.737  1.00  4.96      PROB
ATOM   3021  HD1 LYS P  90     -21.285  -7.397  14.110  1.00  0.00      PROB
ATOM   3022  HD2 LYS P  90     -22.920  -7.085  14.814  1.00  0.00      PROB
ATOM   3023  CE  LYS P  90     -21.718  -6.900  15.203  1.00  5.69      PROB
ATOM   3024  HE1 LYS P  90     -20.681  -6.974  14.923  1.00  0.00      PROB
ATOM   3025  HE2 LYS P  90     -22.261  -7.830  15.217  1.00  0.00      PROB
ATOM   3026  NZ  LYS P  90     -21.630  -6.914  15.636  1.00  6.31      PROB
ATOM   3027  HZ1 LYS P  90     -22.521  -6.891  16.172  1.00  0.00      PROB
ATOM   3028  HZ2 LYS P  90     -21.047  -6.094  15.898  1.00  0.00      PROB
ATOM   3029  HZ3 LYS P  90     -21.115  -7.790  15.857  1.00  0.00      PROB
ATOM   3030  C   LYS P  90     -23.225  -6.022  12.922  1.00  3.18      PROB
ATOM   3031  O   LYS P  90     -23.614  -6.294  12.938  1.00  3.58      PROB
ATOM   3032  N   LYS P  91     -23.608  -5.824  12.676  1.00  3.54      PROB
ATOM   3033  HN  LYS P  91     -23.339  -4.972  12.304  1.00  0.00      PROB
ATOM   3034  CA  LYS P  91     -24.477  -5.901  12.407  1.00  4.21      PROB
ATOM   3035  HA  LYS P  91     -24.976  -6.673  12.971  1.00  0.00      PROB
ATOM   3036  CB  LYS P  91     -24.644  -5.475  12.502  1.00  5.03      PROB
ATOM   3037  HB1 LYS P  91     -25.694  -5.562  12.856  1.00  0.00      PROB
ATOM   3038  HB2 LYS P  91     -24.626  -4.858  11.578  1.00  0.00      PROB
ATOM   3039  CG  LYS P  91     -24.239  -5.149  13.020  1.00  5.32      PROB
ATOM   3040  HG1 LYS P  91     -24.147  -4.063  12.805  1.00  0.00      PROB
ATOM   3041  HG2 LYS P  91     -23.222  -5.596  13.047  1.00  0.00      PROB
ATOM   3042  CD  LYS P  91     -24.435  -5.208  13.395  1.00  5.89      PROB
ATOM   3043  HD1 LYS P  91     -23.600  -5.670  13.900  1.00  0.00      PROB
ATOM   3044  HD2 LYS P  91     -25.171  -5.913  13.041  1.00  0.00      PROB
ATOM   3045  CE  LYS P  91     -24.695  -5.062  13.829  1.00  6.51      PROB
ATOM   3046  HE1 LYS P  91     -24.009  -5.525  14.513  1.00  0.00      PROB
ATOM   3047  HE2 LYS P  91     -25.583  -5.619  13.601  1.00  0.00      PROB
ATOM   3048  NZ  LYS P  91     -24.926  -4.801  14.201  1.00  6.94      PROB
ATOM   3049  HZ1 LYS P  91     -25.710  -4.247  13.801  1.00  0.00      PROB
ATOM   3050  HZ2 LYS P  91     -24.242  -4.159  14.651  1.00  0.00      PROB
ATOM   3051  HZ3 LYS P  91     -25.297  -5.464  14.911  1.00  0.00      PROB
ATOM   3052  C   LYS P  91     -24.960  -6.213  11.868  1.00  4.56      PROB
ATOM   3053  OT1 LYS P  91     -25.127  -6.295  11.628  1.00  4.91      PROB
ATOM   3054  OT2 LYS P  91     -25.186  -6.376  11.681  1.00  4.93      PROB
ATOM   3055  N   LYS P  76      -1.938  -7.366  21.211  1.00  4.32      PROC
ATOM   3056  HT1 LYS P  76      -1.557  -8.325  21.343  1.00  0.00      PROC
ATOM   3057  HT2 LYS P  76      -2.933  -7.344  21.511  1.00  0.00      PROC
ATOM   3058  HT3 LYS P  76      -1.389  -6.693  21.783  1.00  0.00      PROC
ATOM   3059  CA  LYS P  76      -1.866  -7.074  20.102  1.00  3.88      PROC
ATOM   3060  HA  LYS P  76      -2.286  -7.868  19.504  1.00  0.00      PROC
ATOM   3061  CB  LYS P  76      -2.451  -6.115  19.984  1.00  3.54      PROC
ATOM   3062  HB1 LYS P  76      -2.125  -5.767  18.994  1.00  0.00      PROC
ATOM   3063  HB2 LYS P  76      -2.022  -5.485  20.776  1.00  0.00      PROC
ATOM   3064  CG  LYS P  76      -3.273  -5.880  19.994  1.00  3.54      PROC
ATOM   3065  HG1 LYS P  76      -3.283  -5.433  20.981  1.00  0.00      PROC
ATOM   3066  HG2 LYS P  76      -3.707  -6.873  19.975  1.00  0.00      PROC
ATOM   3067  CD  LYS P  76      -4.064  -5.381  19.613  1.00  3.67      PROC
ATOM   3068  HD1 LYS P  76      -4.009  -5.768  18.602  1.00  0.00      PROC
ATOM   3069  HD2 LYS P  76      -3.662  -4.378  19.702  1.00  0.00      PROC
ATOM   3070  CE  LYS P  76      -4.925  -5.167  19.614  1.00  4.01      PROC
ATOM   3071  HE1 LYS P  76      -5.025  -4.726  20.612  1.00  0.00      PROC
ATOM   3072  HE2 LYS P  76      -5.383  -6.160  19.547  1.00  0.00      PROC
ATOM   3073  NZ  LYS P  76      -5.628  -4.656  19.162  1.00  4.41      PROC
ATOM   3074  HZ1 LYS P  76      -5.604  -4.859  18.142  1.00  0.00      PROC
ATOM   3075  HZ2 LYS P  76      -5.472  -3.640  19.317  1.00  0.00      PROC
ATOM   3076  HZ3 LYS P  76      -6.555  -4.927  19.547  1.00  0.00      PROC
ATOM   3077  C   LYS P  76      -0.604  -6.984  19.491  1.00  3.94      PROC
ATOM   3078  O   LYS P  76       0.237  -6.933  19.951  1.00  4.24      PROC
ATOM   3079  N   ARG P  77      -0.427  -6.986  18.429  1.00  3.85      PROC
ATOM   3080  HN  ARG P  77      -1.209  -7.092  17.825  1.00  0.00      PROC
ATOM   3081  CA  ARG P  77       0.738  -6.862  17.739  1.00  3.96      PROC
ATOM   3082  HA  ARG P  77       1.490  -7.444  18.250  1.00  0.00      PROC
ATOM   3083  CB  ARG P  77       0.617  -7.240  16.625  1.00  4.25      PROC
ATOM   3084  HB1 ARG P  77       1.634  -7.191  16.194  1.00  0.00      PROC
ATOM   3085  HB2 ARG P  77      -0.030  -6.488  16.136  1.00  0.00      PROC
ATOM   3086  CG  ARG P  77       0.264  -8.099  16.339  1.00  4.83      PROC
ATOM   3087  HG1 ARG P  77       0.218  -8.030  15.237  1.00  0.00      PROC
ATOM   3088  HG2 ARG P  77      -0.760  -8.133  16.752  1.00  0.00      PROC
ATOM   3089  CD  ARG P  77       0.595  -8.896  16.499  1.00  5.10      PROC
ATOM   3090  HD1 ARG P  77      -0.209  -9.614  16.245  1.00  0.00      PROC
ATOM   3091  HD2 ARG P  77       0.811  -8.922  17.585  1.00  0.00      PROC
ATOM   3092  NE  ARG P  77       1.388  -9.288  16.098  1.00  5.16      PROC
ATOM   3093  HE  ARG P  77       2.151  -8.658  16.110  1.00  0.00      PROC
ATOM   3094  CZ  ARG P  77       1.596 -10.013  15.747  1.00  5.71      PROC
ATOM   3095  NH1 ARG P  77       1.128 -10.435  15.622  1.00  6.29      PROC
ATOM   3096 HH11 ARG P  77       0.380 -10.185  15.007  1.00  0.00      PROC
ATOM   3097 HH12 ARG P  77       1.147 -11.342  16.043  1.00  0.00      PROC
ATOM   3098  NH2 ARG P  77       2.299 -10.325  15.521  1.00  5.94      PROC
ATOM   3099 HH21 ARG P  77       2.355 -11.286  15.249  1.00  0.00      PROC
ATOM   3100 HH22 ARG P  77       3.120  -9.754  15.511  1.00  0.00      PROC
ATOM   3101  C   ARG P  77       1.433  -5.743  17.628  1.00  3.49      PROC
ATOM   3102  O   ARG P  77       0.924  -4.967  17.678  1.00  3.08      PROC
ATOM   3103  N   SER P  78       2.636  -5.638  17.502  1.00  3.72      PROC
ATOM   3104  HN  SER P  78       3.140  -6.486  17.430  1.00  0.00      PROC
ATOM   3105  CA  SER P  78       3.445  -4.638  17.437  1.00  3.43      PROC
ATOM   3106  HA  SER P  78       3.105  -3.950  18.195  1.00  0.00      PROC
ATOM   3107  CB  SER P  78       4.698  -4.793  17.591  1.00  4.01      PROC
ATOM   3108  HB1 SER P  78       4.987  -5.448  16.751  1.00  0.00      PROC
ATOM   3109  HB2 SER P  78       4.780  -5.334  18.549  1.00  0.00      PROC
ATOM   3110  OG  SER P  78       5.418  -4.180  17.635  1.00  4.04      PROC
ATOM   3111  HG1 SER P  78       5.920  -4.303  16.826  1.00  0.00      PROC
ATOM   3112  C   SER P  78       3.517  -3.914  16.447  1.00  2.97      PROC
ATOM   3113  O   SER P  78       3.560  -4.246  15.603  1.00  3.18      PROC
ATOM   3114  N   ALA P  79       3.524  -2.899  16.542  1.00  2.64      PROC
ATOM   3115  HN  ALA P  79       3.505  -2.489  17.449  1.00  0.00      PROC
ATOM   3116  CA  ALA P  79       3.553  -2.126  15.683  1.00  2.48      PROC
ATOM   3117  HA  ALA P  79       3.453  -2.621  14.730  1.00  0.00      PROC
ATOM   3118  CB  ALA P  79       2.625  -1.455  15.938  1.00  2.73      PROC
ATOM   3119  HB1 ALA P  79       2.751  -0.994  16.941  1.00  0.00      PROC
ATOM   3120  HB2 ALA P  79       1.702  -2.073  15.945  1.00  0.00      PROC
ATOM   3121  HB3 ALA P  79       2.526  -0.644  15.185  1.00  0.00      PROC
ATOM   3122  C   ALA P  79       4.763  -1.379  15.427  1.00  2.25      PROC
ATOM   3123  O   ALA P  79       4.866  -0.757  14.545  1.00  2.24      PROC
ATOM   3124  N   VAL P  80       5.720  -1.441  16.189  1.00  2.24      PROC
ATOM   3125  HN  VAL P  80       5.667  -2.039  16.982  1.00  0.00      PROC
ATOM   3126  CA  VAL P  80       6.924  -0.766  16.102  1.00  2.10      PROC
ATOM   3127  HA  VAL P  80       6.770   0.104  15.482  1.00  0.00      PROC
ATOM   3128  CB  VAL P  80       7.392  -0.380  17.363  1.00  2.34      PROC
ATOM   3129  HB  VAL P  80       7.888  -1.293  17.724  1.00  0.00      PROC
ATOM   3130  CG1 VAL P  80       7.924   0.262  17.669  1.00  2.68      PROC
ATOM   3131 HG11 VAL P  80       7.317   1.096  18.081  1.00  0.00      PROC
ATOM   3132 HG12 VAL P  80       8.555   0.656  16.844  1.00  0.00      PROC
ATOM   3133 HG13 VAL P  80       8.573  -0.138  18.477  1.00  0.00      PROC
ATOM   3134  CG2 VAL P  80       6.930  -0.182  17.928  1.00  2.88      PROC
ATOM   3135 HG21 VAL P  80       6.252  -1.025  18.180  1.00  0.00      PROC
ATOM   3136 HG22 VAL P  80       6.313   0.690  17.624  1.00  0.00      PROC
ATOM   3137 HG23 VAL P  80       7.525   0.077  18.830  1.00  0.00      PROC
ATOM   3138  C   VAL P  80       7.944  -1.508  15.414  1.00  1.82      PROC
ATOM   3139  O   VAL P  80       8.086  -2.583  15.622  1.00  1.87      PROC
ATOM   3140  N   ALA P  81       8.677  -0.948  14.561  1.00  1.74      PROC
ATOM   3141  HN  ALA P  81       8.521   0.007  14.327  1.00  0.00      PROC
ATOM   3142  CA  ALA P  81       9.719  -1.521  13.878  1.00  1.56      PROC
ATOM   3143  HA  ALA P  81       9.547  -2.587  13.849  1.00  0.00      PROC
ATOM   3144  CB  ALA P  81       9.828  -1.000  12.537  1.00  1.77      PROC
ATOM   3145  HB1 ALA P  81       9.998   0.097  12.566  1.00  0.00      PROC
ATOM   3146  HB2 ALA P  81       8.889  -1.198  11.977  1.00  0.00      PROC
ATOM   3147  HB3 ALA P  81      10.684  -1.478  12.014  1.00  0.00      PROC
ATOM   3148  C   ALA P  81      10.964  -1.355  14.539  1.00  1.41      PROC
ATOM   3149  O   ALA P  81      11.268  -0.370  15.021  1.00  1.53      PROC
ATOM   3150  N   SER P  82      11.716  -2.343  14.593  1.00  1.39      PROC
ATOM   3151  HN  SER P  82      11.429  -3.220  14.218  1.00  0.00      PROC
ATOM   3152  CA  SER P  82      12.965  -2.343  15.146  1.00  1.51      PROC
ATOM   3153  HA  SER P  82      12.909  -1.831  16.095  1.00  0.00      PROC
ATOM   3154  CB  SER P  82      13.441  -3.681  15.331  1.00  1.80      PROC
ATOM   3155  HB1 SER P  82      12.606  -4.304  14.970  1.00  0.00      PROC
ATOM   3156  HB2 SER P  82      13.546  -3.768  16.425  1.00  0.00      PROC
ATOM   3157  OG  SER P  82      14.154  -4.125  15.034  1.00  2.11      PROC
ATOM   3158  HG1 SER P  82      14.009  -5.045  15.267  1.00  0.00      PROC
ATOM   3159  C   SER P  82      13.981  -1.557  14.430  1.00  1.50      PROC
ATOM   3160  O   SER P  82      13.976  -1.408  13.249  1.00  1.40      PROC
ATOM   3161  N   SER P  83      14.895  -1.021  15.146  1.00  1.72      PROC
ATOM   3162  HN  SER P  83      14.903  -1.128  16.137  1.00  0.00      PROC
ATOM   3163  CA  SER P  83      15.952  -0.247  14.617  1.00  1.85      PROC
ATOM   3164  HA  SER P  83      15.521   0.545  14.022  1.00  0.00      PROC
ATOM   3165  CB  SER P  83      16.775   0.316  15.698  1.00  2.24      PROC
ATOM   3166  HB1 SER P  83      16.086   1.047  16.141  1.00  0.00      PROC
ATOM   3167  HB2 SER P  83      17.574   0.811  15.131  1.00  0.00      PROC
ATOM   3168  OG  SER P  83      17.158   0.098  16.313  1.00  2.50      PROC
ATOM   3169  HG1 SER P  83      17.919  -0.390  15.991  1.00  0.00      PROC
ATOM   3170  C   SER P  83      16.828  -0.925  13.619  1.00  1.81      PROC
ATOM   3171  O   SER P  83      17.214  -0.375  12.628  1.00  1.78      PROC
ATOM   3172  N   VAL P  84      17.121  -2.164  13.831  1.00  1.87      PROC
ATOM   3173  HN  VAL P  84      16.832  -2.629  14.664  1.00  0.00      PROC
ATOM   3174  CA  VAL P  84      17.867  -2.962  12.916  1.00  1.90      PROC
ATOM   3175  HA  VAL P  84      18.771  -2.429  12.663  1.00  0.00      PROC
ATOM   3176  CB  VAL P  84      18.188  -4.252  13.522  1.00  2.15      PROC
ATOM   3177  HB  VAL P  84      17.369  -4.402  14.244  1.00  0.00      PROC
ATOM   3178  CG1 VAL P  84      18.309  -5.041  13.194  1.00  2.47      PROC
ATOM   3179 HG11 VAL P  84      19.396  -5.256  13.107  1.00  0.00      PROC
ATOM   3180 HG12 VAL P  84      17.853  -5.104  12.183  1.00  0.00      PROC
ATOM   3181 HG13 VAL P  84      17.849  -5.802  13.860  1.00  0.00      PROC
ATOM   3182  CG2 VAL P  84      18.871  -4.444  13.964  1.00  2.72      PROC
ATOM   3183 HG21 VAL P  84      18.848  -3.926  14.946  1.00  0.00      PROC
ATOM   3184 HG22 VAL P  84      19.781  -4.121  13.414  1.00  0.00      PROC
ATOM   3185 HG23 VAL P  84      18.910  -5.540  14.142  1.00  0.00      PROC
ATOM   3186  C   VAL P  84      17.217  -3.121  11.602  1.00  1.63      PROC
ATOM   3187  O   VAL P  84      17.838  -3.008  10.565  1.00  1.62      PROC
ATOM   3188  N   VAL P  85      15.926  -3.319  11.614  1.00  1.47      PROC
ATOM   3189  HN  VAL P  85      15.421  -3.433  12.466  1.00  0.00      PROC
ATOM   3190  CA  VAL P  85      15.163  -3.385  10.440  1.00  1.31      PROC
ATOM   3191  HA  VAL P  85      15.651  -4.064   9.757  1.00  0.00      PROC
ATOM   3192  CB  VAL P  85      13.795  -3.860  10.758  1.00  1.35      PROC
ATOM   3193  HB  VAL P  85      13.354  -3.206  11.540  1.00  0.00      PROC
ATOM   3194  CG1 VAL P  85      12.957  -3.836   9.595  1.00  1.45      PROC
ATOM   3195 HG11 VAL P  85      13.465  -4.344   8.748  1.00  0.00      PROC
ATOM   3196 HG12 VAL P  85      12.745  -2.785   9.303  1.00  0.00      PROC
ATOM   3197 HG13 VAL P  85      12.003  -4.366   9.805  1.00  0.00      PROC
ATOM   3198  CG2 VAL P  85      13.852  -5.208  11.256  1.00  1.61      PROC
ATOM   3199 HG21 VAL P  85      14.472  -5.249  12.177  1.00  0.00      PROC
ATOM   3200 HG22 VAL P  85      14.306  -5.874  10.492  1.00  0.00      PROC
ATOM   3201 HG23 VAL P  85      12.829  -5.564  11.502  1.00  0.00      PROC
ATOM   3202  C   VAL P  85      15.171  -2.130   9.679  1.00  1.18      PROC
ATOM   3203  O   VAL P  85      15.325  -2.109   8.477  1.00  1.15      PROC
ATOM   3204  N   LYS P  86      15.057  -1.029  10.370  1.00  1.23      PROC
ATOM   3205  HN  LYS P  86      14.876  -1.043  11.350  1.00  0.00      PROC
ATOM   3206  CA  LYS P  86      15.179   0.243   9.793  1.00  1.32      PROC
ATOM   3207  HA  LYS P  86      14.532   0.288   8.930  1.00  0.00      PROC
ATOM   3208  CB  LYS P  86      14.792   1.291  10.799  1.00  1.53      PROC
ATOM   3209  HB1 LYS P  86      15.045   2.283  10.371  1.00  0.00      PROC
ATOM   3210  HB2 LYS P  86      15.400   1.126  11.712  1.00  0.00      PROC
ATOM   3211  CG  LYS P  86      13.438   1.321  11.183  1.00  1.59      PROC
ATOM   3212  HG1 LYS P  86      13.243   0.374  11.725  1.00  0.00      PROC
ATOM   3213  HG2 LYS P  86      12.845   1.335  10.247  1.00  0.00      PROC
ATOM   3214  CD  LYS P  86      12.958   2.308  11.954  1.00  1.81      PROC
ATOM   3215  HD1 LYS P  86      12.042   2.479  11.403  1.00  0.00      PROC
ATOM   3216  HD2 LYS P  86      13.728   3.037  11.738  1.00  0.00      PROC
ATOM   3217  CE  LYS P  86      12.705   2.634  12.684  1.00  2.21      PROC
ATOM   3218  HE1 LYS P  86      13.561   2.329  13.271  1.00  0.00      PROC
ATOM   3219  HE2 LYS P  86      11.828   2.014  12.811  1.00  0.00      PROC
ATOM   3220  NZ  LYS P  86      12.315   3.542  13.531  1.00  2.38      PROC
ATOM   3221  HZ1 LYS P  86      11.434   3.978  13.192  1.00  0.00      PROC
ATOM   3222  HZ2 LYS P  86      13.051   4.272  13.620  1.00  0.00      PROC
ATOM   3223  HZ3 LYS P  86      12.149   3.102  14.459  1.00  0.00      PROC
ATOM   3224  C   LYS P  86      16.504   0.532   9.146  1.00  1.39      PROC
ATOM   3225  O   LYS P  86      16.595   1.081   8.079  1.00  1.41      PROC
ATOM   3226  N   GLN P  87      17.565   0.113   9.757  1.00  1.52      PROC
ATOM   3227  HN  GLN P  87      17.523  -0.277  10.673  1.00  0.00      PROC
ATOM   3228  CA  GLN P  87      18.860   0.178   9.170  1.00  1.67      PROC
ATOM   3229  HA  GLN P  87      19.011   1.178   8.791  1.00  0.00      PROC
ATOM   3230  CB  GLN P  87      19.888  -0.154  10.189  1.00  1.97      PROC
ATOM   3231  HB1 GLN P  87      20.793  -0.448   9.622  1.00  0.00      PROC
ATOM   3232  HB2 GLN P  87      19.497  -1.033  10.738  1.00  0.00      PROC
ATOM   3233  CG  GLN P  87      20.266   0.623  11.035  1.00  2.35      PROC
ATOM   3234  HG1 GLN P  87      21.253   0.248  11.370  1.00  0.00      PROC
ATOM   3235  HG2 GLN P  87      19.536   0.545  11.864  1.00  0.00      PROC
ATOM   3236  CD  GLN P  87      20.411   1.744  10.865  1.00  2.64      PROC
ATOM   3237  OE1 GLN P  87      20.301   2.336  10.831  1.00  2.94      PROC
ATOM   3238  NE2 GLN P  87      20.685   2.059  10.771  1.00  3.20      PROC
ATOM   3239 HE21 GLN P  87      20.838   2.321   9.818  1.00  0.00      PROC
ATOM   3240 HE22 GLN P  87      21.172   2.533  11.504  1.00  0.00      PROC
ATOM   3241  C   GLN P  87      19.048  -0.641   7.943  1.00  1.53      PROC
ATOM   3242  O   GLN P  87      19.653  -0.236   6.974  1.00  1.58      PROC
ATOM   3243  N   LYS P  88      18.494  -1.813   7.931  1.00  1.42      PROC
ATOM   3244  HN  LYS P  88      18.050  -2.193   8.738  1.00  0.00      PROC
ATOM   3245  CA  LYS P  88      18.481  -2.629   6.780  1.00  1.38      PROC
ATOM   3246  HA  LYS P  88      19.482  -2.661   6.377  1.00  0.00      PROC
ATOM   3247  CB  LYS P  88      18.018  -4.000   7.135  1.00  1.52      PROC
ATOM   3248  HB1 LYS P  88      17.522  -4.403   6.230  1.00  0.00      PROC
ATOM   3249  HB2 LYS P  88      17.267  -3.875   7.939  1.00  0.00      PROC
ATOM   3250  CG  LYS P  88      18.771  -4.849   7.510  1.00  2.05      PROC
ATOM   3251  HG1 LYS P  88      18.120  -5.732   7.605  1.00  0.00      PROC
ATOM   3252  HG2 LYS P  88      19.073  -4.489   8.506  1.00  0.00      PROC
ATOM   3253  CD  LYS P  88      19.745  -5.291   7.090  1.00  2.37      PROC
ATOM   3254  HD1 LYS P  88      20.419  -4.488   7.375  1.00  0.00      PROC
ATOM   3255  HD2 LYS P  88      19.489  -5.264   6.035  1.00  0.00      PROC
ATOM   3256  CE  LYS P  88      20.365  -5.984   7.061  1.00  2.78      PROC
ATOM   3257  HE1 LYS P  88      19.758  -6.816   6.677  1.00  0.00      PROC
ATOM   3258  HE2 LYS P  88      20.611  -6.113   8.124  1.00  0.00      PROC
ATOM   3259  NZ  LYS P  88      21.401  -6.264   6.586  1.00  3.11      PROC
ATOM   3260  HZ1 LYS P  88      22.028  -5.434   6.606  1.00  0.00      PROC
ATOM   3261  HZ2 LYS P  88      21.260  -6.568   5.601  1.00  0.00      PROC
ATOM   3262  HZ3 LYS P  88      21.833  -7.039   7.129  1.00  0.00      PROC
ATOM   3263  C   LYS P  88      17.720  -2.094   5.644  1.00  1.19      PROC
ATOM   3264  O   LYS P  88      18.128  -2.165   4.507  1.00  1.23      PROC
ATOM   3265  N   LEU P  89      16.603  -1.480   5.931  1.00  1.10      PROC
ATOM   3266  HN  LEU P  89      16.220  -1.489   6.851  1.00  0.00      PROC
ATOM   3267  CA  LEU P  89      15.871  -0.771   4.972  1.00  1.13      PROC
ATOM   3268  HA  LEU P  89      15.686  -1.425   4.133  1.00  0.00      PROC
ATOM   3269  CB  LEU P  89      14.562  -0.301   5.583  1.00  1.22      PROC
ATOM   3270  HB1 LEU P  89      14.611   0.800   5.517  1.00  0.00      PROC
ATOM   3271  HB2 LEU P  89      14.627  -0.616   6.640  1.00  0.00      PROC
ATOM   3272  CG  LEU P  89      13.439  -0.565   5.266  1.00  1.39      PROC
ATOM   3273  HG  LEU P  89      13.663  -1.586   5.060  1.00  0.00      PROC
ATOM   3274  CD1 LEU P  89      12.718  -0.668   5.239  1.00  2.31      PROC
ATOM   3275 HD11 LEU P  89      12.233   0.171   4.696  1.00  0.00      PROC
ATOM   3276 HD12 LEU P  89      12.303  -0.711   6.269  1.00  0.00      PROC
ATOM   3277 HD13 LEU P  89      12.491  -1.615   4.705  1.00  0.00      PROC
ATOM   3278  CD2 LEU P  89      12.545  -0.626   4.929  1.00  1.28      PROC
ATOM   3279 HD21 LEU P  89      12.554  -0.609   3.818  1.00  0.00      PROC
ATOM   3280 HD22 LEU P  89      11.944   0.235   5.292  1.00  0.00      PROC
ATOM   3281 HD23 LEU P  89      12.078  -1.576   5.265  1.00  0.00      PROC
ATOM   3282  C   LEU P  89      16.622   0.352   4.365  1.00  1.22      PROC
ATOM   3283  O   LEU P  89      16.642   0.546   3.180  1.00  1.30      PROC
ATOM   3284  N   ALA P  90      17.307   1.090   5.168  1.00  1.34      PROC
ATOM   3285  HN  ALA P  90      17.272   0.959   6.155  1.00  0.00      PROC
ATOM   3286  CA  ALA P  90      18.147   2.125   4.721  1.00  1.55      PROC
ATOM   3287  HA  ALA P  90      17.577   2.786   4.085  1.00  0.00      PROC
ATOM   3288  CB  ALA P  90      18.648   2.836   5.908  1.00  1.83      PROC
ATOM   3289  HB1 ALA P  90      19.362   2.193   6.466  1.00  0.00      PROC
ATOM   3290  HB2 ALA P  90      17.802   3.092   6.580  1.00  0.00      PROC
ATOM   3291  HB3 ALA P  90      19.174   3.764   5.599  1.00  0.00      PROC
ATOM   3292  C   ALA P  90      19.263   1.701   3.814  1.00  1.50      PROC
ATOM   3293  O   ALA P  90      19.594   2.326   2.842  1.00  1.60      PROC
ATOM   3294  N   GLU P  91      19.845   0.600   4.089  1.00  1.43      PROC
ATOM   3295  HN  GLU P  91      19.646   0.095   4.925  1.00  0.00      PROC
ATOM   3296  CA  GLU P  91      20.811   0.017   3.233  1.00  1.47      PROC
ATOM   3297  HA  GLU P  91      21.568   0.755   3.013  1.00  0.00      PROC
ATOM   3298  CB  GLU P  91      21.394  -1.143   3.918  1.00  1.66      PROC
ATOM   3299  HB1 GLU P  91      20.653  -1.944   3.758  1.00  0.00      PROC
ATOM   3300  HB2 GLU P  91      21.403  -0.845   4.980  1.00  0.00      PROC
ATOM   3301  CG  GLU P  91      22.329  -1.631   3.783  1.00  2.05      PROC
ATOM   3302  HG1 GLU P  91      23.056  -0.808   3.868  1.00  0.00      PROC
ATOM   3303  HG2 GLU P  91      22.276  -1.992   2.743  1.00  0.00      PROC
ATOM   3304  CD  GLU P  91      22.957  -2.647   4.417  1.00  2.34      PROC
ATOM   3305  OE1 GLU P  91      23.182  -3.075   4.626  1.00  2.73      PROC
ATOM   3306  OE2 GLU P  91      23.247  -3.044   4.704  1.00  2.73      PROC
ATOM   3307  C   GLU P  91      20.338  -0.342   1.897  1.00  1.31      PROC
ATOM   3308  O   GLU P  91      20.969  -0.084   0.893  1.00  1.38      PROC
ATOM   3309  N   VAL P  92      19.186  -0.906   1.844  1.00  1.22      PROC
ATOM   3310  HN  VAL P  92      18.670  -1.140   2.664  1.00  0.00      PROC
ATOM   3311  CA  VAL P  92      18.592  -1.223   0.635  1.00  1.31      PROC
ATOM   3312  HA  VAL P  92      19.306  -1.763   0.031  1.00  0.00      PROC
ATOM   3313  CB  VAL P  92      17.407  -2.045   0.902  1.00  1.49      PROC
ATOM   3314  HB  VAL P  92      16.845  -1.593   1.747  1.00  0.00      PROC
ATOM   3315  CG1 VAL P  92      16.571  -2.152  -0.168  1.00  1.80      PROC
ATOM   3316 HG11 VAL P  92      17.145  -2.445  -1.073  1.00  0.00      PROC
ATOM   3317 HG12 VAL P  92      16.078  -1.176  -0.362  1.00  0.00      PROC
ATOM   3318 HG13 VAL P  92      15.801  -2.927   0.030  1.00  0.00      PROC
ATOM   3319  CG2 VAL P  92      17.779  -3.289   1.239  1.00  1.77      PROC
ATOM   3320 HG21 VAL P  92      18.413  -3.264   2.151  1.00  0.00      PROC
ATOM   3321 HG22 VAL P  92      18.365  -3.746   0.413  1.00  0.00      PROC
ATOM   3322 HG23 VAL P  92      16.881  -3.909   1.448  1.00  0.00      PROC
ATOM   3323  C   VAL P  92      18.318  -0.074  -0.203  1.00  1.37      PROC
ATOM   3324  O   VAL P  92      18.592  -0.046  -1.376  1.00  1.49      PROC
ATOM   3325  N   ILE P  93      17.825   0.934   0.389  1.00  1.45      PROC
ATOM   3326  HN  ILE P  93      17.556   0.913   1.349  1.00  0.00      PROC
ATOM   3327  CA  ILE P  93      17.634   2.124  -0.275  1.00  1.74      PROC
ATOM   3328  HA  ILE P  93      17.123   1.922  -1.205  1.00  0.00      PROC
ATOM   3329  CB  ILE P  93      16.850   2.991   0.562  1.00  2.06      PROC
ATOM   3330  HB  ILE P  93      17.284   2.966   1.583  1.00  0.00      PROC
ATOM   3331  CG2 ILE P  93      16.786   4.184   0.199  1.00  2.36      PROC
ATOM   3332 HG21 ILE P  93      16.335   4.251  -0.814  1.00  0.00      PROC
ATOM   3333 HG22 ILE P  93      17.806   4.624   0.164  1.00  0.00      PROC
ATOM   3334 HG23 ILE P  93      16.154   4.761   0.907  1.00  0.00      PROC
ATOM   3335  CG1 ILE P  93      15.644   2.697   0.812  1.00  2.35      PROC
ATOM   3336 HG11 ILE P  93      15.844   1.767   1.323  1.00  0.00      PROC
ATOM   3337 HG12 ILE P  93      15.330   2.569  -0.213  1.00  0.00      PROC
ATOM   3338  CD  ILE P  93      15.069   2.792   1.054  1.00  3.28      PROC
ATOM   3339  HD1 ILE P  93      14.694   3.797   0.764  1.00  0.00      PROC
ATOM   3340  HD2 ILE P  93      15.111   2.736   2.163  1.00  0.00      PROC
ATOM   3341  HD3 ILE P  93      14.365   2.025   0.667  1.00  0.00      PROC
ATOM   3342  C   ILE P  93      18.861   2.748  -0.811  1.00  1.71      PROC
ATOM   3343  O   ILE P  93      18.944   3.218  -1.913  1.00  1.86      PROC
ATOM   3344  N   LEU P  94      19.874   2.718  -0.063  1.00  1.63      PROC
ATOM   3345  HN  LEU P  94      19.835   2.367   0.869  1.00  0.00      PROC
ATOM   3346  CA  LEU P  94      21.122   3.178  -0.498  1.00  1.75      PROC
ATOM   3347  HA  LEU P  94      21.011   4.184  -0.874  1.00  0.00      PROC
ATOM   3348  CB  LEU P  94      22.022   3.142   0.640  1.00  1.93      PROC
ATOM   3349  HB1 LEU P  94      22.141   2.080   0.938  1.00  0.00      PROC
ATOM   3350  HB2 LEU P  94      21.536   3.698   1.468  1.00  0.00      PROC
ATOM   3351  CG  LEU P  94      23.227   3.646   0.479  1.00  2.34      PROC
ATOM   3352  HG  LEU P  94      23.664   3.099  -0.378  1.00  0.00      PROC
ATOM   3353  CD1 LEU P  94      23.447   4.711   0.292  1.00  2.66      PROC
ATOM   3354 HD11 LEU P  94      23.413   5.281   1.245  1.00  0.00      PROC
ATOM   3355 HD12 LEU P  94      22.692   5.137  -0.403  1.00  0.00      PROC
ATOM   3356 HD13 LEU P  94      24.462   4.816  -0.148  1.00  0.00      PROC
ATOM   3357  CD2 LEU P  94      23.907   3.599   1.321  1.00  2.84      PROC
ATOM   3358 HD21 LEU P  94      24.077   2.541   1.616  1.00  0.00      PROC
ATOM   3359 HD22 LEU P  94      23.474   4.144   2.187  1.00  0.00      PROC
ATOM   3360 HD23 LEU P  94      24.883   4.051   1.044  1.00  0.00      PROC
ATOM   3361  C   LEU P  94      21.685   2.493  -1.665  1.00  1.60      PROC
ATOM   3362  O   LEU P  94      22.179   3.053  -2.611  1.00  1.72      PROC
ATOM   3363  N   LYS P  95      21.568   1.242  -1.659  1.00  1.44      PROC
ATOM   3364  HN  LYS P  95      21.192   0.742  -0.883  1.00  0.00      PROC
ATOM   3365  CA  LYS P  95      21.964   0.485  -2.751  1.00  1.50      PROC
ATOM   3366  HA  LYS P  95      22.976   0.757  -3.014  1.00  0.00      PROC
ATOM   3367  CB  LYS P  95      21.883  -0.904  -2.377  1.00  1.65      PROC
ATOM   3368  HB1 LYS P  95      21.849  -1.488  -3.319  1.00  0.00      PROC
ATOM   3369  HB2 LYS P  95      20.926  -1.034  -1.833  1.00  0.00      PROC
ATOM   3370  CG  LYS P  95      22.769  -1.411  -1.672  1.00  1.88      PROC
ATOM   3371  HG1 LYS P  95      22.605  -0.924  -0.700  1.00  0.00      PROC
ATOM   3372  HG2 LYS P  95      23.689  -1.034  -2.141  1.00  0.00      PROC
ATOM   3373  CD  LYS P  95      23.051  -2.421  -1.383  1.00  2.32      PROC
ATOM   3374  HD1 LYS P  95      23.385  -2.737  -2.359  1.00  0.00      PROC
ATOM   3375  HD2 LYS P  95      22.057  -2.757  -1.133  1.00  0.00      PROC
ATOM   3376  CE  LYS P  95      23.505  -3.072  -0.902  1.00  2.74      PROC
ATOM   3377  HE1 LYS P  95      22.851  -3.055  -0.047  1.00  0.00      PROC
ATOM   3378  HE2 LYS P  95      24.420  -2.514  -0.797  1.00  0.00      PROC
ATOM   3379  NZ  LYS P  95      23.903  -3.878  -0.650  1.00  3.13      PROC
ATOM   3380  HZ1 LYS P  95      24.648  -4.126  -1.332  1.00  0.00      PROC
ATOM   3381  HZ2 LYS P  95      23.184  -4.629  -0.633  1.00  0.00      PROC
ATOM   3382  HZ3 LYS P  95      24.320  -3.777   0.297  1.00  0.00      PROC
ATOM   3383  C   LYS P  95      21.284   0.748  -3.987  1.00  1.56      PROC
ATOM   3384  O   LYS P  95      21.853   0.801  -5.047  1.00  1.67      PROC
ATOM   3385  N   LYS P  96      20.043   0.971  -3.870  1.00  1.64      PROC
ATOM   3386  HN  LYS P  96      19.554   0.857  -3.009  1.00  0.00      PROC
ATOM   3387  CA  LYS P  96      19.312   1.384  -4.936  1.00  1.94      PROC
ATOM   3388  HA  LYS P  96      19.492   0.713  -5.763  1.00  0.00      PROC
ATOM   3389  CB  LYS P  96      17.893   1.364  -4.536  1.00  2.19      PROC
ATOM   3390  HB1 LYS P  96      17.581   2.421  -4.595  1.00  0.00      PROC
ATOM   3391  HB2 LYS P  96      17.915   1.038  -3.481  1.00  0.00      PROC
ATOM   3392  CG  LYS P  96      17.049   0.810  -4.971  1.00  2.35      PROC
ATOM   3393  HG1 LYS P  96      16.317   1.604  -4.909  1.00  0.00      PROC
ATOM   3394  HG2 LYS P  96      16.948   0.074  -4.184  1.00  0.00      PROC
ATOM   3395  CD  LYS P  96      16.640   0.327  -5.635  1.00  2.66      PROC
ATOM   3396  HD1 LYS P  96      16.859  -0.658  -5.244  1.00  0.00      PROC
ATOM   3397  HD2 LYS P  96      17.297   0.620  -6.444  1.00  0.00      PROC
ATOM   3398  CE  LYS P  96      15.815   0.058  -6.223  1.00  3.10      PROC
ATOM   3399  HE1 LYS P  96      15.089   0.801  -5.883  1.00  0.00      PROC
ATOM   3400  HE2 LYS P  96      15.617  -0.941  -5.826  1.00  0.00      PROC
ATOM   3401  NZ  LYS P  96      15.503  -0.061  -6.975  1.00  3.39      PROC
ATOM   3402  HZ1 LYS P  96      16.048  -0.799  -7.464  1.00  0.00      PROC
ATOM   3403  HZ2 LYS P  96      15.556   0.825  -7.517  1.00  0.00      PROC
ATOM   3404  HZ3 LYS P  96      14.510  -0.359  -6.895  1.00  0.00      PROC
ATOM   3405  C   LYS P  96      19.724   2.644  -5.512  1.00  2.06      PROC
ATOM   3406  O   LYS P  96      19.811   2.833  -6.683  1.00  2.27      PROC
ATOM   3407  N   GLN P  97      20.029   3.534  -4.697  1.00  2.06      PROC
ATOM   3408  HN  GLN P  97      19.916   3.420  -3.713  1.00  0.00      PROC
ATOM   3409  CA  GLN P  97      20.543   4.734  -5.119  1.00  2.32      PROC
ATOM   3410  HA  GLN P  97      19.906   5.130  -5.896  1.00  0.00      PROC
ATOM   3411  CB  GLN P  97      20.588   5.626  -3.983  1.00  2.54      PROC
ATOM   3412  HB1 GLN P  97      21.171   6.515  -4.299  1.00  0.00      PROC
ATOM   3413  HB2 GLN P  97      21.140   5.094  -3.182  1.00  0.00      PROC
ATOM   3414  CG  GLN P  97      19.530   6.055  -3.466  1.00  2.98      PROC
ATOM   3415  HG1 GLN P  97      19.775   6.977  -2.898  1.00  0.00      PROC
ATOM   3416  HG2 GLN P  97      19.153   5.282  -2.765  1.00  0.00      PROC
ATOM   3417  CD  GLN P  97      18.685   6.309  -4.182  1.00  3.47      PROC
ATOM   3418  OE1 GLN P  97      18.326   6.383  -4.550  1.00  3.94      PROC
ATOM   3419  NE2 GLN P  97      18.347   6.460  -4.388  1.00  3.86      PROC
ATOM   3420 HE21 GLN P  97      17.452   6.034  -4.260  1.00  0.00      PROC
ATOM   3421 HE22 GLN P  97      18.445   7.243  -5.003  1.00  0.00      PROC
ATOM   3422  C   GLN P  97      21.825   4.671  -5.824  1.00  2.24      PROC
ATOM   3423  O   GLN P  97      22.086   5.287  -6.801  1.00  2.48      PROC
ATOM   3424  N   GLN P  98      22.653   3.877  -5.364  1.00  1.99      PROC
ATOM   3425  HN  GLN P  98      22.488   3.364  -4.525  1.00  0.00      PROC
ATOM   3426  CA  GLN P  98      23.866   3.651  -5.989  1.00  2.06      PROC
ATOM   3427  HA  GLN P  98      24.317   4.603  -6.227  1.00  0.00      PROC
ATOM   3428  CB  GLN P  98      24.694   2.899  -5.083  1.00  2.08      PROC
ATOM   3429  HB1 GLN P  98      25.604   2.599  -5.642  1.00  0.00      PROC
ATOM   3430  HB2 GLN P  98      24.127   1.989  -4.798  1.00  0.00      PROC
ATOM   3431  CG  GLN P  98      25.109   3.497  -3.924  1.00  2.28      PROC
ATOM   3432  HG1 GLN P  98      25.764   2.760  -3.419  1.00  0.00      PROC
ATOM   3433  HG2 GLN P  98      24.195   3.658  -3.320  1.00  0.00      PROC
ATOM   3434  CD  GLN P  98      25.618   4.383  -3.889  1.00  2.69      PROC
ATOM   3435  OE1 GLN P  98      25.811   4.864  -4.010  1.00  3.11      PROC
ATOM   3436  NE2 GLN P  98      25.858   4.604  -3.719  1.00  3.25      PROC
ATOM   3437 HE21 GLN P  98      25.537   5.258  -3.034  1.00  0.00      PROC
ATOM   3438 HE22 GLN P  98      26.831   4.550  -3.942  1.00  0.00      PROC
ATOM   3439  C   GLN P  98      23.798   3.030  -7.287  1.00  2.05      PROC
ATOM   3440  O   GLN P  98      24.518   3.285  -8.174  1.00  2.24      PROC
ATOM   3441  N   ALA P  99      22.896   2.221  -7.448  1.00  1.99      PROC
ATOM   3442  HN  ALA P  99      22.298   1.950  -6.698  1.00  0.00      PROC
ATOM   3443  CA  ALA P  99      22.639   1.633  -8.645  1.00  2.19      PROC
ATOM   3444  HA  ALA P  99      23.563   1.248  -9.051  1.00  0.00      PROC
ATOM   3445  CB  ALA P  99      21.721   0.602  -8.416  1.00  2.34      PROC
ATOM   3446  HB1 ALA P  99      20.785   1.014  -7.982  1.00  0.00      PROC
ATOM   3447  HB2 ALA P  99      22.149  -0.134  -7.702  1.00  0.00      PROC
ATOM   3448  HB3 ALA P  99      21.475   0.095  -9.374  1.00  0.00      PROC
ATOM   3449  C   ALA P  99      22.191   2.467  -9.654  1.00  2.43      PROC
ATOM   3450  O   ALA P  99      22.462   2.355 -10.764  1.00  2.61      PROC
ATOM   3451  N   ALA P 100      21.519   3.358  -9.279  1.00  2.63      PROC
ATOM   3452  HN  ALA P 100      21.251   3.463  -8.324  1.00  0.00      PROC
ATOM   3453  CA  ALA P 100      21.088   4.260 -10.105  1.00  3.06      PROC
ATOM   3454  HA  ALA P 100      20.704   3.779 -10.992  1.00  0.00      PROC
ATOM   3455  CB  ALA P 100      20.084   4.947  -9.420  1.00  3.34      PROC
ATOM   3456  HB1 ALA P 100      20.527   5.558  -8.605  1.00  0.00      PROC
ATOM   3457  HB2 ALA P 100      19.369   4.224  -8.972  1.00  0.00      PROC
ATOM   3458  HB3 ALA P 100      19.545   5.623 -10.118  1.00  0.00      PROC
ATOM   3459  C   ALA P 100      22.061   5.143 -10.589  1.00  3.19      PROC
ATOM   3460  O   ALA P 100      22.017   5.633 -11.588  1.00  3.57      PROC
ATOM   3461  N   LEU P 101      22.990   5.341  -9.896  1.00  2.98      PROC
ATOM   3462  HN  LEU P 101      23.062   4.926  -8.993  1.00  0.00      PROC
ATOM   3463  CA  LEU P 101      24.000   6.116 -10.246  1.00  3.23      PROC
ATOM   3464  HA  LEU P 101      23.632   6.907 -10.883  1.00  0.00      PROC
ATOM   3465  CB  LEU P 101      24.518   6.602  -9.131  1.00  3.38      PROC
ATOM   3466  HB1 LEU P 101      25.511   7.005  -9.411  1.00  0.00      PROC
ATOM   3467  HB2 LEU P 101      24.650   5.734  -8.457  1.00  0.00      PROC
ATOM   3468  CG  LEU P 101      24.068   7.336  -8.559  1.00  3.91      PROC
ATOM   3469  HG  LEU P 101      23.107   6.883  -8.261  1.00  0.00      PROC
ATOM   3470  CD1 LEU P 101      24.395   7.839  -7.676  1.00  4.13      PROC
ATOM   3471 HD11 LEU P 101      24.805   8.839  -7.936  1.00  0.00      PROC
ATOM   3472 HD12 LEU P 101      25.192   7.248  -7.177  1.00  0.00      PROC
ATOM   3473 HD13 LEU P 101      23.540   7.976  -6.980  1.00  0.00      PROC
ATOM   3474  CD2 LEU P 101      23.967   8.139  -8.886  1.00  4.62      PROC
ATOM   3475 HD21 LEU P 101      23.343   8.102  -9.805  1.00  0.00      PROC
ATOM   3476 HD22 LEU P 101      24.958   8.568  -9.147  1.00  0.00      PROC
ATOM   3477 HD23 LEU P 101      23.462   8.790  -8.141  1.00  0.00      PROC
ATOM   3478  C   LEU P 101      24.939   5.573 -11.003  1.00  3.10      PROC
ATOM   3479  O   LEU P 101      25.581   5.697 -11.373  1.00  3.30      PROC
ATOM   3480  N   GLU P 102      25.037   4.957 -11.261  1.00  3.22      PROC
ATOM   3481  HN  GLU P 102      24.355   4.306 -10.985  1.00  0.00      PROC
ATOM   3482  CA  GLU P 102      25.847   4.357 -12.011  1.00  3.44      PROC
ATOM   3483  HA  GLU P 102      25.630   3.303 -11.930  1.00  0.00      PROC
ATOM   3484  CB  GLU P 102      25.803   4.658 -13.069  1.00  4.04      PROC
ATOM   3485  HB1 GLU P 102      26.624   4.147 -13.614  1.00  0.00      PROC
ATOM   3486  HB2 GLU P 102      25.960   5.756 -13.129  1.00  0.00      PROC
ATOM   3487  CG  GLU P 102      24.948   4.439 -13.514  1.00  4.57      PROC
ATOM   3488  HG1 GLU P 102      24.159   5.101 -13.100  1.00  0.00      PROC
ATOM   3489  HG2 GLU P 102      24.696   3.382 -13.285  1.00  0.00      PROC
ATOM   3490  CD  GLU P 102      24.947   4.540 -14.454  1.00  5.30      PROC
ATOM   3491  OE1 GLU P 102      24.987   4.602 -14.803  1.00  5.78      PROC
ATOM   3492  OE2 GLU P 102      24.910   4.555 -14.866  1.00  5.71      PROC
ATOM   3493  C   GLU P 102      26.955   4.267 -11.784  1.00  3.39      PROC
ATOM   3494  O   GLU P 102      27.585   4.467 -12.077  1.00  3.63      PROC
ATOM   3495  N   ARG P 103      27.223   3.959 -11.232  1.00  3.56      PROC
ATOM   3496  HN  ARG P 103      26.598   3.538 -10.585  1.00  0.00      PROC
ATOM   3497  CA  ARG P 103      28.223   3.850 -10.939  1.00  3.93      PROC
ATOM   3498  HA  ARG P 103      28.852   4.345 -11.664  1.00  0.00      PROC
ATOM   3499  CB  ARG P 103      28.290   4.105 -10.378  1.00  4.35      PROC
ATOM   3500  HB1 ARG P 103      29.370   4.326 -10.286  1.00  0.00      PROC
ATOM   3501  HB2 ARG P 103      28.014   3.308  -9.662  1.00  0.00      PROC
ATOM   3502  CG  ARG P 103      28.037   4.552 -10.199  1.00  4.51      PROC
ATOM   3503  HG1 ARG P 103      27.443   4.277  -9.303  1.00  0.00      PROC
ATOM   3504  HG2 ARG P 103      27.347   4.901 -10.996  1.00  0.00      PROC
ATOM   3505  CD  ARG P 103      28.353   4.953 -10.069  1.00  5.00      PROC
ATOM   3506  HD1 ARG P 103      29.400   4.596 -10.162  1.00  0.00      PROC
ATOM   3507  HD2 ARG P 103      28.131   5.225  -9.016  1.00  0.00      PROC
ATOM   3508  NE  ARG P 103      28.340   5.304 -10.276  1.00  5.49      PROC
ATOM   3509  HE  ARG P 103      27.861   5.209 -11.137  1.00  0.00      PROC
ATOM   3510  CZ  ARG P 103      28.469   5.668 -10.220  1.00  6.22      PROC
ATOM   3511  NH1 ARG P 103      28.626   5.787  -9.968  1.00  6.61      PROC
ATOM   3512 HH11 ARG P 103      29.625   5.763  -9.945  1.00  0.00      PROC
ATOM   3513 HH12 ARG P 103      28.117   6.183  -9.204  1.00  0.00      PROC
ATOM   3514  NH2 ARG P 103      28.437   5.937 -10.425  1.00  6.90      PROC
ATOM   3515 HH21 ARG P 103      27.643   6.538 -10.340  1.00  0.00      PROC
ATOM   3516 HH22 ARG P 103      29.137   6.127 -11.113  1.00  0.00      PROC
ATOM   3517  C   ARG P 103      28.564   3.136 -10.890  1.00  4.59      PROC
ATOM   3518  O   ARG P 103      28.569   2.934 -10.690  1.00  5.11      PROC
ATOM   3519  N   THR P 104      28.855   2.729 -11.085  1.00  4.98      PROC
ATOM   3520  HN  THR P 104      29.087   3.004 -11.958  1.00  0.00      PROC
ATOM   3521  CA  THR P 104      29.216   2.024 -11.087  1.00  5.86      PROC
ATOM   3522  HA  THR P 104      28.921   1.897 -12.056  1.00  0.00      PROC
ATOM   3523  CB  THR P 104      29.344   1.761 -11.081  1.00  6.59      PROC
ATOM   3524  HB  THR P 104      28.578   1.329 -10.481  1.00  0.00      PROC
ATOM   3525  OG1 THR P 104      29.578   1.442 -11.041  1.00  6.99      PROC
ATOM   3526  HG1 THR P 104      29.890   1.455 -10.133  1.00  0.00      PROC
ATOM   3527  CG2 THR P 104      29.274   1.672 -11.381  1.00  7.09      PROC
ATOM   3528 HG21 THR P 104      30.197   1.656 -12.000  1.00  0.00      PROC
ATOM   3529 HG22 THR P 104      28.557   2.391 -11.831  1.00  0.00      PROC
ATOM   3530 HG23 THR P 104      28.831   0.653 -11.380  1.00  0.00      PROC
ATOM   3531  C   THR P 104      29.585   1.692 -11.150  1.00  6.25      PROC
ATOM   3532  O   THR P 104      29.734   1.842 -11.290  1.00  6.20      PROC
ATOM   3533  N   VAL P 105      29.751   1.242 -11.052  1.00  7.00      PROC
ATOM   3534  HN  VAL P 105      29.089   0.803 -10.513  1.00  0.00      PROC
ATOM   3535  CA  VAL P 105      30.110   0.874 -11.092  1.00  7.74      PROC
ATOM   3536  HA  VAL P 105      30.635   0.646 -10.195  1.00  0.00      PROC
ATOM   3537  CB  VAL P 105      29.982   0.803 -11.115  1.00  8.52      PROC
ATOM   3538  HB  VAL P 105      29.338   1.234 -11.900  1.00  0.00      PROC
ATOM   3539  CG1 VAL P 105      30.042   0.728 -11.145  1.00  9.09      PROC
ATOM   3540 HG11 VAL P 105      31.009   0.771 -10.599  1.00  0.00      PROC
ATOM   3541 HG12 VAL P 105      30.245   0.818 -12.234  1.00  0.00      PROC
ATOM   3542 HG13 VAL P 105      29.559  -0.250 -10.934  1.00  0.00      PROC
ATOM   3543  CG2 VAL P 105      29.788   0.778 -11.100  1.00  8.81      PROC
ATOM   3544 HG21 VAL P 105      29.338   1.615 -10.525  1.00  0.00      PROC
ATOM   3545 HG22 VAL P 105      29.569  -0.174 -10.570  1.00  0.00      PROC
ATOM   3546 HG23 VAL P 105      29.330   0.757 -12.112  1.00  0.00      PROC
ATOM   3547  C   VAL P 105      30.624   0.613 -11.193  1.00  8.26      PROC
ATOM   3548  O   VAL P 105      30.722   0.547 -11.225  1.00  8.57      PROC
ATOM   3549  N   HSD P 106      30.971   0.457 -11.239  1.00  8.63      PROC
ATOM   3550  HN  HSD P 106      31.417   1.116 -10.848  1.00  0.00      PROC
ATOM   3551  CA  HSD P 106      31.462   0.183 -11.332  1.00  9.37      PROC
ATOM   3552  HA  HSD P 106      31.037  -0.740 -11.627  1.00  0.00      PROC
ATOM   3553  CB  HSD P 106      31.961   0.147 -11.598  1.00  9.78      PROC
ATOM   3554  HB1 HSD P 106      32.240  -0.922 -11.548  1.00  0.00      PROC
ATOM   3555  HB2 HSD P 106      32.661   0.746 -10.985  1.00  0.00      PROC
ATOM   3556  ND1 HSD P 106      32.121   0.307 -12.089  1.00  9.74      PROC
ATOM   3557  HD1 HSD P 106      32.849   0.591 -11.679  1.00  0.00      PROC
ATOM   3558  CG  HSD P 106      32.031   0.244 -11.938  1.00  9.63      PROC
ATOM   3559  CE1 HSD P 106      32.201   0.387 -12.397  1.00  9.86      PROC
ATOM   3560  HE1 HSD P 106      33.192   0.796 -12.489  1.00  0.00      PROC
ATOM   3561  NE2 HSD P 106      32.166   0.382 -12.454  1.00  9.85      PROC
ATOM   3562  CD2 HSD P 106      32.060   0.293 -12.164  1.00  9.70      PROC
ATOM   3563  HD2 HSD P 106      31.218   0.034 -12.524  1.00  0.00      PROC
ATOM   3564  C   HSD P 106      31.574   0.001 -11.203  1.00 10.12      PROC
ATOM   3565  O   HSD P 106      31.566   0.095 -11.223  1.00 10.40      PROC
ATOM   3566  N   PRO P 107      31.677  -0.255 -11.069  1.00 10.67      PROC
ATOM   3567  CD  PRO P 107      31.608  -0.369 -11.007  1.00 10.64      PROC
ATOM   3568  HD1 PRO P 107      31.086  -0.801 -11.876  1.00  0.00      PROC
ATOM   3569  HD2 PRO P 107      30.904   0.147 -10.335  1.00  0.00      PROC
ATOM   3570  CA  PRO P 107      31.844  -0.440 -10.970  1.00 11.60      PROC
ATOM   3571  HA  PRO P 107      32.249   0.199 -10.281  1.00  0.00      PROC
ATOM   3572  CB  PRO P 107      31.915  -0.679 -10.857  1.00 12.14      PROC
ATOM   3573  HB1 PRO P 107      32.543  -0.648  -9.967  1.00  0.00      PROC
ATOM   3574  HB2 PRO P 107      32.198  -1.489 -11.529  1.00  0.00      PROC
ATOM   3575  CG  PRO P 107      31.697  -0.638 -10.831  1.00 11.58      PROC
ATOM   3576  HG1 PRO P 107      31.112  -1.516 -11.178  1.00  0.00      PROC
ATOM   3577  HG2 PRO P 107      31.480  -0.464  -9.756  1.00  0.00      PROC
ATOM   3578  C   PRO P 107      32.262  -0.561 -11.090  1.00 12.26      PROC
ATOM   3579  O   PRO P 107      32.391  -0.582 -11.147  1.00 12.42      PROC
ATOM   3580  N   ASN P 108      32.488  -0.652 -11.130  1.00 12.82      PROC
ATOM   3581  HN  ASN P 108      32.449  -1.318 -10.529  1.00  0.00      PROC
ATOM   3582  CA  ASN P 108      32.908  -0.771 -11.248  1.00 13.63      PROC
ATOM   3583  HA  ASN P 108      33.329   0.079 -11.762  1.00  0.00      PROC
ATOM   3584  CB  ASN P 108      32.913  -0.810 -11.276  1.00 13.98      PROC
ATOM   3585  HB1 ASN P 108      33.939  -1.192 -11.101  1.00  0.00      PROC
ATOM   3586  HB2 ASN P 108      32.822  -0.458 -12.323  1.00  0.00      PROC
ATOM   3587  CG  ASN P 108      32.874  -0.861 -11.271  1.00 14.01      PROC
ATOM   3588  OD1 ASN P 108      32.833  -0.876 -11.232  1.00 14.06      PROC
ATOM   3589  ND2 ASN P 108      32.885  -0.890 -11.314  1.00 14.17      PROC
ATOM   3590 HD21 ASN P 108      33.330  -0.466 -12.103  1.00  0.00      PROC
ATOM   3591 HD22 ASN P 108      32.647  -1.861 -11.336  1.00  0.00      PROC
ATOM   3592  C   ASN P 108      33.341  -0.873 -11.285  1.00 14.38      PROC
ATOM   3593  OT1 ASN P 108      33.522  -0.906 -11.352  1.00 14.79      PROC
ATOM   3594  OT2 ASN P 108      33.504  -0.920 -11.249  1.00 14.71      PROC
TER    3595      ASN    108
END
