# Supplementary material for: Mapping the Interactions Among Class IIa Histone Deacetylases and Myocyte Enhancer Factor 2s
Source: J Chem Inf Model. 2025 Jun 6;65(12):6249–60. doi: 10.1021/acs.jcim.5c00858 (PMC12199305; doi:10.1021/acs.jcim.5c00858)
Supplement: Supplementary file 6 [file ci5c00858_si_006.zip › Average_Structures/HDAC7_MEF2D.pdb]

REMARK  GENERATED BY CHARMM-GUI (HTTP://WWW.CHARMM-GUI.ORG) V3.7 ON APR, 06. 2025. JOB
REMARK  READ PDB, MANIPULATE STRUCTURE IF NEEDED, AND GENERATE TOPOLOGY FILE          
REMARK   DATE:     4/ 6/25      8:18: 3      CREATED BY USER: charmm-gui              
ATOM      1  N   GLY P   2     -12.620  18.898 -21.471  1.00  9.41      PROA
ATOM      2  HT1 GLY P   2     -12.386  19.788 -21.956  1.00  0.00      PROA
ATOM      3  HT2 GLY P   2     -13.276  19.092 -20.688  1.00  0.00      PROA
ATOM      4  HT3 GLY P   2     -13.068  18.244 -22.144  1.00  0.00      PROA
ATOM      5  CA  GLY P   2     -12.086  18.634 -21.241  1.00  8.79      PROA
ATOM      6  HA1 GLY P   2     -11.702  19.378 -20.563  1.00  0.00      PROA
ATOM      7  HA2 GLY P   2     -11.451  18.540 -22.106  1.00  0.00      PROA
ATOM      8  C   GLY P   2     -12.009  17.773 -20.761  1.00  8.23      PROA
ATOM      9  O   GLY P   2     -12.440  17.375 -20.549  1.00  8.36      PROA
ATOM     10  N   ARG P   3     -11.456  17.462 -20.576  1.00  7.77      PROA
ATOM     11  HN  ARG P   3     -10.595  17.896 -20.807  1.00  0.00      PROA
ATOM     12  CA  ARG P   3     -11.313  16.641 -20.110  1.00  7.36      PROA
ATOM     13  HA  ARG P   3     -12.089  15.930 -20.347  1.00  0.00      PROA
ATOM     14  CB  ARG P   3     -10.594  16.427 -20.407  1.00  7.55      PROA
ATOM     15  HB1 ARG P   3     -10.546  15.320 -20.371  1.00  0.00      PROA
ATOM     16  HB2 ARG P   3      -9.825  16.847 -19.727  1.00  0.00      PROA
ATOM     17  CG  ARG P   3     -10.431  16.604 -21.009  1.00  7.99      PROA
ATOM     18  HG1 ARG P   3      -9.762  17.463 -20.843  1.00  0.00      PROA
ATOM     19  HG2 ARG P   3     -11.388  16.944 -21.436  1.00  0.00      PROA
ATOM     20  CD  ARG P   3     -10.232  16.384 -21.362  1.00  8.54      PROA
ATOM     21  HD1 ARG P   3     -10.937  15.655 -21.814  1.00  0.00      PROA
ATOM     22  HD2 ARG P   3      -9.309  15.865 -21.027  1.00  0.00      PROA
ATOM     23  NE  ARG P   3     -10.126  16.674 -21.659  1.00  8.94      PROA
ATOM     24  HE  ARG P   3     -10.495  17.602 -21.599  1.00  0.00      PROA
ATOM     25  CZ  ARG P   3      -9.898  16.584 -21.939  1.00  9.64      PROA
ATOM     26  NH1 ARG P   3      -9.732  16.215 -21.979  1.00 10.07      PROA
ATOM     27 HH11 ARG P   3     -10.268  15.465 -22.368  1.00  0.00      PROA
ATOM     28 HH12 ARG P   3      -8.788  16.057 -21.689  1.00  0.00      PROA
ATOM     29  NH2 ARG P   3      -9.832  16.874 -22.193  1.00 10.14      PROA
ATOM     30 HH21 ARG P   3      -9.068  17.502 -22.047  1.00  0.00      PROA
ATOM     31 HH22 ARG P   3     -10.427  16.987 -22.988  1.00  0.00      PROA
ATOM     32  C   ARG P   3     -11.326  16.490 -19.045  1.00  6.55      PROA
ATOM     33  O   ARG P   3     -11.009  17.159 -18.606  1.00  6.26      PROA
ATOM     34  N   LYS P   4     -11.699  15.594 -18.603  1.00  6.29      PROA
ATOM     35  HN  LYS P   4     -12.061  14.890 -19.203  1.00  0.00      PROA
ATOM     36  CA  LYS P   4     -11.750  15.319 -17.594  1.00  5.63      PROA
ATOM     37  HA  LYS P   4     -11.990  16.227 -17.064  1.00  0.00      PROA
ATOM     38  CB  LYS P   4     -12.536  14.442 -17.214  1.00  5.94      PROA
ATOM     39  HB1 LYS P   4     -12.375  14.317 -16.124  1.00  0.00      PROA
ATOM     40  HB2 LYS P   4     -12.248  13.506 -17.734  1.00  0.00      PROA
ATOM     41  CG  LYS P   4     -13.434  14.547 -17.338  1.00  6.77      PROA
ATOM     42  HG1 LYS P   4     -13.709  13.539 -17.664  1.00  0.00      PROA
ATOM     43  HG2 LYS P   4     -13.438  15.251 -18.175  1.00  0.00      PROA
ATOM     44  CD  LYS P   4     -13.998  14.731 -17.021  1.00  7.08      PROA
ATOM     45  HD1 LYS P   4     -13.951  15.789 -17.249  1.00  0.00      PROA
ATOM     46  HD2 LYS P   4     -13.676  14.500 -16.013  1.00  0.00      PROA
ATOM     47  CE  LYS P   4     -14.745  14.689 -16.899  1.00  7.74      PROA
ATOM     48  HE1 LYS P   4     -14.641  14.964 -15.882  1.00  0.00      PROA
ATOM     49  HE2 LYS P   4     -14.774  13.660 -17.146  1.00  0.00      PROA
ATOM     50  NZ  LYS P   4     -15.258  14.690 -16.846  1.00  8.21      PROA
ATOM     51  HZ1 LYS P   4     -15.701  14.425 -17.749  1.00  0.00      PROA
ATOM     52  HZ2 LYS P   4     -15.576  15.641 -16.570  1.00  0.00      PROA
ATOM     53  HZ3 LYS P   4     -15.532  14.006 -16.112  1.00  0.00      PROA
ATOM     54  C   LYS P   4     -10.831  15.050 -17.223  1.00  4.70      PROA
ATOM     55  O   LYS P   4     -10.294  14.601 -17.662  1.00  4.66      PROA
ATOM     56  N   LYS P   5     -10.617  15.339 -16.404  1.00  4.12      PROA
ATOM     57  HN  LYS P   5     -11.246  15.913 -15.887  1.00  0.00      PROA
ATOM     58  CA  LYS P   5      -9.777  15.133 -15.942  1.00  3.31      PROA
ATOM     59  HA  LYS P   5      -8.994  15.074 -16.684  1.00  0.00      PROA
ATOM     60  CB  LYS P   5      -9.537  15.912 -15.192  1.00  3.23      PROA
ATOM     61  HB1 LYS P   5      -8.618  15.580 -14.669  1.00  0.00      PROA
ATOM     62  HB2 LYS P   5     -10.379  15.932 -14.471  1.00  0.00      PROA
ATOM     63  CG  LYS P   5      -9.344  17.073 -15.544  1.00  3.76      PROA
ATOM     64  HG1 LYS P   5      -9.569  17.560 -14.600  1.00  0.00      PROA
ATOM     65  HG2 LYS P   5     -10.156  17.154 -16.260  1.00  0.00      PROA
ATOM     66  CD  LYS P   5      -8.823  17.686 -15.878  1.00  3.76      PROA
ATOM     67  HD1 LYS P   5      -8.790  17.327 -16.904  1.00  0.00      PROA
ATOM     68  HD2 LYS P   5      -7.918  17.446 -15.325  1.00  0.00      PROA
ATOM     69  CE  LYS P   5      -8.626  18.709 -16.064  1.00  4.33      PROA
ATOM     70  HE1 LYS P   5      -7.594  18.595 -15.859  1.00  0.00      PROA
ATOM     71  HE2 LYS P   5      -9.267  19.022 -15.282  1.00  0.00      PROA
ATOM     72  NZ  LYS P   5      -8.535  19.260 -16.208  1.00  4.74      PROA
ATOM     73  HZ1 LYS P   5      -9.438  19.703 -16.474  1.00  0.00      PROA
ATOM     74  HZ2 LYS P   5      -7.877  19.304 -17.012  1.00  0.00      PROA
ATOM     75  HZ3 LYS P   5      -8.126  19.767 -15.397  1.00  0.00      PROA
ATOM     76  C   LYS P   5      -9.868  13.938 -15.449  1.00  2.88      PROA
ATOM     77  O   LYS P   5     -10.636  13.435 -14.953  1.00  3.05      PROA
ATOM     78  N   ILE P   6      -9.068  13.440 -15.589  1.00  2.61      PROA
ATOM     79  HN  ILE P   6      -8.271  13.806 -16.063  1.00  0.00      PROA
ATOM     80  CA  ILE P   6      -8.997  12.286 -15.171  1.00  2.54      PROA
ATOM     81  HA  ILE P   6      -9.987  11.858 -15.118  1.00  0.00      PROA
ATOM     82  CB  ILE P   6      -8.315  11.724 -15.968  1.00  3.04      PROA
ATOM     83  HB  ILE P   6      -7.531  12.444 -16.276  1.00  0.00      PROA
ATOM     84  CG2 ILE P   6      -7.922  11.012 -15.773  1.00  3.48      PROA
ATOM     85 HG21 ILE P   6      -8.383  10.160 -16.317  1.00  0.00      PROA
ATOM     86 HG22 ILE P   6      -8.004  10.822 -14.682  1.00  0.00      PROA
ATOM     87 HG23 ILE P   6      -6.851  11.080 -16.062  1.00  0.00      PROA
ATOM     88  CG1 ILE P   6      -8.514  11.454 -16.672  1.00  3.80      PROA
ATOM     89 HG11 ILE P   6      -7.569  11.004 -16.995  1.00  0.00      PROA
ATOM     90 HG12 ILE P   6      -8.708  12.391 -17.205  1.00  0.00      PROA
ATOM     91  CD  ILE P   6      -9.096  10.917 -17.062  1.00  4.28      PROA
ATOM     92  HD1 ILE P   6      -9.820  11.509 -17.662  1.00  0.00      PROA
ATOM     93  HD2 ILE P   6      -9.658  10.345 -16.293  1.00  0.00      PROA
ATOM     94  HD3 ILE P   6      -8.566  10.213 -17.739  1.00  0.00      PROA
ATOM     95  C   ILE P   6      -8.604  12.195 -14.023  1.00  2.10      PROA
ATOM     96  O   ILE P   6      -8.888  11.427 -13.356  1.00  2.21      PROA
ATOM     97  N   GLN P   7      -7.954  13.015 -13.744  1.00  1.95      PROA
ATOM     98  HN  GLN P   7      -7.678  13.727 -14.385  1.00  0.00      PROA
ATOM     99  CA  GLN P   7      -7.550  13.098 -12.677  1.00  2.05      PROA
ATOM    100  HA  GLN P   7      -7.268  12.136 -12.282  1.00  0.00      PROA
ATOM    101  CB  GLN P   7      -6.801  13.658 -12.900  1.00  2.86      PROA
ATOM    102  HB1 GLN P   7      -6.095  13.642 -12.044  1.00  0.00      PROA
ATOM    103  HB2 GLN P   7      -7.177  14.693 -13.039  1.00  0.00      PROA
ATOM    104  CG  GLN P   7      -6.167  13.336 -13.930  1.00  3.52      PROA
ATOM    105  HG1 GLN P   7      -5.225  13.917 -13.902  1.00  0.00      PROA
ATOM    106  HG2 GLN P   7      -6.786  13.671 -14.786  1.00  0.00      PROA
ATOM    107  CD  GLN P   7      -5.983  12.701 -14.078  1.00  3.95      PROA
ATOM    108  OE1 GLN P   7      -6.066  12.311 -14.404  1.00  4.07      PROA
ATOM    109  NE2 GLN P   7      -5.716  12.592 -13.839  1.00  4.71      PROA
ATOM    110 HE21 GLN P   7      -5.966  12.145 -12.980  1.00  0.00      PROA
ATOM    111 HE22 GLN P   7      -4.753  12.748 -14.060  1.00  0.00      PROA
ATOM    112  C   GLN P   7      -8.109  13.448 -11.457  1.00  1.68      PROA
ATOM    113  O   GLN P   7      -8.860  14.100 -11.391  1.00  1.90      PROA
ATOM    114  N   ILE P   8      -7.748  13.004 -10.453  1.00  1.48      PROA
ATOM    115  HN  ILE P   8      -7.028  12.319 -10.473  1.00  0.00      PROA
ATOM    116  CA  ILE P   8      -8.163  13.275  -9.193  1.00  1.31      PROA
ATOM    117  HA  ILE P   8      -9.228  13.450  -9.227  1.00  0.00      PROA
ATOM    118  CB  ILE P   8      -7.875  12.212  -8.311  1.00  1.45      PROA
ATOM    119  HB  ILE P   8      -6.860  12.431  -7.932  1.00  0.00      PROA
ATOM    120  CG2 ILE P   8      -8.305  11.975  -7.638  1.00  2.06      PROA
ATOM    121 HG21 ILE P   8      -9.071  11.222  -7.920  1.00  0.00      PROA
ATOM    122 HG22 ILE P   8      -8.818  12.852  -7.189  1.00  0.00      PROA
ATOM    123 HG23 ILE P   8      -7.619  11.520  -6.892  1.00  0.00      PROA
ATOM    124  CG1 ILE P   8      -7.745  11.172  -8.353  1.00  1.48      PROA
ATOM    125 HG11 ILE P   8      -6.685  11.185  -8.557  1.00  0.00      PROA
ATOM    126 HG12 ILE P   8      -8.352  11.004  -9.230  1.00  0.00      PROA
ATOM    127  CD  ILE P   8      -7.774  10.496  -8.099  1.00  1.84      PROA
ATOM    128  HD1 ILE P   8      -8.495  10.436  -7.255  1.00  0.00      PROA
ATOM    129  HD2 ILE P   8      -6.772  10.186  -7.732  1.00  0.00      PROA
ATOM    130  HD3 ILE P   8      -8.109   9.805  -8.902  1.00  0.00      PROA
ATOM    131  C   ILE P   8      -7.686  14.569  -8.691  1.00  1.32      PROA
ATOM    132  O   ILE P   8      -6.598  14.911  -8.865  1.00  1.46      PROA
ATOM    133  N   GLN P   9      -8.504  15.346  -8.071  1.00  1.35      PROA
ATOM    134  HN  GLN P   9      -9.443  15.060  -7.905  1.00  0.00      PROA
ATOM    135  CA  GLN P   9      -8.191  16.624  -7.579  1.00  1.48      PROA
ATOM    136  HA  GLN P   9      -7.240  16.920  -7.997  1.00  0.00      PROA
ATOM    137  CB  GLN P   9      -9.227  17.582  -7.947  1.00  1.78      PROA
ATOM    138  HB1 GLN P   9      -9.001  18.516  -7.395  1.00  0.00      PROA
ATOM    139  HB2 GLN P   9     -10.186  17.164  -7.580  1.00  0.00      PROA
ATOM    140  CG  GLN P   9      -9.416  17.909  -9.128  1.00  2.23      PROA
ATOM    141  HG1 GLN P   9     -10.152  18.739  -9.117  1.00  0.00      PROA
ATOM    142  HG2 GLN P   9      -9.859  17.029  -9.637  1.00  0.00      PROA
ATOM    143  CD  GLN P   9      -8.516  18.271  -9.811  1.00  2.58      PROA
ATOM    144  OE1 GLN P   9      -8.073  18.707  -9.965  1.00  2.83      PROA
ATOM    145  NE2 GLN P   9      -8.243  18.111 -10.245  1.00  3.20      PROA
ATOM    146 HE21 GLN P   9      -8.223  18.686 -11.063  1.00  0.00      PROA
ATOM    147 HE22 GLN P   9      -7.755  17.238 -10.235  1.00  0.00      PROA
ATOM    148  C   GLN P   9      -7.999  16.666  -6.106  1.00  1.29      PROA
ATOM    149  O   GLN P   9      -8.740  16.123  -5.381  1.00  1.23      PROA
ATOM    150  N   ARG P  10      -6.981  17.314  -5.632  1.00  1.32      PROA
ATOM    151  HN  ARG P  10      -6.338  17.756  -6.250  1.00  0.00      PROA
ATOM    152  CA  ARG P  10      -6.667  17.470  -4.259  1.00  1.21      PROA
ATOM    153  HA  ARG P  10      -6.684  16.494  -3.796  1.00  0.00      PROA
ATOM    154  CB  ARG P  10      -5.315  18.098  -4.108  1.00  1.37      PROA
ATOM    155  HB1 ARG P  10      -5.185  18.447  -5.129  1.00  0.00      PROA
ATOM    156  HB2 ARG P  10      -4.742  17.198  -3.901  1.00  0.00      PROA
ATOM    157  CG  ARG P  10      -4.730  18.751  -3.655  1.00  1.33      PROA
ATOM    158  HG1 ARG P  10      -4.940  18.482  -2.620  1.00  0.00      PROA
ATOM    159  HG2 ARG P  10      -5.236  19.670  -3.950  1.00  0.00      PROA
ATOM    160  CD  ARG P  10      -3.445  19.248  -3.497  1.00  1.39      PROA
ATOM    161  HD1 ARG P  10      -3.394  20.268  -3.933  1.00  0.00      PROA
ATOM    162  HD2 ARG P  10      -2.729  18.575  -4.015  1.00  0.00      PROA
ATOM    163  NE  ARG P  10      -3.054  19.342  -2.262  1.00  1.65      PROA
ATOM    164  HE  ARG P  10      -2.665  18.523  -1.842  1.00  0.00      PROA
ATOM    165  CZ  ARG P  10      -3.118  20.296  -1.606  1.00  1.88      PROA
ATOM    166  NH1 ARG P  10      -3.520  21.313  -1.964  1.00  1.92      PROA
ATOM    167 HH11 ARG P  10      -3.983  21.385  -2.848  1.00  0.00      PROA
ATOM    168 HH12 ARG P  10      -3.407  22.125  -1.392  1.00  0.00      PROA
ATOM    169  NH2 ARG P  10      -2.751  20.224  -0.526  1.00  2.35      PROA
ATOM    170 HH21 ARG P  10      -2.390  19.359  -0.177  1.00  0.00      PROA
ATOM    171 HH22 ARG P  10      -2.791  21.026   0.070  1.00  0.00      PROA
ATOM    172  C   ARG P  10      -7.690  18.229  -3.450  1.00  1.19      PROA
ATOM    173  O   ARG P  10      -8.314  19.138  -3.919  1.00  1.33      PROA
ATOM    174  N   ILE P  11      -7.894  17.857  -2.200  1.00  1.09      PROA
ATOM    175  HN  ILE P  11      -7.405  17.081  -1.811  1.00  0.00      PROA
ATOM    176  CA  ILE P  11      -8.809  18.507  -1.301  1.00  1.11      PROA
ATOM    177  HA  ILE P  11      -9.656  18.843  -1.881  1.00  0.00      PROA
ATOM    178  CB  ILE P  11      -9.274  17.582  -0.195  1.00  1.10      PROA
ATOM    179  HB  ILE P  11      -8.409  17.320   0.451  1.00  0.00      PROA
ATOM    180  CG2 ILE P  11     -10.270  18.195   0.590  1.00  1.29      PROA
ATOM    181 HG21 ILE P  11     -11.147  18.455  -0.041  1.00  0.00      PROA
ATOM    182 HG22 ILE P  11      -9.872  19.127   1.046  1.00  0.00      PROA
ATOM    183 HG23 ILE P  11     -10.603  17.499   1.390  1.00  0.00      PROA
ATOM    184  CG1 ILE P  11      -9.767  16.314  -0.664  1.00  1.04      PROA
ATOM    185 HG11 ILE P  11      -8.856  15.760  -0.952  1.00  0.00      PROA
ATOM    186 HG12 ILE P  11     -10.352  16.569  -1.565  1.00  0.00      PROA
ATOM    187  CD  ILE P  11     -10.381  15.569  -0.149  1.00  1.33      PROA
ATOM    188  HD1 ILE P  11     -11.414  15.955  -0.012  1.00  0.00      PROA
ATOM    189  HD2 ILE P  11      -9.949  15.348   0.850  1.00  0.00      PROA
ATOM    190  HD3 ILE P  11     -10.428  14.636  -0.751  1.00  0.00      PROA
ATOM    191  C   ILE P  11      -8.216  19.774  -0.748  1.00  1.12      PROA
ATOM    192  O   ILE P  11      -7.157  19.787  -0.202  1.00  1.13      PROA
ATOM    193  N   THR P  12      -8.888  20.897  -0.889  1.00  1.21      PROA
ATOM    194  HN  THR P  12      -9.792  20.901  -1.309  1.00  0.00      PROA
ATOM    195  CA  THR P  12      -8.413  22.188  -0.471  1.00  1.26      PROA
ATOM    196  HA  THR P  12      -7.339  22.122  -0.382  1.00  0.00      PROA
ATOM    197  CB  THR P  12      -8.769  23.273  -1.407  1.00  1.46      PROA
ATOM    198  HB  THR P  12      -8.677  24.233  -0.858  1.00  0.00      PROA
ATOM    199  OG1 THR P  12      -9.825  23.266  -1.890  1.00  1.70      PROA
ATOM    200  HG1 THR P  12     -10.421  23.623  -1.228  1.00  0.00      PROA
ATOM    201  CG2 THR P  12      -8.060  23.273  -2.408  1.00  1.81      PROA
ATOM    202 HG21 THR P  12      -8.297  22.393  -3.044  1.00  0.00      PROA
ATOM    203 HG22 THR P  12      -6.990  23.220  -2.114  1.00  0.00      PROA
ATOM    204 HG23 THR P  12      -8.240  24.197  -2.999  1.00  0.00      PROA
ATOM    205  C   THR P  12      -8.874  22.583   0.882  1.00  1.25      PROA
ATOM    206  O   THR P  12      -8.283  23.462   1.506  1.00  0.00      PROA
ATOM    207  N   ASP P  13      -9.898  22.011   1.420  1.00  1.23      PROA
ATOM    208  HN  ASP P  13     -10.375  21.285   0.933  1.00  0.00      PROA
ATOM    209  CA  ASP P  13     -10.454  22.314   2.697  1.00  1.26      PROA
ATOM    210  HA  ASP P  13     -10.131  23.304   2.981  1.00  0.00      PROA
ATOM    211  CB  ASP P  13     -11.971  22.248   2.622  1.00  1.38      PROA
ATOM    212  HB1 ASP P  13     -12.259  21.558   3.435  1.00  0.00      PROA
ATOM    213  HB2 ASP P  13     -12.180  21.785   1.641  1.00  0.00      PROA
ATOM    214  CG  ASP P  13     -12.600  22.948   2.683  1.00  1.97      PROA
ATOM    215  OD1 ASP P  13     -12.878  23.251   2.737  1.00  2.59      PROA
ATOM    216  OD2 ASP P  13     -12.878  23.219   2.695  1.00  2.56      PROA
ATOM    217  C   ASP P  13      -9.923  21.388   3.763  1.00  1.17      PROA
ATOM    218  O   ASP P  13     -10.011  20.183   3.662  1.00  1.11      PROA
ATOM    219  N   GLU P  14      -9.348  21.941   4.830  1.00  1.21      PROA
ATOM    220  HN  GLU P  14      -9.337  22.931   4.942  1.00  0.00      PROA
ATOM    221  CA  GLU P  14      -8.710  21.215   5.889  1.00  1.18      PROA
ATOM    222  HA  GLU P  14      -7.962  20.570   5.452  1.00  0.00      PROA
ATOM    223  CB  GLU P  14      -8.067  22.182   6.878  1.00  1.31      PROA
ATOM    224  HB1 GLU P  14      -8.925  22.445   7.508  1.00  0.00      PROA
ATOM    225  HB2 GLU P  14      -7.795  23.014   6.218  1.00  0.00      PROA
ATOM    226  CG  GLU P  14      -7.407  22.206   7.466  1.00  1.97      PROA
ATOM    227  HG1 GLU P  14      -6.604  21.710   6.907  1.00  0.00      PROA
ATOM    228  HG2 GLU P  14      -7.801  21.557   8.257  1.00  0.00      PROA
ATOM    229  CD  GLU P  14      -6.716  23.064   8.176  1.00  2.19      PROA
ATOM    230  OE1 GLU P  14      -6.415  23.401   8.435  1.00  2.59      PROA
ATOM    231  OE2 GLU P  14      -6.461  23.406   8.482  1.00  2.59      PROA
ATOM    232  C   GLU P  14      -9.572  20.230   6.629  1.00  1.17      PROA
ATOM    233  O   GLU P  14      -9.189  19.101   6.844  1.00  1.15      PROA
ATOM    234  N   ARG P  15     -10.786  20.609   7.017  1.00  1.22      PROA
ATOM    235  HN  ARG P  15     -11.124  21.532   6.849  1.00  0.00      PROA
ATOM    236  CA  ARG P  15     -11.693  19.730   7.699  1.00  1.25      PROA
ATOM    237  HA  ARG P  15     -11.146  19.233   8.487  1.00  0.00      PROA
ATOM    238  CB  ARG P  15     -12.865  20.500   8.279  1.00  1.41      PROA
ATOM    239  HB1 ARG P  15     -13.596  19.755   8.654  1.00  0.00      PROA
ATOM    240  HB2 ARG P  15     -13.325  21.074   7.449  1.00  0.00      PROA
ATOM    241  CG  ARG P  15     -12.626  21.370   9.286  1.00  1.64      PROA
ATOM    242  HG1 ARG P  15     -13.521  22.013   9.281  1.00  0.00      PROA
ATOM    243  HG2 ARG P  15     -11.750  21.935   8.928  1.00  0.00      PROA
ATOM    244  CD  ARG P  15     -12.462  21.264  10.133  1.00  2.22      PROA
ATOM    245  HD1 ARG P  15     -12.315  22.285  10.536  1.00  0.00      PROA
ATOM    246  HD2 ARG P  15     -11.520  20.685  10.182  1.00  0.00      PROA
ATOM    247  NE  ARG P  15     -12.731  21.059  10.455  1.00  2.83      PROA
ATOM    248  HE  ARG P  15     -13.680  21.120  10.196  1.00  0.00      PROA
ATOM    249  CZ  ARG P  15     -12.681  20.796  10.931  1.00  3.74      PROA
ATOM    250  NH1 ARG P  15     -12.384  20.702  11.248  1.00  4.22      PROA
ATOM    251 HH11 ARG P  15     -12.272  21.319  12.027  1.00  0.00      PROA
ATOM    252 HH12 ARG P  15     -11.828  19.874  11.182  1.00  0.00      PROA
ATOM    253  NH2 ARG P  15     -12.945  20.616  11.096  1.00  4.59      PROA
ATOM    254 HH21 ARG P  15     -13.084  19.645  10.903  1.00  0.00      PROA
ATOM    255 HH22 ARG P  15     -13.540  21.087  11.748  1.00  0.00      PROA
ATOM    256  C   ARG P  15     -12.173  18.572   6.864  1.00  1.19      PROA
ATOM    257  O   ARG P  15     -12.243  17.454   7.324  1.00  1.21      PROA
ATOM    258  N   ASN P  16     -12.456  18.810   5.579  1.00  1.17      PROA
ATOM    259  HN  ASN P  16     -12.450  19.738   5.216  1.00  0.00      PROA
ATOM    260  CA  ASN P  16     -12.786  17.785   4.624  1.00  1.13      PROA
ATOM    261  HA  ASN P  16     -13.563  17.165   5.045  1.00  0.00      PROA
ATOM    262  CB  ASN P  16     -13.266  18.442   3.312  1.00  1.19      PROA
ATOM    263  HB1 ASN P  16     -12.383  18.889   2.810  1.00  0.00      PROA
ATOM    264  HB2 ASN P  16     -13.984  19.247   3.575  1.00  0.00      PROA
ATOM    265  CG  ASN P  16     -13.887  17.615   2.398  1.00  1.38      PROA
ATOM    266  OD1 ASN P  16     -14.015  16.802   2.418  1.00  1.82      PROA
ATOM    267  ND2 ASN P  16     -14.291  17.830   1.557  1.00  1.71      PROA
ATOM    268 HD21 ASN P  16     -14.705  17.108   1.002  1.00  0.00      PROA
ATOM    269 HD22 ASN P  16     -14.298  18.776   1.233  1.00  0.00      PROA
ATOM    270  C   ASN P  16     -11.630  16.823   4.391  1.00  1.04      PROA
ATOM    271  O   ASN P  16     -11.814  15.622   4.313  1.00  1.03      PROA
ATOM    272  N   ARG P  17     -10.396  17.335   4.318  1.00  1.00      PROA
ATOM    273  HN  ARG P  17     -10.245  18.320   4.346  1.00  0.00      PROA
ATOM    274  CA  ARG P  17      -9.200  16.535   4.195  1.00  0.94      PROA
ATOM    275  HA  ARG P  17      -9.313  15.894   3.334  1.00  0.00      PROA
ATOM    276  CB  ARG P  17      -7.963  17.438   4.033  1.00  0.94      PROA
ATOM    277  HB1 ARG P  17      -7.807  17.963   4.998  1.00  0.00      PROA
ATOM    278  HB2 ARG P  17      -8.199  18.186   3.248  1.00  0.00      PROA
ATOM    279  CG  ARG P  17      -6.750  16.833   3.684  1.00  1.05      PROA
ATOM    280  HG1 ARG P  17      -6.839  16.463   2.641  1.00  0.00      PROA
ATOM    281  HG2 ARG P  17      -6.592  15.968   4.361  1.00  0.00      PROA
ATOM    282  CD  ARG P  17      -5.528  17.715   3.762  1.00  1.14      PROA
ATOM    283  HD1 ARG P  17      -4.613  17.102   3.617  1.00  0.00      PROA
ATOM    284  HD2 ARG P  17      -5.495  18.224   4.749  1.00  0.00      PROA
ATOM    285  NE  ARG P  17      -5.540  18.688   2.788  1.00  0.99      PROA
ATOM    286  HE  ARG P  17      -5.609  18.368   1.846  1.00  0.00      PROA
ATOM    287  CZ  ARG P  17      -5.477  19.877   2.941  1.00  1.09      PROA
ATOM    288  NH1 ARG P  17      -5.318  20.401   3.977  1.00  1.35      PROA
ATOM    289 HH11 ARG P  17      -5.077  19.857   4.781  1.00  0.00      PROA
ATOM    290 HH12 ARG P  17      -5.424  21.392   4.057  1.00  0.00      PROA
ATOM    291  NH2 ARG P  17      -5.565  20.594   1.990  1.00  1.31      PROA
ATOM    292 HH21 ARG P  17      -5.838  20.218   1.104  1.00  0.00      PROA
ATOM    293 HH22 ARG P  17      -5.366  21.570   2.079  1.00  0.00      PROA
ATOM    294  C   ARG P  17      -8.991  15.572   5.348  1.00  0.92      PROA
ATOM    295  O   ARG P  17      -8.714  14.404   5.139  1.00  0.90      PROA
ATOM    296  N   GLN P  18      -9.168  16.034   6.596  1.00  0.98      PROA
ATOM    297  HN  GLN P  18      -9.391  16.990   6.765  1.00  0.00      PROA
ATOM    298  CA  GLN P  18      -9.055  15.213   7.778  1.00  1.00      PROA
ATOM    299  HA  GLN P  18      -8.115  14.683   7.728  1.00  0.00      PROA
ATOM    300  CB  GLN P  18      -9.114  16.079   9.057  1.00  1.10      PROA
ATOM    301  HB1 GLN P  18      -9.231  15.389   9.918  1.00  0.00      PROA
ATOM    302  HB2 GLN P  18     -10.016  16.720   8.981  1.00  0.00      PROA
ATOM    303  CG  GLN P  18      -8.007  16.936   9.346  1.00  1.25      PROA
ATOM    304  HG1 GLN P  18      -8.067  17.202  10.421  1.00  0.00      PROA
ATOM    305  HG2 GLN P  18      -8.130  17.852   8.733  1.00  0.00      PROA
ATOM    306  CD  GLN P  18      -6.760  16.484   9.126  1.00  1.42      PROA
ATOM    307  OE1 GLN P  18      -6.244  16.566   8.512  1.00  1.87      PROA
ATOM    308  NE2 GLN P  18      -6.253  15.991   9.638  1.00  1.80      PROA
ATOM    309 HE21 GLN P  18      -5.336  15.732   9.334  1.00  0.00      PROA
ATOM    310 HE22 GLN P  18      -6.589  15.685  10.529  1.00  0.00      PROA
ATOM    311  C   GLN P  18     -10.065  14.088   7.871  1.00  1.00      PROA
ATOM    312  O   GLN P  18      -9.720  12.955   8.163  1.00  1.00      PROA
ATOM    313  N   VAL P  19     -11.346  14.364   7.582  1.00  1.05      PROA
ATOM    314  HN  VAL P  19     -11.645  15.293   7.380  1.00  0.00      PROA
ATOM    315  CA  VAL P  19     -12.382  13.356   7.540  1.00  1.10      PROA
ATOM    316  HA  VAL P  19     -12.271  12.735   8.417  1.00  0.00      PROA
ATOM    317  CB  VAL P  19     -13.758  13.963   7.510  1.00  1.23      PROA
ATOM    318  HB  VAL P  19     -13.895  14.249   6.453  1.00  0.00      PROA
ATOM    319  CG1 VAL P  19     -14.524  13.640   7.736  1.00  1.80      PROA
ATOM    320 HG11 VAL P  19     -14.809  14.004   8.746  1.00  0.00      PROA
ATOM    321 HG12 VAL P  19     -14.474  12.530   7.760  1.00  0.00      PROA
ATOM    322 HG13 VAL P  19     -15.300  13.964   7.010  1.00  0.00      PROA
ATOM    323  CG2 VAL P  19     -14.127  14.671   7.931  1.00  1.59      PROA
ATOM    324 HG21 VAL P  19     -13.700  15.617   7.534  1.00  0.00      PROA
ATOM    325 HG22 VAL P  19     -13.915  14.616   9.020  1.00  0.00      PROA
ATOM    326 HG23 VAL P  19     -15.225  14.680   7.764  1.00  0.00      PROA
ATOM    327  C   VAL P  19     -12.189  12.368   6.409  1.00  1.03      PROA
ATOM    328  O   VAL P  19     -12.321  11.173   6.583  1.00  1.06      PROA
ATOM    329  N   THR P  20     -11.792  12.855   5.223  1.00  0.97      PROA
ATOM    330  HN  THR P  20     -11.699  13.836   5.075  1.00  0.00      PROA
ATOM    331  CA  THR P  20     -11.469  12.024   4.074  1.00  0.91      PROA
ATOM    332  HA  THR P  20     -12.302  11.355   3.916  1.00  0.00      PROA
ATOM    333  CB  THR P  20     -11.208  12.822   2.810  1.00  0.92      PROA
ATOM    334  HB  THR P  20     -10.344  13.502   2.967  1.00  0.00      PROA
ATOM    335  OG1 THR P  20     -12.337  13.591   2.481  1.00  1.02      PROA
ATOM    336  HG1 THR P  20     -12.304  14.365   3.048  1.00  0.00      PROA
ATOM    337  CG2 THR P  20     -10.943  11.919   1.612  1.00  0.93      PROA
ATOM    338 HG21 THR P  20     -11.736  11.144   1.535  1.00  0.00      PROA
ATOM    339 HG22 THR P  20      -9.962  11.412   1.730  1.00  0.00      PROA
ATOM    340 HG23 THR P  20     -10.943  12.520   0.678  1.00  0.00      PROA
ATOM    341  C   THR P  20     -10.294  11.114   4.331  1.00  0.85      PROA
ATOM    342  O   THR P  20     -10.334   9.934   4.026  1.00  0.87      PROA
ATOM    343  N   PHE P  21      -9.227  11.628   4.968  1.00  0.81      PROA
ATOM    344  HN  PHE P  21      -9.180  12.598   5.191  1.00  0.00      PROA
ATOM    345  CA  PHE P  21      -8.080  10.851   5.379  1.00  0.78      PROA
ATOM    346  HA  PHE P  21      -7.706  10.321   4.516  1.00  0.00      PROA
ATOM    347  CB  PHE P  21      -6.983  11.781   5.961  1.00  0.79      PROA
ATOM    348  HB1 PHE P  21      -7.411  12.356   6.810  1.00  0.00      PROA
ATOM    349  HB2 PHE P  21      -6.638  12.474   5.165  1.00  0.00      PROA
ATOM    350  CG  PHE P  21      -5.764  11.072   6.483  1.00  0.76      PROA
ATOM    351  CD1 PHE P  21      -5.045  10.219   5.671  1.00  0.76      PROA
ATOM    352  HD1 PHE P  21      -5.372  10.054   4.655  1.00  0.00      PROA
ATOM    353  CE1 PHE P  21      -3.908   9.568   6.134  1.00  0.79      PROA
ATOM    354  HE1 PHE P  21      -3.372   8.892   5.484  1.00  0.00      PROA
ATOM    355  CZ  PHE P  21      -3.464   9.781   7.414  1.00  0.83      PROA
ATOM    356  HZ  PHE P  21      -2.576   9.284   7.776  1.00  0.00      PROA
ATOM    357  CD2 PHE P  21      -5.306  11.273   7.769  1.00  0.86      PROA
ATOM    358  HD2 PHE P  21      -5.845  11.937   8.428  1.00  0.00      PROA
ATOM    359  CE2 PHE P  21      -4.164  10.635   8.228  1.00  0.89      PROA
ATOM    360  HE2 PHE P  21      -3.822  10.812   9.237  1.00  0.00      PROA
ATOM    361  C   PHE P  21      -8.428   9.727   6.336  1.00  0.83      PROA
ATOM    362  O   PHE P  21      -8.026   8.599   6.136  1.00  0.85      PROA
ATOM    363  N   THR P  22      -9.228  10.004   7.371  1.00  0.91      PROA
ATOM    364  HN  THR P  22      -9.567  10.927   7.531  1.00  0.00      PROA
ATOM    365  CA  THR P  22      -9.663   9.008   8.331  1.00  1.00      PROA
ATOM    366  HA  THR P  22      -8.784   8.487   8.679  1.00  0.00      PROA
ATOM    367  CB  THR P  22     -10.398   9.610   9.502  1.00  1.14      PROA
ATOM    368  HB  THR P  22     -11.392   9.923   9.125  1.00  0.00      PROA
ATOM    369  OG1 THR P  22     -10.041  10.402  10.014  1.00  1.53      PROA
ATOM    370  HG1 THR P  22      -9.963  11.116   9.377  1.00  0.00      PROA
ATOM    371  CG2 THR P  22     -10.595   9.067  10.403  1.00  1.61      PROA
ATOM    372 HG21 THR P  22      -9.650   8.899  10.962  1.00  0.00      PROA
ATOM    373 HG22 THR P  22     -11.043   8.080  10.159  1.00  0.00      PROA
ATOM    374 HG23 THR P  22     -11.291   9.645  11.048  1.00  0.00      PROA
ATOM    375  C   THR P  22     -10.482   7.896   7.726  1.00  1.03      PROA
ATOM    376  O   THR P  22     -10.211   6.728   7.944  1.00  1.09      PROA
ATOM    377  N   LYS P  23     -11.481   8.228   6.897  1.00  1.03      PROA
ATOM    378  HN  LYS P  23     -11.711   9.181   6.718  1.00  0.00      PROA
ATOM    379  CA  LYS P  23     -12.292   7.258   6.207  1.00  1.08      PROA
ATOM    380  HA  LYS P  23     -12.632   6.530   6.929  1.00  0.00      PROA
ATOM    381  CB  LYS P  23     -13.488   7.943   5.536  1.00  1.14      PROA
ATOM    382  HB1 LYS P  23     -13.935   7.187   4.862  1.00  0.00      PROA
ATOM    383  HB2 LYS P  23     -13.067   8.770   4.931  1.00  0.00      PROA
ATOM    384  CG  LYS P  23     -14.416   8.424   6.166  1.00  1.59      PROA
ATOM    385  HG1 LYS P  23     -14.108   9.474   6.226  1.00  0.00      PROA
ATOM    386  HG2 LYS P  23     -14.297   7.923   7.133  1.00  0.00      PROA
ATOM    387  CD  LYS P  23     -15.400   8.516   6.119  1.00  1.99      PROA
ATOM    388  HD1 LYS P  23     -15.636   7.515   6.447  1.00  0.00      PROA
ATOM    389  HD2 LYS P  23     -15.464   8.647   5.049  1.00  0.00      PROA
ATOM    390  CE  LYS P  23     -16.188   8.878   6.315  1.00  2.53      PROA
ATOM    391  HE1 LYS P  23     -15.996   9.865   5.911  1.00  0.00      PROA
ATOM    392  HE2 LYS P  23     -16.110   8.814   7.394  1.00  0.00      PROA
ATOM    393  NZ  LYS P  23     -17.024   8.956   6.306  1.00  3.11      PROA
ATOM    394  HZ1 LYS P  23     -17.457   8.101   6.709  1.00  0.00      PROA
ATOM    395  HZ2 LYS P  23     -17.350   9.081   5.326  1.00  0.00      PROA
ATOM    396  HZ3 LYS P  23     -17.301   9.784   6.871  1.00  0.00      PROA
ATOM    397  C   LYS P  23     -11.542   6.411   5.201  1.00  1.03      PROA
ATOM    398  O   LYS P  23     -11.651   5.198   5.186  1.00  1.10      PROA
ATOM    399  N   ARG P  24     -10.720   7.031   4.353  1.00  0.95      PROA
ATOM    400  HN  ARG P  24     -10.581   8.017   4.390  1.00  0.00      PROA
ATOM    401  CA  ARG P  24      -9.979   6.339   3.332  1.00  0.89      PROA
ATOM    402  HA  ARG P  24     -10.602   5.544   2.950  1.00  0.00      PROA
ATOM    403  CB  ARG P  24      -9.586   7.284   2.208  1.00  0.85      PROA
ATOM    404  HB1 ARG P  24      -8.903   6.745   1.518  1.00  0.00      PROA
ATOM    405  HB2 ARG P  24      -9.045   8.148   2.648  1.00  0.00      PROA
ATOM    406  CG  ARG P  24     -10.746   7.804   1.416  1.00  1.03      PROA
ATOM    407  HG1 ARG P  24     -10.626   8.891   1.524  1.00  0.00      PROA
ATOM    408  HG2 ARG P  24     -11.602   7.448   2.006  1.00  0.00      PROA
ATOM    409  CD  ARG P  24     -11.130   7.718   0.381  1.00  1.21      PROA
ATOM    410  HD1 ARG P  24     -12.102   8.088   0.626  1.00  0.00      PROA
ATOM    411  HD2 ARG P  24     -11.012   6.657   0.341  1.00  0.00      PROA
ATOM    412  NE  ARG P  24     -11.326   7.761  -0.583  1.00  1.27      PROA
ATOM    413  HE  ARG P  24     -12.091   7.309  -0.499  1.00  0.00      PROA
ATOM    414  CZ  ARG P  24     -11.440   7.873  -1.684  1.00  1.47      PROA
ATOM    415  NH1 ARG P  24     -11.395   7.973  -2.102  1.00  1.88      PROA
ATOM    416 HH11 ARG P  24     -10.875   7.370  -2.707  1.00  0.00      PROA
ATOM    417 HH12 ARG P  24     -11.811   8.807  -2.464  1.00  0.00      PROA
ATOM    418  NH2 ARG P  24     -11.605   7.873  -2.407  1.00  2.16      PROA
ATOM    419 HH21 ARG P  24     -12.548   7.724  -2.705  1.00  0.00      PROA
ATOM    420 HH22 ARG P  24     -10.885   8.022  -3.084  1.00  0.00      PROA
ATOM    421  C   ARG P  24      -8.793   5.556   3.828  1.00  0.85      PROA
ATOM    422  O   ARG P  24      -8.468   4.521   3.272  1.00  0.87      PROA
ATOM    423  N   LYS P  25      -8.134   5.991   4.917  1.00  0.82      PROA
ATOM    424  HN  LYS P  25      -8.326   6.883   5.318  1.00  0.00      PROA
ATOM    425  CA  LYS P  25      -7.109   5.217   5.588  1.00  0.81      PROA
ATOM    426  HA  LYS P  25      -6.392   4.899   4.846  1.00  0.00      PROA
ATOM    427  CB  LYS P  25      -6.411   6.055   6.679  1.00  0.82      PROA
ATOM    428  HB1 LYS P  25      -7.199   6.521   7.307  1.00  0.00      PROA
ATOM    429  HB2 LYS P  25      -5.831   6.856   6.175  1.00  0.00      PROA
ATOM    430  CG  LYS P  25      -5.460   5.299   7.604  1.00  0.86      PROA
ATOM    431  HG1 LYS P  25      -4.828   4.625   6.988  1.00  0.00      PROA
ATOM    432  HG2 LYS P  25      -6.063   4.685   8.306  1.00  0.00      PROA
ATOM    433  CD  LYS P  25      -4.546   6.214   8.418  1.00  0.89      PROA
ATOM    434  HD1 LYS P  25      -3.862   6.726   7.710  1.00  0.00      PROA
ATOM    435  HD2 LYS P  25      -3.948   5.575   9.100  1.00  0.00      PROA
ATOM    436  CE  LYS P  25      -5.225   7.281   9.260  1.00  0.93      PROA
ATOM    437  HE1 LYS P  25      -5.937   7.857   8.631  1.00  0.00      PROA
ATOM    438  HE2 LYS P  25      -4.459   7.961   9.690  1.00  0.00      PROA
ATOM    439  NZ  LYS P  25      -5.974   6.711  10.361  1.00  1.00      PROA
ATOM    440  HZ1 LYS P  25      -5.331   6.173  10.977  1.00  0.00      PROA
ATOM    441  HZ2 LYS P  25      -6.709   6.076   9.989  1.00  0.00      PROA
ATOM    442  HZ3 LYS P  25      -6.421   7.474  10.908  1.00  0.00      PROA
ATOM    443  C   LYS P  25      -7.605   3.897   6.141  1.00  0.85      PROA
ATOM    444  O   LYS P  25      -7.011   2.856   5.915  1.00  0.86      PROA
ATOM    445  N   PHE P  26      -8.767   3.907   6.813  1.00  0.91      PROA
ATOM    446  HN  PHE P  26      -9.236   4.760   7.026  1.00  0.00      PROA
ATOM    447  CA  PHE P  26      -9.426   2.705   7.277  1.00  0.95      PROA
ATOM    448  HA  PHE P  26      -8.699   2.108   7.808  1.00  0.00      PROA
ATOM    449  CB  PHE P  26     -10.610   3.062   8.205  1.00  1.05      PROA
ATOM    450  HB1 PHE P  26     -11.330   3.703   7.654  1.00  0.00      PROA
ATOM    451  HB2 PHE P  26     -10.229   3.598   9.100  1.00  0.00      PROA
ATOM    452  CG  PHE P  26     -11.356   1.868   8.687  1.00  1.12      PROA
ATOM    453  CD1 PHE P  26     -12.631   1.656   8.354  1.00  1.28      PROA
ATOM    454  HD1 PHE P  26     -13.144   2.378   7.735  1.00  0.00      PROA
ATOM    455  CE1 PHE P  26     -13.300   0.543   8.781  1.00  1.43      PROA
ATOM    456  HE1 PHE P  26     -14.333   0.404   8.499  1.00  0.00      PROA
ATOM    457  CZ  PHE P  26     -12.700  -0.373   9.538  1.00  1.42      PROA
ATOM    458  HZ  PHE P  26     -13.229  -1.257   9.862  1.00  0.00      PROA
ATOM    459  CD2 PHE P  26     -10.774   0.944   9.469  1.00  1.20      PROA
ATOM    460  HD2 PHE P  26      -9.750   1.090   9.778  1.00  0.00      PROA
ATOM    461  CE2 PHE P  26     -11.437  -0.171   9.884  1.00  1.35      PROA
ATOM    462  HE2 PHE P  26     -10.929  -0.897  10.501  1.00  0.00      PROA
ATOM    463  C   PHE P  26      -9.846   1.792   6.135  1.00  0.96      PROA
ATOM    464  O   PHE P  26      -9.631   0.593   6.178  1.00  0.97      PROA
ATOM    465  N   GLY P  27     -10.385   2.368   5.046  1.00  0.97      PROA
ATOM    466  HN  GLY P  27     -10.566   3.347   5.020  1.00  0.00      PROA
ATOM    467  CA  GLY P  27     -10.745   1.647   3.841  1.00  0.99      PROA
ATOM    468  HA1 GLY P  27     -11.173   2.361   3.154  1.00  0.00      PROA
ATOM    469  HA2 GLY P  27     -11.481   0.906   4.116  1.00  0.00      PROA
ATOM    470  C   GLY P  27      -9.603   0.955   3.160  1.00  0.94      PROA
ATOM    471  O   GLY P  27      -9.711  -0.180   2.744  1.00  0.98      PROA
ATOM    472  N   LEU P  28      -8.449   1.625   3.046  1.00  0.88      PROA
ATOM    473  HN  LEU P  28      -8.377   2.575   3.337  1.00  0.00      PROA
ATOM    474  CA  LEU P  28      -7.232   1.056   2.507  1.00  0.84      PROA
ATOM    475  HA  LEU P  28      -7.459   0.615   1.548  1.00  0.00      PROA
ATOM    476  CB  LEU P  28      -6.167   2.165   2.357  1.00  0.82      PROA
ATOM    477  HB1 LEU P  28      -5.793   2.396   3.375  1.00  0.00      PROA
ATOM    478  HB2 LEU P  28      -6.683   3.057   1.948  1.00  0.00      PROA
ATOM    479  CG  LEU P  28      -5.031   1.932   1.541  1.00  0.86      PROA
ATOM    480  HG  LEU P  28      -4.524   1.030   1.939  1.00  0.00      PROA
ATOM    481  CD1 LEU P  28      -5.196   1.743   0.245  1.00  1.22      PROA
ATOM    482 HD11 LEU P  28      -5.677   2.634  -0.212  1.00  0.00      PROA
ATOM    483 HD12 LEU P  28      -5.847   0.860   0.072  1.00  0.00      PROA
ATOM    484 HD13 LEU P  28      -4.211   1.583  -0.242  1.00  0.00      PROA
ATOM    485  CD2 LEU P  28      -4.132   2.900   1.465  1.00  1.03      PROA
ATOM    486 HD21 LEU P  28      -3.856   3.245   2.484  1.00  0.00      PROA
ATOM    487 HD22 LEU P  28      -4.550   3.761   0.900  1.00  0.00      PROA
ATOM    488 HD23 LEU P  28      -3.217   2.527   0.957  1.00  0.00      PROA
ATOM    489  C   LEU P  28      -6.691  -0.098   3.339  1.00  0.83      PROA
ATOM    490  O   LEU P  28      -6.337  -1.143   2.816  1.00  0.85      PROA
ATOM    491  N   MET P  29      -6.665   0.052   4.674  1.00  0.83      PROA
ATOM    492  HN  MET P  29      -6.898   0.923   5.098  1.00  0.00      PROA
ATOM    493  CA  MET P  29      -6.307  -1.004   5.597  1.00  0.85      PROA
ATOM    494  HA  MET P  29      -5.378  -1.441   5.261  1.00  0.00      PROA
ATOM    495  CB  MET P  29      -6.151  -0.448   7.028  1.00  0.87      PROA
ATOM    496  HB1 MET P  29      -6.016  -1.301   7.726  1.00  0.00      PROA
ATOM    497  HB2 MET P  29      -7.081   0.095   7.299  1.00  0.00      PROA
ATOM    498  CG  MET P  29      -4.967   0.504   7.191  1.00  0.85      PROA
ATOM    499  HG1 MET P  29      -5.077   1.310   6.436  1.00  0.00      PROA
ATOM    500  HG2 MET P  29      -4.043  -0.066   6.962  1.00  0.00      PROA
ATOM    501  SD  MET P  29      -4.793   1.234   8.760  1.00  0.98      PROA
ATOM    502  CE  MET P  29      -3.434   2.150   8.556  1.00  1.13      PROA
ATOM    503  HE1 MET P  29      -3.572   2.903   7.751  1.00  0.00      PROA
ATOM    504  HE2 MET P  29      -2.574   1.504   8.279  1.00  0.00      PROA
ATOM    505  HE3 MET P  29      -3.192   2.692   9.495  1.00  0.00      PROA
ATOM    506  C   MET P  29      -7.257  -2.192   5.586  1.00  0.89      PROA
ATOM    507  O   MET P  29      -6.842  -3.340   5.607  1.00  0.92      PROA
ATOM    508  N   LYS P  30      -8.573  -1.942   5.508  1.00  0.93      PROA
ATOM    509  HN  LYS P  30      -8.918  -1.009   5.556  1.00  0.00      PROA
ATOM    510  CA  LYS P  30      -9.589  -2.956   5.352  1.00  0.99      PROA
ATOM    511  HA  LYS P  30      -9.429  -3.713   6.106  1.00  0.00      PROA
ATOM    512  CB  LYS P  30     -10.992  -2.330   5.506  1.00  1.05      PROA
ATOM    513  HB1 LYS P  30     -11.083  -1.520   4.753  1.00  0.00      PROA
ATOM    514  HB2 LYS P  30     -11.052  -1.888   6.522  1.00  0.00      PROA
ATOM    515  CG  LYS P  30     -12.158  -3.230   5.339  1.00  1.19      PROA
ATOM    516  HG1 LYS P  30     -11.880  -4.034   6.025  1.00  0.00      PROA
ATOM    517  HG2 LYS P  30     -12.023  -3.528   4.296  1.00  0.00      PROA
ATOM    518  CD  LYS P  30     -13.134  -3.277   5.406  1.00  1.53      PROA
ATOM    519  HD1 LYS P  30     -13.355  -2.339   4.911  1.00  0.00      PROA
ATOM    520  HD2 LYS P  30     -13.205  -3.214   6.485  1.00  0.00      PROA
ATOM    521  CE  LYS P  30     -14.264  -3.847   5.197  1.00  1.75      PROA
ATOM    522  HE1 LYS P  30     -15.022  -3.149   5.602  1.00  0.00      PROA
ATOM    523  HE2 LYS P  30     -14.234  -4.780   5.791  1.00  0.00      PROA
ATOM    524  NZ  LYS P  30     -14.747  -4.200   4.166  1.00  1.87      PROA
ATOM    525  HZ1 LYS P  30     -14.055  -4.766   3.634  1.00  0.00      PROA
ATOM    526  HZ2 LYS P  30     -15.016  -3.366   3.606  1.00  0.00      PROA
ATOM    527  HZ3 LYS P  30     -15.592  -4.775   4.358  1.00  0.00      PROA
ATOM    528  C   LYS P  30      -9.467  -3.746   4.062  1.00  0.99      PROA
ATOM    529  O   LYS P  30      -9.542  -4.963   4.057  1.00  1.04      PROA
ATOM    530  N   LYS P  31      -9.201  -3.081   2.928  1.00  0.96      PROA
ATOM    531  HN  LYS P  31      -9.166  -2.085   2.905  1.00  0.00      PROA
ATOM    532  CA  LYS P  31      -8.947  -3.742   1.666  1.00  0.97      PROA
ATOM    533  HA  LYS P  31      -9.666  -4.541   1.561  1.00  0.00      PROA
ATOM    534  CB  LYS P  31      -9.065  -2.766   0.482  1.00  0.98      PROA
ATOM    535  HB1 LYS P  31      -8.658  -3.263  -0.424  1.00  0.00      PROA
ATOM    536  HB2 LYS P  31      -8.452  -1.868   0.706  1.00  0.00      PROA
ATOM    537  CG  LYS P  31     -10.487  -2.315   0.185  1.00  1.09      PROA
ATOM    538  HG1 LYS P  31     -10.442  -1.525  -0.594  1.00  0.00      PROA
ATOM    539  HG2 LYS P  31     -10.911  -1.881   1.115  1.00  0.00      PROA
ATOM    540  CD  LYS P  31     -11.381  -3.343  -0.275  1.00  1.32      PROA
ATOM    541  HD1 LYS P  31     -11.338  -4.142   0.490  1.00  0.00      PROA
ATOM    542  HD2 LYS P  31     -10.946  -3.717  -1.222  1.00  0.00      PROA
ATOM    543  CE  LYS P  31     -12.669  -3.152  -0.522  1.00  1.48      PROA
ATOM    544  HE1 LYS P  31     -12.736  -2.939  -1.606  1.00  0.00      PROA
ATOM    545  HE2 LYS P  31     -12.957  -2.261   0.069  1.00  0.00      PROA
ATOM    546  NZ  LYS P  31     -13.528  -3.875  -0.343  1.00  1.63      PROA
ATOM    547  HZ1 LYS P  31     -13.238  -4.594   0.350  1.00  0.00      PROA
ATOM    548  HZ2 LYS P  31     -13.783  -4.339  -1.238  1.00  0.00      PROA
ATOM    549  HZ3 LYS P  31     -14.350  -3.353   0.022  1.00  0.00      PROA
ATOM    550  C   LYS P  31      -7.660  -4.544   1.615  1.00  0.94      PROA
ATOM    551  O   LYS P  31      -7.599  -5.598   0.995  1.00  0.98      PROA
ATOM    552  N   ALA P  32      -6.602  -4.090   2.302  1.00  0.89      PROA
ATOM    553  HN  ALA P  32      -6.597  -3.176   2.700  1.00  0.00      PROA
ATOM    554  CA  ALA P  32      -5.402  -4.865   2.523  1.00  0.87      PROA
ATOM    555  HA  ALA P  32      -5.048  -5.226   1.569  1.00  0.00      PROA
ATOM    556  CB  ALA P  32      -4.347  -3.981   3.190  1.00  0.84      PROA
ATOM    557  HB1 ALA P  32      -4.725  -3.604   4.164  1.00  0.00      PROA
ATOM    558  HB2 ALA P  32      -4.116  -3.111   2.539  1.00  0.00      PROA
ATOM    559  HB3 ALA P  32      -3.422  -4.568   3.372  1.00  0.00      PROA
ATOM    560  C   ALA P  32      -5.657  -6.124   3.344  1.00  0.91      PROA
ATOM    561  O   ALA P  32      -5.202  -7.208   2.997  1.00  0.95      PROA
ATOM    562  N   TYR P  33      -6.467  -6.022   4.415  1.00  0.93      PROA
ATOM    563  HN  TYR P  33      -6.775  -5.130   4.735  1.00  0.00      PROA
ATOM    564  CA  TYR P  33      -6.960  -7.145   5.188  1.00  0.99      PROA
ATOM    565  HA  TYR P  33      -6.118  -7.758   5.472  1.00  0.00      PROA
ATOM    566  CB  TYR P  33      -7.705  -6.621   6.449  1.00  1.03      PROA
ATOM    567  HB1 TYR P  33      -8.372  -5.786   6.147  1.00  0.00      PROA
ATOM    568  HB2 TYR P  33      -6.953  -6.263   7.184  1.00  0.00      PROA
ATOM    569  CG  TYR P  33      -8.555  -7.608   7.158  1.00  1.16      PROA
ATOM    570  CD1 TYR P  33      -9.885  -7.442   7.223  1.00  1.32      PROA
ATOM    571  HD1 TYR P  33     -10.336  -6.567   6.777  1.00  0.00      PROA
ATOM    572  CE1 TYR P  33     -10.678  -8.367   7.847  1.00  1.51      PROA
ATOM    573  HE1 TYR P  33     -11.746  -8.212   7.883  1.00  0.00      PROA
ATOM    574  CZ  TYR P  33     -10.149  -9.468   8.418  1.00  1.54      PROA
ATOM    575  OH  TYR P  33     -10.943 -10.408   9.015  1.00  1.78      PROA
ATOM    576  HH  TYR P  33     -10.398 -11.173   9.214  1.00  0.00      PROA
ATOM    577  CD2 TYR P  33      -8.034  -8.706   7.757  1.00  1.26      PROA
ATOM    578  HD2 TYR P  33      -6.965  -8.855   7.740  1.00  0.00      PROA
ATOM    579  CE2 TYR P  33      -8.825  -9.632   8.384  1.00  1.43      PROA
ATOM    580  HE2 TYR P  33      -8.377 -10.496   8.852  1.00  0.00      PROA
ATOM    581  C   TYR P  33      -7.764  -8.148   4.360  1.00  1.04      PROA
ATOM    582  O   TYR P  33      -7.513  -9.348   4.405  1.00  1.07      PROA
ATOM    583  N   GLU P  34      -8.697  -7.674   3.512  1.00  1.07      PROA
ATOM    584  HN  GLU P  34      -8.929  -6.705   3.486  1.00  0.00      PROA
ATOM    585  CA  GLU P  34      -9.428  -8.509   2.586  1.00  1.13      PROA
ATOM    586  HA  GLU P  34      -9.903  -9.294   3.156  1.00  0.00      PROA
ATOM    587  CB  GLU P  34     -10.492  -7.705   1.802  1.00  1.17      PROA
ATOM    588  HB1 GLU P  34     -10.823  -8.326   0.944  1.00  0.00      PROA
ATOM    589  HB2 GLU P  34     -10.006  -6.785   1.416  1.00  0.00      PROA
ATOM    590  CG  GLU P  34     -11.667  -7.308   2.540  1.00  1.32      PROA
ATOM    591  HG1 GLU P  34     -11.345  -6.689   3.404  1.00  0.00      PROA
ATOM    592  HG2 GLU P  34     -12.170  -8.224   2.915  1.00  0.00      PROA
ATOM    593  CD  GLU P  34     -12.667  -6.522   1.761  1.00  1.40      PROA
ATOM    594  OE1 GLU P  34     -13.126  -6.159   1.542  1.00  1.67      PROA
ATOM    595  OE2 GLU P  34     -13.021  -6.252   1.359  1.00  1.95      PROA
ATOM    596  C   GLU P  34      -8.541  -9.256   1.607  1.00  1.11      PROA
ATOM    597  O   GLU P  34      -8.697 -10.450   1.406  1.00  1.16      PROA
ATOM    598  N   LEU P  35      -7.543  -8.585   1.010  1.00  1.06      PROA
ATOM    599  HN  LEU P  35      -7.421  -7.607   1.159  1.00  0.00      PROA
ATOM    600  CA  LEU P  35      -6.575  -9.194   0.119  1.00  1.06      PROA
ATOM    601  HA  LEU P  35      -7.114  -9.741  -0.641  1.00  0.00      PROA
ATOM    602  CB  LEU P  35      -5.690  -8.108  -0.525  1.00  1.03      PROA
ATOM    603  HB1 LEU P  35      -5.176  -7.564   0.295  1.00  0.00      PROA
ATOM    604  HB2 LEU P  35      -6.359  -7.404  -1.062  1.00  0.00      PROA
ATOM    605  CG  LEU P  35      -4.620  -8.573  -1.513  1.00  1.04      PROA
ATOM    606  HG  LEU P  35      -3.892  -9.210  -0.967  1.00  0.00      PROA
ATOM    607  CD1 LEU P  35      -5.123  -9.312  -2.613  1.00  1.27      PROA
ATOM    608 HD11 LEU P  35      -5.843  -8.694  -3.191  1.00  0.00      PROA
ATOM    609 HD12 LEU P  35      -5.648 -10.221  -2.249  1.00  0.00      PROA
ATOM    610 HD13 LEU P  35      -4.288  -9.606  -3.285  1.00  0.00      PROA
ATOM    611  CD2 LEU P  35      -3.845  -7.487  -2.056  1.00  1.14      PROA
ATOM    612 HD21 LEU P  35      -3.326  -6.942  -1.239  1.00  0.00      PROA
ATOM    613 HD22 LEU P  35      -4.512  -6.776  -2.589  1.00  0.00      PROA
ATOM    614 HD23 LEU P  35      -3.081  -7.882  -2.759  1.00  0.00      PROA
ATOM    615  C   LEU P  35      -5.730 -10.267   0.797  1.00  1.05      PROA
ATOM    616  O   LEU P  35      -5.491 -11.334   0.251  1.00  1.10      PROA
ATOM    617  N   SER P  36      -5.291 -10.010   2.040  1.00  1.02      PROA
ATOM    618  HN  SER P  36      -5.440  -9.121   2.464  1.00  0.00      PROA
ATOM    619  CA  SER P  36      -4.577 -10.974   2.863  1.00  1.03      PROA
ATOM    620  HA  SER P  36      -3.725 -11.323   2.299  1.00  0.00      PROA
ATOM    621  CB  SER P  36      -4.111 -10.346   4.195  1.00  1.01      PROA
ATOM    622  HB1 SER P  36      -5.002 -10.048   4.787  1.00  0.00      PROA
ATOM    623  HB2 SER P  36      -3.495  -9.448   3.977  1.00  0.00      PROA
ATOM    624  OG  SER P  36      -3.336 -11.232   4.980  1.00  1.03      PROA
ATOM    625  HG1 SER P  36      -2.661 -11.582   4.395  1.00  0.00      PROA
ATOM    626  C   SER P  36      -5.365 -12.236   3.141  1.00  1.10      PROA
ATOM    627  O   SER P  36      -4.867 -13.331   2.955  1.00  1.14      PROA
ATOM    628  N   VAL P  37      -6.636 -12.113   3.546  1.00  1.15      PROA
ATOM    629  HN  VAL P  37      -7.041 -11.217   3.710  1.00  0.00      PROA
ATOM    630  CA  VAL P  37      -7.517 -13.238   3.777  1.00  1.24      PROA
ATOM    631  HA  VAL P  37      -6.972 -13.975   4.348  1.00  0.00      PROA
ATOM    632  CB  VAL P  37      -8.760 -12.809   4.527  1.00  1.32      PROA
ATOM    633  HB  VAL P  37      -9.231 -11.960   3.988  1.00  0.00      PROA
ATOM    634  CG1 VAL P  37      -9.765 -13.927   4.652  1.00  1.46      PROA
ATOM    635 HG11 VAL P  37      -9.270 -14.844   5.036  1.00  0.00      PROA
ATOM    636 HG12 VAL P  37     -10.206 -14.152   3.658  1.00  0.00      PROA
ATOM    637 HG13 VAL P  37     -10.569 -13.635   5.361  1.00  0.00      PROA
ATOM    638  CG2 VAL P  37      -8.376 -12.344   5.907  1.00  1.34      PROA
ATOM    639 HG21 VAL P  37      -7.675 -11.484   5.839  1.00  0.00      PROA
ATOM    640 HG22 VAL P  37      -7.874 -13.168   6.458  1.00  0.00      PROA
ATOM    641 HG23 VAL P  37      -9.282 -12.020   6.463  1.00  0.00      PROA
ATOM    642  C   VAL P  37      -7.872 -13.999   2.512  1.00  1.28      PROA
ATOM    643  O   VAL P  37      -7.796 -15.212   2.466  1.00  1.34      PROA
ATOM    644  N   LEU P  38      -8.244 -13.298   1.436  1.00  1.26      PROA
ATOM    645  HN  LEU P  38      -8.227 -12.302   1.440  1.00  0.00      PROA
ATOM    646  CA  LEU P  38      -8.692 -13.897   0.202  1.00  1.31      PROA
ATOM    647  HA  LEU P  38      -9.426 -14.652   0.440  1.00  0.00      PROA
ATOM    648  CB  LEU P  38      -9.302 -12.824  -0.710  1.00  1.37      PROA
ATOM    649  HB1 LEU P  38      -8.835 -13.003  -1.695  1.00  0.00      PROA
ATOM    650  HB2 LEU P  38      -8.938 -11.869  -0.292  1.00  0.00      PROA
ATOM    651  CG  LEU P  38     -10.402 -12.629  -0.948  1.00  1.35      PROA
ATOM    652  HG  LEU P  38     -10.724 -12.470   0.070  1.00  0.00      PROA
ATOM    653  CD1 LEU P  38     -11.044 -12.238  -1.315  1.00  2.05      PROA
ATOM    654 HD11 LEU P  38     -10.955 -12.312  -2.420  1.00  0.00      PROA
ATOM    655 HD12 LEU P  38     -11.046 -11.164  -1.030  1.00  0.00      PROA
ATOM    656 HD13 LEU P  38     -12.001 -12.709  -1.004  1.00  0.00      PROA
ATOM    657  CD2 LEU P  38     -11.261 -12.766  -1.311  1.00  1.70      PROA
ATOM    658 HD21 LEU P  38     -11.827 -13.493  -0.690  1.00  0.00      PROA
ATOM    659 HD22 LEU P  38     -11.176 -13.171  -2.342  1.00  0.00      PROA
ATOM    660 HD23 LEU P  38     -11.820 -11.806  -1.332  1.00  0.00      PROA
ATOM    661  C   LEU P  38      -7.620 -14.649  -0.555  1.00  1.27      PROA
ATOM    662  O   LEU P  38      -7.857 -15.724  -1.070  1.00  1.35      PROA
ATOM    663  N   CYS P  39      -6.406 -14.099  -0.630  1.00  1.20      PROA
ATOM    664  HN  CYS P  39      -6.152 -13.310  -0.077  1.00  0.00      PROA
ATOM    665  CA  CYS P  39      -5.380 -14.605  -1.513  1.00  1.20      PROA
ATOM    666  HA  CYS P  39      -5.758 -15.495  -1.993  1.00  0.00      PROA
ATOM    667  CB  CYS P  39      -5.011 -13.543  -2.565  1.00  1.20      PROA
ATOM    668  HB1 CYS P  39      -4.200 -13.949  -3.206  1.00  0.00      PROA
ATOM    669  HB2 CYS P  39      -4.623 -12.646  -2.038  1.00  0.00      PROA
ATOM    670  SG  CYS P  39      -6.405 -13.073  -3.594  1.00  1.31      PROA
ATOM    671  HG1 CYS P  39      -7.149 -12.636  -2.588  1.00  0.00      PROA
ATOM    672  C   CYS P  39      -4.134 -15.060  -0.795  1.00  1.17      PROA
ATOM    673  O   CYS P  39      -3.147 -15.354  -1.428  1.00  1.22      PROA
ATOM    674  N   ASP P  40      -4.148 -15.128   0.538  1.00  1.15      PROA
ATOM    675  HN  ASP P  40      -4.954 -14.838   1.045  1.00  0.00      PROA
ATOM    676  CA  ASP P  40      -3.062 -15.603   1.371  1.00  1.15      PROA
ATOM    677  HA  ASP P  40      -3.367 -15.470   2.398  1.00  0.00      PROA
ATOM    678  CB  ASP P  40      -2.689 -17.080   1.132  1.00  1.26      PROA
ATOM    679  HB1 ASP P  40      -1.802 -17.324   1.753  1.00  0.00      PROA
ATOM    680  HB2 ASP P  40      -2.431 -17.209   0.060  1.00  0.00      PROA
ATOM    681  CG  ASP P  40      -3.724 -18.013   1.453  1.00  1.43      PROA
ATOM    682  OD1 ASP P  40      -3.767 -18.909   1.218  1.00  1.81      PROA
ATOM    683  OD2 ASP P  40      -4.465 -17.920   1.994  1.00  1.69      PROA
ATOM    684  C   ASP P  40      -1.834 -14.708   1.357  1.00  1.08      PROA
ATOM    685  O   ASP P  40      -0.772 -15.106   1.502  1.00  1.22      PROA
ATOM    686  N   CYS P  41      -1.962 -13.447   1.176  1.00  1.05      PROA
ATOM    687  HN  CYS P  41      -2.872 -13.050   1.111  1.00  0.00      PROA
ATOM    688  CA  CYS P  41      -0.898 -12.478   1.047  1.00  0.98      PROA
ATOM    689  HA  CYS P  41      -0.028 -12.992   0.665  1.00  0.00      PROA
ATOM    690  CB  CYS P  41      -1.289 -11.330   0.104  1.00  1.00      PROA
ATOM    691  HB1 CYS P  41      -0.431 -10.629   0.048  1.00  0.00      PROA
ATOM    692  HB2 CYS P  41      -2.149 -10.795   0.558  1.00  0.00      PROA
ATOM    693  SG  CYS P  41      -1.712 -11.808  -1.479  1.00  1.17      PROA
ATOM    694  HG1 CYS P  41      -2.566 -12.745  -1.093  1.00  0.00      PROA
ATOM    695  C   CYS P  41      -0.434 -11.902   2.361  1.00  0.93      PROA
ATOM    696  O   CYS P  41      -1.197 -11.720   3.279  1.00  0.98      PROA
ATOM    697  N   GLU P  42       0.851 -11.578   2.460  1.00  0.91      PROA
ATOM    698  HN  GLU P  42       1.488 -11.802   1.728  1.00  0.00      PROA
ATOM    699  CA  GLU P  42       1.443 -10.898   3.584  1.00  0.87      PROA
ATOM    700  HA  GLU P  42       0.713 -10.881   4.379  1.00  0.00      PROA
ATOM    701  CB  GLU P  42       2.725 -11.591   4.063  1.00  0.89      PROA
ATOM    702  HB1 GLU P  42       3.228 -10.908   4.778  1.00  0.00      PROA
ATOM    703  HB2 GLU P  42       3.379 -11.734   3.178  1.00  0.00      PROA
ATOM    704  CG  GLU P  42       2.586 -12.823   4.686  1.00  1.08      PROA
ATOM    705  HG1 GLU P  42       2.021 -13.474   3.989  1.00  0.00      PROA
ATOM    706  HG2 GLU P  42       1.985 -12.654   5.603  1.00  0.00      PROA
ATOM    707  CD  GLU P  42       3.756 -13.581   5.097  1.00  1.11      PROA
ATOM    708  OE1 GLU P  42       4.269 -13.863   5.243  1.00  1.61      PROA
ATOM    709  OE2 GLU P  42       4.172 -13.937   5.280  1.00  1.60      PROA
ATOM    710  C   GLU P  42       1.721  -9.466   3.187  1.00  0.82      PROA
ATOM    711  O   GLU P  42       2.399  -9.204   2.214  1.00  0.83      PROA
ATOM    712  N   ILE P  43       1.142  -8.504   3.907  1.00  0.82      PROA
ATOM    713  HN  ILE P  43       0.705  -8.708   4.779  1.00  0.00      PROA
ATOM    714  CA  ILE P  43       1.092  -7.112   3.507  1.00  0.78      PROA
ATOM    715  HA  ILE P  43       1.734  -6.993   2.647  1.00  0.00      PROA
ATOM    716  CB  ILE P  43      -0.330  -6.672   3.164  1.00  0.87      PROA
ATOM    717  HB  ILE P  43      -0.979  -6.805   4.056  1.00  0.00      PROA
ATOM    718  CG2 ILE P  43      -0.365  -5.219   2.735  1.00  0.92      PROA
ATOM    719 HG21 ILE P  43       0.404  -5.032   1.956  1.00  0.00      PROA
ATOM    720 HG22 ILE P  43      -0.154  -4.562   3.606  1.00  0.00      PROA
ATOM    721 HG23 ILE P  43      -1.363  -4.973   2.314  1.00  0.00      PROA
ATOM    722  CG1 ILE P  43      -0.932  -7.560   2.107  1.00  1.02      PROA
ATOM    723 HG11 ILE P  43      -0.975  -8.543   2.602  1.00  0.00      PROA
ATOM    724 HG12 ILE P  43      -0.164  -7.565   1.318  1.00  0.00      PROA
ATOM    725  CD  ILE P  43      -1.922  -7.524   1.509  1.00  1.08      PROA
ATOM    726  HD1 ILE P  43      -1.977  -6.585   0.919  1.00  0.00      PROA
ATOM    727  HD2 ILE P  43      -2.786  -7.556   2.206  1.00  0.00      PROA
ATOM    728  HD3 ILE P  43      -1.973  -8.386   0.810  1.00  0.00      PROA
ATOM    729  C   ILE P  43       1.650  -6.238   4.600  1.00  0.75      PROA
ATOM    730  O   ILE P  43       1.337  -6.415   5.759  1.00  0.83      PROA
ATOM    731  N   ALA P  44       2.484  -5.253   4.240  1.00  0.70      PROA
ATOM    732  HN  ALA P  44       2.887  -5.234   3.329  1.00  0.00      PROA
ATOM    733  CA  ALA P  44       2.872  -4.162   5.094  1.00  0.68      PROA
ATOM    734  HA  ALA P  44       2.271  -4.213   5.990  1.00  0.00      PROA
ATOM    735  CB  ALA P  44       4.351  -4.233   5.451  1.00  0.71      PROA
ATOM    736  HB1 ALA P  44       4.943  -4.547   4.565  1.00  0.00      PROA
ATOM    737  HB2 ALA P  44       4.509  -4.974   6.263  1.00  0.00      PROA
ATOM    738  HB3 ALA P  44       4.709  -3.234   5.781  1.00  0.00      PROA
ATOM    739  C   ALA P  44       2.557  -2.849   4.405  1.00  0.63      PROA
ATOM    740  O   ALA P  44       2.842  -2.651   3.239  1.00  0.66      PROA
ATOM    741  N   LEU P  45       1.925  -1.929   5.123  1.00  0.63      PROA
ATOM    742  HN  LEU P  45       1.723  -2.084   6.086  1.00  0.00      PROA
ATOM    743  CA  LEU P  45       1.478  -0.653   4.608  1.00  0.61      PROA
ATOM    744  HA  LEU P  45       1.916  -0.507   3.632  1.00  0.00      PROA
ATOM    745  CB  LEU P  45      -0.061  -0.653   4.520  1.00  0.69      PROA
ATOM    746  HB1 LEU P  45      -0.441  -0.956   5.517  1.00  0.00      PROA
ATOM    747  HB2 LEU P  45      -0.341  -1.424   3.774  1.00  0.00      PROA
ATOM    748  CG  LEU P  45      -0.778   0.592   4.145  1.00  0.75      PROA
ATOM    749  HG  LEU P  45      -0.538   1.367   4.903  1.00  0.00      PROA
ATOM    750  CD1 LEU P  45      -0.474   1.118   2.876  1.00  0.95      PROA
ATOM    751 HD11 LEU P  45      -0.722   0.377   2.086  1.00  0.00      PROA
ATOM    752 HD12 LEU P  45       0.610   1.354   2.814  1.00  0.00      PROA
ATOM    753 HD13 LEU P  45      -1.068   2.039   2.696  1.00  0.00      PROA
ATOM    754  CD2 LEU P  45      -2.193   0.452   4.165  1.00  0.97      PROA
ATOM    755 HD21 LEU P  45      -2.518  -0.001   5.126  1.00  0.00      PROA
ATOM    756 HD22 LEU P  45      -2.520  -0.208   3.333  1.00  0.00      PROA
ATOM    757 HD23 LEU P  45      -2.673   1.449   4.063  1.00  0.00      PROA
ATOM    758  C   LEU P  45       1.980   0.451   5.510  1.00  0.59      PROA
ATOM    759  O   LEU P  45       1.728   0.460   6.700  1.00  0.66      PROA
ATOM    760  N   ILE P  46       2.729   1.404   4.947  1.00  0.56      PROA
ATOM    761  HN  ILE P  46       2.897   1.402   3.965  1.00  0.00      PROA
ATOM    762  CA  ILE P  46       3.351   2.492   5.659  1.00  0.55      PROA
ATOM    763  HA  ILE P  46       3.057   2.424   6.696  1.00  0.00      PROA
ATOM    764  CB  ILE P  46       4.873   2.423   5.534  1.00  0.59      PROA
ATOM    765  HB  ILE P  46       5.145   2.337   4.460  1.00  0.00      PROA
ATOM    766  CG2 ILE P  46       5.542   3.655   6.118  1.00  0.66      PROA
ATOM    767 HG21 ILE P  46       5.151   3.854   7.139  1.00  0.00      PROA
ATOM    768 HG22 ILE P  46       5.331   4.539   5.479  1.00  0.00      PROA
ATOM    769 HG23 ILE P  46       6.639   3.494   6.183  1.00  0.00      PROA
ATOM    770  CG1 ILE P  46       5.429   1.158   6.168  1.00  0.72      PROA
ATOM    771 HG11 ILE P  46       4.649   0.387   6.020  1.00  0.00      PROA
ATOM    772 HG12 ILE P  46       5.523   1.385   7.247  1.00  0.00      PROA
ATOM    773  CD  ILE P  46       6.454   0.636   5.863  1.00  1.18      PROA
ATOM    774  HD1 ILE P  46       7.301   1.338   6.020  1.00  0.00      PROA
ATOM    775  HD2 ILE P  46       6.427   0.347   4.791  1.00  0.00      PROA
ATOM    776  HD3 ILE P  46       6.620  -0.266   6.490  1.00  0.00      PROA
ATOM    777  C   ILE P  46       2.823   3.789   5.085  1.00  0.52      PROA
ATOM    778  O   ILE P  46       2.926   4.036   3.897  1.00  0.54      PROA
ATOM    779  N   ILE P  47       2.213   4.645   5.911  1.00  0.55      PROA
ATOM    780  HN  ILE P  47       2.106   4.435   6.879  1.00  0.00      PROA
ATOM    781  CA  ILE P  47       1.665   5.921   5.498  1.00  0.54      PROA
ATOM    782  HA  ILE P  47       1.958   6.086   4.472  1.00  0.00      PROA
ATOM    783  CB  ILE P  47       0.137   5.964   5.618  1.00  0.59      PROA
ATOM    784  HB  ILE P  47      -0.155   5.755   6.669  1.00  0.00      PROA
ATOM    785  CG2 ILE P  47      -0.398   7.337   5.207  1.00  0.66      PROA
ATOM    786 HG21 ILE P  47      -0.120   7.556   4.154  1.00  0.00      PROA
ATOM    787 HG22 ILE P  47       0.038   8.123   5.859  1.00  0.00      PROA
ATOM    788 HG23 ILE P  47      -1.506   7.352   5.292  1.00  0.00      PROA
ATOM    789  CG1 ILE P  47      -0.535   4.843   4.817  1.00  0.66      PROA
ATOM    790 HG11 ILE P  47       0.003   3.898   5.037  1.00  0.00      PROA
ATOM    791 HG12 ILE P  47      -0.422   5.080   3.739  1.00  0.00      PROA
ATOM    792  CD  ILE P  47      -1.951   4.623   5.081  1.00  0.82      PROA
ATOM    793  HD1 ILE P  47      -2.530   5.543   4.851  1.00  0.00      PROA
ATOM    794  HD2 ILE P  47      -2.101   4.368   6.152  1.00  0.00      PROA
ATOM    795  HD3 ILE P  47      -2.331   3.797   4.443  1.00  0.00      PROA
ATOM    796  C   ILE P  47       2.278   7.016   6.350  1.00  0.55      PROA
ATOM    797  O   ILE P  47       2.223   6.979   7.562  1.00  0.63      PROA
ATOM    798  N   PHE P  48       2.853   8.042   5.727  1.00  0.54      PROA
ATOM    799  HN  PHE P  48       3.035   8.009   4.748  1.00  0.00      PROA
ATOM    800  CA  PHE P  48       3.257   9.263   6.379  1.00  0.57      PROA
ATOM    801  HA  PHE P  48       3.164   9.109   7.444  1.00  0.00      PROA
ATOM    802  CB  PHE P  48       4.705   9.670   6.034  1.00  0.62      PROA
ATOM    803  HB1 PHE P  48       4.888  10.713   6.369  1.00  0.00      PROA
ATOM    804  HB2 PHE P  48       4.863   9.588   4.937  1.00  0.00      PROA
ATOM    805  CG  PHE P  48       5.714   8.800   6.700  1.00  0.63      PROA
ATOM    806  CD1 PHE P  48       6.401   7.852   6.038  1.00  0.76      PROA
ATOM    807  HD1 PHE P  48       6.155   7.649   5.006  1.00  0.00      PROA
ATOM    808  CE1 PHE P  48       7.415   7.129   6.643  1.00  0.85      PROA
ATOM    809  HE1 PHE P  48       7.941   6.375   6.076  1.00  0.00      PROA
ATOM    810  CZ  PHE P  48       7.756   7.351   7.925  1.00  0.80      PROA
ATOM    811  HZ  PHE P  48       8.546   6.786   8.397  1.00  0.00      PROA
ATOM    812  CD2 PHE P  48       6.069   9.004   7.987  1.00  0.76      PROA
ATOM    813  HD2 PHE P  48       5.539   9.750   8.561  1.00  0.00      PROA
ATOM    814  CE2 PHE P  48       7.085   8.294   8.596  1.00  0.83      PROA
ATOM    815  HE2 PHE P  48       7.340   8.502   9.624  1.00  0.00      PROA
ATOM    816  C   PHE P  48       2.325  10.390   5.985  1.00  0.59      PROA
ATOM    817  O   PHE P  48       2.005  10.573   4.827  1.00  0.62      PROA
ATOM    818  N   ASN P  49       1.852  11.173   6.956  1.00  0.64      PROA
ATOM    819  HN  ASN P  49       2.043  10.986   7.916  1.00  0.00      PROA
ATOM    820  CA  ASN P  49       1.039  12.334   6.700  1.00  0.68      PROA
ATOM    821  HA  ASN P  49       1.430  12.826   5.822  1.00  0.00      PROA
ATOM    822  CB  ASN P  49      -0.445  11.943   6.478  1.00  0.70      PROA
ATOM    823  HB1 ASN P  49      -0.909  11.720   7.462  1.00  0.00      PROA
ATOM    824  HB2 ASN P  49      -0.486  11.034   5.841  1.00  0.00      PROA
ATOM    825  CG  ASN P  49      -1.247  13.029   5.809  1.00  0.77      PROA
ATOM    826  OD1 ASN P  49      -0.747  13.978   5.329  1.00  0.90      PROA
ATOM    827  ND2 ASN P  49      -2.532  12.915   5.796  1.00  0.89      PROA
ATOM    828 HD21 ASN P  49      -3.092  13.619   5.360  1.00  0.00      PROA
ATOM    829 HD22 ASN P  49      -2.968  12.122   6.222  1.00  0.00      PROA
ATOM    830  C   ASN P  49       1.205  13.284   7.865  1.00  0.77      PROA
ATOM    831  O   ASN P  49       1.731  12.907   8.889  1.00  0.82      PROA
ATOM    832  N   HSD P  50       0.793  14.541   7.729  1.00  0.85      PROA
ATOM    833  HN  HSD P  50       0.505  14.878   6.838  1.00  0.00      PROA
ATOM    834  CA  HSD P  50       0.713  15.522   8.785  1.00  0.98      PROA
ATOM    835  HA  HSD P  50       0.344  16.435   8.342  1.00  0.00      PROA
ATOM    836  CB  HSD P  50      -0.189  15.123   9.947  1.00  1.06      PROA
ATOM    837  HB1 HSD P  50      -0.217  15.963  10.672  1.00  0.00      PROA
ATOM    838  HB2 HSD P  50       0.250  14.230  10.439  1.00  0.00      PROA
ATOM    839  ND1 HSD P  50      -2.371  14.680   9.662  1.00  1.73      PROA
ATOM    840  HD1 HSD P  50      -2.496  14.897  10.538  1.00  0.00      PROA
ATOM    841  CG  HSD P  50      -1.561  14.803   9.582  1.00  1.07      PROA
ATOM    842  CE1 HSD P  50      -3.520  14.373   9.291  1.00  1.55      PROA
ATOM    843  HE1 HSD P  50      -4.401  14.380   9.932  1.00  0.00      PROA
ATOM    844  NE2 HSD P  50      -3.507  14.295   8.984  1.00  1.30      PROA
ATOM    845  CD2 HSD P  50      -2.273  14.565   9.168  1.00  1.34      PROA
ATOM    846  HD2 HSD P  50      -1.991  14.368   8.243  1.00  0.00      PROA
ATOM    847  C   HSD P  50       2.042  16.006   9.281  1.00  1.08      PROA
ATOM    848  O   HSD P  50       2.230  16.217  10.430  1.00  1.25      PROA
ATOM    849  N   SER P  51       3.003  16.172   8.410  1.00  1.07      PROA
ATOM    850  HN  SER P  51       2.826  16.035   7.440  1.00  0.00      PROA
ATOM    851  CA  SER P  51       4.356  16.550   8.712  1.00  1.20      PROA
ATOM    852  HA  SER P  51       4.869  16.642   7.767  1.00  0.00      PROA
ATOM    853  CB  SER P  51       4.525  17.821   9.484  1.00  1.50      PROA
ATOM    854  HB1 SER P  51       5.329  17.625  10.220  1.00  0.00      PROA
ATOM    855  HB2 SER P  51       3.564  17.987  10.009  1.00  0.00      PROA
ATOM    856  OG  SER P  51       4.734  18.626   9.119  1.00  1.99      PROA
ATOM    857  HG1 SER P  51       3.958  18.902   8.625  1.00  0.00      PROA
ATOM    858  C   SER P  51       5.156  15.443   9.296  1.00  1.09      PROA
ATOM    859  O   SER P  51       5.833  15.593  10.264  1.00  1.21      PROA
ATOM    860  N   ASN P  52       5.068  14.283   8.700  1.00  0.97      PROA
ATOM    861  HN  ASN P  52       4.433  14.162   7.943  1.00  0.00      PROA
ATOM    862  CA  ASN P  52       5.810  13.111   9.020  1.00  0.94      PROA
ATOM    863  HA  ASN P  52       5.539  12.359   8.294  1.00  0.00      PROA
ATOM    864  CB  ASN P  52       7.322  13.294   9.016  1.00  1.09      PROA
ATOM    865  HB1 ASN P  52       7.797  12.334   9.309  1.00  0.00      PROA
ATOM    866  HB2 ASN P  52       7.588  14.075   9.760  1.00  0.00      PROA
ATOM    867  CG  ASN P  52       7.825  13.667   7.809  1.00  1.31      PROA
ATOM    868  OD1 ASN P  52       7.617  13.356   7.011  1.00  1.73      PROA
ATOM    869  ND2 ASN P  52       8.523  14.341   7.650  1.00  1.70      PROA
ATOM    870 HD21 ASN P  52       8.717  14.649   6.719  1.00  0.00      PROA
ATOM    871 HD22 ASN P  52       9.038  14.718   8.419  1.00  0.00      PROA
ATOM    872  C   ASN P  52       5.344  12.377  10.240  1.00  0.93      PROA
ATOM    873  O   ASN P  52       6.117  11.891  10.981  1.00  1.09      PROA
ATOM    874  N   LYS P  53       4.061  12.247  10.470  1.00  0.88      PROA
ATOM    875  HN  LYS P  53       3.393  12.786   9.964  1.00  0.00      PROA
ATOM    876  CA  LYS P  53       3.501  11.345  11.442  1.00  0.90      PROA
ATOM    877  HA  LYS P  53       4.252  11.176  12.199  1.00  0.00      PROA
ATOM    878  CB  LYS P  53       2.227  11.890  12.089  1.00  1.00      PROA
ATOM    879  HB1 LYS P  53       1.843  11.124  12.795  1.00  0.00      PROA
ATOM    880  HB2 LYS P  53       1.475  12.052  11.289  1.00  0.00      PROA
ATOM    881  CG  LYS P  53       2.391  13.162  12.833  1.00  1.19      PROA
ATOM    882  HG1 LYS P  53       1.369  13.519  13.067  1.00  0.00      PROA
ATOM    883  HG2 LYS P  53       2.874  13.872  12.133  1.00  0.00      PROA
ATOM    884  CD  LYS P  53       3.015  13.225  13.862  1.00  1.58      PROA
ATOM    885  HD1 LYS P  53       4.060  12.988  13.586  1.00  0.00      PROA
ATOM    886  HD2 LYS P  53       2.610  12.417  14.501  1.00  0.00      PROA
ATOM    887  CE  LYS P  53       3.091  14.294  14.650  1.00  1.92      PROA
ATOM    888  HE1 LYS P  53       2.412  13.996  15.455  1.00  0.00      PROA
ATOM    889  HE2 LYS P  53       2.657  15.055  13.994  1.00  0.00      PROA
ATOM    890  NZ  LYS P  53       3.578  14.784  15.087  1.00  2.29      PROA
ATOM    891  HZ1 LYS P  53       4.287  15.217  14.461  1.00  0.00      PROA
ATOM    892  HZ2 LYS P  53       4.058  14.228  15.823  1.00  0.00      PROA
ATOM    893  HZ3 LYS P  53       3.008  15.531  15.533  1.00  0.00      PROA
ATOM    894  C   LYS P  53       3.232  10.009  10.793  1.00  0.81      PROA
ATOM    895  O   LYS P  53       2.824   9.943   9.659  1.00  0.77      PROA
ATOM    896  N   LEU P  54       3.510   8.907  11.492  1.00  0.83      PROA
ATOM    897  HN  LEU P  54       3.736   8.962  12.461  1.00  0.00      PROA
ATOM    898  CA  LEU P  54       3.514   7.573  10.948  1.00  0.76      PROA
ATOM    899  HA  LEU P  54       3.506   7.645   9.871  1.00  0.00      PROA
ATOM    900  CB  LEU P  54       4.765   6.827  11.429  1.00  0.82      PROA
ATOM    901  HB1 LEU P  54       4.785   6.896  12.536  1.00  0.00      PROA
ATOM    902  HB2 LEU P  54       5.646   7.360  11.016  1.00  0.00      PROA
ATOM    903  CG  LEU P  54       4.913   5.349  11.062  1.00  0.81      PROA
ATOM    904  HG  LEU P  54       4.085   4.782  11.538  1.00  0.00      PROA
ATOM    905  CD1 LEU P  54       4.881   5.089   9.580  1.00  0.78      PROA
ATOM    906 HD11 LEU P  54       5.710   5.633   9.079  1.00  0.00      PROA
ATOM    907 HD12 LEU P  54       3.917   5.442   9.155  1.00  0.00      PROA
ATOM    908 HD13 LEU P  54       5.000   4.002   9.384  1.00  0.00      PROA
ATOM    909  CD2 LEU P  54       6.195   4.803  11.632  1.00  0.95      PROA
ATOM    910 HD21 LEU P  54       6.274   5.061  12.710  1.00  0.00      PROA
ATOM    911 HD22 LEU P  54       7.064   5.243  11.098  1.00  0.00      PROA
ATOM    912 HD23 LEU P  54       6.214   3.697  11.529  1.00  0.00      PROA
ATOM    913  C   LEU P  54       2.272   6.798  11.306  1.00  0.73      PROA
ATOM    914  O   LEU P  54       1.930   6.620  12.462  1.00  0.81      PROA
ATOM    915  N   PHE P  55       1.581   6.287  10.285  1.00  0.68      PROA
ATOM    916  HN  PHE P  55       1.857   6.473   9.346  1.00  0.00      PROA
ATOM    917  CA  PHE P  55       0.415   5.450  10.408  1.00  0.69      PROA
ATOM    918  HA  PHE P  55       0.252   5.272  11.460  1.00  0.00      PROA
ATOM    919  CB  PHE P  55      -0.851   6.095   9.779  1.00  0.71      PROA
ATOM    920  HB1 PHE P  55      -1.747   5.504  10.066  1.00  0.00      PROA
ATOM    921  HB2 PHE P  55      -0.744   6.114   8.673  1.00  0.00      PROA
ATOM    922  CG  PHE P  55      -1.084   7.508  10.230  1.00  0.71      PROA
ATOM    923  CD1 PHE P  55      -2.020   7.797  11.204  1.00  0.79      PROA
ATOM    924  HD1 PHE P  55      -2.577   6.992  11.660  1.00  0.00      PROA
ATOM    925  CE1 PHE P  55      -2.256   9.101  11.605  1.00  0.85      PROA
ATOM    926  HE1 PHE P  55      -2.996   9.304  12.365  1.00  0.00      PROA
ATOM    927  CZ  PHE P  55      -1.553  10.139  11.040  1.00  0.83      PROA
ATOM    928  HZ  PHE P  55      -1.720  11.153  11.372  1.00  0.00      PROA
ATOM    929  CD2 PHE P  55      -0.417   8.573   9.633  1.00  0.72      PROA
ATOM    930  HD2 PHE P  55       0.282   8.380   8.833  1.00  0.00      PROA
ATOM    931  CE2 PHE P  55      -0.635   9.877  10.048  1.00  0.79      PROA
ATOM    932  HE2 PHE P  55      -0.085  10.688   9.593  1.00  0.00      PROA
ATOM    933  C   PHE P  55       0.751   4.166   9.665  1.00  0.67      PROA
ATOM    934  O   PHE P  55       1.185   4.193   8.532  1.00  0.68      PROA
ATOM    935  N   GLN P  56       0.605   2.995  10.286  1.00  0.71      PROA
ATOM    936  HN  GLN P  56       0.184   2.919  11.186  1.00  0.00      PROA
ATOM    937  CA  GLN P  56       1.053   1.760   9.684  1.00  0.69      PROA
ATOM    938  HA  GLN P  56       1.021   1.886   8.612  1.00  0.00      PROA
ATOM    939  CB  GLN P  56       2.483   1.388  10.129  1.00  0.72      PROA
ATOM    940  HB1 GLN P  56       3.155   2.202   9.788  1.00  0.00      PROA
ATOM    941  HB2 GLN P  56       2.755   0.449   9.605  1.00  0.00      PROA
ATOM    942  CG  GLN P  56       2.735   1.188  11.500  1.00  0.97      PROA
ATOM    943  HG1 GLN P  56       2.018   0.420  11.856  1.00  0.00      PROA
ATOM    944  HG2 GLN P  56       2.530   2.150  12.014  1.00  0.00      PROA
ATOM    945  CD  GLN P  56       4.071   0.752  11.937  1.00  0.93      PROA
ATOM    946  OE1 GLN P  56       5.008   0.752  11.315  1.00  0.97      PROA
ATOM    947  NE2 GLN P  56       4.171   0.375  13.056  1.00  1.25      PROA
ATOM    948 HE21 GLN P  56       3.413   0.502  13.696  1.00  0.00      PROA
ATOM    949 HE22 GLN P  56       5.013  -0.070  13.360  1.00  0.00      PROA
ATOM    950  C   GLN P  56       0.123   0.597   9.927  1.00  0.72      PROA
ATOM    951  O   GLN P  56      -0.629   0.555  10.880  1.00  0.81      PROA
ATOM    952  N   TYR P  57       0.165  -0.384   9.033  1.00  0.71      PROA
ATOM    953  HN  TYR P  57       0.745  -0.308   8.227  1.00  0.00      PROA
ATOM    954  CA  TYR P  57      -0.584  -1.614   9.115  1.00  0.73      PROA
ATOM    955  HA  TYR P  57      -0.772  -1.817  10.159  1.00  0.00      PROA
ATOM    956  CB  TYR P  57      -1.932  -1.515   8.336  1.00  0.78      PROA
ATOM    957  HB1 TYR P  57      -1.755  -0.967   7.386  1.00  0.00      PROA
ATOM    958  HB2 TYR P  57      -2.667  -0.967   8.963  1.00  0.00      PROA
ATOM    959  CG  TYR P  57      -2.575  -2.829   7.965  1.00  0.82      PROA
ATOM    960  CD1 TYR P  57      -2.343  -3.404   6.721  1.00  0.83      PROA
ATOM    961  HD1 TYR P  57      -1.755  -2.869   5.990  1.00  0.00      PROA
ATOM    962  CE1 TYR P  57      -2.855  -4.654   6.404  1.00  0.89      PROA
ATOM    963  HE1 TYR P  57      -2.653  -5.087   5.436  1.00  0.00      PROA
ATOM    964  CZ  TYR P  57      -3.616  -5.342   7.313  1.00  0.95      PROA
ATOM    965  OH  TYR P  57      -4.073  -6.615   6.995  1.00  1.06      PROA
ATOM    966  HH  TYR P  57      -4.299  -7.062   7.814  1.00  0.00      PROA
ATOM    967  CD2 TYR P  57      -3.370  -3.525   8.859  1.00  0.92      PROA
ATOM    968  HD2 TYR P  57      -3.596  -3.087   9.820  1.00  0.00      PROA
ATOM    969  CE2 TYR P  57      -3.883  -4.779   8.542  1.00  0.98      PROA
ATOM    970  HE2 TYR P  57      -4.490  -5.311   9.259  1.00  0.00      PROA
ATOM    971  C   TYR P  57       0.291  -2.762   8.659  1.00  0.71      PROA
ATOM    972  O   TYR P  57       1.078  -2.628   7.740  1.00  0.69      PROA
ATOM    973  N   ALA P  58       0.152  -3.930   9.275  1.00  0.77      PROA
ATOM    974  HN  ALA P  58      -0.368  -4.018  10.121  1.00  0.00      PROA
ATOM    975  CA  ALA P  58       0.735  -5.140   8.774  1.00  0.79      PROA
ATOM    976  HA  ALA P  58       0.843  -5.036   7.705  1.00  0.00      PROA
ATOM    977  CB  ALA P  58       2.081  -5.413   9.409  1.00  0.87      PROA
ATOM    978  HB1 ALA P  58       1.970  -5.513  10.510  1.00  0.00      PROA
ATOM    979  HB2 ALA P  58       2.776  -4.573   9.198  1.00  0.00      PROA
ATOM    980  HB3 ALA P  58       2.504  -6.359   9.007  1.00  0.00      PROA
ATOM    981  C   ALA P  58      -0.200  -6.291   9.027  1.00  0.84      PROA
ATOM    982  O   ALA P  58      -0.901  -6.329  10.018  1.00  0.92      PROA
ATOM    983  N   SER P  59      -0.246  -7.270   8.121  1.00  0.85      PROA
ATOM    984  HN  SER P  59       0.360  -7.275   7.330  1.00  0.00      PROA
ATOM    985  CA  SER P  59      -1.164  -8.388   8.209  1.00  0.93      PROA
ATOM    986  HA  SER P  59      -2.056  -8.047   8.714  1.00  0.00      PROA
ATOM    987  CB  SER P  59      -1.517  -8.926   6.815  1.00  0.99      PROA
ATOM    988  HB1 SER P  59      -1.983  -8.102   6.235  1.00  0.00      PROA
ATOM    989  HB2 SER P  59      -2.247  -9.753   6.939  1.00  0.00      PROA
ATOM    990  OG  SER P  59      -0.532  -9.388   6.101  1.00  1.02      PROA
ATOM    991  HG1 SER P  59      -0.868 -10.173   5.663  1.00  0.00      PROA
ATOM    992  C   SER P  59      -0.620  -9.522   9.045  1.00  0.95      PROA
ATOM    993  O   SER P  59      -1.311 -10.422   9.413  1.00  1.08      PROA
ATOM    994  N   THR P  60       0.647  -9.470   9.385  1.00  0.93      PROA
ATOM    995  HN  THR P  60       1.197  -8.694   9.093  1.00  0.00      PROA
ATOM    996  CA  THR P  60       1.384 -10.426  10.158  1.00  0.98      PROA
ATOM    997  HA  THR P  60       0.702 -10.847  10.881  1.00  0.00      PROA
ATOM    998  CB  THR P  60       1.989 -11.526   9.339  1.00  1.06      PROA
ATOM    999  HB  THR P  60       1.203 -11.978   8.697  1.00  0.00      PROA
ATOM   1000  OG1 THR P  60       2.539 -12.528  10.125  1.00  1.21      PROA
ATOM   1001  HG1 THR P  60       2.896 -13.177   9.515  1.00  0.00      PROA
ATOM   1002  CG2 THR P  60       3.045 -11.028   8.404  1.00  1.08      PROA
ATOM   1003 HG21 THR P  60       3.943 -10.710   8.976  1.00  0.00      PROA
ATOM   1004 HG22 THR P  60       2.662 -10.156   7.831  1.00  0.00      PROA
ATOM   1005 HG23 THR P  60       3.340 -11.837   7.702  1.00  0.00      PROA
ATOM   1006  C   THR P  60       2.406  -9.616  10.890  1.00  0.94      PROA
ATOM   1007  O   THR P  60       2.364  -8.426  10.814  1.00  0.99      PROA
ATOM   1008  N   ASP P  61       3.317 -10.201  11.651  1.00  0.98      PROA
ATOM   1009  HN  ASP P  61       3.311 -11.190  11.772  1.00  0.00      PROA
ATOM   1010  CA  ASP P  61       4.371  -9.524  12.360  1.00  0.98      PROA
ATOM   1011  HA  ASP P  61       3.918  -8.852  13.073  1.00  0.00      PROA
ATOM   1012  CB  ASP P  61       5.268 -10.540  13.078  1.00  1.07      PROA
ATOM   1013  HB1 ASP P  61       6.110 -10.000  13.562  1.00  0.00      PROA
ATOM   1014  HB2 ASP P  61       5.674 -11.254  12.331  1.00  0.00      PROA
ATOM   1015  CG  ASP P  61       4.541 -11.310  14.120  1.00  1.15      PROA
ATOM   1016  OD1 ASP P  61       4.152 -11.503  14.585  1.00  1.66      PROA
ATOM   1017  OD2 ASP P  61       4.399 -11.753  14.530  1.00  1.57      PROA
ATOM   1018  C   ASP P  61       5.231  -8.642  11.465  1.00  0.92      PROA
ATOM   1019  O   ASP P  61       5.812  -9.090  10.496  1.00  0.91      PROA
ATOM   1020  N   MET P  62       5.329  -7.344  11.784  1.00  0.91      PROA
ATOM   1021  HN  MET P  62       4.939  -6.997  12.632  1.00  0.00      PROA
ATOM   1022  CA  MET P  62       5.985  -6.346  10.966  1.00  0.87      PROA
ATOM   1023  HA  MET P  62       5.585  -6.415   9.965  1.00  0.00      PROA
ATOM   1024  CB  MET P  62       5.743  -4.940  11.546  1.00  0.91      PROA
ATOM   1025  HB1 MET P  62       6.160  -4.922  12.574  1.00  0.00      PROA
ATOM   1026  HB2 MET P  62       4.646  -4.779  11.598  1.00  0.00      PROA
ATOM   1027  CG  MET P  62       6.347  -3.773  10.779  1.00  0.88      PROA
ATOM   1028  HG1 MET P  62       7.444  -3.933  10.725  1.00  0.00      PROA
ATOM   1029  HG2 MET P  62       6.156  -2.848  11.362  1.00  0.00      PROA
ATOM   1030  SD  MET P  62       5.721  -3.551   9.134  1.00  0.94      PROA
ATOM   1031  CE  MET P  62       4.994  -2.354   9.193  1.00  1.27      PROA
ATOM   1032  HE1 MET P  62       5.642  -1.503   9.492  1.00  0.00      PROA
ATOM   1033  HE2 MET P  62       4.174  -2.439   9.937  1.00  0.00      PROA
ATOM   1034  HE3 MET P  62       4.558  -2.120   8.198  1.00  0.00      PROA
ATOM   1035  C   MET P  62       7.456  -6.601  10.742  1.00  0.84      PROA
ATOM   1036  O   MET P  62       7.964  -6.456   9.646  1.00  0.82      PROA
ATOM   1037  N   ASP P  63       8.164  -7.062  11.773  1.00  0.90      PROA
ATOM   1038  HN  ASP P  63       7.753  -7.151  12.676  1.00  0.00      PROA
ATOM   1039  CA  ASP P  63       9.537  -7.463  11.695  1.00  0.95      PROA
ATOM   1040  HA  ASP P  63      10.105  -6.634  11.301  1.00  0.00      PROA
ATOM   1041  CB  ASP P  63      10.052  -7.850  13.044  1.00  1.23      PROA
ATOM   1042  HB1 ASP P  63      11.099  -7.572  12.921  1.00  0.00      PROA
ATOM   1043  HB2 ASP P  63       9.902  -8.929  12.989  1.00  0.00      PROA
ATOM   1044  CG  ASP P  63       9.975  -7.730  14.082  1.00  1.11      PROA
ATOM   1045  OD1 ASP P  63       9.796  -7.678  14.417  1.00  1.72      PROA
ATOM   1046  OD2 ASP P  63      10.118  -7.698  14.629  1.00  1.71      PROA
ATOM   1047  C   ASP P  63       9.801  -8.569  10.701  1.00  0.88      PROA
ATOM   1048  O   ASP P  63      10.750  -8.521   9.951  1.00  0.86      PROA
ATOM   1049  N   LYS P  64       8.927  -9.577  10.642  1.00  0.91      PROA
ATOM   1050  HN  LYS P  64       8.148  -9.619  11.262  1.00  0.00      PROA
ATOM   1051  CA  LYS P  64       9.022 -10.667   9.707  1.00  0.90      PROA
ATOM   1052  HA  LYS P  64      10.036 -11.038   9.730  1.00  0.00      PROA
ATOM   1053  CB  LYS P  64       8.037 -11.787  10.071  1.00  1.02      PROA
ATOM   1054  HB1 LYS P  64       8.044 -12.525   9.242  1.00  0.00      PROA
ATOM   1055  HB2 LYS P  64       7.026 -11.336  10.145  1.00  0.00      PROA
ATOM   1056  CG  LYS P  64       8.274 -12.462  11.226  1.00  1.38      PROA
ATOM   1057  HG1 LYS P  64       7.432 -12.131  11.846  1.00  0.00      PROA
ATOM   1058  HG2 LYS P  64       9.211 -11.999  11.558  1.00  0.00      PROA
ATOM   1059  CD  LYS P  64       8.377 -13.259  11.497  1.00  1.99      PROA
ATOM   1060  HD1 LYS P  64       9.249 -13.535  10.904  1.00  0.00      PROA
ATOM   1061  HD2 LYS P  64       7.460 -13.698  11.103  1.00  0.00      PROA
ATOM   1062  CE  LYS P  64       8.552 -13.998  12.462  1.00  2.50      PROA
ATOM   1063  HE1 LYS P  64       9.634 -14.241  12.506  1.00  0.00      PROA
ATOM   1064  HE2 LYS P  64       7.958 -14.920  12.291  1.00  0.00      PROA
ATOM   1065  NZ  LYS P  64       8.345 -13.736  13.248  1.00  3.10      PROA
ATOM   1066  HZ1 LYS P  64       7.329 -13.516  13.284  1.00  0.00      PROA
ATOM   1067  HZ2 LYS P  64       8.893 -12.884  13.485  1.00  0.00      PROA
ATOM   1068  HZ3 LYS P  64       8.562 -14.488  13.933  1.00  0.00      PROA
ATOM   1069  C   LYS P  64       8.857 -10.258   8.262  1.00  0.82      PROA
ATOM   1070  O   LYS P  64       9.597 -10.703   7.402  1.00  0.82      PROA
ATOM   1071  N   VAL P  65       7.908  -9.358   7.959  1.00  0.79      PROA
ATOM   1072  HN  VAL P  65       7.273  -9.020   8.649  1.00  0.00      PROA
ATOM   1073  CA  VAL P  65       7.729  -8.812   6.629  1.00  0.75      PROA
ATOM   1074  HA  VAL P  65       7.726  -9.637   5.933  1.00  0.00      PROA
ATOM   1075  CB  VAL P  65       6.437  -8.027   6.508  1.00  0.83      PROA
ATOM   1076  HB  VAL P  65       6.399  -7.335   7.373  1.00  0.00      PROA
ATOM   1077  CG1 VAL P  65       6.226  -7.370   5.527  1.00  1.27      PROA
ATOM   1078 HG11 VAL P  65       6.044  -8.034   4.655  1.00  0.00      PROA
ATOM   1079 HG12 VAL P  65       7.105  -6.727   5.306  1.00  0.00      PROA
ATOM   1080 HG13 VAL P  65       5.328  -6.735   5.683  1.00  0.00      PROA
ATOM   1081  CG2 VAL P  65       5.413  -8.648   6.546  1.00  1.17      PROA
ATOM   1082 HG21 VAL P  65       5.412  -9.329   7.424  1.00  0.00      PROA
ATOM   1083 HG22 VAL P  65       5.306  -9.258   5.623  1.00  0.00      PROA
ATOM   1084 HG23 VAL P  65       4.552  -7.952   6.636  1.00  0.00      PROA
ATOM   1085  C   VAL P  65       8.915  -7.984   6.176  1.00  0.69      PROA
ATOM   1086  O   VAL P  65       9.390  -8.110   5.057  1.00  0.69      PROA
ATOM   1087  N   LEU P  66       9.472  -7.147   7.060  1.00  0.70      PROA
ATOM   1088  HN  LEU P  66       9.092  -7.026   7.973  1.00  0.00      PROA
ATOM   1089  CA  LEU P  66      10.648  -6.364   6.769  1.00  0.69      PROA
ATOM   1090  HA  LEU P  66      10.528  -5.941   5.783  1.00  0.00      PROA
ATOM   1091  CB  LEU P  66      10.847  -5.248   7.801  1.00  0.78      PROA
ATOM   1092  HB1 LEU P  66      11.853  -4.813   7.630  1.00  0.00      PROA
ATOM   1093  HB2 LEU P  66      10.821  -5.717   8.806  1.00  0.00      PROA
ATOM   1094  CG  LEU P  66       9.903  -4.160   7.808  1.00  0.89      PROA
ATOM   1095  HG  LEU P  66       8.893  -4.587   7.978  1.00  0.00      PROA
ATOM   1096  CD1 LEU P  66      10.108  -3.195   8.736  1.00  1.14      PROA
ATOM   1097 HD11 LEU P  66      11.015  -2.606   8.481  1.00  0.00      PROA
ATOM   1098 HD12 LEU P  66      10.254  -3.657   9.736  1.00  0.00      PROA
ATOM   1099 HD13 LEU P  66       9.236  -2.507   8.766  1.00  0.00      PROA
ATOM   1100  CD2 LEU P  66       9.760  -3.423   6.700  1.00  1.20      PROA
ATOM   1101 HD21 LEU P  66       9.431  -4.064   5.855  1.00  0.00      PROA
ATOM   1102 HD22 LEU P  66      10.730  -2.952   6.431  1.00  0.00      PROA
ATOM   1103 HD23 LEU P  66       8.995  -2.635   6.866  1.00  0.00      PROA
ATOM   1104  C   LEU P  66      11.910  -7.195   6.637  1.00  0.69      PROA
ATOM   1105  O   LEU P  66      12.755  -6.916   5.804  1.00  0.72      PROA
ATOM   1106  N   LEU P  67      12.063  -8.274   7.416  1.00  0.72      PROA
ATOM   1107  HN  LEU P  67      11.437  -8.456   8.170  1.00  0.00      PROA
ATOM   1108  CA  LEU P  67      13.115  -9.250   7.247  1.00  0.76      PROA
ATOM   1109  HA  LEU P  67      14.057  -8.723   7.212  1.00  0.00      PROA
ATOM   1110  CB  LEU P  67      13.112 -10.259   8.405  1.00  0.86      PROA
ATOM   1111  HB1 LEU P  67      12.577 -11.142   8.009  1.00  0.00      PROA
ATOM   1112  HB2 LEU P  67      12.505  -9.780   9.196  1.00  0.00      PROA
ATOM   1113  CG  LEU P  67      14.016 -10.686   8.950  1.00  1.34      PROA
ATOM   1114  HG  LEU P  67      14.703 -10.323   8.224  1.00  0.00      PROA
ATOM   1115  CD1 LEU P  67      14.556 -10.872   9.431  1.00  1.99      PROA
ATOM   1116 HD11 LEU P  67      14.115 -11.336  10.339  1.00  0.00      PROA
ATOM   1117 HD12 LEU P  67      15.121  -9.965   9.735  1.00  0.00      PROA
ATOM   1118 HD13 LEU P  67      15.247 -11.603   8.959  1.00  0.00      PROA
ATOM   1119  CD2 LEU P  67      14.588 -11.061   9.439  1.00  1.82      PROA
ATOM   1120 HD21 LEU P  67      14.441 -12.162   9.423  1.00  0.00      PROA
ATOM   1121 HD22 LEU P  67      14.483 -10.704  10.486  1.00  0.00      PROA
ATOM   1122 HD23 LEU P  67      15.610 -10.834   9.067  1.00  0.00      PROA
ATOM   1123  C   LEU P  67      13.065  -9.966   5.915  1.00  0.73      PROA
ATOM   1124  O   LEU P  67      14.068 -10.106   5.237  1.00  0.78      PROA
ATOM   1125  N   LYS P  68      11.876 -10.370   5.460  1.00  0.72      PROA
ATOM   1126  HN  LYS P  68      11.057 -10.316   6.025  1.00  0.00      PROA
ATOM   1127  CA  LYS P  68      11.682 -10.910   4.134  1.00  0.74      PROA
ATOM   1128  HA  LYS P  68      12.428 -11.675   3.976  1.00  0.00      PROA
ATOM   1129  CB  LYS P  68      10.277 -11.502   3.969  1.00  0.84      PROA
ATOM   1130  HB1 LYS P  68      10.031 -11.392   2.895  1.00  0.00      PROA
ATOM   1131  HB2 LYS P  68       9.608 -10.854   4.568  1.00  0.00      PROA
ATOM   1132  CG  LYS P  68       9.985 -12.603   4.249  1.00  1.16      PROA
ATOM   1133  HG1 LYS P  68      10.214 -12.671   5.326  1.00  0.00      PROA
ATOM   1134  HG2 LYS P  68      10.697 -13.219   3.673  1.00  0.00      PROA
ATOM   1135  CD  LYS P  68       8.815 -13.262   4.126  1.00  1.42      PROA
ATOM   1136  HD1 LYS P  68       8.769 -13.205   3.052  1.00  0.00      PROA
ATOM   1137  HD2 LYS P  68       8.218 -12.524   4.633  1.00  0.00      PROA
ATOM   1138  CE  LYS P  68       8.243 -13.909   4.206  1.00  1.74      PROA
ATOM   1139  HE1 LYS P  68       8.237 -13.903   5.279  1.00  0.00      PROA
ATOM   1140  HE2 LYS P  68       8.867 -14.649   3.742  1.00  0.00      PROA
ATOM   1141  NZ  LYS P  68       7.221 -14.647   4.146  1.00  2.01      PROA
ATOM   1142  HZ1 LYS P  68       7.001 -14.855   3.151  1.00  0.00      PROA
ATOM   1143  HZ2 LYS P  68       6.414 -14.159   4.585  1.00  0.00      PROA
ATOM   1144  HZ3 LYS P  68       7.405 -15.536   4.653  1.00  0.00      PROA
ATOM   1145  C   LYS P  68      12.001  -9.937   3.021  1.00  0.70      PROA
ATOM   1146  O   LYS P  68      12.610 -10.291   2.035  1.00  0.78      PROA
ATOM   1147  N   TYR P  69      11.639  -8.661   3.184  1.00  0.65      PROA
ATOM   1148  HN  TYR P  69      11.093  -8.382   3.969  1.00  0.00      PROA
ATOM   1149  CA  TYR P  69      11.987  -7.593   2.276  1.00  0.66      PROA
ATOM   1150  HA  TYR P  69      11.700  -7.886   1.277  1.00  0.00      PROA
ATOM   1151  CB  TYR P  69      11.246  -6.308   2.701  1.00  0.67      PROA
ATOM   1152  HB1 TYR P  69      11.660  -5.943   3.665  1.00  0.00      PROA
ATOM   1153  HB2 TYR P  69      10.162  -6.524   2.809  1.00  0.00      PROA
ATOM   1154  CG  TYR P  69      11.387  -5.202   1.704  1.00  0.63      PROA
ATOM   1155  CD1 TYR P  69      12.370  -4.251   1.814  1.00  0.71      PROA
ATOM   1156  HD1 TYR P  69      13.056  -4.291   2.647  1.00  0.00      PROA
ATOM   1157  CE1 TYR P  69      12.498  -3.238   0.872  1.00  0.75      PROA
ATOM   1158  HE1 TYR P  69      13.290  -2.510   0.969  1.00  0.00      PROA
ATOM   1159  CZ  TYR P  69      11.626  -3.158  -0.177  1.00  0.69      PROA
ATOM   1160  OH  TYR P  69      11.756  -2.164  -1.133  1.00  0.80      PROA
ATOM   1161  HH  TYR P  69      11.055  -2.279  -1.778  1.00  0.00      PROA
ATOM   1162  CD2 TYR P  69      10.507  -5.093   0.657  1.00  0.67      PROA
ATOM   1163  HD2 TYR P  69       9.708  -5.813   0.560  1.00  0.00      PROA
ATOM   1164  CE2 TYR P  69      10.623  -4.076  -0.280  1.00  0.69      PROA
ATOM   1165  HE2 TYR P  69       9.916  -4.011  -1.094  1.00  0.00      PROA
ATOM   1166  C   TYR P  69      13.485  -7.369   2.176  1.00  0.69      PROA
ATOM   1167  O   TYR P  69      14.018  -7.110   1.120  1.00  0.78      PROA
ATOM   1168  N   THR P  70      14.203  -7.494   3.287  1.00  0.72      PROA
ATOM   1169  HN  THR P  70      13.762  -7.684   4.160  1.00  0.00      PROA
ATOM   1170  CA  THR P  70      15.641  -7.373   3.350  1.00  0.83      PROA
ATOM   1171  HA  THR P  70      15.914  -6.492   2.789  1.00  0.00      PROA
ATOM   1172  CB  THR P  70      16.171  -7.263   4.753  1.00  0.92      PROA
ATOM   1173  HB  THR P  70      16.430  -8.296   5.056  1.00  0.00      PROA
ATOM   1174  OG1 THR P  70      15.675  -6.883   5.545  1.00  1.34      PROA
ATOM   1175  HG1 THR P  70      14.745  -7.056   5.383  1.00  0.00      PROA
ATOM   1176  CG2 THR P  70      17.009  -6.674   5.032  1.00  1.42      PROA
ATOM   1177 HG21 THR P  70      16.759  -5.594   4.957  1.00  0.00      PROA
ATOM   1178 HG22 THR P  70      17.864  -6.888   4.355  1.00  0.00      PROA
ATOM   1179 HG23 THR P  70      17.297  -6.899   6.081  1.00  0.00      PROA
ATOM   1180  C   THR P  70      16.373  -8.480   2.644  1.00  0.85      PROA
ATOM   1181  O   THR P  70      17.398  -8.276   2.050  1.00  0.94      PROA
ATOM   1182  N   GLU P  71      15.841  -9.693   2.661  1.00  0.87      PROA
ATOM   1183  HN  GLU P  71      14.995  -9.874   3.156  1.00  0.00      PROA
ATOM   1184  CA  GLU P  71      16.405 -10.830   1.994  1.00  0.95      PROA
ATOM   1185  HA  GLU P  71      17.476 -10.802   2.128  1.00  0.00      PROA
ATOM   1186  CB  GLU P  71      15.837 -12.104   2.566  1.00  1.11      PROA
ATOM   1187  HB1 GLU P  71      15.968 -12.878   1.785  1.00  0.00      PROA
ATOM   1188  HB2 GLU P  71      14.756 -11.918   2.719  1.00  0.00      PROA
ATOM   1189  CG  GLU P  71      16.235 -12.581   3.572  1.00  1.50      PROA
ATOM   1190  HG1 GLU P  71      15.361 -12.480   4.229  1.00  0.00      PROA
ATOM   1191  HG2 GLU P  71      17.026 -11.874   3.857  1.00  0.00      PROA
ATOM   1192  CD  GLU P  71      16.681 -13.579   3.944  1.00  1.81      PROA
ATOM   1193  OE1 GLU P  71      16.874 -14.024   4.024  1.00  2.30      PROA
ATOM   1194  OE2 GLU P  71      16.853 -13.939   4.169  1.00  2.36      PROA
ATOM   1195  C   GLU P  71      16.262 -10.843   0.502  1.00  0.94      PROA
ATOM   1196  O   GLU P  71      17.094 -11.337  -0.190  1.00  1.07      PROA
ATOM   1197  N   TYR P  72      15.211 -10.290  -0.036  1.00  0.93      PROA
ATOM   1198  HN  TYR P  72      14.510  -9.863   0.529  1.00  0.00      PROA
ATOM   1199  CA  TYR P  72      14.966 -10.241  -1.441  1.00  1.01      PROA
ATOM   1200  HA  TYR P  72      15.487 -11.071  -1.895  1.00  0.00      PROA
ATOM   1201  CB  TYR P  72      13.504 -10.320  -1.754  1.00  1.20      PROA
ATOM   1202  HB1 TYR P  72      13.341 -10.058  -2.821  1.00  0.00      PROA
ATOM   1203  HB2 TYR P  72      12.949  -9.616  -1.099  1.00  0.00      PROA
ATOM   1204  CG  TYR P  72      12.968 -11.582  -1.552  1.00  1.34      PROA
ATOM   1205  CD1 TYR P  72      12.728 -12.189  -1.465  1.00  1.90      PROA
ATOM   1206  HD1 TYR P  72      13.487 -12.567  -1.881  1.00  0.00      PROA
ATOM   1207  CE1 TYR P  72      12.225 -13.352  -1.276  1.00  2.21      PROA
ATOM   1208  HE1 TYR P  72      13.080 -13.752  -1.333  1.00  0.00      PROA
ATOM   1209  CZ  TYR P  72      11.950 -13.922  -1.180  1.00  2.10      PROA
ATOM   1210  OH  TYR P  72      11.442 -15.085  -1.000  1.00  2.58      PROA
ATOM   1211  HH  TYR P  72      12.162 -15.707  -0.874  1.00  0.00      PROA
ATOM   1212  CD2 TYR P  72      12.675 -12.166  -1.466  1.00  1.94      PROA
ATOM   1213  HD2 TYR P  72      11.836 -11.820  -1.753  1.00  0.00      PROA
ATOM   1214  CE2 TYR P  72      12.175 -13.330  -1.275  1.00  2.25      PROA
ATOM   1215  HE2 TYR P  72      11.299 -12.973  -1.258  1.00  0.00      PROA
ATOM   1216  C   TYR P  72      15.534  -9.051  -2.059  1.00  1.09      PROA
ATOM   1217  O   TYR P  72      15.277  -8.029  -1.701  1.00  1.33      PROA
ATOM   1218  N   ASN P  73      16.338  -9.154  -3.036  1.00  1.16      PROA
ATOM   1219  HN  ASN P  73      16.557 -10.050  -3.411  1.00  0.00      PROA
ATOM   1220  CA  ASN P  73      16.987  -8.085  -3.680  1.00  1.35      PROA
ATOM   1221  HA  ASN P  73      17.076  -7.272  -2.975  1.00  0.00      PROA
ATOM   1222  CB  ASN P  73      18.246  -8.483  -4.124  1.00  1.77      PROA
ATOM   1223  HB1 ASN P  73      18.580  -7.713  -4.848  1.00  0.00      PROA
ATOM   1224  HB2 ASN P  73      18.101  -9.448  -4.649  1.00  0.00      PROA
ATOM   1225  CG  ASN P  73      19.003  -8.621  -3.510  1.00  2.33      PROA
ATOM   1226  OD1 ASN P  73      19.353  -8.825  -3.374  1.00  2.79      PROA
ATOM   1227  ND2 ASN P  73      19.278  -8.519  -3.135  1.00  3.01      PROA
ATOM   1228 HD21 ASN P  73      19.069  -8.913  -2.240  1.00  0.00      PROA
ATOM   1229 HD22 ASN P  73      20.065  -7.911  -3.243  1.00  0.00      PROA
ATOM   1230  C   ASN P  73      16.303  -7.468  -4.797  1.00  1.20      PROA
ATOM   1231  O   ASN P  73      16.497  -6.381  -5.057  1.00  1.36      PROA
ATOM   1232  N   GLU P  74      15.461  -8.139  -5.460  1.00  1.13      PROA
ATOM   1233  HN  GLU P  74      15.264  -9.085  -5.219  1.00  0.00      PROA
ATOM   1234  CA  GLU P  74      14.749  -7.662  -6.544  1.00  1.19      PROA
ATOM   1235  HA  GLU P  74      14.919  -6.598  -6.613  1.00  0.00      PROA
ATOM   1236  CB  GLU P  74      15.166  -8.313  -7.757  1.00  1.56      PROA
ATOM   1237  HB1 GLU P  74      14.363  -8.116  -8.493  1.00  0.00      PROA
ATOM   1238  HB2 GLU P  74      15.193  -9.394  -7.521  1.00  0.00      PROA
ATOM   1239  CG  GLU P  74      16.117  -8.099  -8.288  1.00  2.01      PROA
ATOM   1240  HG1 GLU P  74      16.913  -8.344  -7.560  1.00  0.00      PROA
ATOM   1241  HG2 GLU P  74      16.101  -7.009  -8.476  1.00  0.00      PROA
ATOM   1242  CD  GLU P  74      16.526  -8.611  -9.397  1.00  2.45      PROA
ATOM   1243  OE1 GLU P  74      16.718  -8.805  -9.829  1.00  2.93      PROA
ATOM   1244  OE2 GLU P  74      16.670  -8.819  -9.860  1.00  2.87      PROA
ATOM   1245  C   GLU P  74      13.279  -7.854  -6.410  1.00  1.04      PROA
ATOM   1246  O   GLU P  74      12.851  -8.956  -6.300  1.00  1.11      PROA
ATOM   1247  N   PRO P  75      12.454  -6.859  -6.404  1.00  0.97      PROA
ATOM   1248  CD  PRO P  75      12.838  -5.521  -6.181  1.00  1.08      PROA
ATOM   1249  HD1 PRO P  75      13.432  -5.149  -7.042  1.00  0.00      PROA
ATOM   1250  HD2 PRO P  75      13.437  -5.450  -5.249  1.00  0.00      PROA
ATOM   1251  CA  PRO P  75      11.046  -6.986  -6.612  1.00  0.93      PROA
ATOM   1252  HA  PRO P  75      10.613  -7.627  -5.861  1.00  0.00      PROA
ATOM   1253  CB  PRO P  75      10.557  -5.567  -6.581  1.00  1.02      PROA
ATOM   1254  HB1 PRO P  75       9.650  -5.485  -5.944  1.00  0.00      PROA
ATOM   1255  HB2 PRO P  75      10.307  -5.222  -7.607  1.00  0.00      PROA
ATOM   1256  CG  PRO P  75      11.579  -4.809  -6.058  1.00  1.18      PROA
ATOM   1257  HG1 PRO P  75      11.643  -3.845  -6.606  1.00  0.00      PROA
ATOM   1258  HG2 PRO P  75      11.375  -4.600  -4.986  1.00  0.00      PROA
ATOM   1259  C   PRO P  75      10.635  -7.698  -7.876  1.00  0.96      PROA
ATOM   1260  O   PRO P  75      11.251  -7.521  -8.891  1.00  1.07      PROA
ATOM   1261  N   HSD P  76       9.573  -8.488  -7.849  1.00  0.95      PROA
ATOM   1262  HN  HSD P  76       9.134  -8.731  -6.988  1.00  0.00      PROA
ATOM   1263  CA  HSD P  76       8.965  -9.057  -9.028  1.00  1.01      PROA
ATOM   1264  HA  HSD P  76       9.755  -9.381  -9.688  1.00  0.00      PROA
ATOM   1265  CB  HSD P  76       8.067 -10.236  -8.656  1.00  1.06      PROA
ATOM   1266  HB1 HSD P  76       7.203  -9.839  -8.083  1.00  0.00      PROA
ATOM   1267  HB2 HSD P  76       8.653 -10.920  -8.008  1.00  0.00      PROA
ATOM   1268  ND1 HSD P  76       8.051 -11.705 -10.431  1.00  1.48      PROA
ATOM   1269  HD1 HSD P  76       9.039 -11.829 -10.404  1.00  0.00      PROA
ATOM   1270  CG  HSD P  76       7.547 -11.008  -9.730  1.00  1.13      PROA
ATOM   1271  CE1 HSD P  76       7.321 -12.319 -11.247  1.00  1.61      PROA
ATOM   1272  HE1 HSD P  76       7.699 -13.028 -11.983  1.00  0.00      PROA
ATOM   1273  NE2 HSD P  76       6.380 -12.062 -11.116  1.00  1.57      PROA
ATOM   1274  CD2 HSD P  76       6.519 -11.240 -10.157  1.00  1.42      PROA
ATOM   1275  HD2 HSD P  76       5.598 -10.803  -9.805  1.00  0.00      PROA
ATOM   1276  C   HSD P  76       8.174  -8.026  -9.788  1.00  1.00      PROA
ATOM   1277  O   HSD P  76       8.133  -8.038 -10.985  1.00  1.14      PROA
ATOM   1278  N   GLU P  77       7.564  -7.080  -9.089  1.00  0.91      PROA
ATOM   1279  HN  GLU P  77       7.528  -7.121  -8.094  1.00  0.00      PROA
ATOM   1280  CA  GLU P  77       6.917  -5.942  -9.670  1.00  0.91      PROA
ATOM   1281  HA  GLU P  77       7.418  -5.714 -10.599  1.00  0.00      PROA
ATOM   1282  CB  GLU P  77       5.444  -6.214  -9.923  1.00  1.02      PROA
ATOM   1283  HB1 GLU P  77       5.034  -6.604  -8.970  1.00  0.00      PROA
ATOM   1284  HB2 GLU P  77       5.405  -7.011 -10.692  1.00  0.00      PROA
ATOM   1285  CG  GLU P  77       4.595  -5.258 -10.332  1.00  1.21      PROA
ATOM   1286  HG1 GLU P  77       5.055  -4.763 -11.212  1.00  0.00      PROA
ATOM   1287  HG2 GLU P  77       4.501  -4.525  -9.505  1.00  0.00      PROA
ATOM   1288  CD  GLU P  77       3.230  -5.635 -10.722  1.00  1.31      PROA
ATOM   1289  OE1 GLU P  77       2.591  -5.760 -10.769  1.00  1.68      PROA
ATOM   1290  OE2 GLU P  77       2.776  -5.811 -10.997  1.00  1.84      PROA
ATOM   1291  C   GLU P  77       7.098  -4.733  -8.795  1.00  0.82      PROA
ATOM   1292  O   GLU P  77       6.936  -4.795  -7.600  1.00  0.82      PROA
ATOM   1293  N   SER P  78       7.443  -3.590  -9.371  1.00  0.82      PROA
ATOM   1294  HN  SER P  78       7.640  -3.547 -10.347  1.00  0.00      PROA
ATOM   1295  CA  SER P  78       7.564  -2.337  -8.672  1.00  0.77      PROA
ATOM   1296  HA  SER P  78       7.158  -2.474  -7.681  1.00  0.00      PROA
ATOM   1297  CB  SER P  78       9.017  -1.870  -8.582  1.00  0.82      PROA
ATOM   1298  HB1 SER P  78       9.356  -1.581  -9.599  1.00  0.00      PROA
ATOM   1299  HB2 SER P  78       9.635  -2.715  -8.211  1.00  0.00      PROA
ATOM   1300  OG  SER P  78       9.225  -0.885  -7.819  1.00  1.01      PROA
ATOM   1301  HG1 SER P  78       8.973  -0.105  -8.319  1.00  0.00      PROA
ATOM   1302  C   SER P  78       6.747  -1.319  -9.407  1.00  0.78      PROA
ATOM   1303  O   SER P  78       6.850  -1.196 -10.597  1.00  0.90      PROA
ATOM   1304  N   ARG P  79       5.872  -0.584  -8.737  1.00  0.76      PROA
ATOM   1305  HN  ARG P  79       5.783  -0.664  -7.748  1.00  0.00      PROA
ATOM   1306  CA  ARG P  79       4.989   0.375  -9.354  1.00  0.77      PROA
ATOM   1307  HA  ARG P  79       5.253   0.443 -10.399  1.00  0.00      PROA
ATOM   1308  CB  ARG P  79       3.512  -0.039  -9.207  1.00  0.83      PROA
ATOM   1309  HB1 ARG P  79       2.890   0.747  -9.683  1.00  0.00      PROA
ATOM   1310  HB2 ARG P  79       3.276  -0.079  -8.123  1.00  0.00      PROA
ATOM   1311  CG  ARG P  79       3.119  -1.385  -9.822  1.00  0.88      PROA
ATOM   1312  HG1 ARG P  79       2.145  -1.677  -9.379  1.00  0.00      PROA
ATOM   1313  HG2 ARG P  79       3.891  -2.122  -9.520  1.00  0.00      PROA
ATOM   1314  CD  ARG P  79       2.977  -1.475 -11.289  1.00  0.94      PROA
ATOM   1315  HD1 ARG P  79       2.469  -0.563 -11.668  1.00  0.00      PROA
ATOM   1316  HD2 ARG P  79       2.384  -2.378 -11.549  1.00  0.00      PROA
ATOM   1317  NE  ARG P  79       4.139  -1.570 -11.914  1.00  1.20      PROA
ATOM   1318  HE  ARG P  79       4.951  -1.485 -11.341  1.00  0.00      PROA
ATOM   1319  CZ  ARG P  79       4.345  -1.752 -13.127  1.00  1.43      PROA
ATOM   1320  NH1 ARG P  79       3.553  -1.871 -13.935  1.00  1.50      PROA
ATOM   1321 HH11 ARG P  79       3.818  -1.864 -14.899  1.00  0.00      PROA
ATOM   1322 HH12 ARG P  79       2.592  -1.983 -13.681  1.00  0.00      PROA
ATOM   1323  NH2 ARG P  79       5.398  -1.811 -13.545  1.00  1.89      PROA
ATOM   1324 HH21 ARG P  79       5.545  -2.105 -14.489  1.00  0.00      PROA
ATOM   1325 HH22 ARG P  79       6.179  -1.569 -12.969  1.00  0.00      PROA
ATOM   1326  C   ARG P  79       5.173   1.766  -8.778  1.00  0.75      PROA
ATOM   1327  O   ARG P  79       5.317   1.964  -7.595  1.00  0.76      PROA
ATOM   1328  N   THR P  80       5.164   2.760  -9.645  1.00  0.81      PROA
ATOM   1329  HN  THR P  80       5.149   2.561 -10.620  1.00  0.00      PROA
ATOM   1330  CA  THR P  80       5.174   4.179  -9.343  1.00  0.80      PROA
ATOM   1331  HA  THR P  80       5.352   4.283  -8.283  1.00  0.00      PROA
ATOM   1332  CB  THR P  80       6.232   4.940 -10.118  1.00  0.88      PROA
ATOM   1333  HB  THR P  80       6.205   6.008  -9.813  1.00  0.00      PROA
ATOM   1334  OG1 THR P  80       6.052   4.880 -11.506  1.00  0.93      PROA
ATOM   1335  HG1 THR P  80       6.251   3.976 -11.760  1.00  0.00      PROA
ATOM   1336  CG2 THR P  80       7.605   4.376  -9.816  1.00  0.95      PROA
ATOM   1337 HG21 THR P  80       7.710   3.366 -10.266  1.00  0.00      PROA
ATOM   1338 HG22 THR P  80       7.746   4.292  -8.717  1.00  0.00      PROA
ATOM   1339 HG23 THR P  80       8.388   5.038 -10.244  1.00  0.00      PROA
ATOM   1340  C   THR P  80       3.812   4.753  -9.665  1.00  0.79      PROA
ATOM   1341  O   THR P  80       2.973   4.085 -10.233  1.00  0.83      PROA
ATOM   1342  N   ASN P  81       3.545   6.028  -9.323  1.00  0.80      PROA
ATOM   1343  HN  ASN P  81       4.192   6.562  -8.785  1.00  0.00      PROA
ATOM   1344  CA  ASN P  81       2.326   6.728  -9.693  1.00  0.82      PROA
ATOM   1345  HA  ASN P  81       1.494   6.181  -9.275  1.00  0.00      PROA
ATOM   1346  CB  ASN P  81       2.311   8.183  -9.178  1.00  0.86      PROA
ATOM   1347  HB1 ASN P  81       1.441   8.717  -9.616  1.00  0.00      PROA
ATOM   1348  HB2 ASN P  81       3.247   8.692  -9.493  1.00  0.00      PROA
ATOM   1349  CG  ASN P  81       2.211   8.242  -7.691  1.00  0.86      PROA
ATOM   1350  OD1 ASN P  81       1.919   7.299  -7.006  1.00  0.85      PROA
ATOM   1351  ND2 ASN P  81       2.442   9.401  -7.163  1.00  1.04      PROA
ATOM   1352 HD21 ASN P  81       2.393   9.517  -6.171  1.00  0.00      PROA
ATOM   1353 HD22 ASN P  81       2.669  10.180  -7.747  1.00  0.00      PROA
ATOM   1354  C   ASN P  81       2.100   6.767 -11.195  1.00  0.86      PROA
ATOM   1355  O   ASN P  81       1.007   6.540 -11.676  1.00  0.89      PROA
ATOM   1356  N   ALA P  82       3.160   7.007 -11.974  1.00  0.90      PROA
ATOM   1357  HN  ALA P  82       4.051   7.208 -11.576  1.00  0.00      PROA
ATOM   1358  CA  ALA P  82       3.127   7.001 -13.412  1.00  0.96      PROA
ATOM   1359  HA  ALA P  82       2.382   7.711 -13.739  1.00  0.00      PROA
ATOM   1360  CB  ALA P  82       4.501   7.380 -13.948  1.00  1.04      PROA
ATOM   1361  HB1 ALA P  82       5.262   6.652 -13.596  1.00  0.00      PROA
ATOM   1362  HB2 ALA P  82       4.783   8.391 -13.585  1.00  0.00      PROA
ATOM   1363  HB3 ALA P  82       4.489   7.372 -15.059  1.00  0.00      PROA
ATOM   1364  C   ALA P  82       2.701   5.678 -14.016  1.00  0.96      PROA
ATOM   1365  O   ALA P  82       1.943   5.642 -14.964  1.00  1.01      PROA
ATOM   1366  N   ASP P  83       3.146   4.551 -13.439  1.00  0.93      PROA
ATOM   1367  HN  ASP P  83       3.806   4.585 -12.694  1.00  0.00      PROA
ATOM   1368  CA  ASP P  83       2.732   3.222 -13.821  1.00  0.95      PROA
ATOM   1369  HA  ASP P  83       2.885   3.118 -14.885  1.00  0.00      PROA
ATOM   1370  CB  ASP P  83       3.539   2.156 -13.060  1.00  0.95      PROA
ATOM   1371  HB1 ASP P  83       3.221   1.145 -13.393  1.00  0.00      PROA
ATOM   1372  HB2 ASP P  83       3.349   2.257 -11.970  1.00  0.00      PROA
ATOM   1373  CG  ASP P  83       5.003   2.313 -13.314  1.00  0.97      PROA
ATOM   1374  OD1 ASP P  83       5.489   2.380 -13.986  1.00  1.37      PROA
ATOM   1375  OD2 ASP P  83       5.689   2.326 -12.843  1.00  1.36      PROA
ATOM   1376  C   ASP P  83       1.251   2.971 -13.600  1.00  0.96      PROA
ATOM   1377  O   ASP P  83       0.583   2.378 -14.426  1.00  1.04      PROA
ATOM   1378  N   ILE P  84       0.688   3.447 -12.475  1.00  0.91      PROA
ATOM   1379  HN  ILE P  84       1.238   3.876 -11.764  1.00  0.00      PROA
ATOM   1380  CA  ILE P  84      -0.735   3.381 -12.201  1.00  0.92      PROA
ATOM   1381  HA  ILE P  84      -1.054   2.365 -12.378  1.00  0.00      PROA
ATOM   1382  CB  ILE P  84      -1.074   3.787 -10.776  1.00  0.91      PROA
ATOM   1383  HB  ILE P  84      -0.686   4.811 -10.590  1.00  0.00      PROA
ATOM   1384  CG2 ILE P  84      -2.577   3.772 -10.519  1.00  0.96      PROA
ATOM   1385 HG21 ILE P  84      -3.013   2.808 -10.858  1.00  0.00      PROA
ATOM   1386 HG22 ILE P  84      -3.065   4.598 -11.079  1.00  0.00      PROA
ATOM   1387 HG23 ILE P  84      -2.776   3.888  -9.432  1.00  0.00      PROA
ATOM   1388  CG1 ILE P  84      -0.349   2.929  -9.744  1.00  0.95      PROA
ATOM   1389 HG11 ILE P  84      -0.632   3.337  -8.754  1.00  0.00      PROA
ATOM   1390 HG12 ILE P  84       0.733   3.095  -9.914  1.00  0.00      PROA
ATOM   1391  CD  ILE P  84      -0.504   1.654  -9.660  1.00  1.13      PROA
ATOM   1392  HD1 ILE P  84      -0.204   1.169 -10.614  1.00  0.00      PROA
ATOM   1393  HD2 ILE P  84      -1.571   1.415  -9.461  1.00  0.00      PROA
ATOM   1394  HD3 ILE P  84       0.129   1.249  -8.842  1.00  0.00      PROA
ATOM   1395  C   ILE P  84      -1.548   4.168 -13.211  1.00  0.98      PROA
ATOM   1396  O   ILE P  84      -2.520   3.671 -13.752  1.00  1.05      PROA
ATOM   1397  N   ILE P  85      -1.121   5.391 -13.550  1.00  0.98      PROA
ATOM   1398  HN  ILE P  85      -0.333   5.799 -13.097  1.00  0.00      PROA
ATOM   1399  CA  ILE P  85      -1.731   6.220 -14.568  1.00  1.06      PROA
ATOM   1400  HA  ILE P  85      -2.793   6.251 -14.375  1.00  0.00      PROA
ATOM   1401  CB  ILE P  85      -1.162   7.622 -14.564  1.00  1.11      PROA
ATOM   1402  HB  ILE P  85      -0.062   7.547 -14.695  1.00  0.00      PROA
ATOM   1403  CG2 ILE P  85      -1.612   8.397 -15.460  1.00  1.50      PROA
ATOM   1404 HG21 ILE P  85      -2.671   8.656 -15.244  1.00  0.00      PROA
ATOM   1405 HG22 ILE P  85      -1.564   7.897 -16.451  1.00  0.00      PROA
ATOM   1406 HG23 ILE P  85      -1.015   9.334 -15.484  1.00  0.00      PROA
ATOM   1407  CG1 ILE P  85      -1.281   8.323 -13.461  1.00  1.25      PROA
ATOM   1408 HG11 ILE P  85      -0.743   7.721 -12.710  1.00  0.00      PROA
ATOM   1409 HG12 ILE P  85      -2.364   8.303 -13.255  1.00  0.00      PROA
ATOM   1410  CD  ILE P  85      -0.999   9.324 -13.230  1.00  1.77      PROA
ATOM   1411  HD1 ILE P  85      -1.651  10.040 -13.774  1.00  0.00      PROA
ATOM   1412  HD2 ILE P  85       0.054   9.500 -13.536  1.00  0.00      PROA
ATOM   1413  HD3 ILE P  85      -1.106   9.505 -12.139  1.00  0.00      PROA
ATOM   1414  C   ILE P  85      -1.678   5.598 -15.947  1.00  1.14      PROA
ATOM   1415  O   ILE P  85      -2.658   5.582 -16.662  1.00  1.24      PROA
ATOM   1416  N   GLU P  86      -0.543   5.002 -16.334  1.00  1.14      PROA
ATOM   1417  HN  GLU P  86       0.279   5.039 -15.772  1.00  0.00      PROA
ATOM   1418  CA  GLU P  86      -0.412   4.270 -17.572  1.00  1.24      PROA
ATOM   1419  HA  GLU P  86      -0.756   4.907 -18.373  1.00  0.00      PROA
ATOM   1420  CB  GLU P  86       1.041   3.853 -17.816  1.00  1.28      PROA
ATOM   1421  HB1 GLU P  86       0.984   2.779 -18.068  1.00  0.00      PROA
ATOM   1422  HB2 GLU P  86       1.536   3.980 -16.836  1.00  0.00      PROA
ATOM   1423  CG  GLU P  86       1.734   4.260 -18.523  1.00  1.52      PROA
ATOM   1424  HG1 GLU P  86       1.889   5.247 -18.082  1.00  0.00      PROA
ATOM   1425  HG2 GLU P  86       1.093   4.302 -19.406  1.00  0.00      PROA
ATOM   1426  CD  GLU P  86       2.783   4.125 -19.057  1.00  1.88      PROA
ATOM   1427  OE1 GLU P  86       3.219   4.087 -19.254  1.00  2.39      PROA
ATOM   1428  OE2 GLU P  86       3.194   4.059 -19.305  1.00  2.39      PROA
ATOM   1429  C   GLU P  86      -1.331   3.076 -17.672  1.00  1.28      PROA
ATOM   1430  O   GLU P  86      -1.924   2.823 -18.694  1.00  1.40      PROA
ATOM   1431  N   THR P  87      -1.511   2.338 -16.575  1.00  1.21      PROA
ATOM   1432  HN  THR P  87      -0.993   2.525 -15.745  1.00  0.00      PROA
ATOM   1433  CA  THR P  87      -2.438   1.232 -16.473  1.00  1.27      PROA
ATOM   1434  HA  THR P  87      -2.281   0.598 -17.333  1.00  0.00      PROA
ATOM   1435  CB  THR P  87      -2.259   0.430 -15.208  1.00  1.25      PROA
ATOM   1436  HB  THR P  87      -2.506   1.067 -14.332  1.00  0.00      PROA
ATOM   1437  OG1 THR P  87      -1.010  -0.010 -15.068  1.00  1.36      PROA
ATOM   1438  HG1 THR P  87      -0.455   0.773 -15.042  1.00  0.00      PROA
ATOM   1439  CG2 THR P  87      -3.069  -0.760 -15.168  1.00  1.44      PROA
ATOM   1440 HG21 THR P  87      -2.810  -1.427 -16.018  1.00  0.00      PROA
ATOM   1441 HG22 THR P  87      -4.144  -0.489 -15.244  1.00  0.00      PROA
ATOM   1442 HG23 THR P  87      -2.888  -1.309 -14.219  1.00  0.00      PROA
ATOM   1443  C   THR P  87      -3.874   1.665 -16.603  1.00  1.30      PROA
ATOM   1444  O   THR P  87      -4.661   1.026 -17.260  1.00  1.42      PROA
ATOM   1445  N   LEU P  88      -4.246   2.800 -16.006  1.00  1.25      PROA
ATOM   1446  HN  LEU P  88      -3.610   3.305 -15.428  1.00  0.00      PROA
ATOM   1447  CA  LEU P  88      -5.555   3.394 -16.128  1.00  1.32      PROA
ATOM   1448  HA  LEU P  88      -6.290   2.623 -15.947  1.00  0.00      PROA
ATOM   1449  CB  LEU P  88      -5.727   4.537 -15.126  1.00  1.28      PROA
ATOM   1450  HB1 LEU P  88      -6.464   5.232 -15.574  1.00  0.00      PROA
ATOM   1451  HB2 LEU P  88      -4.742   5.040 -15.060  1.00  0.00      PROA
ATOM   1452  CG  LEU P  88      -6.102   4.345 -13.942  1.00  1.33      PROA
ATOM   1453  HG  LEU P  88      -5.386   3.603 -13.547  1.00  0.00      PROA
ATOM   1454  CD1 LEU P  88      -6.224   5.087 -13.101  1.00  1.73      PROA
ATOM   1455 HD11 LEU P  88      -7.294   5.365 -12.989  1.00  0.00      PROA
ATOM   1456 HD12 LEU P  88      -5.640   6.006 -13.320  1.00  0.00      PROA
ATOM   1457 HD13 LEU P  88      -5.872   4.639 -12.147  1.00  0.00      PROA
ATOM   1458  CD2 LEU P  88      -7.065   4.001 -13.561  1.00  1.63      PROA
ATOM   1459 HD21 LEU P  88      -7.215   2.930 -13.814  1.00  0.00      PROA
ATOM   1460 HD22 LEU P  88      -7.886   4.592 -14.020  1.00  0.00      PROA
ATOM   1461 HD23 LEU P  88      -7.096   4.113 -12.456  1.00  0.00      PROA
ATOM   1462  C   LEU P  88      -5.876   3.893 -17.511  1.00  1.44      PROA
ATOM   1463  O   LEU P  88      -6.982   3.804 -17.962  1.00  1.59      PROA
ATOM   1464  N   ARG P  89      -4.900   4.408 -18.232  1.00  1.43      PROA
ATOM   1465  HN  ARG P  89      -3.985   4.510 -17.852  1.00  0.00      PROA
ATOM   1466  CA  ARG P  89      -5.042   4.857 -19.581  1.00  1.57      PROA
ATOM   1467  HA  ARG P  89      -6.026   5.287 -19.690  1.00  0.00      PROA
ATOM   1468  CB  ARG P  89      -3.989   5.873 -19.906  1.00  1.59      PROA
ATOM   1469  HB1 ARG P  89      -4.008   6.056 -21.001  1.00  0.00      PROA
ATOM   1470  HB2 ARG P  89      -3.001   5.450 -19.628  1.00  0.00      PROA
ATOM   1471  CG  ARG P  89      -4.148   7.173 -19.216  1.00  1.65      PROA
ATOM   1472  HG1 ARG P  89      -3.971   6.929 -18.155  1.00  0.00      PROA
ATOM   1473  HG2 ARG P  89      -5.210   7.425 -19.373  1.00  0.00      PROA
ATOM   1474  CD  ARG P  89      -3.687   8.026 -19.338  1.00  2.11      PROA
ATOM   1475  HD1 ARG P  89      -3.422   7.998 -20.405  1.00  0.00      PROA
ATOM   1476  HD2 ARG P  89      -2.802   7.907 -18.695  1.00  0.00      PROA
ATOM   1477  NE  ARG P  89      -3.857   9.053 -19.222  1.00  2.34      PROA
ATOM   1478  HE  ARG P  89      -4.824   9.239 -19.249  1.00  0.00      PROA
ATOM   1479  CZ  ARG P  89      -3.386   9.843 -19.102  1.00  2.94      PROA
ATOM   1480  NH1 ARG P  89      -2.722   9.847 -19.057  1.00  3.45      PROA
ATOM   1481 HH11 ARG P  89      -2.172   9.370 -19.742  1.00  0.00      PROA
ATOM   1482 HH12 ARG P  89      -2.275  10.330 -18.304  1.00  0.00      PROA
ATOM   1483  NH2 ARG P  89      -3.586  10.673 -19.024  1.00  3.44      PROA
ATOM   1484 HH21 ARG P  89      -4.460  10.941 -18.618  1.00  0.00      PROA
ATOM   1485 HH22 ARG P  89      -2.945  11.373 -19.339  1.00  0.00      PROA
ATOM   1486  C   ARG P  89      -5.048   3.786 -20.600  1.00  1.70      PROA
ATOM   1487  O   ARG P  89      -5.422   3.935 -21.617  1.00  1.94      PROA
ATOM   1488  N   LYS P  90      -4.645   2.679 -20.344  1.00  1.78      PROA
ATOM   1489  HN  LYS P  90      -4.277   2.496 -19.438  1.00  0.00      PROA
ATOM   1490  CA  LYS P  90      -4.620   1.558 -21.184  1.00  1.99      PROA
ATOM   1491  HA  LYS P  90      -3.629   1.218 -20.988  1.00  0.00      PROA
ATOM   1492  CB  LYS P  90      -5.035   0.824 -21.334  1.00  2.47      PROA
ATOM   1493  HB1 LYS P  90      -4.534   0.223 -22.122  1.00  0.00      PROA
ATOM   1494  HB2 LYS P  90      -6.090   1.002 -21.633  1.00  0.00      PROA
ATOM   1495  CG  LYS P  90      -5.002   0.588 -20.853  1.00  3.19      PROA
ATOM   1496  HG1 LYS P  90      -5.740   1.015 -20.142  1.00  0.00      PROA
ATOM   1497  HG2 LYS P  90      -3.984   0.692 -20.421  1.00  0.00      PROA
ATOM   1498  CD  LYS P  90      -5.125   0.028 -20.978  1.00  3.90      PROA
ATOM   1499  HD1 LYS P  90      -4.772   0.061 -21.994  1.00  0.00      PROA
ATOM   1500  HD2 LYS P  90      -6.192   0.124 -20.879  1.00  0.00      PROA
ATOM   1501  CE  LYS P  90      -5.118  -0.291 -20.951  1.00  4.82      PROA
ATOM   1502  HE1 LYS P  90      -4.443  -0.251 -20.137  1.00  0.00      PROA
ATOM   1503  HE2 LYS P  90      -4.730  -0.409 -21.929  1.00  0.00      PROA
ATOM   1504  NZ  LYS P  90      -5.135  -0.623 -20.919  1.00  5.61      PROA
ATOM   1505  HZ1 LYS P  90      -5.770  -1.010 -21.646  1.00  0.00      PROA
ATOM   1506  HZ2 LYS P  90      -5.502  -0.862 -19.976  1.00  0.00      PROA
ATOM   1507  HZ3 LYS P  90      -4.186  -1.032 -21.035  1.00  0.00      PROA
ATOM   1508  C   LYS P  90      -4.545   1.402 -21.875  1.00  2.41      PROA
ATOM   1509  O   LYS P  90      -4.825   1.583 -22.003  1.00  2.98      PROA
ATOM   1510  N   LYS P  91      -4.145   1.056 -22.338  1.00  2.90      PROA
ATOM   1511  HN  LYS P  91      -3.413   0.639 -21.865  1.00  0.00      PROA
ATOM   1512  CA  LYS P  91      -4.023   0.862 -23.021  1.00  3.83      PROA
ATOM   1513  HA  LYS P  91      -4.941   1.092 -23.535  1.00  0.00      PROA
ATOM   1514  CB  LYS P  91      -3.586   1.078 -23.345  1.00  4.59      PROA
ATOM   1515  HB1 LYS P  91      -3.769   0.901 -24.426  1.00  0.00      PROA
ATOM   1516  HB2 LYS P  91      -2.617   0.613 -23.064  1.00  0.00      PROA
ATOM   1517  CG  LYS P  91      -3.586   2.105 -23.128  1.00  4.69      PROA
ATOM   1518  HG1 LYS P  91      -2.573   2.256 -22.728  1.00  0.00      PROA
ATOM   1519  HG2 LYS P  91      -4.333   2.171 -22.324  1.00  0.00      PROA
ATOM   1520  CD  LYS P  91      -3.683   2.633 -23.439  1.00  5.18      PROA
ATOM   1521  HD1 LYS P  91      -4.240   3.197 -22.687  1.00  0.00      PROA
ATOM   1522  HD2 LYS P  91      -4.338   2.268 -24.234  1.00  0.00      PROA
ATOM   1523  CE  LYS P  91      -3.424   3.060 -23.712  1.00  5.88      PROA
ATOM   1524  HE1 LYS P  91      -4.251   3.235 -24.360  1.00  0.00      PROA
ATOM   1525  HE2 LYS P  91      -2.637   2.440 -24.074  1.00  0.00      PROA
ATOM   1526  NZ  LYS P  91      -3.188   3.476 -23.886  1.00  6.51      PROA
ATOM   1527  HZ1 LYS P  91      -2.265   3.573 -23.417  1.00  0.00      PROA
ATOM   1528  HZ2 LYS P  91      -3.769   4.314 -23.684  1.00  0.00      PROA
ATOM   1529  HZ3 LYS P  91      -3.048   3.391 -24.913  1.00  0.00      PROA
ATOM   1530  C   LYS P  91      -3.976  -0.174 -23.302  1.00  4.32      PROA
ATOM   1531  OT1 LYS P  91      -3.922  -0.659 -23.418  1.00  4.61      PROA
ATOM   1532  OT2 LYS P  91      -3.990  -0.507 -23.414  1.00  4.81      PROA
ATOM   1533  N   GLY P   2     -28.655 -14.121  -1.075  1.00 13.49      PROB
ATOM   1534  HT1 GLY P   2     -29.291 -14.941  -1.144  1.00  0.00      PROB
ATOM   1535  HT2 GLY P   2     -28.006 -14.117  -1.888  1.00  0.00      PROB
ATOM   1536  HT3 GLY P   2     -29.217 -13.246  -1.076  1.00  0.00      PROB
ATOM   1537  CA  GLY P   2     -28.543 -14.133  -0.895  1.00 12.78      PROB
ATOM   1538  HA1 GLY P   2     -28.824 -15.122  -0.635  1.00  0.00      PROB
ATOM   1539  HA2 GLY P   2     -29.078 -13.388  -0.362  1.00  0.00      PROB
ATOM   1540  C   GLY P   2     -27.988 -14.102  -0.577  1.00 12.15      PROB
ATOM   1541  O   GLY P   2     -27.653 -14.034  -0.492  1.00 12.32      PROB
ATOM   1542  N   ARG P   3     -27.874 -14.147  -0.386  1.00 11.59      PROB
ATOM   1543  HN  ARG P   3     -28.475 -14.572   0.239  1.00  0.00      PROB
ATOM   1544  CA  ARG P   3     -27.347 -14.124  -0.072  1.00 11.11      PROB
ATOM   1545  HA  ARG P   3     -26.973 -13.206   0.165  1.00  0.00      PROB
ATOM   1546  CB  ARG P   3     -27.655 -14.178  -0.025  1.00 10.95      PROB
ATOM   1547  HB1 ARG P   3     -27.736 -13.669   0.926  1.00  0.00      PROB
ATOM   1548  HB2 ARG P   3     -27.589 -15.253   0.069  1.00  0.00      PROB
ATOM   1549  CG  ARG P   3     -28.371 -14.146  -0.207  1.00 11.54      PROB
ATOM   1550  HG1 ARG P   3     -28.533 -15.211  -0.310  1.00  0.00      PROB
ATOM   1551  HG2 ARG P   3     -28.248 -13.639  -1.155  1.00  0.00      PROB
ATOM   1552  CD  ARG P   3     -28.600 -14.084  -0.169  1.00 11.84      PROB
ATOM   1553  HD1 ARG P   3     -28.550 -13.302  -0.879  1.00  0.00      PROB
ATOM   1554  HD2 ARG P   3     -28.415 -13.863   0.848  1.00  0.00      PROB
ATOM   1555  NE  ARG P   3     -28.989 -14.005  -0.113  1.00 12.20      PROB
ATOM   1556  HE  ARG P   3     -28.812 -13.201   0.207  1.00  0.00      PROB
ATOM   1557  CZ  ARG P   3     -29.257 -13.969  -0.082  1.00 12.64      PROB
ATOM   1558  NH1 ARG P   3     -29.225 -13.995  -0.103  1.00 12.84      PROB
ATOM   1559 HH11 ARG P   3     -28.473 -14.387   0.427  1.00  0.00      PROB
ATOM   1560 HH12 ARG P   3     -29.286 -14.165  -1.087  1.00  0.00      PROB
ATOM   1561  NH2 ARG P   3     -29.571 -13.906  -0.022  1.00 13.09      PROB
ATOM   1562 HH21 ARG P   3     -29.829 -13.073   0.467  1.00  0.00      PROB
ATOM   1563 HH22 ARG P   3     -30.276 -14.546  -0.327  1.00  0.00      PROB
ATOM   1564  C   ARG P   3     -26.427 -14.177   0.230  1.00 10.60      PROB
ATOM   1565  O   ARG P   3     -26.344 -14.135   0.385  1.00 10.62      PROB
ATOM   1566  N   LYS P   4     -25.708 -14.272   0.323  1.00 10.29      PROB
ATOM   1567  HN  LYS P   4     -25.523 -14.628  -0.486  1.00  0.00      PROB
ATOM   1568  CA  LYS P   4     -24.771 -14.333   0.602  1.00  9.90      PROB
ATOM   1569  HA  LYS P   4     -25.016 -14.319   1.615  1.00  0.00      PROB
ATOM   1570  CB  LYS P   4     -24.225 -14.509   0.675  1.00 10.18      PROB
ATOM   1571  HB1 LYS P   4     -23.890 -14.748   1.662  1.00  0.00      PROB
ATOM   1572  HB2 LYS P   4     -23.471 -14.134   0.015  1.00  0.00      PROB
ATOM   1573  CG  LYS P   4     -24.539 -14.722   0.516  1.00 10.82      PROB
ATOM   1574  HG1 LYS P   4     -24.870 -14.444  -0.489  1.00  0.00      PROB
ATOM   1575  HG2 LYS P   4     -25.389 -14.922   1.175  1.00  0.00      PROB
ATOM   1576  CD  LYS P   4     -24.359 -14.865   0.531  1.00 11.37      PROB
ATOM   1577  HD1 LYS P   4     -24.116 -15.232   1.538  1.00  0.00      PROB
ATOM   1578  HD2 LYS P   4     -23.447 -14.551   0.004  1.00  0.00      PROB
ATOM   1579  CE  LYS P   4     -24.498 -14.985   0.417  1.00 12.16      PROB
ATOM   1580  HE1 LYS P   4     -23.767 -15.599  -0.095  1.00  0.00      PROB
ATOM   1581  HE2 LYS P   4     -24.912 -14.186  -0.186  1.00  0.00      PROB
ATOM   1582  NZ  LYS P   4     -24.691 -15.144   0.378  1.00 12.63      PROB
ATOM   1583  HZ1 LYS P   4     -25.103 -15.420   1.292  1.00  0.00      PROB
ATOM   1584  HZ2 LYS P   4     -24.347 -15.991  -0.117  1.00  0.00      PROB
ATOM   1585  HZ3 LYS P   4     -25.416 -14.674  -0.202  1.00  0.00      PROB
ATOM   1586  C   LYS P   4     -24.158 -14.214   0.705  1.00  9.02      PROB
ATOM   1587  O   LYS P   4     -24.168 -14.136   0.556  1.00  8.69      PROB
ATOM   1588  N   LYS P   5     -23.613 -14.193   0.957  1.00  8.85      PROB
ATOM   1589  HN  LYS P   5     -23.783 -14.601   1.767  1.00  0.00      PROB
ATOM   1590  CA  LYS P   5     -22.982 -14.092   1.079  1.00  8.24      PROB
ATOM   1591  HA  LYS P   5     -22.712 -13.339   0.361  1.00  0.00      PROB
ATOM   1592  CB  LYS P   5     -22.861 -14.014   1.320  1.00  8.71      PROB
ATOM   1593  HB1 LYS P   5     -22.159 -13.181   1.284  1.00  0.00      PROB
ATOM   1594  HB2 LYS P   5     -22.522 -14.803   1.991  1.00  0.00      PROB
ATOM   1595  CG  LYS P   5     -23.504 -13.870   1.320  1.00  9.37      PROB
ATOM   1596  HG1 LYS P   5     -23.517 -13.432   2.302  1.00  0.00      PROB
ATOM   1597  HG2 LYS P   5     -23.844 -14.890   1.286  1.00  0.00      PROB
ATOM   1598  CD  LYS P   5     -23.861 -13.703   1.195  1.00  9.59      PROB
ATOM   1599  HD1 LYS P   5     -24.248 -14.604   0.757  1.00  0.00      PROB
ATOM   1600  HD2 LYS P   5     -23.416 -13.022   0.493  1.00  0.00      PROB
ATOM   1601  CE  LYS P   5     -24.280 -13.479   1.216  1.00 10.21      PROB
ATOM   1602  HE1 LYS P   5     -23.954 -12.433   1.201  1.00  0.00      PROB
ATOM   1603  HE2 LYS P   5     -24.630 -13.793   2.205  1.00  0.00      PROB
ATOM   1604  NZ  LYS P   5     -24.518 -13.447   1.099  1.00 10.66      PROB
ATOM   1605  HZ1 LYS P   5     -25.257 -13.874   1.693  1.00  0.00      PROB
ATOM   1606  HZ2 LYS P   5     -24.511 -13.910   0.168  1.00  0.00      PROB
ATOM   1607  HZ3 LYS P   5     -24.712 -12.432   0.980  1.00  0.00      PROB
ATOM   1608  C   LYS P   5     -21.974 -14.265   1.180  1.00  7.59      PROB
ATOM   1609  O   LYS P   5     -21.467 -14.400   1.361  1.00  7.91      PROB
ATOM   1610  N   ILE P   6     -21.661 -14.264   1.064  1.00  6.86      PROB
ATOM   1611  HN  ILE P   6     -21.696 -13.890   0.184  1.00  0.00      PROB
ATOM   1612  CA  ILE P   6     -20.736 -14.438   1.143  1.00  6.31      PROB
ATOM   1613  HA  ILE P   6     -20.447 -15.344   1.559  1.00  0.00      PROB
ATOM   1614  CB  ILE P   6     -20.873 -14.440   0.938  1.00  6.12      PROB
ATOM   1615  HB  ILE P   6     -21.377 -13.505   0.671  1.00  0.00      PROB
ATOM   1616  CG2 ILE P   6     -20.224 -14.510   0.734  1.00  5.98      PROB
ATOM   1617 HG21 ILE P   6     -19.727 -15.318   1.312  1.00  0.00      PROB
ATOM   1618 HG22 ILE P   6     -19.670 -13.562   0.902  1.00  0.00      PROB
ATOM   1619 HG23 ILE P   6     -20.193 -14.775  -0.344  1.00  0.00      PROB
ATOM   1620  CG1 ILE P   6     -21.395 -14.496   0.936  1.00  6.67      PROB
ATOM   1621 HG11 ILE P   6     -21.434 -15.174   0.100  1.00  0.00      PROB
ATOM   1622 HG12 ILE P   6     -21.619 -13.473   0.682  1.00  0.00      PROB
ATOM   1623  CD  ILE P   6     -21.514 -14.525   0.983  1.00  7.27      PROB
ATOM   1624  HD1 ILE P   6     -21.668 -14.028   1.965  1.00  0.00      PROB
ATOM   1625  HD2 ILE P   6     -21.608 -15.623   1.122  1.00  0.00      PROB
ATOM   1626  HD3 ILE P   6     -22.296 -14.169   0.279  1.00  0.00      PROB
ATOM   1627  C   ILE P   6     -19.801 -14.451   1.299  1.00  5.81      PROB
ATOM   1628  O   ILE P   6     -19.831 -14.287   1.225  1.00  5.69      PROB
ATOM   1629  N   GLN P   7     -18.938 -14.637   1.524  1.00  5.81      PROB
ATOM   1630  HN  GLN P   7     -19.081 -15.432   1.931  1.00  0.00      PROB
ATOM   1631  CA  GLN P   7     -17.980 -14.684   1.688  1.00  5.55      PROB
ATOM   1632  HA  GLN P   7     -17.872 -13.656   1.877  1.00  0.00      PROB
ATOM   1633  CB  GLN P   7     -17.337 -14.919   2.026  1.00  6.28      PROB
ATOM   1634  HB1 GLN P   7     -16.555 -14.154   2.150  1.00  0.00      PROB
ATOM   1635  HB2 GLN P   7     -16.901 -15.849   1.629  1.00  0.00      PROB
ATOM   1636  CG  GLN P   7     -17.532 -14.953   2.266  1.00  7.16      PROB
ATOM   1637  HG1 GLN P   7     -16.928 -14.899   3.195  1.00  0.00      PROB
ATOM   1638  HG2 GLN P   7     -17.990 -15.960   2.183  1.00  0.00      PROB
ATOM   1639  CD  GLN P   7     -17.837 -14.687   2.307  1.00  7.53      PROB
ATOM   1640  OE1 GLN P   7     -17.760 -14.496   2.280  1.00  7.71      PROB
ATOM   1641  NE2 GLN P   7     -18.181 -14.670   2.383  1.00  7.96      PROB
ATOM   1642 HE21 GLN P   7     -18.647 -13.785   2.395  1.00  0.00      PROB
ATOM   1643 HE22 GLN P   7     -18.690 -15.506   2.586  1.00  0.00      PROB
ATOM   1644  C   GLN P   7     -17.307 -14.752   1.547  1.00  4.70      PROB
ATOM   1645  O   GLN P   7     -17.199 -14.929   1.384  1.00  4.49      PROB
ATOM   1646  N   ILE P   8     -16.845 -14.604   1.609  1.00  4.62      PROB
ATOM   1647  HN  ILE P   8     -16.884 -13.842   2.183  1.00  0.00      PROB
ATOM   1648  CA  ILE P   8     -16.159 -14.645   1.506  1.00  4.26      PROB
ATOM   1649  HA  ILE P   8     -15.932 -14.898   0.483  1.00  0.00      PROB
ATOM   1650  CB  ILE P   8     -16.014 -14.043   1.654  1.00  5.03      PROB
ATOM   1651  HB  ILE P   8     -14.951 -14.156   1.875  1.00  0.00      PROB
ATOM   1652  CG2 ILE P   8     -16.018 -13.520   1.471  1.00  5.21      PROB
ATOM   1653 HG21 ILE P   8     -16.889 -12.974   1.894  1.00  0.00      PROB
ATOM   1654 HG22 ILE P   8     -16.096 -13.508   0.363  1.00  0.00      PROB
ATOM   1655 HG23 ILE P   8     -15.087 -13.002   1.787  1.00  0.00      PROB
ATOM   1656  CG1 ILE P   8     -16.215 -13.515   1.858  1.00  5.80      PROB
ATOM   1657 HG11 ILE P   8     -16.159 -13.659   2.945  1.00  0.00      PROB
ATOM   1658 HG12 ILE P   8     -17.259 -13.526   1.517  1.00  0.00      PROB
ATOM   1659  CD  ILE P   8     -16.051 -12.834   1.795  1.00  6.21      PROB
ATOM   1660  HD1 ILE P   8     -15.293 -12.696   0.994  1.00  0.00      PROB
ATOM   1661  HD2 ILE P   8     -15.630 -12.456   2.751  1.00  0.00      PROB
ATOM   1662  HD3 ILE P   8     -16.958 -12.250   1.529  1.00  0.00      PROB
ATOM   1663  C   ILE P   8     -15.358 -15.613   1.812  1.00  3.86      PROB
ATOM   1664  O   ILE P   8     -14.850 -15.602   2.651  1.00  3.89      PROB
ATOM   1665  N   GLN P   9     -15.230 -16.492   1.117  1.00  3.67      PROB
ATOM   1666  HN  GLN P   9     -15.723 -16.508   0.253  1.00  0.00      PROB
ATOM   1667  CA  GLN P   9     -14.520 -17.491   1.297  1.00  3.44      PROB
ATOM   1668  HA  GLN P   9     -14.068 -17.431   2.276  1.00  0.00      PROB
ATOM   1669  CB  GLN P   9     -15.294 -18.516   1.202  1.00  3.56      PROB
ATOM   1670  HB1 GLN P   9     -14.657 -19.378   1.471  1.00  0.00      PROB
ATOM   1671  HB2 GLN P   9     -15.561 -18.571   0.131  1.00  0.00      PROB
ATOM   1672  CG  GLN P   9     -16.214 -18.682   1.723  1.00  3.96      PROB
ATOM   1673  HG1 GLN P   9     -16.688 -19.560   1.242  1.00  0.00      PROB
ATOM   1674  HG2 GLN P   9     -16.836 -17.782   1.548  1.00  0.00      PROB
ATOM   1675  CD  GLN P   9     -16.253 -18.834   2.587  1.00  4.20      PROB
ATOM   1676  OE1 GLN P   9     -16.116 -19.116   2.863  1.00  4.43      PROB
ATOM   1677  NE2 GLN P   9     -16.453 -18.653   3.029  1.00  4.64      PROB
ATOM   1678 HE21 GLN P   9     -16.810 -19.289   3.714  1.00  0.00      PROB
ATOM   1679 HE22 GLN P   9     -16.482 -17.668   3.198  1.00  0.00      PROB
ATOM   1680  C   GLN P   9     -13.423 -17.608   0.435  1.00  3.16      PROB
ATOM   1681  O   GLN P   9     -13.404 -17.168  -0.513  1.00  3.22      PROB
ATOM   1682  N   ARG P  10     -12.464 -18.199   0.758  1.00  3.02      PROB
ATOM   1683  HN  ARG P  10     -12.432 -18.600   1.667  1.00  0.00      PROB
ATOM   1684  CA  ARG P  10     -11.340 -18.429   0.046  1.00  2.86      PROB
ATOM   1685  HA  ARG P  10     -10.942 -17.483  -0.291  1.00  0.00      PROB
ATOM   1686  CB  ARG P  10     -10.449 -19.073   0.864  1.00  2.97      PROB
ATOM   1687  HB1 ARG P  10      -9.961 -19.688   0.113  1.00  0.00      PROB
ATOM   1688  HB2 ARG P  10     -11.161 -19.634   1.463  1.00  0.00      PROB
ATOM   1689  CG  ARG P  10      -9.846 -19.040   1.399  1.00  3.51      PROB
ATOM   1690  HG1 ARG P  10     -10.262 -18.317   2.103  1.00  0.00      PROB
ATOM   1691  HG2 ARG P  10      -9.068 -18.595   0.775  1.00  0.00      PROB
ATOM   1692  CD  ARG P  10      -9.183 -19.667   2.126  1.00  3.93      PROB
ATOM   1693  HD1 ARG P  10      -9.713 -20.620   2.335  1.00  0.00      PROB
ATOM   1694  HD2 ARG P  10      -9.058 -19.084   3.062  1.00  0.00      PROB
ATOM   1695  NE  ARG P  10      -8.328 -19.907   1.862  1.00  4.31      PROB
ATOM   1696  HE  ARG P  10      -7.842 -19.150   1.448  1.00  0.00      PROB
ATOM   1697  CZ  ARG P  10      -7.919 -20.520   1.883  1.00  4.77      PROB
ATOM   1698  NH1 ARG P  10      -8.223 -21.015   2.132  1.00  4.99      PROB
ATOM   1699 HH11 ARG P  10      -8.974 -21.444   1.631  1.00  0.00      PROB
ATOM   1700 HH12 ARG P  10      -7.953 -21.369   3.027  1.00  0.00      PROB
ATOM   1701  NH2 ARG P  10      -7.156 -20.638   1.643  1.00  5.34      PROB
ATOM   1702 HH21 ARG P  10      -6.539 -19.858   1.535  1.00  0.00      PROB
ATOM   1703 HH22 ARG P  10      -6.829 -21.564   1.454  1.00  0.00      PROB
ATOM   1704  C   ARG P  10     -11.451 -19.103  -1.186  1.00  2.49      PROB
ATOM   1705  O   ARG P  10     -12.164 -19.933  -1.274  1.00  2.34      PROB
ATOM   1706  N   ILE P  11     -10.735 -18.752  -2.187  1.00  2.47      PROB
ATOM   1707  HN  ILE P  11     -10.078 -18.013  -2.078  1.00  0.00      PROB
ATOM   1708  CA  ILE P  11     -10.748 -19.275  -3.440  1.00  2.19      PROB
ATOM   1709  HA  ILE P  11     -11.715 -19.735  -3.582  1.00  0.00      PROB
ATOM   1710  CB  ILE P  11     -10.514 -18.297  -4.502  1.00  2.27      PROB
ATOM   1711  HB  ILE P  11      -9.437 -18.027  -4.507  1.00  0.00      PROB
ATOM   1712  CG2 ILE P  11     -10.859 -18.770  -5.751  1.00  2.43      PROB
ATOM   1713 HG21 ILE P  11     -11.963 -18.864  -5.832  1.00  0.00      PROB
ATOM   1714 HG22 ILE P  11     -10.405 -19.770  -5.915  1.00  0.00      PROB
ATOM   1715 HG23 ILE P  11     -10.505 -18.065  -6.533  1.00  0.00      PROB
ATOM   1716  CG1 ILE P  11     -11.173 -17.096  -4.327  1.00  2.22      PROB
ATOM   1717 HG11 ILE P  11     -10.812 -16.709  -3.356  1.00  0.00      PROB
ATOM   1718 HG12 ILE P  11     -12.243 -17.365  -4.244  1.00  0.00      PROB
ATOM   1719  CD  ILE P  11     -11.150 -16.305  -4.948  1.00  2.48      PROB
ATOM   1720  HD1 ILE P  11     -11.700 -16.539  -5.885  1.00  0.00      PROB
ATOM   1721  HD2 ILE P  11     -10.098 -16.057  -5.206  1.00  0.00      PROB
ATOM   1722  HD3 ILE P  11     -11.632 -15.429  -4.463  1.00  0.00      PROB
ATOM   1723  C   ILE P  11      -9.789 -20.315  -3.547  1.00  2.01      PROB
ATOM   1724  O   ILE P  11      -8.712 -20.130  -3.379  1.00  2.10      PROB
ATOM   1725  N   THR P  12     -10.165 -21.457  -3.822  1.00  1.95      PROB
ATOM   1726  HN  THR P  12     -11.123 -21.640  -4.022  1.00  0.00      PROB
ATOM   1727  CA  THR P  12      -9.354 -22.551  -3.882  1.00  1.95      PROB
ATOM   1728  HA  THR P  12      -8.446 -22.315  -3.347  1.00  0.00      PROB
ATOM   1729  CB  THR P  12      -9.959 -23.692  -3.321  1.00  2.25      PROB
ATOM   1730  HB  THR P  12      -9.367 -24.571  -3.648  1.00  0.00      PROB
ATOM   1731  OG1 THR P  12     -10.952 -23.917  -3.533  1.00  2.50      PROB
ATOM   1732  HG1 THR P  12     -10.971 -24.188  -4.454  1.00  0.00      PROB
ATOM   1733  CG2 THR P  12     -10.069 -23.683  -2.173  1.00  2.64      PROB
ATOM   1734 HG21 THR P  12     -10.832 -22.935  -1.868  1.00  0.00      PROB
ATOM   1735 HG22 THR P  12      -9.100 -23.413  -1.702  1.00  0.00      PROB
ATOM   1736 HG23 THR P  12     -10.392 -24.684  -1.816  1.00  0.00      PROB
ATOM   1737  C   THR P  12      -8.852 -22.857  -5.202  1.00  1.74      PROB
ATOM   1738  O   THR P  12      -7.926 -23.510  -5.337  1.00  1.80      PROB
ATOM   1739  N   ASP P  13      -9.437 -22.364  -6.219  1.00  1.65      PROB
ATOM   1740  HN  ASP P  13     -10.249 -21.798  -6.107  1.00  0.00      PROB
ATOM   1741  CA  ASP P  13      -9.038 -22.543  -7.548  1.00  1.57      PROB
ATOM   1742  HA  ASP P  13      -8.631 -23.538  -7.648  1.00  0.00      PROB
ATOM   1743  CB  ASP P  13     -10.205 -22.363  -8.454  1.00  1.70      PROB
ATOM   1744  HB1 ASP P  13      -9.799 -22.060  -9.440  1.00  0.00      PROB
ATOM   1745  HB2 ASP P  13     -10.810 -21.535  -8.033  1.00  0.00      PROB
ATOM   1746  CG  ASP P  13     -10.927 -23.209  -8.657  1.00  2.14      PROB
ATOM   1747  OD1 ASP P  13     -11.203 -23.563  -8.738  1.00  2.65      PROB
ATOM   1748  OD2 ASP P  13     -11.253 -23.544  -8.790  1.00  2.65      PROB
ATOM   1749  C   ASP P  13      -7.941 -21.600  -7.917  1.00  1.43      PROB
ATOM   1750  O   ASP P  13      -8.073 -20.404  -7.797  1.00  1.38      PROB
ATOM   1751  N   GLU P  14      -6.818 -22.128  -8.369  1.00  1.44      PROB
ATOM   1752  HN  GLU P  14      -6.760 -23.102  -8.569  1.00  0.00      PROB
ATOM   1753  CA  GLU P  14      -5.617 -21.401  -8.611  1.00  1.40      PROB
ATOM   1754  HA  GLU P  14      -5.350 -20.878  -7.705  1.00  0.00      PROB
ATOM   1755  CB  GLU P  14      -4.511 -22.354  -9.020  1.00  1.52      PROB
ATOM   1756  HB1 GLU P  14      -3.784 -21.742  -9.588  1.00  0.00      PROB
ATOM   1757  HB2 GLU P  14      -4.985 -23.088  -9.700  1.00  0.00      PROB
ATOM   1758  CG  GLU P  14      -3.913 -22.946  -8.316  1.00  2.00      PROB
ATOM   1759  HG1 GLU P  14      -4.663 -23.585  -7.823  1.00  0.00      PROB
ATOM   1760  HG2 GLU P  14      -3.529 -22.190  -7.612  1.00  0.00      PROB
ATOM   1761  CD  GLU P  14      -2.967 -23.695  -8.446  1.00  2.27      PROB
ATOM   1762  OE1 GLU P  14      -2.559 -23.933  -8.535  1.00  2.69      PROB
ATOM   1763  OE2 GLU P  14      -2.612 -24.057  -8.448  1.00  2.71      PROB
ATOM   1764  C   GLU P  14      -5.712 -20.277  -9.599  1.00  1.32      PROB
ATOM   1765  O   GLU P  14      -5.258 -19.186  -9.344  1.00  1.29      PROB
ATOM   1766  N   ARG P  15      -6.336 -20.496 -10.750  1.00  1.36      PROB
ATOM   1767  HN  ARG P  15      -6.708 -21.392 -10.980  1.00  0.00      PROB
ATOM   1768  CA  ARG P  15      -6.522 -19.473 -11.743  1.00  1.36      PROB
ATOM   1769  HA  ARG P  15      -5.573 -18.982 -11.900  1.00  0.00      PROB
ATOM   1770  CB  ARG P  15      -7.027 -20.076 -13.047  1.00  1.51      PROB
ATOM   1771  HB1 ARG P  15      -8.085 -20.322 -12.844  1.00  0.00      PROB
ATOM   1772  HB2 ARG P  15      -6.443 -21.006 -13.163  1.00  0.00      PROB
ATOM   1773  CG  ARG P  15      -7.037 -19.653 -14.006  1.00  1.96      PROB
ATOM   1774  HG1 ARG P  15      -7.842 -18.901 -13.952  1.00  0.00      PROB
ATOM   1775  HG2 ARG P  15      -7.345 -20.488 -14.658  1.00  0.00      PROB
ATOM   1776  CD  ARG P  15      -6.197 -19.118 -14.618  1.00  2.33      PROB
ATOM   1777  HD1 ARG P  15      -5.495 -19.900 -14.975  1.00  0.00      PROB
ATOM   1778  HD2 ARG P  15      -5.677 -18.419 -13.931  1.00  0.00      PROB
ATOM   1779  NE  ARG P  15      -6.389 -18.657 -15.305  1.00  2.97      PROB
ATOM   1780  HE  ARG P  15      -7.338 -18.708 -15.607  1.00  0.00      PROB
ATOM   1781  CZ  ARG P  15      -5.870 -18.147 -15.780  1.00  3.66      PROB
ATOM   1782  NH1 ARG P  15      -5.096 -17.994 -15.738  1.00  3.90      PROB
ATOM   1783 HH11 ARG P  15      -4.467 -18.690 -15.391  1.00  0.00      PROB
ATOM   1784 HH12 ARG P  15      -4.745 -17.105 -16.032  1.00  0.00      PROB
ATOM   1785  NH2 ARG P  15      -6.136 -17.767 -16.326  1.00  4.43      PROB
ATOM   1786 HH21 ARG P  15      -7.027 -17.322 -16.238  1.00  0.00      PROB
ATOM   1787 HH22 ARG P  15      -5.616 -17.682 -17.176  1.00  0.00      PROB
ATOM   1788  C   ARG P  15      -7.410 -18.342 -11.287  1.00  1.27      PROB
ATOM   1789  O   ARG P  15      -7.112 -17.185 -11.476  1.00  1.26      PROB
ATOM   1790  N   ASN P  16      -8.510 -18.660 -10.607  1.00  1.26      PROB
ATOM   1791  HN  ASN P  16      -8.769 -19.612 -10.464  1.00  0.00      PROB
ATOM   1792  CA  ASN P  16      -9.406 -17.690 -10.029  1.00  1.22      PROB
ATOM   1793  HA  ASN P  16      -9.654 -16.965 -10.790  1.00  0.00      PROB
ATOM   1794  CB  ASN P  16     -10.675 -18.385  -9.516  1.00  1.30      PROB
ATOM   1795  HB1 ASN P  16     -10.552 -18.456  -8.418  1.00  0.00      PROB
ATOM   1796  HB2 ASN P  16     -10.659 -19.399  -9.960  1.00  0.00      PROB
ATOM   1797  CG  ASN P  16     -11.645 -18.043  -9.658  1.00  1.81      PROB
ATOM   1798  OD1 ASN P  16     -11.638 -17.541  -9.971  1.00  2.44      PROB
ATOM   1799  ND2 ASN P  16     -12.520 -18.335  -9.426  1.00  2.23      PROB
ATOM   1800 HD21 ASN P  16     -13.316 -17.795  -9.698  1.00  0.00      PROB
ATOM   1801 HD22 ASN P  16     -12.644 -19.182  -8.910  1.00  0.00      PROB
ATOM   1802  C   ASN P  16      -8.749 -16.871  -8.945  1.00  1.14      PROB
ATOM   1803  O   ASN P  16      -8.924 -15.670  -8.863  1.00  1.12      PROB
ATOM   1804  N   ARG P  17      -7.920 -17.504  -8.109  1.00  1.14      PROB
ATOM   1805  HN  ARG P  17      -7.817 -18.495  -8.141  1.00  0.00      PROB
ATOM   1806  CA  ARG P  17      -7.120 -16.842  -7.113  1.00  1.11      PROB
ATOM   1807  HA  ARG P  17      -7.771 -16.213  -6.524  1.00  0.00      PROB
ATOM   1808  CB  ARG P  17      -6.420 -17.871  -6.218  1.00  1.17      PROB
ATOM   1809  HB1 ARG P  17      -5.659 -18.376  -6.847  1.00  0.00      PROB
ATOM   1810  HB2 ARG P  17      -7.191 -18.609  -5.917  1.00  0.00      PROB
ATOM   1811  CG  ARG P  17      -5.850 -17.515  -5.190  1.00  1.59      PROB
ATOM   1812  HG1 ARG P  17      -6.553 -16.834  -4.672  1.00  0.00      PROB
ATOM   1813  HG2 ARG P  17      -4.960 -16.943  -5.518  1.00  0.00      PROB
ATOM   1814  CD  ARG P  17      -5.371 -18.457  -4.166  1.00  1.67      PROB
ATOM   1815  HD1 ARG P  17      -6.243 -18.937  -3.673  1.00  0.00      PROB
ATOM   1816  HD2 ARG P  17      -4.764 -17.906  -3.416  1.00  0.00      PROB
ATOM   1817  NE  ARG P  17      -4.673 -19.347  -4.612  1.00  1.95      PROB
ATOM   1818  HE  ARG P  17      -4.128 -19.042  -5.381  1.00  0.00      PROB
ATOM   1819  CZ  ARG P  17      -4.490 -20.437  -4.368  1.00  2.05      PROB
ATOM   1820  NH1 ARG P  17      -4.900 -20.878  -3.729  1.00  2.10      PROB
ATOM   1821 HH11 ARG P  17      -5.766 -20.538  -3.363  1.00  0.00      PROB
ATOM   1822 HH12 ARG P  17      -4.501 -21.721  -3.368  1.00  0.00      PROB
ATOM   1823  NH2 ARG P  17      -3.850 -21.126  -4.780  1.00  2.58      PROB
ATOM   1824 HH21 ARG P  17      -2.982 -20.827  -5.177  1.00  0.00      PROB
ATOM   1825 HH22 ARG P  17      -4.094 -22.096  -4.784  1.00  0.00      PROB
ATOM   1826  C   ARG P  17      -6.124 -15.868  -7.695  1.00  1.08      PROB
ATOM   1827  O   ARG P  17      -6.005 -14.755  -7.231  1.00  1.07      PROB
ATOM   1828  N   GLN P  18      -5.420 -16.247  -8.770  1.00  1.11      PROB
ATOM   1829  HN  GLN P  18      -5.496 -17.172  -9.133  1.00  0.00      PROB
ATOM   1830  CA  GLN P  18      -4.511 -15.382  -9.487  1.00  1.12      PROB
ATOM   1831  HA  GLN P  18      -3.846 -14.924  -8.770  1.00  0.00      PROB
ATOM   1832  CB  GLN P  18      -3.713 -16.190 -10.518  1.00  1.20      PROB
ATOM   1833  HB1 GLN P  18      -3.997 -15.709 -11.465  1.00  0.00      PROB
ATOM   1834  HB2 GLN P  18      -4.170 -17.187 -10.440  1.00  0.00      PROB
ATOM   1835  CG  GLN P  18      -2.753 -16.406 -10.668  1.00  1.56      PROB
ATOM   1836  HG1 GLN P  18      -2.533 -16.020 -11.680  1.00  0.00      PROB
ATOM   1837  HG2 GLN P  18      -2.711 -17.511 -10.668  1.00  0.00      PROB
ATOM   1838  CD  GLN P  18      -1.892 -16.106 -10.076  1.00  1.98      PROB
ATOM   1839  OE1 GLN P  18      -1.704 -16.099  -9.532  1.00  2.41      PROB
ATOM   1840  NE2 GLN P  18      -1.347 -15.857 -10.183  1.00  2.62      PROB
ATOM   1841 HE21 GLN P  18      -0.615 -15.948  -9.508  1.00  0.00      PROB
ATOM   1842 HE22 GLN P  18      -1.184 -15.357 -11.034  1.00  0.00      PROB
ATOM   1843  C   GLN P  18      -5.158 -14.175 -10.136  1.00  1.09      PROB
ATOM   1844  O   GLN P  18      -4.670 -13.063 -10.034  1.00  1.10      PROB
ATOM   1845  N   VAL P  19      -6.316 -14.356 -10.791  1.00  1.10      PROB
ATOM   1846  HN  VAL P  19      -6.691 -15.269 -10.929  1.00  0.00      PROB
ATOM   1847  CA  VAL P  19      -7.108 -13.277 -11.343  1.00  1.12      PROB
ATOM   1848  HA  VAL P  19      -6.450 -12.645 -11.920  1.00  0.00      PROB
ATOM   1849  CB  VAL P  19      -8.221 -13.803 -12.216  1.00  1.20      PROB
ATOM   1850  HB  VAL P  19      -8.734 -14.624 -11.672  1.00  0.00      PROB
ATOM   1851  CG1 VAL P  19      -9.197 -12.825 -12.579  1.00  1.34      PROB
ATOM   1852 HG11 VAL P  19      -8.697 -11.917 -12.979  1.00  0.00      PROB
ATOM   1853 HG12 VAL P  19      -9.794 -12.537 -11.687  1.00  0.00      PROB
ATOM   1854 HG13 VAL P  19      -9.869 -13.234 -13.363  1.00  0.00      PROB
ATOM   1855  CG2 VAL P  19      -7.686 -14.332 -13.422  1.00  1.38      PROB
ATOM   1856 HG21 VAL P  19      -6.984 -15.163 -13.196  1.00  0.00      PROB
ATOM   1857 HG22 VAL P  19      -7.133 -13.539 -13.970  1.00  0.00      PROB
ATOM   1858 HG23 VAL P  19      -8.507 -14.725 -14.059  1.00  0.00      PROB
ATOM   1859  C   VAL P  19      -7.633 -12.344 -10.275  1.00  1.08      PROB
ATOM   1860  O   VAL P  19      -7.527 -11.136 -10.379  1.00  1.10      PROB
ATOM   1861  N   THR P  20      -8.149 -12.894  -9.168  1.00  1.05      PROB
ATOM   1862  HN  THR P  20      -8.250 -13.882  -9.084  1.00  0.00      PROB
ATOM   1863  CA  THR P  20      -8.598 -12.131  -8.017  1.00  1.04      PROB
ATOM   1864  HA  THR P  20      -9.287 -11.381  -8.376  1.00  0.00      PROB
ATOM   1865  CB  THR P  20      -9.274 -12.982  -6.964  1.00  1.06      PROB
ATOM   1866  HB  THR P  20      -8.565 -13.754  -6.596  1.00  0.00      PROB
ATOM   1867  OG1 THR P  20     -10.392 -13.617  -7.495  1.00  1.12      PROB
ATOM   1868  HG1 THR P  20     -10.060 -14.377  -7.979  1.00  0.00      PROB
ATOM   1869  CG2 THR P  20      -9.784 -12.163  -5.804  1.00  1.12      PROB
ATOM   1870 HG21 THR P  20     -10.383 -11.304  -6.177  1.00  0.00      PROB
ATOM   1871 HG22 THR P  20      -8.929 -11.770  -5.214  1.00  0.00      PROB
ATOM   1872 HG23 THR P  20     -10.430 -12.790  -5.153  1.00  0.00      PROB
ATOM   1873  C   THR P  20      -7.490 -11.337  -7.374  1.00  1.02      PROB
ATOM   1874  O   THR P  20      -7.649 -10.167  -7.072  1.00  1.04      PROB
ATOM   1875  N   PHE P  21      -6.301 -11.941  -7.210  1.00  1.02      PROB
ATOM   1876  HN  PHE P  21      -6.186 -12.909  -7.417  1.00  0.00      PROB
ATOM   1877  CA  PHE P  21      -5.111 -11.276  -6.734  1.00  1.02      PROB
ATOM   1878  HA  PHE P  21      -5.338 -10.810  -5.787  1.00  0.00      PROB
ATOM   1879  CB  PHE P  21      -3.964 -12.315  -6.571  1.00  1.05      PROB
ATOM   1880  HB1 PHE P  21      -3.864 -12.890  -7.516  1.00  0.00      PROB
ATOM   1881  HB2 PHE P  21      -4.216 -12.999  -5.733  1.00  0.00      PROB
ATOM   1882  CG  PHE P  21      -2.613 -11.738  -6.269  1.00  1.04      PROB
ATOM   1883  CD1 PHE P  21      -1.570 -11.864  -7.143  1.00  1.13      PROB
ATOM   1884  HD1 PHE P  21      -1.724 -12.378  -8.081  1.00  0.00      PROB
ATOM   1885  CE1 PHE P  21      -0.323 -11.347  -6.850  1.00  1.17      PROB
ATOM   1886  HE1 PHE P  21       0.485 -11.462  -7.558  1.00  0.00      PROB
ATOM   1887  CZ  PHE P  21      -0.104 -10.693  -5.675  1.00  1.12      PROB
ATOM   1888  HZ  PHE P  21       0.870 -10.287  -5.448  1.00  0.00      PROB
ATOM   1889  CD2 PHE P  21      -2.376 -11.093  -5.085  1.00  1.05      PROB
ATOM   1890  HD2 PHE P  21      -3.176 -10.999  -4.366  1.00  0.00      PROB
ATOM   1891  CE2 PHE P  21      -1.133 -10.559  -4.790  1.00  1.08      PROB
ATOM   1892  HE2 PHE P  21      -0.978 -10.036  -3.858  1.00  0.00      PROB
ATOM   1893  C   PHE P  21      -4.697 -10.098  -7.599  1.00  1.02      PROB
ATOM   1894  O   PHE P  21      -4.434  -9.021  -7.098  1.00  1.03      PROB
ATOM   1895  N   THR P  22      -4.682 -10.267  -8.927  1.00  1.04      PROB
ATOM   1896  HN  THR P  22      -4.906 -11.148  -9.335  1.00  0.00      PROB
ATOM   1897  CA  THR P  22      -4.349  -9.217  -9.876  1.00  1.06      PROB
ATOM   1898  HA  THR P  22      -3.404  -8.791  -9.573  1.00  0.00      PROB
ATOM   1899  CB  THR P  22      -4.249  -9.734 -11.297  1.00  1.12      PROB
ATOM   1900  HB  THR P  22      -5.256 -10.083 -11.607  1.00  0.00      PROB
ATOM   1901  OG1 THR P  22      -3.529 -10.589 -11.484  1.00  1.39      PROB
ATOM   1902  HG1 THR P  22      -3.830 -11.314 -10.931  1.00  0.00      PROB
ATOM   1903  CG2 THR P  22      -3.846  -8.998 -12.181  1.00  1.48      PROB
ATOM   1904 HG21 THR P  22      -2.761  -8.800 -12.048  1.00  0.00      PROB
ATOM   1905 HG22 THR P  22      -4.390  -8.030 -12.144  1.00  0.00      PROB
ATOM   1906 HG23 THR P  22      -4.001  -9.477 -13.171  1.00  0.00      PROB
ATOM   1907  C   THR P  22      -5.295  -8.038  -9.835  1.00  1.04      PROB
ATOM   1908  O   THR P  22      -4.872  -6.897  -9.780  1.00  1.07      PROB
ATOM   1909  N   LYS P  23      -6.613  -8.291  -9.807  1.00  1.04      PROB
ATOM   1910  HN  LYS P  23      -6.963  -9.221  -9.879  1.00  0.00      PROB
ATOM   1911  CA  LYS P  23      -7.619  -7.263  -9.673  1.00  1.05      PROB
ATOM   1912  HA  LYS P  23      -7.405  -6.490 -10.396  1.00  0.00      PROB
ATOM   1913  CB  LYS P  23      -9.026  -7.845  -9.912  1.00  1.10      PROB
ATOM   1914  HB1 LYS P  23      -9.762  -7.074  -9.604  1.00  0.00      PROB
ATOM   1915  HB2 LYS P  23      -9.135  -8.733  -9.256  1.00  0.00      PROB
ATOM   1916  CG  LYS P  23      -9.347  -8.234 -11.188  1.00  1.42      PROB
ATOM   1917  HG1 LYS P  23      -8.917  -9.246 -11.264  1.00  0.00      PROB
ATOM   1918  HG2 LYS P  23      -8.779  -7.533 -11.821  1.00  0.00      PROB
ATOM   1919  CD  LYS P  23     -10.264  -8.321 -11.683  1.00  1.81      PROB
ATOM   1920  HD1 LYS P  23     -10.625  -7.303 -11.546  1.00  0.00      PROB
ATOM   1921  HD2 LYS P  23     -10.751  -9.025 -11.011  1.00  0.00      PROB
ATOM   1922  CE  LYS P  23     -10.775  -8.556 -12.558  1.00  2.23      PROB
ATOM   1923  HE1 LYS P  23     -10.811  -9.644 -12.467  1.00  0.00      PROB
ATOM   1924  HE2 LYS P  23     -10.046  -8.215 -13.297  1.00  0.00      PROB
ATOM   1925  NZ  LYS P  23     -11.529  -8.456 -13.080  1.00  2.74      PROB
ATOM   1926  HZ1 LYS P  23     -11.650  -7.453 -13.327  1.00  0.00      PROB
ATOM   1927  HZ2 LYS P  23     -12.362  -8.786 -12.552  1.00  0.00      PROB
ATOM   1928  HZ3 LYS P  23     -11.425  -9.017 -13.950  1.00  0.00      PROB
ATOM   1929  C   LYS P  23      -7.589  -6.515  -8.356  1.00  1.02      PROB
ATOM   1930  O   LYS P  23      -7.612  -5.297  -8.318  1.00  1.05      PROB
ATOM   1931  N   ARG P  24      -7.490  -7.237  -7.229  1.00  1.00      PROB
ATOM   1932  HN  ARG P  24      -7.479  -8.233  -7.253  1.00  0.00      PROB
ATOM   1933  CA  ARG P  24      -7.393  -6.651  -5.913  1.00  0.99      PROB
ATOM   1934  HA  ARG P  24      -8.134  -5.869  -5.845  1.00  0.00      PROB
ATOM   1935  CB  ARG P  24      -7.625  -7.695  -4.808  1.00  1.00      PROB
ATOM   1936  HB1 ARG P  24      -7.363  -7.229  -3.835  1.00  0.00      PROB
ATOM   1937  HB2 ARG P  24      -6.942  -8.550  -4.994  1.00  0.00      PROB
ATOM   1938  CG  ARG P  24      -9.052  -8.242  -4.703  1.00  1.07      PROB
ATOM   1939  HG1 ARG P  24      -9.026  -9.074  -3.970  1.00  0.00      PROB
ATOM   1940  HG2 ARG P  24      -9.318  -8.645  -5.701  1.00  0.00      PROB
ATOM   1941  CD  ARG P  24     -10.041  -7.432  -4.336  1.00  1.31      PROB
ATOM   1942  HD1 ARG P  24     -10.202  -6.676  -5.134  1.00  0.00      PROB
ATOM   1943  HD2 ARG P  24      -9.761  -6.930  -3.385  1.00  0.00      PROB
ATOM   1944  NE  ARG P  24     -11.324  -8.083  -4.107  1.00  1.31      PROB
ATOM   1945  HE  ARG P  24     -11.714  -8.586  -4.876  1.00  0.00      PROB
ATOM   1946  CZ  ARG P  24     -11.972  -8.078  -3.072  1.00  1.35      PROB
ATOM   1947  NH1 ARG P  24     -11.546  -7.537  -2.073  1.00  1.47      PROB
ATOM   1948 HH11 ARG P  24     -10.653  -7.087  -2.090  1.00  0.00      PROB
ATOM   1949 HH12 ARG P  24     -12.088  -7.541  -1.233  1.00  0.00      PROB
ATOM   1950  NH2 ARG P  24     -13.116  -8.642  -3.042  1.00  1.50      PROB
ATOM   1951 HH21 ARG P  24     -13.477  -9.085  -3.863  1.00  0.00      PROB
ATOM   1952 HH22 ARG P  24     -13.652  -8.641  -2.198  1.00  0.00      PROB
ATOM   1953  C   ARG P  24      -6.106  -5.894  -5.655  1.00  0.95      PROB
ATOM   1954  O   ARG P  24      -6.126  -4.845  -5.037  1.00  0.96      PROB
ATOM   1955  N   LYS P  25      -4.958  -6.389  -6.149  1.00  0.94      PROB
ATOM   1956  HN  LYS P  25      -4.934  -7.276  -6.602  1.00  0.00      PROB
ATOM   1957  CA  LYS P  25      -3.685  -5.704  -6.074  1.00  0.92      PROB
ATOM   1958  HA  LYS P  25      -3.514  -5.427  -5.044  1.00  0.00      PROB
ATOM   1959  CB  LYS P  25      -2.545  -6.618  -6.581  1.00  0.96      PROB
ATOM   1960  HB1 LYS P  25      -2.844  -7.018  -7.572  1.00  0.00      PROB
ATOM   1961  HB2 LYS P  25      -2.441  -7.462  -5.868  1.00  0.00      PROB
ATOM   1962  CG  LYS P  25      -1.175  -5.961  -6.733  1.00  0.96      PROB
ATOM   1963  HG1 LYS P  25      -0.978  -5.346  -5.830  1.00  0.00      PROB
ATOM   1964  HG2 LYS P  25      -1.201  -5.297  -7.622  1.00  0.00      PROB
ATOM   1965  CD  LYS P  25      -0.026  -6.951  -6.903  1.00  1.03      PROB
ATOM   1966  HD1 LYS P  25       0.026  -7.572  -5.985  1.00  0.00      PROB
ATOM   1967  HD2 LYS P  25       0.913  -6.368  -6.998  1.00  0.00      PROB
ATOM   1968  CE  LYS P  25      -0.112  -7.887  -8.091  1.00  1.10      PROB
ATOM   1969  HE1 LYS P  25      -1.105  -8.385  -8.103  1.00  0.00      PROB
ATOM   1970  HE2 LYS P  25       0.695  -8.647  -8.027  1.00  0.00      PROB
ATOM   1971  NZ  LYS P  25       0.044  -7.185  -9.350  1.00  1.12      PROB
ATOM   1972  HZ1 LYS P  25       1.027  -6.860  -9.447  1.00  0.00      PROB
ATOM   1973  HZ2 LYS P  25      -0.595  -6.365  -9.371  1.00  0.00      PROB
ATOM   1974  HZ3 LYS P  25      -0.189  -7.826 -10.135  1.00  0.00      PROB
ATOM   1975  C   LYS P  25      -3.658  -4.371  -6.784  1.00  0.90      PROB
ATOM   1976  O   LYS P  25      -3.228  -3.374  -6.224  1.00  0.90      PROB
ATOM   1977  N   PHE P  26      -4.190  -4.304  -8.020  1.00  0.94      PROB
ATOM   1978  HN  PHE P  26      -4.512  -5.120  -8.492  1.00  0.00      PROB
ATOM   1979  CA  PHE P  26      -4.336  -3.065  -8.751  1.00  0.95      PROB
ATOM   1980  HA  PHE P  26      -3.390  -2.546  -8.719  1.00  0.00      PROB
ATOM   1981  CB  PHE P  26      -4.750  -3.331 -10.217  1.00  1.03      PROB
ATOM   1982  HB1 PHE P  26      -5.701  -3.905 -10.229  1.00  0.00      PROB
ATOM   1983  HB2 PHE P  26      -3.948  -3.909 -10.723  1.00  0.00      PROB
ATOM   1984  CG  PHE P  26      -4.973  -2.099 -11.018  1.00  1.07      PROB
ATOM   1985  CD1 PHE P  26      -5.010  -1.520 -11.424  1.00  1.53      PROB
ATOM   1986  HD1 PHE P  26      -4.238  -1.768 -11.948  1.00  0.00      PROB
ATOM   1987  CE1 PHE P  26      -5.211  -0.359 -12.121  1.00  1.64      PROB
ATOM   1988  HE1 PHE P  26      -4.387  -0.451 -12.607  1.00  0.00      PROB
ATOM   1989  CZ  PHE P  26      -5.370   0.228 -12.435  1.00  1.35      PROB
ATOM   1990  HZ  PHE P  26      -5.464   0.759 -12.752  1.00  0.00      PROB
ATOM   1991  CD2 PHE P  26      -5.127  -1.503 -11.354  1.00  1.76      PROB
ATOM   1992  HD2 PHE P  26      -5.997  -1.457 -10.957  1.00  0.00      PROB
ATOM   1993  CE2 PHE P  26      -5.323  -0.346 -12.057  1.00  1.85      PROB
ATOM   1994  HE2 PHE P  26      -6.181  -0.202 -11.659  1.00  0.00      PROB
ATOM   1995  C   PHE P  26      -5.271  -2.088  -8.061  1.00  0.93      PROB
ATOM   1996  O   PHE P  26      -4.972  -0.911  -7.942  1.00  0.93      PROB
ATOM   1997  N   GLY P  27      -6.403  -2.577  -7.528  1.00  0.95      PROB
ATOM   1998  HN  GLY P  27      -6.651  -3.536  -7.635  1.00  0.00      PROB
ATOM   1999  CA  GLY P  27      -7.346  -1.778  -6.767  1.00  0.96      PROB
ATOM   2000  HA1 GLY P  27      -8.174  -2.419  -6.505  1.00  0.00      PROB
ATOM   2001  HA2 GLY P  27      -7.683  -0.978  -7.409  1.00  0.00      PROB
ATOM   2002  C   GLY P  27      -6.789  -1.180  -5.511  1.00  0.89      PROB
ATOM   2003  O   GLY P  27      -7.020  -0.027  -5.207  1.00  0.89      PROB
ATOM   2004  N   LEU P  28      -6.006  -1.951  -4.749  1.00  0.87      PROB
ATOM   2005  HN  LEU P  28      -5.860  -2.911  -4.971  1.00  0.00      PROB
ATOM   2006  CA  LEU P  28      -5.317  -1.487  -3.568  1.00  0.82      PROB
ATOM   2007  HA  LEU P  28      -6.032  -0.986  -2.933  1.00  0.00      PROB
ATOM   2008  CB  LEU P  28      -4.686  -2.689  -2.832  1.00  0.85      PROB
ATOM   2009  HB1 LEU P  28      -3.829  -3.040  -3.444  1.00  0.00      PROB
ATOM   2010  HB2 LEU P  28      -5.452  -3.490  -2.789  1.00  0.00      PROB
ATOM   2011  CG  LEU P  28      -4.192  -2.480  -1.465  1.00  0.87      PROB
ATOM   2012  HG  LEU P  28      -3.458  -1.647  -1.482  1.00  0.00      PROB
ATOM   2013  CD1 LEU P  28      -5.184  -2.172  -0.534  1.00  1.06      PROB
ATOM   2014 HD11 LEU P  28      -5.926  -2.997  -0.480  1.00  0.00      PROB
ATOM   2015 HD12 LEU P  28      -5.710  -1.241  -0.835  1.00  0.00      PROB
ATOM   2016 HD13 LEU P  28      -4.730  -2.037   0.471  1.00  0.00      PROB
ATOM   2017  CD2 LEU P  28      -3.518  -3.602  -0.894  1.00  1.07      PROB
ATOM   2018 HD21 LEU P  28      -2.633  -3.870  -1.510  1.00  0.00      PROB
ATOM   2019 HD22 LEU P  28      -4.203  -4.476  -0.858  1.00  0.00      PROB
ATOM   2020 HD23 LEU P  28      -3.174  -3.354   0.133  1.00  0.00      PROB
ATOM   2021  C   LEU P  28      -4.276  -0.427  -3.865  1.00  0.77      PROB
ATOM   2022  O   LEU P  28      -4.204   0.593  -3.201  1.00  0.76      PROB
ATOM   2023  N   MET P  29      -3.474  -0.624  -4.924  1.00  0.77      PROB
ATOM   2024  HN  MET P  29      -3.498  -1.478  -5.437  1.00  0.00      PROB
ATOM   2025  CA  MET P  29      -2.524   0.358  -5.408  1.00  0.74      PROB
ATOM   2026  HA  MET P  29      -1.961   0.725  -4.563  1.00  0.00      PROB
ATOM   2027  CB  MET P  29      -1.576  -0.275  -6.452  1.00  0.77      PROB
ATOM   2028  HB1 MET P  29      -0.965   0.531  -6.911  1.00  0.00      PROB
ATOM   2029  HB2 MET P  29      -2.190  -0.756  -7.243  1.00  0.00      PROB
ATOM   2030  CG  MET P  29      -0.634  -1.324  -5.860  1.00  0.76      PROB
ATOM   2031  HG1 MET P  29      -1.253  -2.096  -5.358  1.00  0.00      PROB
ATOM   2032  HG2 MET P  29      -0.006  -0.826  -5.092  1.00  0.00      PROB
ATOM   2033  SD  MET P  29       0.419  -2.111  -7.037  1.00  0.88      PROB
ATOM   2034  CE  MET P  29       1.300  -3.072  -6.025  1.00  1.12      PROB
ATOM   2035  HE1 MET P  29       0.647  -3.781  -5.472  1.00  0.00      PROB
ATOM   2036  HE2 MET P  29       1.840  -2.451  -5.280  1.00  0.00      PROB
ATOM   2037  HE3 MET P  29       2.038  -3.666  -6.605  1.00  0.00      PROB
ATOM   2038  C   MET P  29      -3.156   1.629  -5.946  1.00  0.75      PROB
ATOM   2039  O   MET P  29      -2.700   2.730  -5.672  1.00  0.75      PROB
ATOM   2040  N   LYS P  30      -4.265   1.513  -6.694  1.00  0.79      PROB
ATOM   2041  HN  LYS P  30      -4.603   0.619  -6.974  1.00  0.00      PROB
ATOM   2042  CA  LYS P  30      -5.054   2.636  -7.154  1.00  0.82      PROB
ATOM   2043  HA  LYS P  30      -4.391   3.339  -7.636  1.00  0.00      PROB
ATOM   2044  CB  LYS P  30      -6.137   2.151  -8.141  1.00  0.91      PROB
ATOM   2045  HB1 LYS P  30      -6.743   1.384  -7.617  1.00  0.00      PROB
ATOM   2046  HB2 LYS P  30      -5.616   1.677  -8.998  1.00  0.00      PROB
ATOM   2047  CG  LYS P  30      -7.059   3.137  -8.684  1.00  1.10      PROB
ATOM   2048  HG1 LYS P  30      -6.365   3.846  -9.150  1.00  0.00      PROB
ATOM   2049  HG2 LYS P  30      -7.491   3.555  -7.767  1.00  0.00      PROB
ATOM   2050  CD  LYS P  30      -7.845   3.188  -9.313  1.00  1.45      PROB
ATOM   2051  HD1 LYS P  30      -8.344   2.284  -8.987  1.00  0.00      PROB
ATOM   2052  HD2 LYS P  30      -7.294   3.060 -10.236  1.00  0.00      PROB
ATOM   2053  CE  LYS P  30      -8.787   3.725  -9.771  1.00  1.80      PROB
ATOM   2054  HE1 LYS P  30      -9.078   3.078 -10.617  1.00  0.00      PROB
ATOM   2055  HE2 LYS P  30      -8.396   4.694 -10.127  1.00  0.00      PROB
ATOM   2056  NZ  LYS P  30      -9.835   4.036  -9.336  1.00  2.01      PROB
ATOM   2057  HZ1 LYS P  30      -9.700   4.696  -8.543  1.00  0.00      PROB
ATOM   2058  HZ2 LYS P  30     -10.336   3.189  -9.001  1.00  0.00      PROB
ATOM   2059  HZ3 LYS P  30     -10.396   4.498 -10.080  1.00  0.00      PROB
ATOM   2060  C   LYS P  30      -5.661   3.458  -6.031  1.00  0.79      PROB
ATOM   2061  O   LYS P  30      -5.593   4.675  -6.034  1.00  0.80      PROB
ATOM   2062  N   LYS P  31      -6.224   2.809  -4.998  1.00  0.79      PROB
ATOM   2063  HN  LYS P  31      -6.323   1.817  -5.002  1.00  0.00      PROB
ATOM   2064  CA  LYS P  31      -6.724   3.474  -3.818  1.00  0.78      PROB
ATOM   2065  HA  LYS P  31      -7.300   4.330  -4.137  1.00  0.00      PROB
ATOM   2066  CB  LYS P  31      -7.601   2.525  -2.978  1.00  0.83      PROB
ATOM   2067  HB1 LYS P  31      -7.787   2.997  -1.990  1.00  0.00      PROB
ATOM   2068  HB2 LYS P  31      -7.046   1.575  -2.824  1.00  0.00      PROB
ATOM   2069  CG  LYS P  31      -8.944   2.203  -3.622  1.00  0.93      PROB
ATOM   2070  HG1 LYS P  31      -9.302   1.266  -3.150  1.00  0.00      PROB
ATOM   2071  HG2 LYS P  31      -8.741   2.016  -4.695  1.00  0.00      PROB
ATOM   2072  CD  LYS P  31      -9.806   2.931  -3.582  1.00  1.53      PROB
ATOM   2073  HD1 LYS P  31      -9.411   3.884  -3.984  1.00  0.00      PROB
ATOM   2074  HD2 LYS P  31     -10.042   3.055  -2.508  1.00  0.00      PROB
ATOM   2075  CE  LYS P  31     -11.032   2.735  -4.216  1.00  1.75      PROB
ATOM   2076  HE1 LYS P  31     -11.751   2.456  -3.420  1.00  0.00      PROB
ATOM   2077  HE2 LYS P  31     -10.885   1.891  -4.920  1.00  0.00      PROB
ATOM   2078  NZ  LYS P  31     -11.574   3.490  -4.813  1.00  1.97      PROB
ATOM   2079  HZ1 LYS P  31     -10.896   4.028  -5.390  1.00  0.00      PROB
ATOM   2080  HZ2 LYS P  31     -12.079   4.139  -4.176  1.00  0.00      PROB
ATOM   2081  HZ3 LYS P  31     -12.258   3.014  -5.436  1.00  0.00      PROB
ATOM   2082  C   LYS P  31      -5.664   4.145  -2.966  1.00  0.72      PROB
ATOM   2083  O   LYS P  31      -5.893   5.212  -2.415  1.00  0.73      PROB
ATOM   2084  N   ALA P  32      -4.457   3.559  -2.873  1.00  0.69      PROB
ATOM   2085  HN  ALA P  32      -4.304   2.634  -3.212  1.00  0.00      PROB
ATOM   2086  CA  ALA P  32      -3.300   4.202  -2.287  1.00  0.66      PROB
ATOM   2087  HA  ALA P  32      -3.574   4.571  -1.310  1.00  0.00      PROB
ATOM   2088  CB  ALA P  32      -2.155   3.191  -2.179  1.00  0.67      PROB
ATOM   2089  HB1 ALA P  32      -1.888   2.808  -3.187  1.00  0.00      PROB
ATOM   2090  HB2 ALA P  32      -2.466   2.334  -1.544  1.00  0.00      PROB
ATOM   2091  HB3 ALA P  32      -1.260   3.679  -1.736  1.00  0.00      PROB
ATOM   2092  C   ALA P  32      -2.861   5.447  -3.055  1.00  0.64      PROB
ATOM   2093  O   ALA P  32      -2.598   6.488  -2.471  1.00  0.64      PROB
ATOM   2094  N   TYR P  33      -2.842   5.381  -4.398  1.00  0.66      PROB
ATOM   2095  HN  TYR P  33      -2.983   4.514  -4.868  1.00  0.00      PROB
ATOM   2096  CA  TYR P  33      -2.623   6.520  -5.273  1.00  0.66      PROB
ATOM   2097  HA  TYR P  33      -1.723   7.024  -4.955  1.00  0.00      PROB
ATOM   2098  CB  TYR P  33      -2.485   6.032  -6.742  1.00  0.72      PROB
ATOM   2099  HB1 TYR P  33      -3.300   5.309  -6.958  1.00  0.00      PROB
ATOM   2100  HB2 TYR P  33      -1.496   5.541  -6.865  1.00  0.00      PROB
ATOM   2101  CG  TYR P  33      -2.568   7.092  -7.776  1.00  0.80      PROB
ATOM   2102  CD1 TYR P  33      -3.592   7.128  -8.645  1.00  0.99      PROB
ATOM   2103  HD1 TYR P  33      -4.341   6.351  -8.619  1.00  0.00      PROB
ATOM   2104  CE1 TYR P  33      -3.697   8.135  -9.561  1.00  1.17      PROB
ATOM   2105  HE1 TYR P  33      -4.530   8.144 -10.248  1.00  0.00      PROB
ATOM   2106  CZ  TYR P  33      -2.779   9.116  -9.621  1.00  1.16      PROB
ATOM   2107  OH  TYR P  33      -2.917  10.149 -10.507  1.00  1.42      PROB
ATOM   2108  HH  TYR P  33      -2.260  10.815 -10.291  1.00  0.00      PROB
ATOM   2109  CD2 TYR P  33      -1.637   8.069  -7.867  1.00  0.89      PROB
ATOM   2110  HD2 TYR P  33      -0.786   8.048  -7.202  1.00  0.00      PROB
ATOM   2111  CE2 TYR P  33      -1.745   9.083  -8.779  1.00  1.06      PROB
ATOM   2112  HE2 TYR P  33      -0.993   9.857  -8.817  1.00  0.00      PROB
ATOM   2113  C   TYR P  33      -3.648   7.636  -5.083  1.00  0.66      PROB
ATOM   2114  O   TYR P  33      -3.290   8.790  -4.908  1.00  0.67      PROB
ATOM   2115  N   GLU P  34      -4.953   7.301  -5.028  1.00  0.69      PROB
ATOM   2116  HN  GLU P  34      -5.254   6.365  -5.189  1.00  0.00      PROB
ATOM   2117  CA  GLU P  34      -6.008   8.246  -4.738  1.00  0.71      PROB
ATOM   2118  HA  GLU P  34      -5.933   9.052  -5.453  1.00  0.00      PROB
ATOM   2119  CB  GLU P  34      -7.406   7.592  -4.822  1.00  0.78      PROB
ATOM   2120  HB1 GLU P  34      -8.132   8.278  -4.338  1.00  0.00      PROB
ATOM   2121  HB2 GLU P  34      -7.371   6.641  -4.251  1.00  0.00      PROB
ATOM   2122  CG  GLU P  34      -7.904   7.289  -6.170  1.00  0.90      PROB
ATOM   2123  HG1 GLU P  34      -7.185   6.599  -6.660  1.00  0.00      PROB
ATOM   2124  HG2 GLU P  34      -7.951   8.237  -6.746  1.00  0.00      PROB
ATOM   2125  CD  GLU P  34      -9.255   6.655  -6.223  1.00  0.96      PROB
ATOM   2126  OE1 GLU P  34      -9.753   6.282  -6.413  1.00  1.48      PROB
ATOM   2127  OE2 GLU P  34      -9.849   6.514  -6.092  1.00  1.48      PROB
ATOM   2128  C   GLU P  34      -5.858   8.933  -3.393  1.00  0.69      PROB
ATOM   2129  O   GLU P  34      -5.951  10.142  -3.297  1.00  0.72      PROB
ATOM   2130  N   LEU P  35      -5.555   8.179  -2.321  1.00  0.68      PROB
ATOM   2131  HN  LEU P  35      -5.477   7.188  -2.394  1.00  0.00      PROB
ATOM   2132  CA  LEU P  35      -5.321   8.719  -0.999  1.00  0.68      PROB
ATOM   2133  HA  LEU P  35      -6.154   9.357  -0.742  1.00  0.00      PROB
ATOM   2134  CB  LEU P  35      -5.185   7.571   0.023  1.00  0.71      PROB
ATOM   2135  HB1 LEU P  35      -4.287   6.978  -0.249  1.00  0.00      PROB
ATOM   2136  HB2 LEU P  35      -6.084   6.927  -0.067  1.00  0.00      PROB
ATOM   2137  CG  LEU P  35      -5.049   7.982   1.486  1.00  0.78      PROB
ATOM   2138  HG  LEU P  35      -4.102   8.548   1.612  1.00  0.00      PROB
ATOM   2139  CD1 LEU P  35      -6.179   8.829   1.952  1.00  0.91      PROB
ATOM   2140 HD11 LEU P  35      -7.147   8.355   1.684  1.00  0.00      PROB
ATOM   2141 HD12 LEU P  35      -6.127   9.828   1.469  1.00  0.00      PROB
ATOM   2142 HD13 LEU P  35      -6.135   8.945   3.056  1.00  0.00      PROB
ATOM   2143  CD2 LEU P  35      -4.936   6.777   2.383  1.00  0.88      PROB
ATOM   2144 HD21 LEU P  35      -4.043   6.177   2.106  1.00  0.00      PROB
ATOM   2145 HD22 LEU P  35      -5.839   6.139   2.275  1.00  0.00      PROB
ATOM   2146 HD23 LEU P  35      -4.831   7.101   3.440  1.00  0.00      PROB
ATOM   2147  C   LEU P  35      -4.121   9.654  -0.931  1.00  0.64      PROB
ATOM   2148  O   LEU P  35      -4.158  10.705  -0.310  1.00  0.67      PROB
ATOM   2149  N   SER P  36      -3.029   9.301  -1.635  1.00  0.62      PROB
ATOM   2150  HN  SER P  36      -2.974   8.419  -2.096  1.00  0.00      PROB
ATOM   2151  CA  SER P  36      -1.862  10.150  -1.784  1.00  0.61      PROB
ATOM   2152  HA  SER P  36      -1.532  10.431  -0.795  1.00  0.00      PROB
ATOM   2153  CB  SER P  36      -0.716   9.432  -2.541  1.00  0.62      PROB
ATOM   2154  HB1 SER P  36      -0.978   9.435  -3.619  1.00  0.00      PROB
ATOM   2155  HB2 SER P  36      -0.677   8.387  -2.170  1.00  0.00      PROB
ATOM   2156  OG  SER P  36       0.311   9.826  -2.469  1.00  1.15      PROB
ATOM   2157  HG1 SER P  36       0.427  10.096  -1.555  1.00  0.00      PROB
ATOM   2158  C   SER P  36      -2.155  11.480  -2.449  1.00  0.62      PROB
ATOM   2159  O   SER P  36      -1.768  12.524  -1.956  1.00  0.66      PROB
ATOM   2160  N   VAL P  37      -2.886  11.478  -3.574  1.00  0.64      PROB
ATOM   2161  HN  VAL P  37      -3.193  10.628  -3.994  1.00  0.00      PROB
ATOM   2162  CA  VAL P  37      -3.282  12.692  -4.259  1.00  0.68      PROB
ATOM   2163  HA  VAL P  37      -2.420  13.341  -4.305  1.00  0.00      PROB
ATOM   2164  CB  VAL P  37      -3.792  12.402  -5.661  1.00  0.76      PROB
ATOM   2165  HB  VAL P  37      -4.622  11.667  -5.600  1.00  0.00      PROB
ATOM   2166  CG1 VAL P  37      -4.293  13.659  -6.348  1.00  0.91      PROB
ATOM   2167 HG11 VAL P  37      -3.533  14.466  -6.269  1.00  0.00      PROB
ATOM   2168 HG12 VAL P  37      -5.231  14.006  -5.864  1.00  0.00      PROB
ATOM   2169 HG13 VAL P  37      -4.481  13.453  -7.423  1.00  0.00      PROB
ATOM   2170  CG2 VAL P  37      -2.669  11.803  -6.486  1.00  0.82      PROB
ATOM   2171 HG21 VAL P  37      -2.316  10.858  -6.021  1.00  0.00      PROB
ATOM   2172 HG22 VAL P  37      -1.816  12.514  -6.537  1.00  0.00      PROB
ATOM   2173 HG23 VAL P  37      -3.031  11.580  -7.512  1.00  0.00      PROB
ATOM   2174  C   VAL P  37      -4.287  13.525  -3.480  1.00  0.69      PROB
ATOM   2175  O   VAL P  37      -4.126  14.724  -3.333  1.00  0.74      PROB
ATOM   2176  N   LEU P  38      -5.332  12.905  -2.916  1.00  0.69      PROB
ATOM   2177  HN  LEU P  38      -5.440  11.916  -2.972  1.00  0.00      PROB
ATOM   2178  CA  LEU P  38      -6.372  13.602  -2.192  1.00  0.72      PROB
ATOM   2179  HA  LEU P  38      -6.738  14.400  -2.820  1.00  0.00      PROB
ATOM   2180  CB  LEU P  38      -7.520  12.642  -1.824  1.00  0.77      PROB
ATOM   2181  HB1 LEU P  38      -8.091  13.113  -0.998  1.00  0.00      PROB
ATOM   2182  HB2 LEU P  38      -7.059  11.703  -1.456  1.00  0.00      PROB
ATOM   2183  CG  LEU P  38      -8.449  12.288  -2.828  1.00  0.93      PROB
ATOM   2184  HG  LEU P  38      -7.869  11.979  -3.722  1.00  0.00      PROB
ATOM   2185  CD1 LEU P  38      -9.291  11.347  -2.572  1.00  1.25      PROB
ATOM   2186 HD11 LEU P  38     -10.131  11.742  -1.962  1.00  0.00      PROB
ATOM   2187 HD12 LEU P  38      -8.790  10.536  -2.002  1.00  0.00      PROB
ATOM   2188 HD13 LEU P  38      -9.702  10.939  -3.520  1.00  0.00      PROB
ATOM   2189  CD2 LEU P  38      -9.310  13.167  -3.289  1.00  1.23      PROB
ATOM   2190 HD21 LEU P  38      -8.772  14.030  -3.736  1.00  0.00      PROB
ATOM   2191 HD22 LEU P  38      -9.951  13.539  -2.461  1.00  0.00      PROB
ATOM   2192 HD23 LEU P  38      -9.944  12.700  -4.072  1.00  0.00      PROB
ATOM   2193  C   LEU P  38      -5.906  14.304  -0.934  1.00  0.73      PROB
ATOM   2194  O   LEU P  38      -6.247  15.450  -0.699  1.00  0.80      PROB
ATOM   2195  N   CYS P  39      -5.105  13.623  -0.105  1.00  0.70      PROB
ATOM   2196  HN  CYS P  39      -4.671  12.769  -0.380  1.00  0.00      PROB
ATOM   2197  CA  CYS P  39      -4.812  14.073   1.241  1.00  0.73      PROB
ATOM   2198  HA  CYS P  39      -5.287  15.032   1.386  1.00  0.00      PROB
ATOM   2199  CB  CYS P  39      -5.337  13.049   2.275  1.00  0.76      PROB
ATOM   2200  HB1 CYS P  39      -5.057  13.398   3.291  1.00  0.00      PROB
ATOM   2201  HB2 CYS P  39      -4.838  12.074   2.092  1.00  0.00      PROB
ATOM   2202  SG  CYS P  39      -7.123  12.837   2.183  1.00  0.86      PROB
ATOM   2203  HG1 CYS P  39      -7.125  12.423   0.924  1.00  0.00      PROB
ATOM   2204  C   CYS P  39      -3.344  14.328   1.482  1.00  0.71      PROB
ATOM   2205  O   CYS P  39      -2.936  14.523   2.606  1.00  0.78      PROB
ATOM   2206  N   ASP P  40      -2.523  14.337   0.432  1.00  0.67      PROB
ATOM   2207  HN  ASP P  40      -2.866  14.083  -0.467  1.00  0.00      PROB
ATOM   2208  CA  ASP P  40      -1.115  14.691   0.445  1.00  0.69      PROB
ATOM   2209  HA  ASP P  40      -0.764  14.629  -0.574  1.00  0.00      PROB
ATOM   2210  CB  ASP P  40      -0.814  16.103   1.008  1.00  0.78      PROB
ATOM   2211  HB1 ASP P  40       0.279  16.285   0.933  1.00  0.00      PROB
ATOM   2212  HB2 ASP P  40      -1.116  16.127   2.076  1.00  0.00      PROB
ATOM   2213  CG  ASP P  40      -1.511  17.210   0.311  1.00  0.86      PROB
ATOM   2214  OD1 ASP P  40      -1.829  17.617  -0.012  1.00  1.43      PROB
ATOM   2215  OD2 ASP P  40      -1.700  17.754   0.085  1.00  1.41      PROB
ATOM   2216  C   ASP P  40      -0.214  13.647   1.091  1.00  0.68      PROB
ATOM   2217  O   ASP P  40       0.886  13.904   1.471  1.00  0.82      PROB
ATOM   2218  N   CYS P  41      -0.669  12.422   1.237  1.00  0.64      PROB
ATOM   2219  HN  CYS P  41      -1.555  12.166   0.861  1.00  0.00      PROB
ATOM   2220  CA  CYS P  41       0.020  11.353   1.923  1.00  0.61      PROB
ATOM   2221  HA  CYS P  41       0.460  11.767   2.818  1.00  0.00      PROB
ATOM   2222  CB  CYS P  41      -0.927  10.203   2.288  1.00  0.69      PROB
ATOM   2223  HB1 CYS P  41      -0.374   9.546   2.989  1.00  0.00      PROB
ATOM   2224  HB2 CYS P  41      -1.118   9.640   1.353  1.00  0.00      PROB
ATOM   2225  SG  CYS P  41      -2.371  10.544   2.964  1.00  0.84      PROB
ATOM   2226  HG1 CYS P  41      -1.909  11.512   3.742  1.00  0.00      PROB
ATOM   2227  C   CYS P  41       1.196  10.769   1.172  1.00  0.55      PROB
ATOM   2228  O   CYS P  41       1.171  10.622  -0.024  1.00  0.62      PROB
ATOM   2229  N   GLU P  42       2.251  10.383   1.886  1.00  0.55      PROB
ATOM   2230  HN  GLU P  42       2.317  10.599   2.856  1.00  0.00      PROB
ATOM   2231  CA  GLU P  42       3.362   9.643   1.356  1.00  0.52      PROB
ATOM   2232  HA  GLU P  42       3.297   9.672   0.279  1.00  0.00      PROB
ATOM   2233  CB  GLU P  42       4.693  10.236   1.820  1.00  0.61      PROB
ATOM   2234  HB1 GLU P  42       5.210   9.369   2.261  1.00  0.00      PROB
ATOM   2235  HB2 GLU P  42       4.389  10.940   2.610  1.00  0.00      PROB
ATOM   2236  CG  GLU P  42       5.439  10.731   1.349  1.00  1.20      PROB
ATOM   2237  HG1 GLU P  42       4.897  11.529   0.821  1.00  0.00      PROB
ATOM   2238  HG2 GLU P  42       5.812   9.978   0.639  1.00  0.00      PROB
ATOM   2239  CD  GLU P  42       6.657  11.404   1.738  1.00  1.22      PROB
ATOM   2240  OE1 GLU P  42       7.111  11.701   1.949  1.00  1.76      PROB
ATOM   2241  OE2 GLU P  42       7.170  11.674   1.833  1.00  1.60      PROB
ATOM   2242  C   GLU P  42       3.224   8.200   1.771  1.00  0.50      PROB
ATOM   2243  O   GLU P  42       3.157   7.886   2.937  1.00  0.57      PROB
ATOM   2244  N   ILE P  43       3.097   7.288   0.814  1.00  0.50      PROB
ATOM   2245  HN  ILE P  43       3.298   7.509  -0.137  1.00  0.00      PROB
ATOM   2246  CA  ILE P  43       2.667   5.926   1.050  1.00  0.51      PROB
ATOM   2247  HA  ILE P  43       2.662   5.762   2.117  1.00  0.00      PROB
ATOM   2248  CB  ILE P  43       1.280   5.665   0.475  1.00  0.61      PROB
ATOM   2249  HB  ILE P  43       1.281   5.959  -0.596  1.00  0.00      PROB
ATOM   2250  CG2 ILE P  43       0.878   4.346   0.568  1.00  0.95      PROB
ATOM   2251 HG21 ILE P  43       0.678   4.082   1.628  1.00  0.00      PROB
ATOM   2252 HG22 ILE P  43       1.678   3.679   0.181  1.00  0.00      PROB
ATOM   2253 HG23 ILE P  43      -0.054   4.192  -0.018  1.00  0.00      PROB
ATOM   2254  CG1 ILE P  43       0.288   6.460   1.036  1.00  0.89      PROB
ATOM   2255 HG11 ILE P  43       0.538   7.506   0.768  1.00  0.00      PROB
ATOM   2256 HG12 ILE P  43       0.371   6.334   2.134  1.00  0.00      PROB
ATOM   2257  CD  ILE P  43      -1.086   6.283   0.716  1.00  1.01      PROB
ATOM   2258  HD1 ILE P  43      -1.460   5.332   1.151  1.00  0.00      PROB
ATOM   2259  HD2 ILE P  43      -1.215   6.243  -0.387  1.00  0.00      PROB
ATOM   2260  HD3 ILE P  43      -1.683   7.122   1.133  1.00  0.00      PROB
ATOM   2261  C   ILE P  43       3.674   4.953   0.479  1.00  0.52      PROB
ATOM   2262  O   ILE P  43       4.145   5.113  -0.631  1.00  0.60      PROB
ATOM   2263  N   ALA P  44       4.010   3.906   1.239  1.00  0.51      PROB
ATOM   2264  HN  ALA P  44       3.756   3.873   2.202  1.00  0.00      PROB
ATOM   2265  CA  ALA P  44       4.745   2.760   0.770  1.00  0.52      PROB
ATOM   2266  HA  ALA P  44       4.826   2.833  -0.304  1.00  0.00      PROB
ATOM   2267  CB  ALA P  44       6.130   2.706   1.400  1.00  0.58      PROB
ATOM   2268  HB1 ALA P  44       6.053   2.821   2.502  1.00  0.00      PROB
ATOM   2269  HB2 ALA P  44       6.759   3.530   1.001  1.00  0.00      PROB
ATOM   2270  HB3 ALA P  44       6.609   1.728   1.178  1.00  0.00      PROB
ATOM   2271  C   ALA P  44       3.958   1.501   1.087  1.00  0.52      PROB
ATOM   2272  O   ALA P  44       3.439   1.319   2.170  1.00  0.58      PROB
ATOM   2273  N   LEU P  45       3.819   0.610   0.108  1.00  0.54      PROB
ATOM   2274  HN  LEU P  45       4.279   0.740  -0.766  1.00  0.00      PROB
ATOM   2275  CA  LEU P  45       3.024  -0.589   0.196  1.00  0.57      PROB
ATOM   2276  HA  LEU P  45       2.762  -0.751   1.231  1.00  0.00      PROB
ATOM   2277  CB  LEU P  45       1.756  -0.417  -0.667  1.00  0.64      PROB
ATOM   2278  HB1 LEU P  45       2.092  -0.093  -1.673  1.00  0.00      PROB
ATOM   2279  HB2 LEU P  45       1.159   0.395  -0.204  1.00  0.00      PROB
ATOM   2280  CG  LEU P  45       0.836  -1.572  -0.868  1.00  0.75      PROB
ATOM   2281  HG  LEU P  45       1.400  -2.378  -1.383  1.00  0.00      PROB
ATOM   2282  CD1 LEU P  45       0.275  -2.115   0.322  1.00  0.95      PROB
ATOM   2283 HD11 LEU P  45      -0.315  -1.339   0.855  1.00  0.00      PROB
ATOM   2284 HD12 LEU P  45       1.085  -2.469   0.995  1.00  0.00      PROB
ATOM   2285 HD13 LEU P  45      -0.398  -2.962   0.070  1.00  0.00      PROB
ATOM   2286  CD2 LEU P  45      -0.280  -1.248  -1.717  1.00  0.93      PROB
ATOM   2287 HD21 LEU P  45       0.082  -0.929  -2.718  1.00  0.00      PROB
ATOM   2288 HD22 LEU P  45      -0.866  -0.416  -1.270  1.00  0.00      PROB
ATOM   2289 HD23 LEU P  45      -0.931  -2.139  -1.842  1.00  0.00      PROB
ATOM   2290  C   LEU P  45       3.848  -1.774  -0.264  1.00  0.59      PROB
ATOM   2291  O   LEU P  45       4.381  -1.791  -1.358  1.00  0.64      PROB
ATOM   2292  N   ILE P  46       3.977  -2.797   0.586  1.00  0.59      PROB
ATOM   2293  HN  ILE P  46       3.517  -2.780   1.469  1.00  0.00      PROB
ATOM   2294  CA  ILE P  46       4.759  -3.992   0.341  1.00  0.60      PROB
ATOM   2295  HA  ILE P  46       5.166  -3.921  -0.657  1.00  0.00      PROB
ATOM   2296  CB  ILE P  46       5.888  -4.147   1.357  1.00  0.62      PROB
ATOM   2297  HB  ILE P  46       5.465  -4.093   2.383  1.00  0.00      PROB
ATOM   2298  CG2 ILE P  46       6.610  -5.475   1.185  1.00  0.70      PROB
ATOM   2299 HG21 ILE P  46       6.892  -5.621   0.120  1.00  0.00      PROB
ATOM   2300 HG22 ILE P  46       5.945  -6.310   1.494  1.00  0.00      PROB
ATOM   2301 HG23 ILE P  46       7.534  -5.485   1.801  1.00  0.00      PROB
ATOM   2302  CG1 ILE P  46       6.868  -2.982   1.283  1.00  0.71      PROB
ATOM   2303 HG11 ILE P  46       6.289  -2.081   0.994  1.00  0.00      PROB
ATOM   2304 HG12 ILE P  46       7.599  -3.215   0.482  1.00  0.00      PROB
ATOM   2305  CD  ILE P  46       7.586  -2.663   2.414  1.00  0.96      PROB
ATOM   2306  HD1 ILE P  46       8.205  -3.529   2.730  1.00  0.00      PROB
ATOM   2307  HD2 ILE P  46       6.892  -2.402   3.241  1.00  0.00      PROB
ATOM   2308  HD3 ILE P  46       8.259  -1.804   2.205  1.00  0.00      PROB
ATOM   2309  C   ILE P  46       3.826  -5.180   0.401  1.00  0.64      PROB
ATOM   2310  O   ILE P  46       3.134  -5.380   1.383  1.00  0.69      PROB
ATOM   2311  N   ILE P  47       3.760  -5.984  -0.671  1.00  0.68      PROB
ATOM   2312  HN  ILE P  47       4.314  -5.806  -1.480  1.00  0.00      PROB
ATOM   2313  CA  ILE P  47       2.908  -7.151  -0.760  1.00  0.73      PROB
ATOM   2314  HA  ILE P  47       2.468  -7.308   0.214  1.00  0.00      PROB
ATOM   2315  CB  ILE P  47       1.805  -6.992  -1.809  1.00  0.78      PROB
ATOM   2316  HB  ILE P  47       2.268  -6.778  -2.796  1.00  0.00      PROB
ATOM   2317  CG2 ILE P  47       0.960  -8.255  -1.916  1.00  0.89      PROB
ATOM   2318 HG21 ILE P  47       0.481  -8.478  -0.939  1.00  0.00      PROB
ATOM   2319 HG22 ILE P  47       1.601  -9.116  -2.202  1.00  0.00      PROB
ATOM   2320 HG23 ILE P  47       0.163  -8.113  -2.677  1.00  0.00      PROB
ATOM   2321  CG1 ILE P  47       0.943  -5.760  -1.537  1.00  0.81      PROB
ATOM   2322 HG11 ILE P  47       1.622  -4.910  -1.319  1.00  0.00      PROB
ATOM   2323 HG12 ILE P  47       0.325  -5.968  -0.639  1.00  0.00      PROB
ATOM   2324  CD  ILE P  47       0.052  -5.356  -2.608  1.00  0.94      PROB
ATOM   2325  HD1 ILE P  47      -0.770  -6.095  -2.720  1.00  0.00      PROB
ATOM   2326  HD2 ILE P  47       0.613  -5.300  -3.566  1.00  0.00      PROB
ATOM   2327  HD3 ILE P  47      -0.392  -4.364  -2.376  1.00  0.00      PROB
ATOM   2328  C   ILE P  47       3.768  -8.350  -1.100  1.00  0.75      PROB
ATOM   2329  O   ILE P  47       4.482  -8.363  -2.081  1.00  0.79      PROB
ATOM   2330  N   PHE P  48       3.695  -9.416  -0.301  1.00  0.79      PROB
ATOM   2331  HN  PHE P  48       3.244  -9.361   0.586  1.00  0.00      PROB
ATOM   2332  CA  PHE P  48       4.241 -10.713  -0.626  1.00  0.84      PROB
ATOM   2333  HA  PHE P  48       4.827 -10.603  -1.526  1.00  0.00      PROB
ATOM   2334  CB  PHE P  48       5.116 -11.281   0.500  1.00  0.89      PROB
ATOM   2335  HB1 PHE P  48       5.274 -12.366   0.320  1.00  0.00      PROB
ATOM   2336  HB2 PHE P  48       4.598 -11.126   1.470  1.00  0.00      PROB
ATOM   2337  CG  PHE P  48       6.389 -10.700   0.622  1.00  0.89      PROB
ATOM   2338  CD1 PHE P  48       6.639  -9.810   1.448  1.00  1.15      PROB
ATOM   2339  HD1 PHE P  48       5.842  -9.424   2.066  1.00  0.00      PROB
ATOM   2340  CE1 PHE P  48       7.851  -9.327   1.588  1.00  1.45      PROB
ATOM   2341  HE1 PHE P  48       8.023  -8.550   2.318  1.00  0.00      PROB
ATOM   2342  CZ  PHE P  48       8.824  -9.742   0.896  1.00  1.50      PROB
ATOM   2343  HZ  PHE P  48       9.816  -9.335   1.018  1.00  0.00      PROB
ATOM   2344  CD2 PHE P  48       7.379 -11.106  -0.061  1.00  1.15      PROB
ATOM   2345  HD2 PHE P  48       7.212 -11.882  -0.792  1.00  0.00      PROB
ATOM   2346  CE2 PHE P  48       8.590 -10.634   0.074  1.00  1.40      PROB
ATOM   2347  HE2 PHE P  48       9.390 -11.026  -0.536  1.00  0.00      PROB
ATOM   2348  C   PHE P  48       3.113 -11.674  -0.894  1.00  0.93      PROB
ATOM   2349  O   PHE P  48       2.149 -11.725  -0.175  1.00  1.03      PROB
ATOM   2350  N   ASN P  49       3.207 -12.478  -1.945  1.00  0.99      PROB
ATOM   2351  HN  ASN P  49       3.944 -12.381  -2.609  1.00  0.00      PROB
ATOM   2352  CA  ASN P  49       2.270 -13.540  -2.213  1.00  1.08      PROB
ATOM   2353  HA  ASN P  49       1.355 -13.315  -1.686  1.00  0.00      PROB
ATOM   2354  CB  ASN P  49       1.993 -13.677  -3.721  1.00  1.12      PROB
ATOM   2355  HB1 ASN P  49       1.882 -12.655  -4.139  1.00  0.00      PROB
ATOM   2356  HB2 ASN P  49       1.037 -14.228  -3.840  1.00  0.00      PROB
ATOM   2357  CG  ASN P  49       3.007 -14.377  -4.538  1.00  1.11      PROB
ATOM   2358  OD1 ASN P  49       4.061 -14.722  -4.108  1.00  1.11      PROB
ATOM   2359  ND2 ASN P  49       2.668 -14.625  -5.767  1.00  1.26      PROB
ATOM   2360 HD21 ASN P  49       3.306 -15.096  -6.376  1.00  0.00      PROB
ATOM   2361 HD22 ASN P  49       1.769 -14.345  -6.104  1.00  0.00      PROB
ATOM   2362  C   ASN P  49       2.696 -14.826  -1.539  1.00  1.11      PROB
ATOM   2363  O   ASN P  49       3.746 -14.910  -0.956  1.00  1.11      PROB
ATOM   2364  N   HSD P  50       1.880 -15.874  -1.599  1.00  1.23      PROB
ATOM   2365  HN  HSD P  50       1.018 -15.817  -2.096  1.00  0.00      PROB
ATOM   2366  CA  HSD P  50       2.132 -17.147  -0.986  1.00  1.33      PROB
ATOM   2367  HA  HSD P  50       2.386 -16.973   0.049  1.00  0.00      PROB
ATOM   2368  CB  HSD P  50       0.930 -18.040  -1.081  1.00  1.54      PROB
ATOM   2369  HB1 HSD P  50       0.252 -17.474  -1.739  1.00  0.00      PROB
ATOM   2370  HB2 HSD P  50       0.547 -18.051  -0.048  1.00  0.00      PROB
ATOM   2371  ND1 HSD P  50       0.799 -19.260  -1.352  1.00  2.91      PROB
ATOM   2372  HD1 HSD P  50       1.431 -19.442  -0.732  1.00  0.00      PROB
ATOM   2373  CG  HSD P  50       0.799 -18.860  -1.338  1.00  2.16      PROB
ATOM   2374  CE1 HSD P  50       0.587 -19.995  -1.588  1.00  3.65      PROB
ATOM   2375  HE1 HSD P  50       1.176 -20.696  -1.060  1.00  0.00      PROB
ATOM   2376  NE2 HSD P  50       0.441 -20.102  -1.732  1.00  3.65      PROB
ATOM   2377  CD2 HSD P  50       0.569 -19.388  -1.573  1.00  2.86      PROB
ATOM   2378  HD2 HSD P  50      -0.132 -19.078  -2.160  1.00  0.00      PROB
ATOM   2379  C   HSD P  50       3.324 -17.884  -1.501  1.00  1.30      PROB
ATOM   2380  O   HSD P  50       3.883 -18.674  -0.836  1.00  1.43      PROB
ATOM   2381  N   SER P  51       3.768 -17.602  -2.699  1.00  1.25      PROB
ATOM   2382  HN  SER P  51       3.293 -16.940  -3.272  1.00  0.00      PROB
ATOM   2383  CA  SER P  51       4.925 -18.178  -3.296  1.00  1.31      PROB
ATOM   2384  HA  SER P  51       5.096 -19.133  -2.822  1.00  0.00      PROB
ATOM   2385  CB  SER P  51       4.769 -18.363  -4.776  1.00  1.43      PROB
ATOM   2386  HB1 SER P  51       5.588 -19.057  -5.020  1.00  0.00      PROB
ATOM   2387  HB2 SER P  51       4.977 -17.356  -5.168  1.00  0.00      PROB
ATOM   2388  OG  SER P  51       4.193 -18.613  -5.273  1.00  1.90      PROB
ATOM   2389  HG1 SER P  51       3.880 -19.448  -4.917  1.00  0.00      PROB
ATOM   2390  C   SER P  51       6.160 -17.369  -3.055  1.00  1.26      PROB
ATOM   2391  O   SER P  51       7.201 -17.698  -3.511  1.00  1.38      PROB
ATOM   2392  N   ASN P  52       6.064 -16.291  -2.312  1.00  1.16      PROB
ATOM   2393  HN  ASN P  52       5.165 -15.981  -2.020  1.00  0.00      PROB
ATOM   2394  CA  ASN P  52       7.128 -15.460  -1.842  1.00  1.18      PROB
ATOM   2395  HA  ASN P  52       6.693 -14.741  -1.164  1.00  0.00      PROB
ATOM   2396  CB  ASN P  52       8.237 -16.208  -1.138  1.00  1.39      PROB
ATOM   2397  HB1 ASN P  52       9.054 -15.490  -0.916  1.00  0.00      PROB
ATOM   2398  HB2 ASN P  52       8.617 -16.994  -1.824  1.00  0.00      PROB
ATOM   2399  CG  ASN P  52       7.896 -16.793  -0.005  1.00  1.60      PROB
ATOM   2400  OD1 ASN P  52       7.390 -16.531   0.617  1.00  1.94      PROB
ATOM   2401  ND2 ASN P  52       8.186 -17.605   0.285  1.00  2.04      PROB
ATOM   2402 HD21 ASN P  52       7.869 -17.965   1.162  1.00  0.00      PROB
ATOM   2403 HD22 ASN P  52       8.822 -18.138  -0.274  1.00  0.00      PROB
ATOM   2404  C   ASN P  52       7.663 -14.489  -2.861  1.00  1.10      PROB
ATOM   2405  O   ASN P  52       8.774 -14.079  -2.820  1.00  1.23      PROB
ATOM   2406  N   LYS P  53       6.868 -14.066  -3.792  1.00  1.00      PROB
ATOM   2407  HN  LYS P  53       5.954 -14.449  -3.897  1.00  0.00      PROB
ATOM   2408  CA  LYS P  53       7.207 -13.037  -4.738  1.00  0.96      PROB
ATOM   2409  HA  LYS P  53       8.282 -13.022  -4.836  1.00  0.00      PROB
ATOM   2410  CB  LYS P  53       6.562 -13.280  -6.100  1.00  1.03      PROB
ATOM   2411  HB1 LYS P  53       6.840 -12.440  -6.771  1.00  0.00      PROB
ATOM   2412  HB2 LYS P  53       5.460 -13.285  -5.966  1.00  0.00      PROB
ATOM   2413  CG  LYS P  53       6.958 -14.559  -6.764  1.00  1.18      PROB
ATOM   2414  HG1 LYS P  53       6.240 -14.648  -7.596  1.00  0.00      PROB
ATOM   2415  HG2 LYS P  53       6.746 -15.322  -5.997  1.00  0.00      PROB
ATOM   2416  CD  LYS P  53       7.842 -14.876  -7.177  1.00  1.62      PROB
ATOM   2417  HD1 LYS P  53       8.522 -14.886  -6.312  1.00  0.00      PROB
ATOM   2418  HD2 LYS P  53       8.100 -14.051  -7.858  1.00  0.00      PROB
ATOM   2419  CE  LYS P  53       8.230 -15.962  -7.870  1.00  1.86      PROB
ATOM   2420  HE1 LYS P  53       8.035 -15.609  -8.885  1.00  0.00      PROB
ATOM   2421  HE2 LYS P  53       7.486 -16.679  -7.516  1.00  0.00      PROB
ATOM   2422  NZ  LYS P  53       8.805 -16.499  -8.059  1.00  2.24      PROB
ATOM   2423  HZ1 LYS P  53       9.107 -17.001  -7.200  1.00  0.00      PROB
ATOM   2424  HZ2 LYS P  53       9.619 -16.003  -8.476  1.00  0.00      PROB
ATOM   2425  HZ3 LYS P  53       8.428 -17.183  -8.745  1.00  0.00      PROB
ATOM   2426  C   LYS P  53       6.834 -11.676  -4.204  1.00  0.88      PROB
ATOM   2427  O   LYS P  53       5.807 -11.497  -3.591  1.00  0.91      PROB
ATOM   2428  N   LEU P  54       7.699 -10.688  -4.415  1.00  0.85      PROB
ATOM   2429  HN  LEU P  54       8.506 -10.839  -4.979  1.00  0.00      PROB
ATOM   2430  CA  LEU P  54       7.587  -9.349  -3.885  1.00  0.81      PROB
ATOM   2431  HA  LEU P  54       6.903  -9.369  -3.050  1.00  0.00      PROB
ATOM   2432  CB  LEU P  54       8.980  -8.861  -3.436  1.00  0.82      PROB
ATOM   2433  HB1 LEU P  54       9.672  -9.013  -4.290  1.00  0.00      PROB
ATOM   2434  HB2 LEU P  54       9.298  -9.507  -2.592  1.00  0.00      PROB
ATOM   2435  CG  LEU P  54       9.135  -7.416  -2.981  1.00  0.86      PROB
ATOM   2436  HG  LEU P  54       8.879  -6.760  -3.839  1.00  0.00      PROB
ATOM   2437  CD1 LEU P  54       8.374  -7.034  -1.923  1.00  1.04      PROB
ATOM   2438 HD11 LEU P  54       8.617  -7.655  -1.034  1.00  0.00      PROB
ATOM   2439 HD12 LEU P  54       7.298  -7.166  -2.164  1.00  0.00      PROB
ATOM   2440 HD13 LEU P  54       8.575  -5.969  -1.678  1.00  0.00      PROB
ATOM   2441  CD2 LEU P  54      10.433  -7.065  -2.636  1.00  1.05      PROB
ATOM   2442 HD21 LEU P  54      11.137  -7.367  -3.441  1.00  0.00      PROB
ATOM   2443 HD22 LEU P  54      10.727  -7.579  -1.696  1.00  0.00      PROB
ATOM   2444 HD23 LEU P  54      10.503  -5.965  -2.498  1.00  0.00      PROB
ATOM   2445  C   LEU P  54       6.978  -8.386  -4.882  1.00  0.78      PROB
ATOM   2446  O   LEU P  54       7.472  -8.194  -5.978  1.00  0.82      PROB
ATOM   2447  N   PHE P  55       5.879  -7.736  -4.502  1.00  0.76      PROB
ATOM   2448  HN  PHE P  55       5.460  -7.928  -3.619  1.00  0.00      PROB
ATOM   2449  CA  PHE P  55       5.197  -6.729  -5.278  1.00  0.76      PROB
ATOM   2450  HA  PHE P  55       5.759  -6.581  -6.188  1.00  0.00      PROB
ATOM   2451  CB  PHE P  55       3.739  -7.136  -5.618  1.00  0.80      PROB
ATOM   2452  HB1 PHE P  55       3.283  -6.369  -6.280  1.00  0.00      PROB
ATOM   2453  HB2 PHE P  55       3.150  -7.230  -4.681  1.00  0.00      PROB
ATOM   2454  CG  PHE P  55       3.667  -8.450  -6.331  1.00  0.84      PROB
ATOM   2455  CD1 PHE P  55       3.502  -8.501  -7.699  1.00  0.93      PROB
ATOM   2456  HD1 PHE P  55       3.446  -7.580  -8.261  1.00  0.00      PROB
ATOM   2457  CE1 PHE P  55       3.407  -9.704  -8.362  1.00  1.03      PROB
ATOM   2458  HE1 PHE P  55       3.281  -9.719  -9.434  1.00  0.00      PROB
ATOM   2459  CZ  PHE P  55       3.472 -10.880  -7.667  1.00  1.06      PROB
ATOM   2460  HZ  PHE P  55       3.418 -11.825  -8.187  1.00  0.00      PROB
ATOM   2461  CD2 PHE P  55       3.685  -9.645  -5.637  1.00  0.90      PROB
ATOM   2462  HD2 PHE P  55       3.761  -9.635  -4.560  1.00  0.00      PROB
ATOM   2463  CE2 PHE P  55       3.607 -10.846  -6.300  1.00  1.01      PROB
ATOM   2464  HE2 PHE P  55       3.652 -11.770  -5.743  1.00  0.00      PROB
ATOM   2465  C   PHE P  55       5.172  -5.467  -4.431  1.00  0.73      PROB
ATOM   2466  O   PHE P  55       4.851  -5.507  -3.266  1.00  0.79      PROB
ATOM   2467  N   GLN P  56       5.522  -4.307  -4.981  1.00  0.70      PROB
ATOM   2468  HN  GLN P  56       5.753  -4.223  -5.947  1.00  0.00      PROB
ATOM   2469  CA  GLN P  56       5.586  -3.094  -4.198  1.00  0.67      PROB
ATOM   2470  HA  GLN P  56       4.896  -3.199  -3.374  1.00  0.00      PROB
ATOM   2471  CB  GLN P  56       7.005  -2.823  -3.665  1.00  0.71      PROB
ATOM   2472  HB1 GLN P  56       7.277  -3.682  -3.019  1.00  0.00      PROB
ATOM   2473  HB2 GLN P  56       6.948  -1.905  -3.045  1.00  0.00      PROB
ATOM   2474  CG  GLN P  56       8.080  -2.637  -4.586  1.00  0.82      PROB
ATOM   2475  HG1 GLN P  56       7.705  -1.958  -5.378  1.00  0.00      PROB
ATOM   2476  HG2 GLN P  56       8.297  -3.632  -5.024  1.00  0.00      PROB
ATOM   2477  CD  GLN P  56       9.278  -2.129  -4.190  1.00  0.84      PROB
ATOM   2478  OE1 GLN P  56       9.674  -2.483  -3.411  1.00  1.31      PROB
ATOM   2479  NE2 GLN P  56       9.892  -1.277  -4.745  1.00  1.09      PROB
ATOM   2480 HE21 GLN P  56       9.533  -0.867  -5.584  1.00  0.00      PROB
ATOM   2481 HE22 GLN P  56      10.768  -0.969  -4.374  1.00  0.00      PROB
ATOM   2482  C   GLN P  56       5.067  -1.883  -4.935  1.00  0.66      PROB
ATOM   2483  O   GLN P  56       5.084  -1.796  -6.148  1.00  0.72      PROB
ATOM   2484  N   TYR P  57       4.582  -0.898  -4.176  1.00  0.63      PROB
ATOM   2485  HN  TYR P  57       4.479  -1.019  -3.193  1.00  0.00      PROB
ATOM   2486  CA  TYR P  57       4.172   0.392  -4.667  1.00  0.61      PROB
ATOM   2487  HA  TYR P  57       4.719   0.586  -5.578  1.00  0.00      PROB
ATOM   2488  CB  TYR P  57       2.641   0.450  -4.943  1.00  0.67      PROB
ATOM   2489  HB1 TYR P  57       2.108  -0.069  -4.118  1.00  0.00      PROB
ATOM   2490  HB2 TYR P  57       2.432  -0.054  -5.910  1.00  0.00      PROB
ATOM   2491  CG  TYR P  57       2.051   1.839  -5.038  1.00  0.66      PROB
ATOM   2492  CD1 TYR P  57       1.436   2.426  -3.938  1.00  0.70      PROB
ATOM   2493  HD1 TYR P  57       1.301   1.851  -3.034  1.00  0.00      PROB
ATOM   2494  CE1 TYR P  57       0.992   3.744  -3.986  1.00  0.72      PROB
ATOM   2495  HE1 TYR P  57       0.528   4.187  -3.117  1.00  0.00      PROB
ATOM   2496  CZ  TYR P  57       1.141   4.484  -5.135  1.00  0.71      PROB
ATOM   2497  OH  TYR P  57       0.736   5.816  -5.148  1.00  0.78      PROB
ATOM   2498  HH  TYR P  57       1.182   6.255  -5.876  1.00  0.00      PROB
ATOM   2499  CD2 TYR P  57       2.157   2.585  -6.199  1.00  0.70      PROB
ATOM   2500  HD2 TYR P  57       2.591   2.138  -7.081  1.00  0.00      PROB
ATOM   2501  CE2 TYR P  57       1.711   3.906  -6.245  1.00  0.73      PROB
ATOM   2502  HE2 TYR P  57       1.814   4.477  -7.156  1.00  0.00      PROB
ATOM   2503  C   TYR P  57       4.641   1.457  -3.699  1.00  0.56      PROB
ATOM   2504  O   TYR P  57       4.635   1.256  -2.499  1.00  0.59      PROB
ATOM   2505  N   ALA P  58       5.039   2.620  -4.203  1.00  0.57      PROB
ATOM   2506  HN  ALA P  58       5.198   2.746  -5.179  1.00  0.00      PROB
ATOM   2507  CA  ALA P  58       5.265   3.764  -3.379  1.00  0.56      PROB
ATOM   2508  HA  ALA P  58       4.597   3.699  -2.533  1.00  0.00      PROB
ATOM   2509  CB  ALA P  58       6.711   3.831  -2.902  1.00  0.64      PROB
ATOM   2510  HB1 ALA P  58       7.398   3.891  -3.773  1.00  0.00      PROB
ATOM   2511  HB2 ALA P  58       6.959   2.920  -2.317  1.00  0.00      PROB
ATOM   2512  HB3 ALA P  58       6.859   4.733  -2.270  1.00  0.00      PROB
ATOM   2513  C   ALA P  58       4.896   5.012  -4.138  1.00  0.58      PROB
ATOM   2514  O   ALA P  58       5.036   5.085  -5.343  1.00  0.65      PROB
ATOM   2515  N   SER P  59       4.403   6.042  -3.439  1.00  0.58      PROB
ATOM   2516  HN  SER P  59       4.326   6.001  -2.446  1.00  0.00      PROB
ATOM   2517  CA  SER P  59       3.947   7.282  -4.043  1.00  0.62      PROB
ATOM   2518  HA  SER P  59       3.587   7.053  -5.035  1.00  0.00      PROB
ATOM   2519  CB  SER P  59       2.834   7.934  -3.215  1.00  0.73      PROB
ATOM   2520  HB1 SER P  59       1.983   7.225  -3.134  1.00  0.00      PROB
ATOM   2521  HB2 SER P  59       2.498   8.860  -3.729  1.00  0.00      PROB
ATOM   2522  OG  SER P  59       3.232   8.280  -1.919  1.00  0.81      PROB
ATOM   2523  HG1 SER P  59       2.828   9.132  -1.737  1.00  0.00      PROB
ATOM   2524  C   SER P  59       5.054   8.270  -4.242  1.00  0.68      PROB
ATOM   2525  O   SER P  59       4.898   9.266  -4.846  1.00  0.88      PROB
ATOM   2526  N   THR P  60       6.226   7.974  -3.738  1.00  0.68      PROB
ATOM   2527  HN  THR P  60       6.318   7.133  -3.216  1.00  0.00      PROB
ATOM   2528  CA  THR P  60       7.447   8.696  -3.821  1.00  0.78      PROB
ATOM   2529  HA  THR P  60       7.472   9.175  -4.788  1.00  0.00      PROB
ATOM   2530  CB  THR P  60       7.599   9.699  -2.773  1.00  1.05      PROB
ATOM   2531  HB  THR P  60       6.660  10.288  -2.706  1.00  0.00      PROB
ATOM   2532  OG1 THR P  60       8.549  10.510  -2.958  1.00  1.39      PROB
ATOM   2533  HG1 THR P  60       8.441  11.199  -2.298  1.00  0.00      PROB
ATOM   2534  CG2 THR P  60       7.815   9.167  -1.568  1.00  1.38      PROB
ATOM   2535 HG21 THR P  60       8.827   8.711  -1.528  1.00  0.00      PROB
ATOM   2536 HG22 THR P  60       7.062   8.376  -1.363  1.00  0.00      PROB
ATOM   2537 HG23 THR P  60       7.750   9.956  -0.789  1.00  0.00      PROB
ATOM   2538  C   THR P  60       8.526   7.685  -3.760  1.00  0.73      PROB
ATOM   2539  O   THR P  60       8.243   6.623  -3.577  1.00  0.94      PROB
ATOM   2540  N   ASP P  61       9.775   7.958  -3.947  1.00  0.79      PROB
ATOM   2541  HN  ASP P  61      10.039   8.899  -4.131  1.00  0.00      PROB
ATOM   2542  CA  ASP P  61      10.891   7.060  -3.927  1.00  0.79      PROB
ATOM   2543  HA  ASP P  61      10.788   6.376  -4.756  1.00  0.00      PROB
ATOM   2544  CB  ASP P  61      12.196   7.844  -4.041  1.00  0.95      PROB
ATOM   2545  HB1 ASP P  61      13.047   7.136  -3.953  1.00  0.00      PROB
ATOM   2546  HB2 ASP P  61      12.245   8.579  -3.210  1.00  0.00      PROB
ATOM   2547  CG  ASP P  61      12.331   8.573  -5.310  1.00  1.09      PROB
ATOM   2548  OD1 ASP P  61      12.457   8.903  -5.786  1.00  1.66      PROB
ATOM   2549  OD2 ASP P  61      12.381   8.821  -5.857  1.00  1.54      PROB
ATOM   2550  C   ASP P  61      10.952   6.130  -2.720  1.00  0.74      PROB
ATOM   2551  O   ASP P  61      11.081   6.554  -1.589  1.00  0.75      PROB
ATOM   2552  N   MET P  62      10.855   4.815  -2.959  1.00  0.74      PROB
ATOM   2553  HN  MET P  62      10.877   4.467  -3.892  1.00  0.00      PROB
ATOM   2554  CA  MET P  62      10.714   3.797  -1.943  1.00  0.70      PROB
ATOM   2555  HA  MET P  62       9.858   4.043  -1.333  1.00  0.00      PROB
ATOM   2556  CB  MET P  62      10.525   2.421  -2.611  1.00  0.73      PROB
ATOM   2557  HB1 MET P  62      11.417   2.233  -3.244  1.00  0.00      PROB
ATOM   2558  HB2 MET P  62       9.627   2.486  -3.260  1.00  0.00      PROB
ATOM   2559  CG  MET P  62      10.351   1.249  -1.731  1.00  0.81      PROB
ATOM   2560  HG1 MET P  62      11.252   1.180  -1.087  1.00  0.00      PROB
ATOM   2561  HG2 MET P  62      10.313   0.350  -2.379  1.00  0.00      PROB
ATOM   2562  SD  MET P  62       8.963   1.247  -0.721  1.00  0.99      PROB
ATOM   2563  CE  MET P  62       8.235   0.075  -1.004  1.00  1.17      PROB
ATOM   2564  HE1 MET P  62       8.841  -0.835  -0.805  1.00  0.00      PROB
ATOM   2565  HE2 MET P  62       7.933   0.060  -2.073  1.00  0.00      PROB
ATOM   2566  HE3 MET P  62       7.325   0.026  -0.369  1.00  0.00      PROB
ATOM   2567  C   MET P  62      11.837   3.745  -0.929  1.00  0.67      PROB
ATOM   2568  O   MET P  62      11.610   3.655   0.262  1.00  0.67      PROB
ATOM   2569  N   ASP P  63      13.091   3.868  -1.379  1.00  0.70      PROB
ATOM   2570  HN  ASP P  63      13.278   3.966  -2.353  1.00  0.00      PROB
ATOM   2571  CA  ASP P  63      14.259   3.872  -0.532  1.00  0.71      PROB
ATOM   2572  HA  ASP P  63      14.239   2.976   0.071  1.00  0.00      PROB
ATOM   2573  CB  ASP P  63      15.539   3.917  -1.379  1.00  0.82      PROB
ATOM   2574  HB1 ASP P  63      16.399   3.890  -0.679  1.00  0.00      PROB
ATOM   2575  HB2 ASP P  63      15.539   4.882  -1.926  1.00  0.00      PROB
ATOM   2576  CG  ASP P  63      15.743   2.983  -2.263  1.00  1.04      PROB
ATOM   2577  OD1 ASP P  63      15.631   2.477  -2.486  1.00  1.68      PROB
ATOM   2578  OD2 ASP P  63      16.083   2.732  -2.766  1.00  1.60      PROB
ATOM   2579  C   ASP P  63      14.262   5.018   0.464  1.00  0.67      PROB
ATOM   2580  O   ASP P  63      14.597   4.851   1.618  1.00  0.68      PROB
ATOM   2581  N   LYS P  64      13.832   6.213   0.032  1.00  0.69      PROB
ATOM   2582  HN  LYS P  64      13.581   6.358  -0.921  1.00  0.00      PROB
ATOM   2583  CA  LYS P  64      13.697   7.370   0.886  1.00  0.70      PROB
ATOM   2584  HA  LYS P  64      14.622   7.495   1.429  1.00  0.00      PROB
ATOM   2585  CB  LYS P  64      13.394   8.623   0.052  1.00  0.80      PROB
ATOM   2586  HB1 LYS P  64      13.070   9.410   0.763  1.00  0.00      PROB
ATOM   2587  HB2 LYS P  64      12.548   8.366  -0.617  1.00  0.00      PROB
ATOM   2588  CG  LYS P  64      14.280   9.128  -0.666  1.00  1.33      PROB
ATOM   2589  HG1 LYS P  64      14.376   8.431  -1.518  1.00  0.00      PROB
ATOM   2590  HG2 LYS P  64      15.194   9.088  -0.047  1.00  0.00      PROB
ATOM   2591  CD  LYS P  64      14.302  10.118  -1.120  1.00  1.86      PROB
ATOM   2592  HD1 LYS P  64      14.474  10.771  -0.252  1.00  0.00      PROB
ATOM   2593  HD2 LYS P  64      13.272  10.231  -1.489  1.00  0.00      PROB
ATOM   2594  CE  LYS P  64      14.829  10.561  -1.826  1.00  2.60      PROB
ATOM   2595  HE1 LYS P  64      15.683   9.879  -1.976  1.00  0.00      PROB
ATOM   2596  HE2 LYS P  64      15.149  11.505  -1.354  1.00  0.00      PROB
ATOM   2597  NZ  LYS P  64      14.703  10.781  -2.509  1.00  3.25      PROB
ATOM   2598  HZ1 LYS P  64      13.933  11.480  -2.512  1.00  0.00      PROB
ATOM   2599  HZ2 LYS P  64      14.431   9.964  -3.092  1.00  0.00      PROB
ATOM   2600  HZ3 LYS P  64      15.565  11.213  -2.899  1.00  0.00      PROB
ATOM   2601  C   LYS P  64      12.660   7.213   1.982  1.00  0.67      PROB
ATOM   2602  O   LYS P  64      12.896   7.577   3.119  1.00  0.71      PROB
ATOM   2603  N   VAL P  65      11.490   6.624   1.676  1.00  0.64      PROB
ATOM   2604  HN  VAL P  65      11.272   6.364   0.739  1.00  0.00      PROB
ATOM   2605  CA  VAL P  65      10.465   6.321   2.657  1.00  0.63      PROB
ATOM   2606  HA  VAL P  65      10.303   7.212   3.244  1.00  0.00      PROB
ATOM   2607  CB  VAL P  65       9.163   5.881   2.018  1.00  0.70      PROB
ATOM   2608  HB  VAL P  65       9.420   5.098   1.277  1.00  0.00      PROB
ATOM   2609  CG1 VAL P  65       8.260   5.433   2.702  1.00  1.14      PROB
ATOM   2610 HG11 VAL P  65       7.936   6.189   3.449  1.00  0.00      PROB
ATOM   2611 HG12 VAL P  65       8.609   4.527   3.242  1.00  0.00      PROB
ATOM   2612 HG13 VAL P  65       7.391   5.175   2.059  1.00  0.00      PROB
ATOM   2613  CG2 VAL P  65       8.548   6.728   1.420  1.00  1.09      PROB
ATOM   2614 HG21 VAL P  65       9.247   7.375   0.848  1.00  0.00      PROB
ATOM   2615 HG22 VAL P  65       7.984   7.362   2.137  1.00  0.00      PROB
ATOM   2616 HG23 VAL P  65       7.843   6.250   0.707  1.00  0.00      PROB
ATOM   2617  C   VAL P  65      10.928   5.308   3.685  1.00  0.61      PROB
ATOM   2618  O   VAL P  65      10.730   5.474   4.878  1.00  0.65      PROB
ATOM   2619  N   LEU P  66      11.615   4.240   3.249  1.00  0.60      PROB
ATOM   2620  HN  LEU P  66      11.759   4.077   2.276  1.00  0.00      PROB
ATOM   2621  CA  LEU P  66      12.192   3.255   4.134  1.00  0.60      PROB
ATOM   2622  HA  LEU P  66      11.444   2.987   4.865  1.00  0.00      PROB
ATOM   2623  CB  LEU P  66      12.645   2.012   3.363  1.00  0.66      PROB
ATOM   2624  HB1 LEU P  66      13.188   1.346   4.066  1.00  0.00      PROB
ATOM   2625  HB2 LEU P  66      13.342   2.335   2.562  1.00  0.00      PROB
ATOM   2626  CG  LEU P  66      11.522   1.214   2.723  1.00  0.75      PROB
ATOM   2627  HG  LEU P  66      10.905   1.889   2.093  1.00  0.00      PROB
ATOM   2628  CD1 LEU P  66      12.058   0.137   1.895  1.00  0.97      PROB
ATOM   2629 HD11 LEU P  66      12.671  -0.552   2.515  1.00  0.00      PROB
ATOM   2630 HD12 LEU P  66      12.701   0.560   1.094  1.00  0.00      PROB
ATOM   2631 HD13 LEU P  66      11.225  -0.441   1.440  1.00  0.00      PROB
ATOM   2632  CD2 LEU P  66      10.571   0.640   3.674  1.00  0.92      PROB
ATOM   2633 HD21 LEU P  66      10.089   1.447   4.266  1.00  0.00      PROB
ATOM   2634 HD22 LEU P  66      11.100  -0.044   4.371  1.00  0.00      PROB
ATOM   2635 HD23 LEU P  66       9.781   0.081   3.128  1.00  0.00      PROB
ATOM   2636  C   LEU P  66      13.316   3.780   5.006  1.00  0.61      PROB
ATOM   2637  O   LEU P  66      13.399   3.461   6.177  1.00  0.66      PROB
ATOM   2638  N   LEU P  67      14.191   4.649   4.482  1.00  0.63      PROB
ATOM   2639  HN  LEU P  67      14.188   4.869   3.510  1.00  0.00      PROB
ATOM   2640  CA  LEU P  67      15.192   5.326   5.268  1.00  0.70      PROB
ATOM   2641  HA  LEU P  67      15.720   4.584   5.849  1.00  0.00      PROB
ATOM   2642  CB  LEU P  67      16.167   6.085   4.363  1.00  0.80      PROB
ATOM   2643  HB1 LEU P  67      15.992   7.154   4.584  1.00  0.00      PROB
ATOM   2644  HB2 LEU P  67      15.836   5.861   3.332  1.00  0.00      PROB
ATOM   2645  CG  LEU P  67      17.324   5.966   4.342  1.00  1.13      PROB
ATOM   2646  HG  LEU P  67      17.345   5.425   5.256  1.00  0.00      PROB
ATOM   2647  CD1 LEU P  67      18.110   5.803   4.174  1.00  1.75      PROB
ATOM   2648 HD11 LEU P  67      18.610   6.709   3.769  1.00  0.00      PROB
ATOM   2649 HD12 LEU P  67      18.175   4.993   3.416  1.00  0.00      PROB
ATOM   2650 HD13 LEU P  67      18.638   5.491   5.100  1.00  0.00      PROB
ATOM   2651  CD2 LEU P  67      18.201   6.048   4.255  1.00  1.64      PROB
ATOM   2652 HD21 LEU P  67      18.590   6.785   4.989  1.00  0.00      PROB
ATOM   2653 HD22 LEU P  67      18.448   6.403   3.232  1.00  0.00      PROB
ATOM   2654 HD23 LEU P  67      18.693   5.069   4.440  1.00  0.00      PROB
ATOM   2655  C   LEU P  67      14.613   6.245   6.330  1.00  0.72      PROB
ATOM   2656  O   LEU P  67      15.059   6.259   7.459  1.00  0.81      PROB
ATOM   2657  N   LYS P  68      13.551   6.994   6.007  1.00  0.69      PROB
ATOM   2658  HN  LYS P  68      13.222   7.048   5.068  1.00  0.00      PROB
ATOM   2659  CA  LYS P  68      12.805   7.772   6.968  1.00  0.74      PROB
ATOM   2660  HA  LYS P  68      13.505   8.376   7.526  1.00  0.00      PROB
ATOM   2661  CB  LYS P  68      11.776   8.667   6.253  1.00  0.79      PROB
ATOM   2662  HB1 LYS P  68      10.924   7.999   6.029  1.00  0.00      PROB
ATOM   2663  HB2 LYS P  68      12.268   8.970   5.310  1.00  0.00      PROB
ATOM   2664  CG  LYS P  68      11.316   9.594   6.645  1.00  1.21      PROB
ATOM   2665  HG1 LYS P  68      12.018   9.832   7.448  1.00  0.00      PROB
ATOM   2666  HG2 LYS P  68      10.379   9.192   7.038  1.00  0.00      PROB
ATOM   2667  CD  LYS P  68      11.009  10.548   6.383  1.00  1.82      PROB
ATOM   2668  HD1 LYS P  68      11.702  11.120   6.997  1.00  0.00      PROB
ATOM   2669  HD2 LYS P  68      10.007  10.522   6.807  1.00  0.00      PROB
ATOM   2670  CE  LYS P  68      10.887  11.072   5.823  1.00  2.27      PROB
ATOM   2671  HE1 LYS P  68      10.142  10.546   5.218  1.00  0.00      PROB
ATOM   2672  HE2 LYS P  68      11.874  11.092   5.351  1.00  0.00      PROB
ATOM   2673  NZ  LYS P  68      10.608  12.012   5.604  1.00  3.05      PROB
ATOM   2674  HZ1 LYS P  68      11.343  12.675   5.922  1.00  0.00      PROB
ATOM   2675  HZ2 LYS P  68       9.713  12.229   6.087  1.00  0.00      PROB
ATOM   2676  HZ3 LYS P  68      10.478  12.105   4.576  1.00  0.00      PROB
ATOM   2677  C   LYS P  68      12.143   6.931   8.043  1.00  0.73      PROB
ATOM   2678  O   LYS P  68      12.180   7.250   9.215  1.00  0.81      PROB
ATOM   2679  N   TYR P  69      11.559   5.788   7.663  1.00  0.68      PROB
ATOM   2680  HN  TYR P  69      11.513   5.546   6.698  1.00  0.00      PROB
ATOM   2681  CA  TYR P  69      10.957   4.817   8.545  1.00  0.68      PROB
ATOM   2682  HA  TYR P  69      10.244   5.325   9.178  1.00  0.00      PROB
ATOM   2683  CB  TYR P  69      10.258   3.732   7.696  1.00  0.70      PROB
ATOM   2684  HB1 TYR P  69      11.017   3.218   7.069  1.00  0.00      PROB
ATOM   2685  HB2 TYR P  69       9.492   4.213   7.051  1.00  0.00      PROB
ATOM   2686  CG  TYR P  69       9.562   2.680   8.490  1.00  0.70      PROB
ATOM   2687  CD1 TYR P  69      10.156   1.484   8.766  1.00  0.81      PROB
ATOM   2688  HD1 TYR P  69      11.152   1.288   8.397  1.00  0.00      PROB
ATOM   2689  CE1 TYR P  69       9.504   0.518   9.510  1.00  0.87      PROB
ATOM   2690  HE1 TYR P  69      10.006  -0.410   9.739  1.00  0.00      PROB
ATOM   2691  CZ  TYR P  69       8.241   0.725   9.955  1.00  0.82      PROB
ATOM   2692  OH  TYR P  69       7.582  -0.238  10.699  1.00  0.96      PROB
ATOM   2693  HH  TYR P  69       6.709   0.099  10.914  1.00  0.00      PROB
ATOM   2694  CD2 TYR P  69       8.292   2.874   8.942  1.00  0.75      PROB
ATOM   2695  HD2 TYR P  69       7.792   3.809   8.736  1.00  0.00      PROB
ATOM   2696  CE2 TYR P  69       7.632   1.895   9.660  1.00  0.81      PROB
ATOM   2697  HE2 TYR P  69       6.618   2.067   9.989  1.00  0.00      PROB
ATOM   2698  C   TYR P  69      11.917   4.215   9.559  1.00  0.70      PROB
ATOM   2699  O   TYR P  69      11.589   4.050  10.721  1.00  0.76      PROB
ATOM   2700  N   THR P  70      13.150   3.892   9.140  1.00  0.71      PROB
ATOM   2701  HN  THR P  70      13.434   4.052   8.198  1.00  0.00      PROB
ATOM   2702  CA  THR P  70      14.159   3.295   9.996  1.00  0.79      PROB
ATOM   2703  HA  THR P  70      13.670   2.516  10.561  1.00  0.00      PROB
ATOM   2704  CB  THR P  70      15.353   2.709   9.266  1.00  0.84      PROB
ATOM   2705  HB  THR P  70      16.111   2.387  10.011  1.00  0.00      PROB
ATOM   2706  OG1 THR P  70      15.956   3.612   8.398  1.00  0.94      PROB
ATOM   2707  HG1 THR P  70      16.098   4.414   8.907  1.00  0.00      PROB
ATOM   2708  CG2 THR P  70      14.911   1.525   8.441  1.00  0.87      PROB
ATOM   2709 HG21 THR P  70      14.149   1.841   7.697  1.00  0.00      PROB
ATOM   2710 HG22 THR P  70      14.463   0.751   9.100  1.00  0.00      PROB
ATOM   2711 HG23 THR P  70      15.781   1.096   7.899  1.00  0.00      PROB
ATOM   2712  C   THR P  70      14.650   4.199  11.089  1.00  0.86      PROB
ATOM   2713  O   THR P  70      14.996   3.747  12.147  1.00  0.99      PROB
ATOM   2714  N   GLU P  71      14.662   5.504  10.868  1.00  0.89      PROB
ATOM   2715  HN  GLU P  71      14.402   5.877   9.981  1.00  0.00      PROB
ATOM   2716  CA  GLU P  71      15.038   6.481  11.850  1.00  1.01      PROB
ATOM   2717  HA  GLU P  71      15.725   6.018  12.543  1.00  0.00      PROB
ATOM   2718  CB  GLU P  71      15.686   7.661  11.174  1.00  1.16      PROB
ATOM   2719  HB1 GLU P  71      15.749   8.330  12.030  1.00  0.00      PROB
ATOM   2720  HB2 GLU P  71      14.877   7.931  10.499  1.00  0.00      PROB
ATOM   2721  CG  GLU P  71      16.294   7.944  10.754  1.00  1.62      PROB
ATOM   2722  HG1 GLU P  71      15.823   7.977   9.772  1.00  0.00      PROB
ATOM   2723  HG2 GLU P  71      16.980   7.104  10.858  1.00  0.00      PROB
ATOM   2724  CD  GLU P  71      17.095   8.804  10.592  1.00  1.96      PROB
ATOM   2725  OE1 GLU P  71      17.464   9.123  10.551  1.00  2.46      PROB
ATOM   2726  OE2 GLU P  71      17.370   9.177  10.510  1.00  2.45      PROB
ATOM   2727  C   GLU P  71      13.899   6.959  12.704  1.00  0.98      PROB
ATOM   2728  O   GLU P  71      14.100   7.587  13.678  1.00  1.11      PROB
ATOM   2729  N   TYR P  72      12.664   6.658  12.371  1.00  0.96      PROB
ATOM   2730  HN  TYR P  72      12.486   6.060  11.595  1.00  0.00      PROB
ATOM   2731  CA  TYR P  72      11.481   7.123  13.040  1.00  0.96      PROB
ATOM   2732  HA  TYR P  72      11.642   8.148  13.341  1.00  0.00      PROB
ATOM   2733  CB  TYR P  72      10.283   7.022  12.094  1.00  0.97      PROB
ATOM   2734  HB1 TYR P  72       9.941   5.966  12.040  1.00  0.00      PROB
ATOM   2735  HB2 TYR P  72      10.577   7.380  11.084  1.00  0.00      PROB
ATOM   2736  CG  TYR P  72       9.148   7.828  12.531  1.00  0.96      PROB
ATOM   2737  CD1 TYR P  72       8.225   7.350  13.380  1.00  1.04      PROB
ATOM   2738  HD1 TYR P  72       8.297   6.329  13.726  1.00  0.00      PROB
ATOM   2739  CE1 TYR P  72       7.206   8.129  13.808  1.00  1.18      PROB
ATOM   2740  HE1 TYR P  72       6.488   7.734  14.512  1.00  0.00      PROB
ATOM   2741  CZ  TYR P  72       7.081   9.381  13.367  1.00  1.25      PROB
ATOM   2742  OH  TYR P  72       6.057  10.161  13.783  1.00  1.50      PROB
ATOM   2743  HH  TYR P  72       5.818   9.887  14.672  1.00  0.00      PROB
ATOM   2744  CD2 TYR P  72       9.004   9.087  12.086  1.00  1.09      PROB
ATOM   2745  HD2 TYR P  72       9.719   9.487  11.383  1.00  0.00      PROB
ATOM   2746  CE2 TYR P  72       7.976   9.862  12.506  1.00  1.22      PROB
ATOM   2747  HE2 TYR P  72       7.882  10.874  12.141  1.00  0.00      PROB
ATOM   2748  C   TYR P  72      11.212   6.397  14.328  1.00  1.02      PROB
ATOM   2749  O   TYR P  72      11.294   5.219  14.400  1.00  1.12      PROB
ATOM   2750  N   ASN P  73      10.864   7.100  15.382  1.00  1.10      PROB
ATOM   2751  HN  ASN P  73      10.814   8.093  15.329  1.00  0.00      PROB
ATOM   2752  CA  ASN P  73      10.534   6.564  16.659  1.00  1.22      PROB
ATOM   2753  HA  ASN P  73      10.594   5.488  16.593  1.00  0.00      PROB
ATOM   2754  CB  ASN P  73      11.470   7.071  17.717  1.00  1.47      PROB
ATOM   2755  HB1 ASN P  73      10.974   6.913  18.697  1.00  0.00      PROB
ATOM   2756  HB2 ASN P  73      11.603   8.159  17.543  1.00  0.00      PROB
ATOM   2757  CG  ASN P  73      12.539   6.612  17.804  1.00  1.76      PROB
ATOM   2758  OD1 ASN P  73      12.745   5.957  17.637  1.00  2.32      PROB
ATOM   2759  ND2 ASN P  73      13.258   6.957  18.089  1.00  2.12      PROB
ATOM   2760 HD21 ASN P  73      14.101   6.420  18.097  1.00  0.00      PROB
ATOM   2761 HD22 ASN P  73      13.264   7.901  18.417  1.00  0.00      PROB
ATOM   2762  C   ASN P  73       9.121   6.919  17.037  1.00  1.17      PROB
ATOM   2763  O   ASN P  73       8.658   7.978  16.753  1.00  1.18      PROB
ATOM   2764  N   GLU P  74       8.421   6.022  17.694  1.00  1.23      PROB
ATOM   2765  HN  GLU P  74       8.821   5.131  17.883  1.00  0.00      PROB
ATOM   2766  CA  GLU P  74       7.080   6.170  18.202  1.00  1.25      PROB
ATOM   2767  HA  GLU P  74       6.761   5.202  18.559  1.00  0.00      PROB
ATOM   2768  CB  GLU P  74       6.981   7.183  19.316  1.00  1.42      PROB
ATOM   2769  HB1 GLU P  74       5.906   7.354  19.535  1.00  0.00      PROB
ATOM   2770  HB2 GLU P  74       7.433   8.133  18.962  1.00  0.00      PROB
ATOM   2771  CG  GLU P  74       7.607   6.819  20.490  1.00  1.74      PROB
ATOM   2772  HG1 GLU P  74       8.699   6.827  20.294  1.00  0.00      PROB
ATOM   2773  HG2 GLU P  74       7.283   5.785  20.726  1.00  0.00      PROB
ATOM   2774  CD  GLU P  74       7.424   7.499  21.531  1.00  2.11      PROB
ATOM   2775  OE1 GLU P  74       7.310   7.759  21.960  1.00  2.56      PROB
ATOM   2776  OE2 GLU P  74       7.395   7.772  21.952  1.00  2.61      PROB
ATOM   2777  C   GLU P  74       5.978   6.357  17.193  1.00  1.11      PROB
ATOM   2778  O   GLU P  74       5.503   7.436  17.022  1.00  1.14      PROB
ATOM   2779  N   PRO P  75       5.531   5.364  16.500  1.00  1.11      PROB
ATOM   2780  CD  PRO P  75       6.110   4.070  16.527  1.00  1.27      PROB
ATOM   2781  HD1 PRO P  75       6.000   3.631  17.541  1.00  0.00      PROB
ATOM   2782  HD2 PRO P  75       7.185   4.134  16.257  1.00  0.00      PROB
ATOM   2783  CA  PRO P  75       4.364   5.414  15.667  1.00  1.10      PROB
ATOM   2784  HA  PRO P  75       4.518   6.097  14.847  1.00  0.00      PROB
ATOM   2785  CB  PRO P  75       4.165   4.006  15.268  1.00  1.31      PROB
ATOM   2786  HB1 PRO P  75       3.933   3.943  14.183  1.00  0.00      PROB
ATOM   2787  HB2 PRO P  75       3.325   3.559  15.841  1.00  0.00      PROB
ATOM   2788  CG  PRO P  75       5.373   3.319  15.552  1.00  1.40      PROB
ATOM   2789  HG1 PRO P  75       5.146   2.306  15.949  1.00  0.00      PROB
ATOM   2790  HG2 PRO P  75       5.974   3.214  14.624  1.00  0.00      PROB
ATOM   2791  C   PRO P  75       3.109   6.005  16.244  1.00  1.04      PROB
ATOM   2792  O   PRO P  75       2.801   5.773  17.346  1.00  1.12      PROB
ATOM   2793  N   HSD P  76       2.355   6.756  15.502  1.00  1.05      PROB
ATOM   2794  HN  HSD P  76       2.622   6.970  14.567  1.00  0.00      PROB
ATOM   2795  CA  HSD P  76       1.116   7.339  15.908  1.00  1.02      PROB
ATOM   2796  HA  HSD P  76       1.203   7.621  16.947  1.00  0.00      PROB
ATOM   2797  CB  HSD P  76       0.793   8.551  15.060  1.00  1.12      PROB
ATOM   2798  HB1 HSD P  76       0.512   8.177  14.054  1.00  0.00      PROB
ATOM   2799  HB2 HSD P  76       1.723   9.151  14.984  1.00  0.00      PROB
ATOM   2800  ND1 HSD P  76      -0.439   9.984  16.197  1.00  1.68      PROB
ATOM   2801  HD1 HSD P  76       0.149   9.928  16.983  1.00  0.00      PROB
ATOM   2802  CG  HSD P  76      -0.181   9.401  15.438  1.00  1.23      PROB
ATOM   2803  CE1 HSD P  76      -1.340  10.718  16.274  1.00  1.88      PROB
ATOM   2804  HE1 HSD P  76      -1.605  11.341  17.124  1.00  0.00      PROB
ATOM   2805  NE2 HSD P  76      -1.680  10.650  15.603  1.00  1.93      PROB
ATOM   2806  CD2 HSD P  76      -0.951   9.820  15.074  1.00  1.67      PROB
ATOM   2807  HD2 HSD P  76      -1.287   9.591  14.085  1.00  0.00      PROB
ATOM   2808  C   HSD P  76      -0.021   6.364  15.861  1.00  0.97      PROB
ATOM   2809  O   HSD P  76      -0.838   6.318  16.732  1.00  1.11      PROB
ATOM   2810  N   GLU P  77      -0.078   5.532  14.845  1.00  0.88      PROB
ATOM   2811  HN  GLU P  77       0.577   5.588  14.096  1.00  0.00      PROB
ATOM   2812  CA  GLU P  77      -1.055   4.498  14.720  1.00  0.89      PROB
ATOM   2813  HA  GLU P  77      -1.397   4.247  15.713  1.00  0.00      PROB
ATOM   2814  CB  GLU P  77      -2.236   4.935  13.854  1.00  0.94      PROB
ATOM   2815  HB1 GLU P  77      -1.737   5.213  12.916  1.00  0.00      PROB
ATOM   2816  HB2 GLU P  77      -2.588   5.829  14.386  1.00  0.00      PROB
ATOM   2817  CG  GLU P  77      -3.165   4.509  13.495  1.00  1.36      PROB
ATOM   2818  HG1 GLU P  77      -3.576   4.039  14.401  1.00  0.00      PROB
ATOM   2819  HG2 GLU P  77      -2.816   3.746  12.783  1.00  0.00      PROB
ATOM   2820  CD  GLU P  77      -4.383   5.008  12.833  1.00  1.25      PROB
ATOM   2821  OE1 GLU P  77      -4.869   5.232  12.561  1.00  1.60      PROB
ATOM   2822  OE2 GLU P  77      -4.892   5.185  12.586  1.00  1.69      PROB
ATOM   2823  C   GLU P  77      -0.434   3.252  14.151  1.00  0.85      PROB
ATOM   2824  O   GLU P  77       0.243   3.293  13.152  1.00  0.84      PROB
ATOM   2825  N   SER P  78      -0.652   2.103  14.781  1.00  0.90      PROB
ATOM   2826  HN  SER P  78      -1.180   2.071  15.625  1.00  0.00      PROB
ATOM   2827  CA  SER P  78      -0.160   0.826  14.318  1.00  0.91      PROB
ATOM   2828  HA  SER P  78       0.160   0.955  13.295  1.00  0.00      PROB
ATOM   2829  CB  SER P  78       0.999   0.293  15.159  1.00  0.99      PROB
ATOM   2830  HB1 SER P  78       1.214  -0.742  14.820  1.00  0.00      PROB
ATOM   2831  HB2 SER P  78       0.668   0.277  16.218  1.00  0.00      PROB
ATOM   2832  OG  SER P  78       1.992   0.861  15.133  1.00  1.13      PROB
ATOM   2833  HG1 SER P  78       1.799   1.747  15.449  1.00  0.00      PROB
ATOM   2834  C   SER P  78      -1.280  -0.166  14.373  1.00  0.96      PROB
ATOM   2835  O   SER P  78      -1.799  -0.439  15.404  1.00  1.12      PROB
ATOM   2836  N   ARG P  79      -1.710  -0.722  13.259  1.00  0.91      PROB
ATOM   2837  HN  ARG P  79      -1.241  -0.566  12.394  1.00  0.00      PROB
ATOM   2838  CA  ARG P  79      -2.865  -1.585  13.179  1.00  0.95      PROB
ATOM   2839  HA  ARG P  79      -3.276  -1.680  14.173  1.00  0.00      PROB
ATOM   2840  CB  ARG P  79      -3.927  -1.018  12.218  1.00  0.98      PROB
ATOM   2841  HB1 ARG P  79      -4.781  -1.727  12.193  1.00  0.00      PROB
ATOM   2842  HB2 ARG P  79      -3.477  -0.959  11.205  1.00  0.00      PROB
ATOM   2843  CG  ARG P  79      -4.473   0.369  12.575  1.00  1.02      PROB
ATOM   2844  HG1 ARG P  79      -5.201   0.661  11.790  1.00  0.00      PROB
ATOM   2845  HG2 ARG P  79      -3.624   1.083  12.564  1.00  0.00      PROB
ATOM   2846  CD  ARG P  79      -5.147   0.485  13.886  1.00  1.19      PROB
ATOM   2847  HD1 ARG P  79      -4.440   0.107  14.653  1.00  0.00      PROB
ATOM   2848  HD2 ARG P  79      -6.052  -0.156  13.847  1.00  0.00      PROB
ATOM   2849  NE  ARG P  79      -5.495   1.444  14.270  1.00  1.37      PROB
ATOM   2850  HE  ARG P  79      -5.339   2.185  13.631  1.00  0.00      PROB
ATOM   2851  CZ  ARG P  79      -6.038   1.828  15.313  1.00  1.61      PROB
ATOM   2852  NH1 ARG P  79      -6.292   1.440  16.186  1.00  1.63      PROB
ATOM   2853 HH11 ARG P  79      -5.757   0.690  16.574  1.00  0.00      PROB
ATOM   2854 HH12 ARG P  79      -7.084   1.798  16.681  1.00  0.00      PROB
ATOM   2855  NH2 ARG P  79      -6.332   2.643  15.493  1.00  2.29      PROB
ATOM   2856 HH21 ARG P  79      -6.661   3.230  14.754  1.00  0.00      PROB
ATOM   2857 HH22 ARG P  79      -6.335   2.977  16.436  1.00  0.00      PROB
ATOM   2858  C   ARG P  79      -2.515  -3.002  12.767  1.00  0.96      PROB
ATOM   2859  O   ARG P  79      -1.746  -3.249  11.868  1.00  0.93      PROB
ATOM   2860  N   THR P  80      -3.109  -3.968  13.442  1.00  1.05      PROB
ATOM   2861  HN  THR P  80      -3.641  -3.746  14.253  1.00  0.00      PROB
ATOM   2862  CA  THR P  80      -3.082  -5.387  13.134  1.00  1.07      PROB
ATOM   2863  HA  THR P  80      -2.306  -5.545  12.400  1.00  0.00      PROB
ATOM   2864  CB  THR P  80      -2.817  -6.250  14.356  1.00  1.14      PROB
ATOM   2865  HB  THR P  80      -2.752  -7.312  14.039  1.00  0.00      PROB
ATOM   2866  OG1 THR P  80      -3.813  -6.153  15.341  1.00  1.22      PROB
ATOM   2867  HG1 THR P  80      -3.836  -5.230  15.604  1.00  0.00      PROB
ATOM   2868  CG2 THR P  80      -1.511  -5.846  15.008  1.00  1.16      PROB
ATOM   2869 HG21 THR P  80      -1.555  -4.782  15.324  1.00  0.00      PROB
ATOM   2870 HG22 THR P  80      -0.675  -5.967  14.287  1.00  0.00      PROB
ATOM   2871 HG23 THR P  80      -1.326  -6.475  15.905  1.00  0.00      PROB
ATOM   2872  C   THR P  80      -4.411  -5.785  12.528  1.00  1.10      PROB
ATOM   2873  O   THR P  80      -5.343  -5.003  12.506  1.00  1.13      PROB
ATOM   2874  N   ASN P  81      -4.560  -7.027  12.026  1.00  1.13      PROB
ATOM   2875  HN  ASN P  81      -3.787  -7.651  11.951  1.00  0.00      PROB
ATOM   2876  CA  ASN P  81      -5.834  -7.555  11.559  1.00  1.17      PROB
ATOM   2877  HA  ASN P  81      -6.185  -6.910  10.768  1.00  0.00      PROB
ATOM   2878  CB  ASN P  81      -5.710  -9.008  11.039  1.00  1.23      PROB
ATOM   2879  HB1 ASN P  81      -6.726  -9.419  10.859  1.00  0.00      PROB
ATOM   2880  HB2 ASN P  81      -5.196  -9.627  11.805  1.00  0.00      PROB
ATOM   2881  CG  ASN P  81      -4.927  -9.078   9.757  1.00  1.22      PROB
ATOM   2882  OD1 ASN P  81      -4.632  -8.097   9.118  1.00  1.18      PROB
ATOM   2883  ND2 ASN P  81      -4.602 -10.285   9.347  1.00  1.33      PROB
ATOM   2884 HD21 ASN P  81      -4.081 -10.402   8.502  1.00  0.00      PROB
ATOM   2885 HD22 ASN P  81      -4.876 -11.085   9.881  1.00  0.00      PROB
ATOM   2886  C   ASN P  81      -6.915  -7.543  12.627  1.00  1.22      PROB
ATOM   2887  O   ASN P  81      -8.048  -7.179  12.371  1.00  1.24      PROB
ATOM   2888  N   ALA P  82      -6.567  -7.892  13.873  1.00  1.26      PROB
ATOM   2889  HN  ALA P  82      -5.643  -8.205  14.075  1.00  0.00      PROB
ATOM   2890  CA  ALA P  82      -7.451  -7.855  15.006  1.00  1.32      PROB
ATOM   2891  HA  ALA P  82      -8.320  -8.456  14.781  1.00  0.00      PROB
ATOM   2892  CB  ALA P  82      -6.721  -8.400  16.224  1.00  1.39      PROB
ATOM   2893  HB1 ALA P  82      -5.822  -7.783  16.438  1.00  0.00      PROB
ATOM   2894  HB2 ALA P  82      -6.397  -9.446  16.034  1.00  0.00      PROB
ATOM   2895  HB3 ALA P  82      -7.390  -8.371  17.110  1.00  0.00      PROB
ATOM   2896  C   ALA P  82      -8.009  -6.474  15.303  1.00  1.30      PROB
ATOM   2897  O   ALA P  82      -9.176  -6.320  15.618  1.00  1.36      PROB
ATOM   2898  N   ASP P  83      -7.189  -5.426  15.161  1.00  1.25      PROB
ATOM   2899  HN  ASP P  83      -6.224  -5.557  14.950  1.00  0.00      PROB
ATOM   2900  CA  ASP P  83      -7.600  -4.046  15.293  1.00  1.24      PROB
ATOM   2901  HA  ASP P  83      -8.108  -3.936  16.240  1.00  0.00      PROB
ATOM   2902  CB  ASP P  83      -6.380  -3.114  15.230  1.00  1.21      PROB
ATOM   2903  HB1 ASP P  83      -6.716  -2.061  15.343  1.00  0.00      PROB
ATOM   2904  HB2 ASP P  83      -5.877  -3.233  14.247  1.00  0.00      PROB
ATOM   2905  CG  ASP P  83      -5.405  -3.426  16.309  1.00  1.22      PROB
ATOM   2906  OD1 ASP P  83      -4.884  -3.544  16.612  1.00  1.65      PROB
ATOM   2907  OD2 ASP P  83      -5.131  -3.506  16.876  1.00  1.66      PROB
ATOM   2908  C   ASP P  83      -8.604  -3.619  14.234  1.00  1.24      PROB
ATOM   2909  O   ASP P  83      -9.554  -2.913  14.515  1.00  1.30      PROB
ATOM   2910  N   ILE P  84      -8.428  -4.060  12.981  1.00  1.21      PROB
ATOM   2911  HN  ILE P  84      -7.616  -4.578  12.726  1.00  0.00      PROB
ATOM   2912  CA  ILE P  84      -9.376  -3.831  11.907  1.00  1.23      PROB
ATOM   2913  HA  ILE P  84      -9.612  -2.777  11.899  1.00  0.00      PROB
ATOM   2914  CB  ILE P  84      -8.825  -4.249  10.550  1.00  1.22      PROB
ATOM   2915  HB  ILE P  84      -8.524  -5.317  10.594  1.00  0.00      PROB
ATOM   2916  CG2 ILE P  84      -9.859  -4.068   9.442  1.00  1.25      PROB
ATOM   2917 HG21 ILE P  84     -10.297  -3.048   9.491  1.00  0.00      PROB
ATOM   2918 HG22 ILE P  84     -10.676  -4.811   9.562  1.00  0.00      PROB
ATOM   2919 HG23 ILE P  84      -9.377  -4.199   8.450  1.00  0.00      PROB
ATOM   2920  CG1 ILE P  84      -7.532  -3.511  10.196  1.00  1.20      PROB
ATOM   2921 HG11 ILE P  84      -7.190  -3.914   9.221  1.00  0.00      PROB
ATOM   2922 HG12 ILE P  84      -6.791  -3.772  10.978  1.00  0.00      PROB
ATOM   2923  CD  ILE P  84      -7.525  -2.199  10.088  1.00  1.35      PROB
ATOM   2924  HD1 ILE P  84      -7.832  -1.735  11.050  1.00  0.00      PROB
ATOM   2925  HD2 ILE P  84      -8.238  -1.881   9.297  1.00  0.00      PROB
ATOM   2926  HD3 ILE P  84      -6.503  -1.846   9.834  1.00  0.00      PROB
ATOM   2927  C   ILE P  84     -10.718  -4.478  12.178  1.00  1.30      PROB
ATOM   2928  O   ILE P  84     -11.752  -3.849  12.050  1.00  1.36      PROB
ATOM   2929  N   ILE P  85     -10.729  -5.734  12.641  1.00  1.34      PROB
ATOM   2930  HN  ILE P  85      -9.884  -6.255  12.731  1.00  0.00      PROB
ATOM   2931  CA  ILE P  85     -11.928  -6.440  13.045  1.00  1.43      PROB
ATOM   2932  HA  ILE P  85     -12.656  -6.330  12.255  1.00  0.00      PROB
ATOM   2933  CB  ILE P  85     -11.656  -7.906  13.300  1.00  1.48      PROB
ATOM   2934  HB  ILE P  85     -10.727  -7.975  13.902  1.00  0.00      PROB
ATOM   2935  CG2 ILE P  85     -12.575  -8.580  13.918  1.00  1.79      PROB
ATOM   2936 HG21 ILE P  85     -13.460  -8.711  13.260  1.00  0.00      PROB
ATOM   2937 HG22 ILE P  85     -12.891  -8.036  14.834  1.00  0.00      PROB
ATOM   2938 HG23 ILE P  85     -12.187  -9.584  14.194  1.00  0.00      PROB
ATOM   2939  CG1 ILE P  85     -11.386  -8.635  12.245  1.00  1.59      PROB
ATOM   2940 HG11 ILE P  85     -10.463  -8.165  11.882  1.00  0.00      PROB
ATOM   2941 HG12 ILE P  85     -12.231  -8.394  11.588  1.00  0.00      PROB
ATOM   2942  CD  ILE P  85     -11.243  -9.483  12.047  1.00  2.12      PROB
ATOM   2943  HD1 ILE P  85     -12.186 -10.062  12.145  1.00  0.00      PROB
ATOM   2944  HD2 ILE P  85     -10.490  -9.912  12.742  1.00  0.00      PROB
ATOM   2945  HD3 ILE P  85     -10.880  -9.571  11.001  1.00  0.00      PROB
ATOM   2946  C   ILE P  85     -12.635  -5.792  14.214  1.00  1.49      PROB
ATOM   2947  O   ILE P  85     -13.839  -5.621  14.201  1.00  1.60      PROB
ATOM   2948  N   GLU P  86     -11.899  -5.343  15.234  1.00  1.47      PROB
ATOM   2949  HN  GLU P  86     -10.917  -5.508  15.269  1.00  0.00      PROB
ATOM   2950  CA  GLU P  86     -12.431  -4.602  16.346  1.00  1.56      PROB
ATOM   2951  HA  GLU P  86     -13.261  -5.159  16.754  1.00  0.00      PROB
ATOM   2952  CB  GLU P  86     -11.357  -4.393  17.412  1.00  1.57      PROB
ATOM   2953  HB1 GLU P  86     -11.019  -3.359  17.235  1.00  0.00      PROB
ATOM   2954  HB2 GLU P  86     -10.567  -5.105  17.121  1.00  0.00      PROB
ATOM   2955  CG  GLU P  86     -11.376  -4.464  18.431  1.00  1.95      PROB
ATOM   2956  HG1 GLU P  86     -11.812  -5.461  18.572  1.00  0.00      PROB
ATOM   2957  HG2 GLU P  86     -12.095  -3.677  18.691  1.00  0.00      PROB
ATOM   2958  CD  GLU P  86     -10.521  -4.400  19.504  1.00  2.01      PROB
ATOM   2959  OE1 GLU P  86     -10.167  -4.350  19.933  1.00  2.36      PROB
ATOM   2960  OE2 GLU P  86     -10.194  -4.408  19.947  1.00  2.38      PROB
ATOM   2961  C   GLU P  86     -13.063  -3.286  15.954  1.00  1.58      PROB
ATOM   2962  O   GLU P  86     -14.104  -2.919  16.444  1.00  1.67      PROB
ATOM   2963  N   THR P  87     -12.451  -2.565  15.019  1.00  1.53      PROB
ATOM   2964  HN  THR P  87     -11.570  -2.849  14.650  1.00  0.00      PROB
ATOM   2965  CA  THR P  87     -12.979  -1.339  14.459  1.00  1.57      PROB
ATOM   2966  HA  THR P  87     -13.302  -0.719  15.282  1.00  0.00      PROB
ATOM   2967  CB  THR P  87     -11.967  -0.597  13.627  1.00  1.53      PROB
ATOM   2968  HB  THR P  87     -11.702  -1.211  12.740  1.00  0.00      PROB
ATOM   2969  OG1 THR P  87     -10.863  -0.340  14.296  1.00  1.63      PROB
ATOM   2970  HG1 THR P  87     -10.508  -1.193  14.558  1.00  0.00      PROB
ATOM   2971  CG2 THR P  87     -12.414   0.681  13.186  1.00  1.62      PROB
ATOM   2972 HG21 THR P  87     -12.650   1.325  14.060  1.00  0.00      PROB
ATOM   2973 HG22 THR P  87     -13.332   0.569  12.570  1.00  0.00      PROB
ATOM   2974 HG23 THR P  87     -11.619   1.174  12.587  1.00  0.00      PROB
ATOM   2975  C   THR P  87     -14.235  -1.551  13.657  1.00  1.62      PROB
ATOM   2976  O   THR P  87     -15.151  -0.773  13.724  1.00  1.72      PROB
ATOM   2977  N   LEU P  88     -14.331  -2.641  12.907  1.00  1.60      PROB
ATOM   2978  HN  LEU P  88     -13.562  -3.269  12.822  1.00  0.00      PROB
ATOM   2979  CA  LEU P  88     -15.503  -3.022  12.165  1.00  1.67      PROB
ATOM   2980  HA  LEU P  88     -15.846  -2.160  11.613  1.00  0.00      PROB
ATOM   2981  CB  LEU P  88     -15.178  -4.168  11.212  1.00  1.66      PROB
ATOM   2982  HB1 LEU P  88     -15.958  -4.928  11.401  1.00  0.00      PROB
ATOM   2983  HB2 LEU P  88     -14.197  -4.552  11.549  1.00  0.00      PROB
ATOM   2984  CG  LEU P  88     -15.099  -4.105  10.113  1.00  1.60      PROB
ATOM   2985  HG  LEU P  88     -14.373  -3.308  10.091  1.00  0.00      PROB
ATOM   2986  CD1 LEU P  88     -14.942  -4.410   9.257  1.00  2.21      PROB
ATOM   2987 HD11 LEU P  88     -15.352  -5.435   9.136  1.00  0.00      PROB
ATOM   2988 HD12 LEU P  88     -13.849  -4.440   9.061  1.00  0.00      PROB
ATOM   2989 HD13 LEU P  88     -15.436  -3.741   8.521  1.00  0.00      PROB
ATOM   2990  CD2 LEU P  88     -15.365  -4.054   9.308  1.00  1.85      PROB
ATOM   2991 HD21 LEU P  88     -15.966  -3.131   9.162  1.00  0.00      PROB
ATOM   2992 HD22 LEU P  88     -15.999  -4.933   9.063  1.00  0.00      PROB
ATOM   2993 HD23 LEU P  88     -14.491  -4.020   8.623  1.00  0.00      PROB
ATOM   2994  C   LEU P  88     -16.681  -3.394  13.017  1.00  1.78      PROB
ATOM   2995  O   LEU P  88     -17.791  -3.132  12.685  1.00  1.92      PROB
ATOM   2996  N   ARG P  89     -16.464  -4.000  14.156  1.00  1.80      PROB
ATOM   2997  HN  ARG P  89     -15.537  -4.214  14.453  1.00  0.00      PROB
ATOM   2998  CA  ARG P  89     -17.490  -4.402  15.056  1.00  1.93      PROB
ATOM   2999  HA  ARG P  89     -18.346  -4.705  14.472  1.00  0.00      PROB
ATOM   3000  CB  ARG P  89     -17.033  -5.516  15.909  1.00  1.96      PROB
ATOM   3001  HB1 ARG P  89     -17.811  -5.687  16.681  1.00  0.00      PROB
ATOM   3002  HB2 ARG P  89     -16.095  -5.194  16.406  1.00  0.00      PROB
ATOM   3003  CG  ARG P  89     -16.792  -6.687  15.315  1.00  2.14      PROB
ATOM   3004  HG1 ARG P  89     -15.823  -6.518  14.820  1.00  0.00      PROB
ATOM   3005  HG2 ARG P  89     -17.596  -6.754  14.566  1.00  0.00      PROB
ATOM   3006  CD  ARG P  89     -16.720  -7.558  15.622  1.00  2.52      PROB
ATOM   3007  HD1 ARG P  89     -17.633  -7.678  16.225  1.00  0.00      PROB
ATOM   3008  HD2 ARG P  89     -15.819  -7.518  16.254  1.00  0.00      PROB
ATOM   3009  NE  ARG P  89     -16.629  -8.519  15.229  1.00  2.93      PROB
ATOM   3010  HE  ARG P  89     -16.994  -8.446  14.342  1.00  0.00      PROB
ATOM   3011  CZ  ARG P  89     -16.397  -9.334  15.292  1.00  3.53      PROB
ATOM   3012  NH1 ARG P  89     -16.234  -9.424  15.701  1.00  3.99      PROB
ATOM   3013 HH11 ARG P  89     -16.860  -9.584  16.465  1.00  0.00      PROB
ATOM   3014 HH12 ARG P  89     -15.246  -9.465  15.848  1.00  0.00      PROB
ATOM   3015  NH2 ARG P  89     -16.339 -10.108  14.924  1.00  4.08      PROB
ATOM   3016 HH21 ARG P  89     -16.518 -10.211  13.946  1.00  0.00      PROB
ATOM   3017 HH22 ARG P  89     -16.092 -10.906  15.474  1.00  0.00      PROB
ATOM   3018  C   ARG P  89     -18.041  -3.344  15.889  1.00  2.09      PROB
ATOM   3019  O   ARG P  89     -18.468  -3.077  16.366  1.00  2.24      PROB
ATOM   3020  N   LYS P  90     -18.056  -2.715  16.071  1.00  2.65      PROB
ATOM   3021  HN  LYS P  90     -17.373  -2.254  15.577  1.00  0.00      PROB
ATOM   3022  CA  LYS P  90     -18.582  -1.702  16.818  1.00  2.97      PROB
ATOM   3023  HA  LYS P  90     -18.712  -2.168  17.776  1.00  0.00      PROB
ATOM   3024  CB  LYS P  90     -18.409  -1.242  16.920  1.00  4.06      PROB
ATOM   3025  HB1 LYS P  90     -19.192  -0.574  17.334  1.00  0.00      PROB
ATOM   3026  HB2 LYS P  90     -17.947  -0.755  16.037  1.00  0.00      PROB
ATOM   3027  CG  LYS P  90     -18.143  -1.349  17.190  1.00  4.71      PROB
ATOM   3028  HG1 LYS P  90     -17.243  -1.705  16.647  1.00  0.00      PROB
ATOM   3029  HG2 LYS P  90     -18.575  -2.193  17.767  1.00  0.00      PROB
ATOM   3030  CD  LYS P  90     -17.967  -0.944  17.576  1.00  5.50      PROB
ATOM   3031  HD1 LYS P  90     -18.954  -0.584  17.763  1.00  0.00      PROB
ATOM   3032  HD2 LYS P  90     -17.402  -0.394  16.857  1.00  0.00      PROB
ATOM   3033  CE  LYS P  90     -17.812  -0.759  17.880  1.00  6.34      PROB
ATOM   3034  HE1 LYS P  90     -16.833  -1.103  17.659  1.00  0.00      PROB
ATOM   3035  HE2 LYS P  90     -18.391  -1.310  18.579  1.00  0.00      PROB
ATOM   3036  NZ  LYS P  90     -17.644  -0.494  18.224  1.00  7.03      PROB
ATOM   3037  HZ1 LYS P  90     -18.395   0.131  18.579  1.00  0.00      PROB
ATOM   3038  HZ2 LYS P  90     -16.855   0.081  17.865  1.00  0.00      PROB
ATOM   3039  HZ3 LYS P  90     -17.305  -1.102  18.997  1.00  0.00      PROB
ATOM   3040  C   LYS P  90     -19.158  -1.223  16.996  1.00  3.05      PROB
ATOM   3041  O   LYS P  90     -19.128  -1.442  16.511  1.00  3.55      PROB
ATOM   3042  N   LYS P  91     -19.703  -0.553  17.709  1.00  3.06      PROB
ATOM   3043  HN  LYS P  91     -19.187  -0.595  18.495  1.00  0.00      PROB
ATOM   3044  CA  LYS P  91     -20.294  -0.026  17.990  1.00  3.62      PROB
ATOM   3045  HA  LYS P  91     -20.992  -0.179  17.208  1.00  0.00      PROB
ATOM   3046  CB  LYS P  91     -20.737   0.169  18.517  1.00  3.76      PROB
ATOM   3047  HB1 LYS P  91     -21.677   0.598  18.264  1.00  0.00      PROB
ATOM   3048  HB2 LYS P  91     -20.323   0.463  19.453  1.00  0.00      PROB
ATOM   3049  CG  LYS P  91     -20.529  -0.629  18.189  1.00  3.89      PROB
ATOM   3050  HG1 LYS P  91     -20.503  -1.152  19.133  1.00  0.00      PROB
ATOM   3051  HG2 LYS P  91     -19.551  -0.363  17.816  1.00  0.00      PROB
ATOM   3052  CD  LYS P  91     -20.584  -0.968  17.946  1.00  4.56      PROB
ATOM   3053  HD1 LYS P  91     -19.729  -0.821  17.296  1.00  0.00      PROB
ATOM   3054  HD2 LYS P  91     -21.520  -0.668  17.488  1.00  0.00      PROB
ATOM   3055  CE  LYS P  91     -20.626  -1.391  17.891  1.00  5.25      PROB
ATOM   3056  HE1 LYS P  91     -21.695  -1.392  17.735  1.00  0.00      PROB
ATOM   3057  HE2 LYS P  91     -20.310  -1.679  18.883  1.00  0.00      PROB
ATOM   3058  NZ  LYS P  91     -20.582  -1.699  17.761  1.00  5.81      PROB
ATOM   3059  HZ1 LYS P  91     -19.694  -2.104  18.121  1.00  0.00      PROB
ATOM   3060  HZ2 LYS P  91     -20.538  -1.635  16.724  1.00  0.00      PROB
ATOM   3061  HZ3 LYS P  91     -21.378  -2.309  18.037  1.00  0.00      PROB
ATOM   3062  C   LYS P  91     -20.563   0.827  18.372  1.00  4.27      PROB
ATOM   3063  OT1 LYS P  91     -20.677   1.168  18.596  1.00  4.72      PROB
ATOM   3064  OT2 LYS P  91     -20.672   1.159  18.446  1.00  4.74      PROB
ATOM   3065  N   LYS P  76      -1.573 -10.778  20.463  1.00  2.31      PROC
ATOM   3066  HT1 LYS P  76      -1.312 -11.772  20.304  1.00  0.00      PROC
ATOM   3067  HT2 LYS P  76      -2.472 -10.734  20.984  1.00  0.00      PROC
ATOM   3068  HT3 LYS P  76      -0.828 -10.309  21.017  1.00  0.00      PROC
ATOM   3069  CA  LYS P  76      -1.712 -10.150  19.269  1.00  2.02      PROC
ATOM   3070  HA  LYS P  76      -2.356 -10.749  18.642  1.00  0.00      PROC
ATOM   3071  CB  LYS P  76      -2.276  -8.872  19.501  1.00  2.22      PROC
ATOM   3072  HB1 LYS P  76      -1.379  -8.499  19.923  1.00  0.00      PROC
ATOM   3073  HB2 LYS P  76      -2.999  -9.259  20.171  1.00  0.00      PROC
ATOM   3074  CG  LYS P  76      -2.615  -8.152  19.493  1.00  2.45      PROC
ATOM   3075  HG1 LYS P  76      -3.167  -8.370  18.616  1.00  0.00      PROC
ATOM   3076  HG2 LYS P  76      -1.684  -7.664  19.369  1.00  0.00      PROC
ATOM   3077  CD  LYS P  76      -3.257  -7.006  19.682  1.00  2.74      PROC
ATOM   3078  HD1 LYS P  76      -2.539  -6.631  20.377  1.00  0.00      PROC
ATOM   3079  HD2 LYS P  76      -4.117  -7.471  20.110  1.00  0.00      PROC
ATOM   3080  CE  LYS P  76      -3.620  -6.293  19.584  1.00  3.19      PROC
ATOM   3081  HE1 LYS P  76      -4.479  -6.688  19.075  1.00  0.00      PROC
ATOM   3082  HE2 LYS P  76      -2.853  -5.876  18.959  1.00  0.00      PROC
ATOM   3083  NZ  LYS P  76      -4.151  -5.205  19.758  1.00  3.43      PROC
ATOM   3084  HZ1 LYS P  76      -3.485  -4.566  20.238  1.00  0.00      PROC
ATOM   3085  HZ2 LYS P  76      -5.001  -5.324  20.345  1.00  0.00      PROC
ATOM   3086  HZ3 LYS P  76      -4.419  -4.799  18.839  1.00  0.00      PROC
ATOM   3087  C   LYS P  76      -0.488 -10.074  18.502  1.00  1.73      PROC
ATOM   3088  O   LYS P  76       0.534 -10.197  19.001  1.00  1.80      PROC
ATOM   3089  N   ARG P  77      -0.552  -9.887  17.248  1.00  1.56      PROC
ATOM   3090  HN  ARG P  77      -1.434  -9.862  16.786  1.00  0.00      PROC
ATOM   3091  CA  ARG P  77       0.545  -9.703  16.408  1.00  1.36      PROC
ATOM   3092  HA  ARG P  77       1.305 -10.414  16.695  1.00  0.00      PROC
ATOM   3093  CB  ARG P  77       0.167  -9.901  14.963  1.00  1.37      PROC
ATOM   3094  HB1 ARG P  77       1.069  -9.706  14.346  1.00  0.00      PROC
ATOM   3095  HB2 ARG P  77      -0.612  -9.152  14.710  1.00  0.00      PROC
ATOM   3096  CG  ARG P  77      -0.357 -11.247  14.592  1.00  1.53      PROC
ATOM   3097  HG1 ARG P  77      -0.563 -11.237  13.502  1.00  0.00      PROC
ATOM   3098  HG2 ARG P  77      -1.311 -11.397  15.139  1.00  0.00      PROC
ATOM   3099  CD  ARG P  77       0.451 -12.342  14.854  1.00  1.68      PROC
ATOM   3100  HD1 ARG P  77      -0.090 -12.850  15.667  1.00  0.00      PROC
ATOM   3101  HD2 ARG P  77       1.379 -11.873  15.215  1.00  0.00      PROC
ATOM   3102  NE  ARG P  77       0.810 -13.095  14.395  1.00  1.91      PROC
ATOM   3103  HE  ARG P  77       0.491 -12.897  13.545  1.00  0.00      PROC
ATOM   3104  CZ  ARG P  77       1.338 -14.041  14.151  1.00  2.22      PROC
ATOM   3105  NH1 ARG P  77       1.602 -14.409  14.235  1.00  2.53      PROC
ATOM   3106 HH11 ARG P  77       1.186 -15.260  14.556  1.00  0.00      PROC
ATOM   3107 HH12 ARG P  77       2.591 -14.357  14.096  1.00  0.00      PROC
ATOM   3108  NH2 ARG P  77       1.613 -14.656  13.808  1.00  2.83      PROC
ATOM   3109 HH21 ARG P  77       2.487 -14.610  13.325  1.00  0.00      PROC
ATOM   3110 HH22 ARG P  77       1.102 -15.515  13.837  1.00  0.00      PROC
ATOM   3111  C   ARG P  77       1.220  -8.404  16.617  1.00  1.28      PROC
ATOM   3112  O   ARG P  77       0.674  -7.479  17.113  1.00  1.36      PROC
ATOM   3113  N   SER P  78       2.460  -8.313  16.265  1.00  1.26      PROC
ATOM   3114  HN  SER P  78       2.943  -9.086  15.862  1.00  0.00      PROC
ATOM   3115  CA  SER P  78       3.224  -7.135  16.417  1.00  1.30      PROC
ATOM   3116  HA  SER P  78       2.757  -6.541  17.189  1.00  0.00      PROC
ATOM   3117  CB  SER P  78       4.604  -7.410  16.773  1.00  1.52      PROC
ATOM   3118  HB1 SER P  78       5.111  -7.691  15.829  1.00  0.00      PROC
ATOM   3119  HB2 SER P  78       4.574  -8.279  17.459  1.00  0.00      PROC
ATOM   3120  OG  SER P  78       5.162  -6.820  17.170  1.00  2.04      PROC
ATOM   3121  HG1 SER P  78       6.051  -7.139  16.997  1.00  0.00      PROC
ATOM   3122  C   SER P  78       3.240  -6.265  15.243  1.00  1.15      PROC
ATOM   3123  O   SER P  78       3.501  -6.658  14.206  1.00  1.16      PROC
ATOM   3124  N   ALA P  79       2.949  -5.039  15.379  1.00  1.27      PROC
ATOM   3125  HN  ALA P  79       2.707  -4.676  16.274  1.00  0.00      PROC
ATOM   3126  CA  ALA P  79       2.931  -4.103  14.361  1.00  1.31      PROC
ATOM   3127  HA  ALA P  79       3.044  -4.614  13.416  1.00  0.00      PROC
ATOM   3128  CB  ALA P  79       1.669  -3.408  14.425  1.00  1.66      PROC
ATOM   3129  HB1 ALA P  79       1.561  -2.903  15.408  1.00  0.00      PROC
ATOM   3130  HB2 ALA P  79       0.833  -4.130  14.303  1.00  0.00      PROC
ATOM   3131  HB3 ALA P  79       1.619  -2.640  13.624  1.00  0.00      PROC
ATOM   3132  C   ALA P  79       4.064  -3.126  14.418  1.00  1.28      PROC
ATOM   3133  O   ALA P  79       4.239  -2.329  13.582  1.00  1.38      PROC
ATOM   3134  N   VAL P  80       4.887  -3.183  15.406  1.00  1.26      PROC
ATOM   3135  HN  VAL P  80       4.752  -3.853  16.130  1.00  0.00      PROC
ATOM   3136  CA  VAL P  80       6.038  -2.346  15.590  1.00  1.28      PROC
ATOM   3137  HA  VAL P  80       5.984  -1.547  14.866  1.00  0.00      PROC
ATOM   3138  CB  VAL P  80       6.095  -1.782  16.971  1.00  1.44      PROC
ATOM   3139  HB  VAL P  80       5.883  -2.617  17.669  1.00  0.00      PROC
ATOM   3140  CG1 VAL P  80       7.042  -1.280  17.337  1.00  1.84      PROC
ATOM   3141 HG11 VAL P  80       7.099  -0.241  16.946  1.00  0.00      PROC
ATOM   3142 HG12 VAL P  80       7.931  -1.843  16.980  1.00  0.00      PROC
ATOM   3143 HG13 VAL P  80       7.045  -1.242  18.447  1.00  0.00      PROC
ATOM   3144  CG2 VAL P  80       5.332  -0.974  17.240  1.00  1.76      PROC
ATOM   3145 HG21 VAL P  80       4.300  -1.373  17.134  1.00  0.00      PROC
ATOM   3146 HG22 VAL P  80       5.448  -0.103  16.560  1.00  0.00      PROC
ATOM   3147 HG23 VAL P  80       5.480  -0.649  18.292  1.00  0.00      PROC
ATOM   3148  C   VAL P  80       7.286  -3.112  15.265  1.00  1.19      PROC
ATOM   3149  O   VAL P  80       7.484  -4.190  15.718  1.00  1.24      PROC
ATOM   3150  N   ALA P  81       8.157  -2.581  14.437  1.00  1.14      PROC
ATOM   3151  HN  ALA P  81       7.987  -1.692  14.022  1.00  0.00      PROC
ATOM   3152  CA  ALA P  81       9.390  -3.190  14.055  1.00  1.10      PROC
ATOM   3153  HA  ALA P  81       9.230  -4.255  13.972  1.00  0.00      PROC
ATOM   3154  CB  ALA P  81       9.857  -2.623  12.740  1.00  1.13      PROC
ATOM   3155  HB1 ALA P  81      10.010  -1.526  12.830  1.00  0.00      PROC
ATOM   3156  HB2 ALA P  81       9.094  -2.812  11.955  1.00  0.00      PROC
ATOM   3157  HB3 ALA P  81      10.820  -3.092  12.447  1.00  0.00      PROC
ATOM   3158  C   ALA P  81      10.487  -3.054  15.075  1.00  1.11      PROC
ATOM   3159  O   ALA P  81      10.667  -2.036  15.682  1.00  1.19      PROC
ATOM   3160  N   SER P  82      11.254  -4.108  15.286  1.00  1.12      PROC
ATOM   3161  HN  SER P  82      11.046  -4.973  14.839  1.00  0.00      PROC
ATOM   3162  CA  SER P  82      12.414  -4.149  16.131  1.00  1.17      PROC
ATOM   3163  HA  SER P  82      12.165  -3.643  17.052  1.00  0.00      PROC
ATOM   3164  CB  SER P  82      12.866  -5.572  16.428  1.00  1.29      PROC
ATOM   3165  HB1 SER P  82      11.959  -6.126  16.743  1.00  0.00      PROC
ATOM   3166  HB2 SER P  82      13.577  -5.501  17.275  1.00  0.00      PROC
ATOM   3167  OG  SER P  82      13.360  -6.222  15.690  1.00  1.36      PROC
ATOM   3168  HG1 SER P  82      12.656  -6.696  15.242  1.00  0.00      PROC
ATOM   3169  C   SER P  82      13.575  -3.345  15.625  1.00  1.10      PROC
ATOM   3170  O   SER P  82      13.761  -3.146  14.441  1.00  1.05      PROC
ATOM   3171  N   SER P  83      14.408  -2.842  16.539  1.00  1.17      PROC
ATOM   3172  HN  SER P  83      14.256  -3.006  17.510  1.00  0.00      PROC
ATOM   3173  CA  SER P  83      15.570  -2.040  16.238  1.00  1.16      PROC
ATOM   3174  HA  SER P  83      15.247  -1.212  15.625  1.00  0.00      PROC
ATOM   3175  CB  SER P  83      16.252  -1.517  17.507  1.00  1.30      PROC
ATOM   3176  HB1 SER P  83      16.665  -2.436  17.949  1.00  0.00      PROC
ATOM   3177  HB2 SER P  83      15.401  -1.144  18.096  1.00  0.00      PROC
ATOM   3178  OG  SER P  83      16.776  -1.024  17.681  1.00  1.94      PROC
ATOM   3179  HG1 SER P  83      17.573  -1.315  17.231  1.00  0.00      PROC
ATOM   3180  C   SER P  83      16.586  -2.733  15.369  1.00  1.11      PROC
ATOM   3181  O   SER P  83      17.106  -2.153  14.440  1.00  1.07      PROC
ATOM   3182  N   VAL P  84      16.855  -4.020  15.621  1.00  1.16      PROC
ATOM   3183  HN  VAL P  84      16.433  -4.494  16.389  1.00  0.00      PROC
ATOM   3184  CA  VAL P  84      17.757  -4.820  14.826  1.00  1.15      PROC
ATOM   3185  HA  VAL P  84      18.680  -4.269  14.722  1.00  0.00      PROC
ATOM   3186  CB  VAL P  84      18.026  -6.164  15.460  1.00  1.28      PROC
ATOM   3187  HB  VAL P  84      17.442  -6.817  14.804  1.00  0.00      PROC
ATOM   3188  CG1 VAL P  84      18.542  -6.589  15.636  1.00  1.95      PROC
ATOM   3189 HG11 VAL P  84      19.518  -6.069  15.531  1.00  0.00      PROC
ATOM   3190 HG12 VAL P  84      18.541  -7.480  14.972  1.00  0.00      PROC
ATOM   3191 HG13 VAL P  84      18.424  -6.910  16.693  1.00  0.00      PROC
ATOM   3192  CG2 VAL P  84      17.962  -6.540  16.060  1.00  1.86      PROC
ATOM   3193 HG21 VAL P  84      16.892  -6.621  16.348  1.00  0.00      PROC
ATOM   3194 HG22 VAL P  84      18.513  -6.036  16.883  1.00  0.00      PROC
ATOM   3195 HG23 VAL P  84      18.367  -7.563  15.910  1.00  0.00      PROC
ATOM   3196  C   VAL P  84      17.322  -4.968  13.383  1.00  1.04      PROC
ATOM   3197  O   VAL P  84      18.118  -4.835  12.476  1.00  1.02      PROC
ATOM   3198  N   VAL P  85      16.030  -5.195  13.130  1.00  1.00      PROC
ATOM   3199  HN  VAL P  85      15.376  -5.327  13.870  1.00  0.00      PROC
ATOM   3200  CA  VAL P  85      15.474  -5.269  11.800  1.00  0.94      PROC
ATOM   3201  HA  VAL P  85      16.127  -5.887  11.202  1.00  0.00      PROC
ATOM   3202  CB  VAL P  85      14.076  -5.853  11.819  1.00  1.00      PROC
ATOM   3203  HB  VAL P  85      13.475  -5.307  12.577  1.00  0.00      PROC
ATOM   3204  CG1 VAL P  85      13.396  -5.770  10.547  1.00  1.04      PROC
ATOM   3205 HG11 VAL P  85      14.049  -6.163   9.739  1.00  0.00      PROC
ATOM   3206 HG12 VAL P  85      13.148  -4.711  10.319  1.00  0.00      PROC
ATOM   3207 HG13 VAL P  85      12.465  -6.375  10.576  1.00  0.00      PROC
ATOM   3208  CG2 VAL P  85      14.134  -7.242  12.185  1.00  1.22      PROC
ATOM   3209 HG21 VAL P  85      14.586  -7.352  13.194  1.00  0.00      PROC
ATOM   3210 HG22 VAL P  85      14.758  -7.800  11.454  1.00  0.00      PROC
ATOM   3211 HG23 VAL P  85      13.109  -7.670  12.207  1.00  0.00      PROC
ATOM   3212  C   VAL P  85      15.535  -3.941  11.075  1.00  0.87      PROC
ATOM   3213  O   VAL P  85      15.897  -3.873   9.914  1.00  0.86      PROC
ATOM   3214  N   LYS P  86      15.242  -2.832  11.768  1.00  0.88      PROC
ATOM   3215  HN  LYS P  86      14.890  -2.880  12.699  1.00  0.00      PROC
ATOM   3216  CA  LYS P  86      15.407  -1.499  11.236  1.00  0.85      PROC
ATOM   3217  HA  LYS P  86      14.910  -1.459  10.278  1.00  0.00      PROC
ATOM   3218  CB  LYS P  86      14.812  -0.445  12.189  1.00  0.92      PROC
ATOM   3219  HB1 LYS P  86      15.137   0.561  11.850  1.00  0.00      PROC
ATOM   3220  HB2 LYS P  86      15.211  -0.627  13.209  1.00  0.00      PROC
ATOM   3221  CG  LYS P  86      13.297  -0.465  12.253  1.00  0.98      PROC
ATOM   3222  HG1 LYS P  86      12.974  -1.489  12.536  1.00  0.00      PROC
ATOM   3223  HG2 LYS P  86      12.902  -0.229  11.242  1.00  0.00      PROC
ATOM   3224  CD  LYS P  86      12.699   0.505  13.231  1.00  1.10      PROC
ATOM   3225  HD1 LYS P  86      11.685   0.104  13.376  1.00  0.00      PROC
ATOM   3226  HD2 LYS P  86      12.663   1.439  12.650  1.00  0.00      PROC
ATOM   3227  CE  LYS P  86      12.966   0.866  14.254  1.00  1.31      PROC
ATOM   3228  HE1 LYS P  86      13.956   1.333  14.117  1.00  0.00      PROC
ATOM   3229  HE2 LYS P  86      13.041  -0.061  14.848  1.00  0.00      PROC
ATOM   3230  NZ  LYS P  86      12.374   1.737  15.174  1.00  1.31      PROC
ATOM   3231  HZ1 LYS P  86      11.431   1.382  15.431  1.00  0.00      PROC
ATOM   3232  HZ2 LYS P  86      12.285   2.682  14.749  1.00  0.00      PROC
ATOM   3233  HZ3 LYS P  86      12.966   1.795  16.027  1.00  0.00      PROC
ATOM   3234  C   LYS P  86      16.830  -1.140  10.860  1.00  0.84      PROC
ATOM   3235  O   LYS P  86      17.079  -0.604   9.795  1.00  0.83      PROC
ATOM   3236  N   GLN P  87      17.808  -1.484  11.696  1.00  0.91      PROC
ATOM   3237  HN  GLN P  87      17.611  -1.880  12.589  1.00  0.00      PROC
ATOM   3238  CA  GLN P  87      19.203  -1.319  11.392  1.00  0.96      PROC
ATOM   3239  HA  GLN P  87      19.354  -0.303  11.059  1.00  0.00      PROC
ATOM   3240  CB  GLN P  87      20.063  -1.608  12.622  1.00  1.11      PROC
ATOM   3241  HB1 GLN P  87      21.058  -1.906  12.236  1.00  0.00      PROC
ATOM   3242  HB2 GLN P  87      19.592  -2.474  13.128  1.00  0.00      PROC
ATOM   3243  CG  GLN P  87      20.284  -0.742  13.537  1.00  1.29      PROC
ATOM   3244  HG1 GLN P  87      21.055  -1.255  14.121  1.00  0.00      PROC
ATOM   3245  HG2 GLN P  87      19.320  -0.744  14.055  1.00  0.00      PROC
ATOM   3246  CD  GLN P  87      20.523   0.084  13.661  1.00  1.82      PROC
ATOM   3247  OE1 GLN P  87      20.637   0.475  13.626  1.00  2.39      PROC
ATOM   3248  NE2 GLN P  87      20.612   0.362  13.815  1.00  2.58      PROC
ATOM   3249 HE21 GLN P  87      21.579   0.552  13.985  1.00  0.00      PROC
ATOM   3250 HE22 GLN P  87      19.915   1.014  14.112  1.00  0.00      PROC
ATOM   3251  C   GLN P  87      19.685  -2.125  10.210  1.00  0.93      PROC
ATOM   3252  O   GLN P  87      20.408  -1.629   9.366  1.00  0.95      PROC
ATOM   3253  N   LYS P  88      19.255  -3.384  10.096  1.00  0.92      PROC
ATOM   3254  HN  LYS P  88      18.705  -3.811  10.809  1.00  0.00      PROC
ATOM   3255  CA  LYS P  88      19.543  -4.214   8.959  1.00  0.95      PROC
ATOM   3256  HA  LYS P  88      20.600  -4.143   8.752  1.00  0.00      PROC
ATOM   3257  CB  LYS P  88      19.152  -5.667   9.242  1.00  1.05      PROC
ATOM   3258  HB1 LYS P  88      18.578  -5.972   8.349  1.00  0.00      PROC
ATOM   3259  HB2 LYS P  88      18.480  -5.601  10.115  1.00  0.00      PROC
ATOM   3260  CG  LYS P  88      19.741  -6.464   9.442  1.00  1.73      PROC
ATOM   3261  HG1 LYS P  88      19.124  -7.302   9.088  1.00  0.00      PROC
ATOM   3262  HG2 LYS P  88      19.782  -6.452  10.540  1.00  0.00      PROC
ATOM   3263  CD  LYS P  88      20.820  -6.815   9.159  1.00  2.15      PROC
ATOM   3264  HD1 LYS P  88      21.326  -5.859   8.964  1.00  0.00      PROC
ATOM   3265  HD2 LYS P  88      20.643  -7.359   8.221  1.00  0.00      PROC
ATOM   3266  CE  LYS P  88      21.593  -7.385   9.599  1.00  2.47      PROC
ATOM   3267  HE1 LYS P  88      21.176  -8.406   9.642  1.00  0.00      PROC
ATOM   3268  HE2 LYS P  88      21.696  -6.954  10.610  1.00  0.00      PROC
ATOM   3269  NZ  LYS P  88      22.660  -7.591   9.335  1.00  2.94      PROC
ATOM   3270  HZ1 LYS P  88      23.149  -6.694   9.140  1.00  0.00      PROC
ATOM   3271  HZ2 LYS P  88      22.697  -8.197   8.491  1.00  0.00      PROC
ATOM   3272  HZ3 LYS P  88      23.127  -8.074  10.129  1.00  0.00      PROC
ATOM   3273  C   LYS P  88      18.941  -3.727   7.664  1.00  0.89      PROC
ATOM   3274  O   LYS P  88      19.579  -3.744   6.630  1.00  0.95      PROC
ATOM   3275  N   LEU P  89      17.704  -3.226   7.698  1.00  0.83      PROC
ATOM   3276  HN  LEU P  89      17.153  -3.271   8.527  1.00  0.00      PROC
ATOM   3277  CA  LEU P  89      17.064  -2.590   6.573  1.00  0.80      PROC
ATOM   3278  HA  LEU P  89      17.139  -3.250   5.721  1.00  0.00      PROC
ATOM   3279  CB  LEU P  89      15.594  -2.311   6.913  1.00  0.83      PROC
ATOM   3280  HB1 LEU P  89      15.575  -1.657   7.809  1.00  0.00      PROC
ATOM   3281  HB2 LEU P  89      15.117  -3.281   7.163  1.00  0.00      PROC
ATOM   3282  CG  LEU P  89      14.745  -1.643   5.835  1.00  0.86      PROC
ATOM   3283  HG  LEU P  89      15.174  -0.643   5.611  1.00  0.00      PROC
ATOM   3284  CD1 LEU P  89      14.686  -2.427   4.582  1.00  1.02      PROC
ATOM   3285 HD11 LEU P  89      14.246  -3.428   4.778  1.00  0.00      PROC
ATOM   3286 HD12 LEU P  89      15.710  -2.563   4.173  1.00  0.00      PROC
ATOM   3287 HD13 LEU P  89      14.052  -1.901   3.836  1.00  0.00      PROC
ATOM   3288  CD2 LEU P  89      13.363  -1.424   6.322  1.00  1.00      PROC
ATOM   3289 HD21 LEU P  89      13.374  -0.770   7.220  1.00  0.00      PROC
ATOM   3290 HD22 LEU P  89      12.900  -2.396   6.596  1.00  0.00      PROC
ATOM   3291 HD23 LEU P  89      12.757  -0.931   5.532  1.00  0.00      PROC
ATOM   3292  C   LEU P  89      17.774  -1.337   6.105  1.00  0.77      PROC
ATOM   3293  O   LEU P  89      17.999  -1.127   4.930  1.00  0.83      PROC
ATOM   3294  N   ALA P  90      18.215  -0.490   7.036  1.00  0.77      PROC
ATOM   3295  HN  ALA P  90      18.011  -0.631   8.001  1.00  0.00      PROC
ATOM   3296  CA  ALA P  90      19.005   0.675   6.740  1.00  0.80      PROC
ATOM   3297  HA  ALA P  90      18.480   1.265   6.004  1.00  0.00      PROC
ATOM   3298  CB  ALA P  90      19.218   1.474   8.013  1.00  0.88      PROC
ATOM   3299  HB1 ALA P  90      19.748   0.855   8.768  1.00  0.00      PROC
ATOM   3300  HB2 ALA P  90      18.237   1.784   8.433  1.00  0.00      PROC
ATOM   3301  HB3 ALA P  90      19.834   2.373   7.797  1.00  0.00      PROC
ATOM   3302  C   ALA P  90      20.338   0.358   6.095  1.00  0.83      PROC
ATOM   3303  O   ALA P  90      20.766   1.020   5.169  1.00  0.87      PROC
ATOM   3304  N   GLU P  91      21.004  -0.705   6.549  1.00  0.88      PROC
ATOM   3305  HN  GLU P  91      20.687  -1.205   7.351  1.00  0.00      PROC
ATOM   3306  CA  GLU P  91      22.206  -1.219   5.947  1.00  0.97      PROC
ATOM   3307  HA  GLU P  91      22.908  -0.404   5.855  1.00  0.00      PROC
ATOM   3308  CB  GLU P  91      22.804  -2.341   6.801  1.00  1.09      PROC
ATOM   3309  HB1 GLU P  91      22.150  -3.211   6.610  1.00  0.00      PROC
ATOM   3310  HB2 GLU P  91      22.671  -1.996   7.842  1.00  0.00      PROC
ATOM   3311  CG  GLU P  91      23.788  -2.739   6.778  1.00  1.69      PROC
ATOM   3312  HG1 GLU P  91      24.433  -1.852   6.896  1.00  0.00      PROC
ATOM   3313  HG2 GLU P  91      23.883  -3.147   5.757  1.00  0.00      PROC
ATOM   3314  CD  GLU P  91      24.431  -3.720   7.583  1.00  1.81      PROC
ATOM   3315  OE1 GLU P  91      24.677  -4.099   7.919  1.00  2.28      PROC
ATOM   3316  OE2 GLU P  91      24.709  -4.133   7.888  1.00  2.11      PROC
ATOM   3317  C   GLU P  91      22.039  -1.672   4.519  1.00  0.95      PROC
ATOM   3318  O   GLU P  91      22.847  -1.372   3.667  1.00  1.02      PROC
ATOM   3319  N   VAL P  92      20.954  -2.374   4.206  1.00  0.92      PROC
ATOM   3320  HN  VAL P  92      20.301  -2.649   4.906  1.00  0.00      PROC
ATOM   3321  CA  VAL P  92      20.625  -2.793   2.867  1.00  0.96      PROC
ATOM   3322  HA  VAL P  92      21.498  -3.265   2.441  1.00  0.00      PROC
ATOM   3323  CB  VAL P  92      19.467  -3.751   2.877  1.00  1.05      PROC
ATOM   3324  HB  VAL P  92      18.738  -3.394   3.634  1.00  0.00      PROC
ATOM   3325  CG1 VAL P  92      18.784  -3.914   1.672  1.00  1.26      PROC
ATOM   3326 HG11 VAL P  92      19.503  -4.117   0.850  1.00  0.00      PROC
ATOM   3327 HG12 VAL P  92      18.220  -2.988   1.429  1.00  0.00      PROC
ATOM   3328 HG13 VAL P  92      18.081  -4.771   1.749  1.00  0.00      PROC
ATOM   3329  CG2 VAL P  92      19.897  -4.995   3.252  1.00  1.35      PROC
ATOM   3330 HG21 VAL P  92      20.341  -4.955   4.269  1.00  0.00      PROC
ATOM   3331 HG22 VAL P  92      20.670  -5.358   2.541  1.00  0.00      PROC
ATOM   3332 HG23 VAL P  92      19.041  -5.703   3.267  1.00  0.00      PROC
ATOM   3333  C   VAL P  92      20.418  -1.647   1.911  1.00  0.91      PROC
ATOM   3334  O   VAL P  92      20.912  -1.656   0.800  1.00  0.99      PROC
ATOM   3335  N   ILE P  93      19.729  -0.595   2.345  1.00  0.85      PROC
ATOM   3336  HN  ILE P  93      19.296  -0.597   3.242  1.00  0.00      PROC
ATOM   3337  CA  ILE P  93      19.548   0.613   1.582  1.00  0.87      PROC
ATOM   3338  HA  ILE P  93      19.242   0.332   0.585  1.00  0.00      PROC
ATOM   3339  CB  ILE P  93      18.512   1.511   2.208  1.00  0.89      PROC
ATOM   3340  HB  ILE P  93      18.796   1.715   3.262  1.00  0.00      PROC
ATOM   3341  CG2 ILE P  93      18.398   2.815   1.467  1.00  1.04      PROC
ATOM   3342 HG21 ILE P  93      18.283   2.627   0.378  1.00  0.00      PROC
ATOM   3343 HG22 ILE P  93      19.314   3.422   1.627  1.00  0.00      PROC
ATOM   3344 HG23 ILE P  93      17.509   3.377   1.825  1.00  0.00      PROC
ATOM   3345  CG1 ILE P  93      17.161   0.844   2.279  1.00  0.97      PROC
ATOM   3346 HG11 ILE P  93      17.249   0.310   3.230  1.00  0.00      PROC
ATOM   3347 HG12 ILE P  93      17.230   0.157   1.430  1.00  0.00      PROC
ATOM   3348  CD  ILE P  93      16.299   1.023   2.273  1.00  1.48      PROC
ATOM   3349  HD1 ILE P  93      16.022   1.533   1.326  1.00  0.00      PROC
ATOM   3350  HD2 ILE P  93      16.046   1.692   3.123  1.00  0.00      PROC
ATOM   3351  HD3 ILE P  93      15.716   0.080   2.352  1.00  0.00      PROC
ATOM   3352  C   ILE P  93      20.841   1.337   1.314  1.00  0.94      PROC
ATOM   3353  O   ILE P  93      21.084   1.818   0.231  1.00  1.04      PROC
ATOM   3354  N   LEU P  94      21.739   1.396   2.293  1.00  0.96      PROC
ATOM   3355  HN  LEU P  94      21.529   1.072   3.212  1.00  0.00      PROC
ATOM   3356  CA  LEU P  94      23.056   1.919   2.112  1.00  1.12      PROC
ATOM   3357  HA  LEU P  94      22.974   2.884   1.635  1.00  0.00      PROC
ATOM   3358  CB  LEU P  94      23.749   2.047   3.457  1.00  1.24      PROC
ATOM   3359  HB1 LEU P  94      24.017   1.012   3.741  1.00  0.00      PROC
ATOM   3360  HB2 LEU P  94      22.972   2.430   4.144  1.00  0.00      PROC
ATOM   3361  CG  LEU P  94      24.678   2.666   3.687  1.00  1.79      PROC
ATOM   3362  HG  LEU P  94      25.386   2.329   2.915  1.00  0.00      PROC
ATOM   3363  CD1 LEU P  94      24.893   3.691   3.761  1.00  2.05      PROC
ATOM   3364 HD11 LEU P  94      25.090   3.964   4.820  1.00  0.00      PROC
ATOM   3365 HD12 LEU P  94      24.029   4.286   3.396  1.00  0.00      PROC
ATOM   3366 HD13 LEU P  94      25.795   3.933   3.159  1.00  0.00      PROC
ATOM   3367  CD2 LEU P  94      25.149   2.791   4.506  1.00  2.38      PROC
ATOM   3368 HD21 LEU P  94      25.521   1.815   4.885  1.00  0.00      PROC
ATOM   3369 HD22 LEU P  94      24.472   3.233   5.268  1.00  0.00      PROC
ATOM   3370 HD23 LEU P  94      26.019   3.463   4.343  1.00  0.00      PROC
ATOM   3371  C   LEU P  94      23.902   1.123   1.161  1.00  1.19      PROC
ATOM   3372  O   LEU P  94      24.537   1.652   0.285  1.00  1.33      PROC
ATOM   3373  N   LYS P  95      23.891  -0.193   1.284  1.00  1.15      PROC
ATOM   3374  HN  LYS P  95      23.341  -0.635   1.987  1.00  0.00      PROC
ATOM   3375  CA  LYS P  95      24.632  -1.082   0.460  1.00  1.28      PROC
ATOM   3376  HA  LYS P  95      25.651  -0.726   0.418  1.00  0.00      PROC
ATOM   3377  CB  LYS P  95      24.592  -2.483   1.007  1.00  1.37      PROC
ATOM   3378  HB1 LYS P  95      24.771  -3.165   0.152  1.00  0.00      PROC
ATOM   3379  HB2 LYS P  95      23.566  -2.646   1.394  1.00  0.00      PROC
ATOM   3380  CG  LYS P  95      25.399  -2.838   1.938  1.00  1.73      PROC
ATOM   3381  HG1 LYS P  95      24.929  -2.429   2.847  1.00  0.00      PROC
ATOM   3382  HG2 LYS P  95      26.318  -2.278   1.700  1.00  0.00      PROC
ATOM   3383  CD  LYS P  95      25.767  -3.782   2.260  1.00  2.10      PROC
ATOM   3384  HD1 LYS P  95      26.565  -3.817   1.546  1.00  0.00      PROC
ATOM   3385  HD2 LYS P  95      24.886  -4.323   1.981  1.00  0.00      PROC
ATOM   3386  CE  LYS P  95      26.061  -4.363   2.719  1.00  2.68      PROC
ATOM   3387  HE1 LYS P  95      25.429  -4.162   3.566  1.00  0.00      PROC
ATOM   3388  HE2 LYS P  95      27.058  -3.962   2.777  1.00  0.00      PROC
ATOM   3389  NZ  LYS P  95      26.327  -5.216   3.051  1.00  3.19      PROC
ATOM   3390  HZ1 LYS P  95      27.012  -5.645   2.397  1.00  0.00      PROC
ATOM   3391  HZ2 LYS P  95      25.493  -5.832   3.133  1.00  0.00      PROC
ATOM   3392  HZ3 LYS P  95      26.766  -5.102   3.987  1.00  0.00      PROC
ATOM   3393  C   LYS P  95      24.270  -1.075  -0.981  1.00  1.37      PROC
ATOM   3394  O   LYS P  95      25.127  -1.149  -1.816  1.00  1.55      PROC
ATOM   3395  N   LYS P  96      22.996  -0.938  -1.316  1.00  1.33      PROC
ATOM   3396  HN  LYS P  96      22.279  -0.912  -0.624  1.00  0.00      PROC
ATOM   3397  CA  LYS P  96      22.552  -0.820  -2.649  1.00  1.52      PROC
ATOM   3398  HA  LYS P  96      23.002  -1.619  -3.219  1.00  0.00      PROC
ATOM   3399  CB  LYS P  96      21.034  -0.901  -2.741  1.00  1.53      PROC
ATOM   3400  HB1 LYS P  96      20.772  -1.427  -1.812  1.00  0.00      PROC
ATOM   3401  HB2 LYS P  96      20.888  -1.558  -3.610  1.00  0.00      PROC
ATOM   3402  CG  LYS P  96      20.257  -0.231  -2.840  1.00  1.43      PROC
ATOM   3403  HG1 LYS P  96      20.502   0.264  -3.790  1.00  0.00      PROC
ATOM   3404  HG2 LYS P  96      20.431   0.447  -1.993  1.00  0.00      PROC
ATOM   3405  CD  LYS P  96      18.839  -0.283  -2.891  1.00  1.53      PROC
ATOM   3406  HD1 LYS P  96      18.617  -0.138  -1.833  1.00  0.00      PROC
ATOM   3407  HD2 LYS P  96      18.709  -1.322  -3.195  1.00  0.00      PROC
ATOM   3408  CE  LYS P  96      18.036   0.096  -3.275  1.00  1.71      PROC
ATOM   3409  HE1 LYS P  96      18.166  -0.392  -4.215  1.00  0.00      PROC
ATOM   3410  HE2 LYS P  96      18.384   1.102  -3.196  1.00  0.00      PROC
ATOM   3411  NZ  LYS P  96      17.044   0.433  -3.557  1.00  1.87      PROC
ATOM   3412  HZ1 LYS P  96      16.776   1.251  -2.973  1.00  0.00      PROC
ATOM   3413  HZ2 LYS P  96      16.361  -0.337  -3.409  1.00  0.00      PROC
ATOM   3414  HZ3 LYS P  96      17.043   0.708  -4.560  1.00  0.00      PROC
ATOM   3415  C   LYS P  96      23.072   0.390  -3.336  1.00  1.66      PROC
ATOM   3416  O   LYS P  96      23.456   0.341  -4.457  1.00  1.88      PROC
ATOM   3417  N   GLN P  97      23.143   1.502  -2.646  1.00  1.60      PROC
ATOM   3418  HN  GLN P  97      22.779   1.561  -1.720  1.00  0.00      PROC
ATOM   3419  CA  GLN P  97      23.729   2.688  -3.142  1.00  1.80      PROC
ATOM   3420  HA  GLN P  97      23.322   2.877  -4.124  1.00  0.00      PROC
ATOM   3421  CB  GLN P  97      23.438   3.847  -2.222  1.00  1.80      PROC
ATOM   3422  HB1 GLN P  97      23.976   4.738  -2.608  1.00  0.00      PROC
ATOM   3423  HB2 GLN P  97      23.832   3.596  -1.215  1.00  0.00      PROC
ATOM   3424  CG  GLN P  97      21.990   4.204  -2.079  1.00  1.84      PROC
ATOM   3425  HG1 GLN P  97      21.921   5.198  -1.589  1.00  0.00      PROC
ATOM   3426  HG2 GLN P  97      21.504   3.443  -1.432  1.00  0.00      PROC
ATOM   3427  CD  GLN P  97      21.248   4.269  -3.328  1.00  2.05      PROC
ATOM   3428  OE1 GLN P  97      20.618   3.772  -3.814  1.00  2.19      PROC
ATOM   3429  NE2 GLN P  97      21.305   4.905  -3.860  1.00  2.51      PROC
ATOM   3430 HE21 GLN P  97      20.772   4.899  -4.706  1.00  0.00      PROC
ATOM   3431 HE22 GLN P  97      21.907   5.677  -3.654  1.00  0.00      PROC
ATOM   3432  C   GLN P  97      25.202   2.584  -3.367  1.00  1.90      PROC
ATOM   3433  O   GLN P  97      25.705   2.998  -4.357  1.00  2.14      PROC
ATOM   3434  N   GLN P  98      25.918   1.959  -2.467  1.00  1.77      PROC
ATOM   3435  HN  GLN P  98      25.506   1.628  -1.622  1.00  0.00      PROC
ATOM   3436  CA  GLN P  98      27.311   1.699  -2.601  1.00  1.91      PROC
ATOM   3437  HA  GLN P  98      27.798   2.626  -2.865  1.00  0.00      PROC
ATOM   3438  CB  GLN P  98      27.887   1.156  -1.321  1.00  1.82      PROC
ATOM   3439  HB1 GLN P  98      28.917   0.803  -1.535  1.00  0.00      PROC
ATOM   3440  HB2 GLN P  98      27.266   0.290  -1.009  1.00  0.00      PROC
ATOM   3441  CG  GLN P  98      27.956   2.063  -0.220  1.00  1.78      PROC
ATOM   3442  HG1 GLN P  98      28.464   1.515   0.598  1.00  0.00      PROC
ATOM   3443  HG2 GLN P  98      26.908   2.275   0.069  1.00  0.00      PROC
ATOM   3444  CD  GLN P  98      28.503   3.144  -0.276  1.00  2.07      PROC
ATOM   3445  OE1 GLN P  98      28.566   3.720  -0.478  1.00  2.46      PROC
ATOM   3446  NE2 GLN P  98      28.921   3.427  -0.077  1.00  2.63      PROC
ATOM   3447 HE21 GLN P  98      29.698   3.651  -0.665  1.00  0.00      PROC
ATOM   3448 HE22 GLN P  98      28.914   3.725   0.878  1.00  0.00      PROC
ATOM   3449  C   GLN P  98      27.651   0.804  -3.724  1.00  2.08      PROC
ATOM   3450  O   GLN P  98      28.604   1.014  -4.407  1.00  2.31      PROC
ATOM   3451  N   ALA P  99      26.848  -0.200  -3.975  1.00  2.04      PROC
ATOM   3452  HN  ALA P  99      26.069  -0.389  -3.384  1.00  0.00      PROC
ATOM   3453  CA  ALA P  99      26.991  -1.079  -5.054  1.00  2.27      PROC
ATOM   3454  HA  ALA P  99      28.009  -1.439  -5.067  1.00  0.00      PROC
ATOM   3455  CB  ALA P  99      26.039  -2.208  -4.900  1.00  2.23      PROC
ATOM   3456  HB1 ALA P  99      24.996  -1.827  -4.875  1.00  0.00      PROC
ATOM   3457  HB2 ALA P  99      26.242  -2.747  -3.950  1.00  0.00      PROC
ATOM   3458  HB3 ALA P  99      26.141  -2.908  -5.757  1.00  0.00      PROC
ATOM   3459  C   ALA P  99      26.795  -0.452  -6.365  1.00  2.49      PROC
ATOM   3460  O   ALA P  99      27.436  -0.777  -7.299  1.00  2.74      PROC
ATOM   3461  N   ALA P 100      25.920   0.499  -6.457  1.00  2.46      PROC
ATOM   3462  HN  ALA P 100      25.382   0.777  -5.666  1.00  0.00      PROC
ATOM   3463  CA  ALA P 100      25.651   1.203  -7.621  1.00  2.74      PROC
ATOM   3464  HA  ALA P 100      25.837   0.556  -8.465  1.00  0.00      PROC
ATOM   3465  CB  ALA P 100      24.248   1.634  -7.594  1.00  2.72      PROC
ATOM   3466  HB1 ALA P 100      24.066   2.286  -6.713  1.00  0.00      PROC
ATOM   3467  HB2 ALA P 100      23.582   0.748  -7.523  1.00  0.00      PROC
ATOM   3468  HB3 ALA P 100      24.011   2.207  -8.515  1.00  0.00      PROC
ATOM   3469  C   ALA P 100      26.506   2.379  -7.818  1.00  2.86      PROC
ATOM   3470  O   ALA P 100      26.478   2.960  -8.819  1.00  3.16      PROC
ATOM   3471  N   LEU P 101      27.285   2.745  -6.850  1.00  2.71      PROC
ATOM   3472  HN  LEU P 101      27.281   2.228  -6.000  1.00  0.00      PROC
ATOM   3473  CA  LEU P 101      28.180   3.827  -6.836  1.00  2.84      PROC
ATOM   3474  HA  LEU P 101      28.665   3.818  -5.872  1.00  0.00      PROC
ATOM   3475  CB  LEU P 101      29.215   3.813  -7.901  1.00  3.18      PROC
ATOM   3476  HB1 LEU P 101      29.859   4.706  -7.759  1.00  0.00      PROC
ATOM   3477  HB2 LEU P 101      28.696   3.894  -8.878  1.00  0.00      PROC
ATOM   3478  CG  LEU P 101      30.045   2.695  -7.952  1.00  3.33      PROC
ATOM   3479  HG  LEU P 101      29.404   1.789  -7.968  1.00  0.00      PROC
ATOM   3480  CD1 LEU P 101      30.832   2.645  -8.962  1.00  3.74      PROC
ATOM   3481 HD11 LEU P 101      31.619   3.424  -8.872  1.00  0.00      PROC
ATOM   3482 HD12 LEU P 101      30.259   2.825  -9.897  1.00  0.00      PROC
ATOM   3483 HD13 LEU P 101      31.323   1.650  -9.010  1.00  0.00      PROC
ATOM   3484  CD2 LEU P 101      30.867   2.511  -6.996  1.00  3.32      PROC
ATOM   3485 HD21 LEU P 101      30.319   2.408  -6.035  1.00  0.00      PROC
ATOM   3486 HD22 LEU P 101      31.558   3.378  -6.919  1.00  0.00      PROC
ATOM   3487 HD23 LEU P 101      31.451   1.582  -7.173  1.00  0.00      PROC
ATOM   3488  C   LEU P 101      27.509   5.126  -6.730  1.00  2.87      PROC
ATOM   3489  O   LEU P 101      27.948   6.091  -7.207  1.00  3.12      PROC
ATOM   3490  N   GLU P 102      26.407   5.176  -6.076  1.00  2.68      PROC
ATOM   3491  HN  GLU P 102      26.061   4.359  -5.624  1.00  0.00      PROC
ATOM   3492  CA  GLU P 102      25.594   6.297  -5.915  1.00  2.76      PROC
ATOM   3493  HA  GLU P 102      25.937   7.062  -6.596  1.00  0.00      PROC
ATOM   3494  CB  GLU P 102      24.198   5.953  -6.193  1.00  2.84      PROC
ATOM   3495  HB1 GLU P 102      23.567   6.794  -5.837  1.00  0.00      PROC
ATOM   3496  HB2 GLU P 102      23.953   5.043  -5.607  1.00  0.00      PROC
ATOM   3497  CG  GLU P 102      23.874   5.715  -7.463  1.00  3.19      PROC
ATOM   3498  HG1 GLU P 102      23.650   4.634  -7.487  1.00  0.00      PROC
ATOM   3499  HG2 GLU P 102      24.803   5.923  -8.022  1.00  0.00      PROC
ATOM   3500  CD  GLU P 102      23.071   6.166  -8.106  1.00  3.48      PROC
ATOM   3501  OE1 GLU P 102      22.752   6.375  -8.415  1.00  3.81      PROC
ATOM   3502  OE2 GLU P 102      22.742   6.325  -8.327  1.00  3.86      PROC
ATOM   3503  C   GLU P 102      25.705   6.871  -4.602  1.00  2.59      PROC
ATOM   3504  O   GLU P 102      26.036   6.236  -3.693  1.00  2.46      PROC
ATOM   3505  N   ARG P 103      25.449   8.117  -4.471  1.00  2.71      PROC
ATOM   3506  HN  ARG P 103      25.214   8.674  -5.263  1.00  0.00      PROC
ATOM   3507  CA  ARG P 103      25.468   8.791  -3.286  1.00  2.67      PROC
ATOM   3508  HA  ARG P 103      26.332   8.464  -2.726  1.00  0.00      PROC
ATOM   3509  CB  ARG P 103      25.529  10.189  -3.520  1.00  2.90      PROC
ATOM   3510  HB1 ARG P 103      25.769  10.635  -2.537  1.00  0.00      PROC
ATOM   3511  HB2 ARG P 103      24.503  10.476  -3.816  1.00  0.00      PROC
ATOM   3512  CG  ARG P 103      26.138  10.665  -4.182  1.00  3.04      PROC
ATOM   3513  HG1 ARG P 103      25.440  11.277  -4.776  1.00  0.00      PROC
ATOM   3514  HG2 ARG P 103      26.539   9.843  -4.797  1.00  0.00      PROC
ATOM   3515  CD  ARG P 103      26.658  11.062  -4.100  1.00  3.44      PROC
ATOM   3516  HD1 ARG P 103      27.504  10.361  -3.996  1.00  0.00      PROC
ATOM   3517  HD2 ARG P 103      26.444  11.574  -3.147  1.00  0.00      PROC
ATOM   3518  NE  ARG P 103      26.876  11.443  -4.372  1.00  3.95      PROC
ATOM   3519  HE  ARG P 103      26.406  11.379  -5.192  1.00  0.00      PROC
ATOM   3520  CZ  ARG P 103      27.158  11.792  -4.457  1.00  4.66      PROC
ATOM   3521  NH1 ARG P 103      27.287  11.842  -4.304  1.00  5.03      PROC
ATOM   3522 HH11 ARG P 103      28.188  11.411  -4.249  1.00  0.00      PROC
ATOM   3523 HH12 ARG P 103      27.012  12.515  -3.618  1.00  0.00      PROC
ATOM   3524  NH2 ARG P 103      27.322  12.093  -4.718  1.00  5.41      PROC
ATOM   3525 HH21 ARG P 103      27.000  13.038  -4.656  1.00  0.00      PROC
ATOM   3526 HH22 ARG P 103      28.024  11.847  -5.386  1.00  0.00      PROC
ATOM   3527  C   ARG P 103      24.415   8.518  -2.386  1.00  2.70      PROC
ATOM   3528  O   ARG P 103      23.477   8.280  -2.746  1.00  2.96      PROC
ATOM   3529  N   THR P 104      24.554   8.536  -1.174  1.00  2.62      PROC
ATOM   3530  HN  THR P 104      25.457   8.726  -0.806  1.00  0.00      PROC
ATOM   3531  CA  THR P 104      23.629   8.328  -0.192  1.00  2.73      PROC
ATOM   3532  HA  THR P 104      23.042   7.490  -0.533  1.00  0.00      PROC
ATOM   3533  CB  THR P 104      23.970   8.094   0.995  1.00  2.76      PROC
ATOM   3534  HB  THR P 104      23.007   7.911   1.498  1.00  0.00      PROC
ATOM   3535  OG1 THR P 104      24.262   8.377   1.398  1.00  2.88      PROC
ATOM   3536  HG1 THR P 104      23.984   9.294   1.331  1.00  0.00      PROC
ATOM   3537  CG2 THR P 104      24.331   7.664   1.215  1.00  3.26      PROC
ATOM   3538 HG21 THR P 104      25.395   7.952   1.077  1.00  0.00      PROC
ATOM   3539 HG22 THR P 104      24.150   6.708   0.680  1.00  0.00      PROC
ATOM   3540 HG23 THR P 104      24.138   7.527   2.301  1.00  0.00      PROC
ATOM   3541  C   THR P 104      22.769   9.170  -0.017  1.00  2.90      PROC
ATOM   3542  O   THR P 104      22.979  10.059  -0.157  1.00  3.02      PROC
ATOM   3543  N   VAL P 105      21.760   8.897   0.282  1.00  3.26      PROC
ATOM   3544  HN  VAL P 105      21.547   7.936   0.421  1.00  0.00      PROC
ATOM   3545  CA  VAL P 105      20.844   9.593   0.474  1.00  3.71      PROC
ATOM   3546  HA  VAL P 105      20.958  10.466  -0.151  1.00  0.00      PROC
ATOM   3547  CB  VAL P 105      19.930   9.111   0.258  1.00  4.37      PROC
ATOM   3548  HB  VAL P 105      20.033   8.081   0.652  1.00  0.00      PROC
ATOM   3549  CG1 VAL P 105      19.429   9.293   0.436  1.00  4.98      PROC
ATOM   3550 HG11 VAL P 105      19.527  10.307   0.880  1.00  0.00      PROC
ATOM   3551 HG12 VAL P 105      19.030   8.604   1.210  1.00  0.00      PROC
ATOM   3552 HG13 VAL P 105      18.721   9.347  -0.418  1.00  0.00      PROC
ATOM   3553  CG2 VAL P 105      19.685   8.846  -0.451  1.00  4.78      PROC
ATOM   3554 HG21 VAL P 105      20.477   8.225  -0.921  1.00  0.00      PROC
ATOM   3555 HG22 VAL P 105      19.464   9.705  -1.120  1.00  0.00      PROC
ATOM   3556 HG23 VAL P 105      18.773   8.223  -0.328  1.00  0.00      PROC
ATOM   3557  C   VAL P 105      20.578  10.088   1.594  1.00  3.56      PROC
ATOM   3558  O   VAL P 105      20.626   9.632   2.413  1.00  3.34      PROC
ATOM   3559  N   HSD P 106      20.299  11.051   1.661  1.00  3.94      PROC
ATOM   3560  HN  HSD P 106      20.265  11.624   0.847  1.00  0.00      PROC
ATOM   3561  CA  HSD P 106      19.989  11.606   2.667  1.00  4.12      PROC
ATOM   3562  HA  HSD P 106      20.278  10.997   3.510  1.00  0.00      PROC
ATOM   3563  CB  HSD P 106      20.540  12.606   2.670  1.00  4.46      PROC
ATOM   3564  HB1 HSD P 106      20.290  13.078   3.639  1.00  0.00      PROC
ATOM   3565  HB2 HSD P 106      20.094  13.191   1.843  1.00  0.00      PROC
ATOM   3566  ND1 HSD P 106      21.810  12.746   2.742  1.00  4.82      PROC
ATOM   3567  HD1 HSD P 106      21.715  12.537   3.660  1.00  0.00      PROC
ATOM   3568  CG  HSD P 106      21.442  12.719   2.579  1.00  4.49      PROC
ATOM   3569  CE1 HSD P 106      22.621  12.912   2.594  1.00  5.13      PROC
ATOM   3570  HE1 HSD P 106      23.171  12.789   3.492  1.00  0.00      PROC
ATOM   3571  NE2 HSD P 106      22.808  12.999   2.353  1.00  5.07      PROC
ATOM   3572  CD2 HSD P 106      22.065  12.877   2.343  1.00  4.72      PROC
ATOM   3573  HD2 HSD P 106      21.945  13.076   1.383  1.00  0.00      PROC
ATOM   3574  C   HSD P 106      18.815  11.827   2.894  1.00  4.61      PROC
ATOM   3575  O   HSD P 106      18.387  12.181   2.199  1.00  5.00      PROC
ATOM   3576  N   PRO P 107      18.245  11.637   3.822  1.00  4.80      PROC
ATOM   3577  CD  PRO P 107      18.615  11.077   4.628  1.00  4.64      PROC
ATOM   3578  HD1 PRO P 107      19.476  11.612   5.083  1.00  0.00      PROC
ATOM   3579  HD2 PRO P 107      18.939  10.079   4.264  1.00  0.00      PROC
ATOM   3580  CA  PRO P 107      17.170  11.937   4.150  1.00  5.40      PROC
ATOM   3581  HA  PRO P 107      16.484  11.572   3.408  1.00  0.00      PROC
ATOM   3582  CB  PRO P 107      16.911  11.525   5.271  1.00  5.55      PROC
ATOM   3583  HB1 PRO P 107      15.967  10.941   5.284  1.00  0.00      PROC
ATOM   3584  HB2 PRO P 107      16.831  12.355   6.004  1.00  0.00      PROC
ATOM   3585  CG  PRO P 107      17.673  10.969   5.448  1.00  5.17      PROC
ATOM   3586  HG1 PRO P 107      18.061  11.225   6.456  1.00  0.00      PROC
ATOM   3587  HG2 PRO P 107      17.336   9.911   5.450  1.00  0.00      PROC
ATOM   3588  C   PRO P 107      16.920  13.063   4.122  1.00  5.85      PROC
ATOM   3589  O   PRO P 107      17.321  13.505   4.341  1.00  5.97      PROC
ATOM   3590  N   ASN P 108      16.250  13.540   3.858  1.00  6.34      PROC
ATOM   3591  HN  ASN P 108      15.526  13.008   3.459  1.00  0.00      PROC
ATOM   3592  CA  ASN P 108      15.936  14.601   3.825  1.00  6.92      PROC
ATOM   3593  HA  ASN P 108      16.831  15.138   4.087  1.00  0.00      PROC
ATOM   3594  CB  ASN P 108      15.595  15.016   3.151  1.00  7.34      PROC
ATOM   3595  HB1 ASN P 108      15.433  16.062   3.478  1.00  0.00      PROC
ATOM   3596  HB2 ASN P 108      14.617  14.535   2.950  1.00  0.00      PROC
ATOM   3597  CG  ASN P 108      15.824  15.045   2.713  1.00  7.43      PROC
ATOM   3598  OD1 ASN P 108      16.155  15.004   2.587  1.00  7.48      PROC
ATOM   3599  ND2 ASN P 108      15.640  15.128   2.463  1.00  7.80      PROC
ATOM   3600 HD21 ASN P 108      15.408  16.089   2.310  1.00  0.00      PROC
ATOM   3601 HD22 ASN P 108      15.299  14.426   1.838  1.00  0.00      PROC
ATOM   3602  C   ASN P 108      15.383  14.902   4.429  1.00  7.46      PROC
ATOM   3603  OT1 ASN P 108      15.248  15.163   4.713  1.00  7.70      PROC
ATOM   3604  OT2 ASN P 108      15.077  14.890   4.630  1.00  7.88      PROC
TER    3605      ASN    108
END
