# Supplementary material for: Mapping the Interactions Among Class IIa Histone Deacetylases and Myocyte Enhancer Factor 2s
Source: J Chem Inf Model. 2025 Jun 6;65(12):6249–60. doi: 10.1021/acs.jcim.5c00858 (PMC12199305; doi:10.1021/acs.jcim.5c00858)
Supplement: Supplementary file 6 [file ci5c00858_si_006.zip › Average_Structures/HDAC9_MEF2A.pdb]

REMARK  GENERATED BY CHARMM-GUI (HTTP://WWW.CHARMM-GUI.ORG) V3.7 ON APR, 06. 2025. JOB
REMARK  READ PDB, MANIPULATE STRUCTURE IF NEEDED, AND GENERATE TOPOLOGY FILE          
REMARK   DATE:     4/ 6/25      8:19:54      CREATED BY USER: charmm-gui              
ATOM      1  N   GLY P   2      23.599   3.550  19.728  1.00  9.77      PROA
ATOM      2  HT1 GLY P   2      24.133   2.663  19.631  1.00  0.00      PROA
ATOM      3  HT2 GLY P   2      22.843   3.424  20.431  1.00  0.00      PROA
ATOM      4  HT3 GLY P   2      24.239   4.307  20.041  1.00  0.00      PROA
ATOM      5  CA  GLY P   2      23.377   3.686  19.241  1.00  9.13      PROA
ATOM      6  HA1 GLY P   2      22.785   2.814  19.116  1.00  0.00      PROA
ATOM      7  HA2 GLY P   2      24.275   3.669  18.675  1.00  0.00      PROA
ATOM      8  C   GLY P   2      22.974   4.168  18.813  1.00  8.37      PROA
ATOM      9  O   GLY P   2      22.846   4.429  18.928  1.00  8.40      PROA
ATOM     10  N   ARG P   3      22.760   4.306  18.300  1.00  7.88      PROA
ATOM     11  HN  ARG P   3      23.045   3.626  17.689  1.00  0.00      PROA
ATOM     12  CA  ARG P   3      22.358   4.757  17.836  1.00  7.29      PROA
ATOM     13  HA  ARG P   3      22.441   5.729  18.290  1.00  0.00      PROA
ATOM     14  CB  ARG P   3      22.435   4.822  17.357  1.00  7.43      PROA
ATOM     15  HB1 ARG P   3      22.518   5.905  17.123  1.00  0.00      PROA
ATOM     16  HB2 ARG P   3      21.596   4.391  16.770  1.00  0.00      PROA
ATOM     17  CG  ARG P   3      22.838   4.601  17.253  1.00  7.94      PROA
ATOM     18  HG1 ARG P   3      22.613   3.609  16.806  1.00  0.00      PROA
ATOM     19  HG2 ARG P   3      23.429   4.450  18.182  1.00  0.00      PROA
ATOM     20  CD  ARG P   3      22.983   4.750  17.076  1.00  8.34      PROA
ATOM     21  HD1 ARG P   3      23.639   5.296  17.762  1.00  0.00      PROA
ATOM     22  HD2 ARG P   3      22.196   5.384  16.654  1.00  0.00      PROA
ATOM     23  NE  ARG P   3      23.134   4.745  16.879  1.00  8.80      PROA
ATOM     24  HE  ARG P   3      23.337   3.826  16.845  1.00  0.00      PROA
ATOM     25  CZ  ARG P   3      23.266   4.827  16.685  1.00  9.36      PROA
ATOM     26  NH1 ARG P   3      23.279   4.930  16.642  1.00  9.58      PROA
ATOM     27 HH11 ARG P   3      24.018   5.519  16.969  1.00  0.00      PROA
ATOM     28 HH12 ARG P   3      22.656   5.258  15.932  1.00  0.00      PROA
ATOM     29  NH2 ARG P   3      23.388   4.806  16.525  1.00  9.95      PROA
ATOM     30 HH21 ARG P   3      22.999   4.652  15.617  1.00  0.00      PROA
ATOM     31 HH22 ARG P   3      24.380   4.856  16.642  1.00  0.00      PROA
ATOM     32  C   ARG P   3      21.679   4.928  17.570  1.00  6.56      PROA
ATOM     33  O   ARG P   3      21.492   4.593  17.452  1.00  6.53      PROA
ATOM     34  N   LYS P   4      21.291   5.457  17.470  1.00  6.23      PROA
ATOM     35  HN  LYS P   4      21.738   6.269  17.768  1.00  0.00      PROA
ATOM     36  CA  LYS P   4      20.633   5.690  17.215  1.00  5.78      PROA
ATOM     37  HA  LYS P   4      19.878   4.994  17.549  1.00  0.00      PROA
ATOM     38  CB  LYS P   4      20.522   6.202  17.404  1.00  6.19      PROA
ATOM     39  HB1 LYS P   4      19.427   6.323  17.549  1.00  0.00      PROA
ATOM     40  HB2 LYS P   4      20.873   6.960  16.672  1.00  0.00      PROA
ATOM     41  CG  LYS P   4      20.810   6.276  17.932  1.00  6.93      PROA
ATOM     42  HG1 LYS P   4      21.788   6.672  17.620  1.00  0.00      PROA
ATOM     43  HG2 LYS P   4      20.914   5.243  18.297  1.00  0.00      PROA
ATOM     44  CD  LYS P   4      20.740   6.469  18.249  1.00  7.40      PROA
ATOM     45  HD1 LYS P   4      19.741   6.093  18.475  1.00  0.00      PROA
ATOM     46  HD2 LYS P   4      20.709   7.482  17.844  1.00  0.00      PROA
ATOM     47  CE  LYS P   4      20.886   6.561  18.675  1.00  8.18      PROA
ATOM     48  HE1 LYS P   4      21.720   5.890  18.630  1.00  0.00      PROA
ATOM     49  HE2 LYS P   4      20.002   6.192  19.154  1.00  0.00      PROA
ATOM     50  NZ  LYS P   4      21.008   6.714  18.987  1.00  8.75      PROA
ATOM     51  HZ1 LYS P   4      20.333   7.438  19.306  1.00  0.00      PROA
ATOM     52  HZ2 LYS P   4      21.934   7.155  18.818  1.00  0.00      PROA
ATOM     53  HZ3 LYS P   4      21.102   5.981  19.719  1.00  0.00      PROA
ATOM     54  C   LYS P   4      20.130   5.805  16.401  1.00  5.13      PROA
ATOM     55  O   LYS P   4      20.402   5.980  16.057  1.00  5.20      PROA
ATOM     56  N   LYS P   5      19.376   5.704  16.074  1.00  4.79      PROA
ATOM     57  HN  LYS P   5      18.787   5.317  16.738  1.00  0.00      PROA
ATOM     58  CA  LYS P   5      18.806   5.804  15.301  1.00  4.38      PROA
ATOM     59  HA  LYS P   5      19.507   5.815  14.486  1.00  0.00      PROA
ATOM     60  CB  LYS P   5      18.324   5.436  15.106  1.00  4.90      PROA
ATOM     61  HB1 LYS P   5      18.172   5.423  14.011  1.00  0.00      PROA
ATOM     62  HB2 LYS P   5      17.362   5.636  15.612  1.00  0.00      PROA
ATOM     63  CG  LYS P   5      18.654   4.916  15.342  1.00  5.73      PROA
ATOM     64  HG1 LYS P   5      17.924   4.305  15.910  1.00  0.00      PROA
ATOM     65  HG2 LYS P   5      19.419   5.312  16.040  1.00  0.00      PROA
ATOM     66  CD  LYS P   5      18.823   4.694  15.119  1.00  6.28      PROA
ATOM     67  HD1 LYS P   5      19.658   5.301  14.731  1.00  0.00      PROA
ATOM     68  HD2 LYS P   5      18.084   4.515  14.320  1.00  0.00      PROA
ATOM     69  CE  LYS P   5      18.997   4.313  15.181  1.00  7.18      PROA
ATOM     70  HE1 LYS P   5      18.244   3.716  14.674  1.00  0.00      PROA
ATOM     71  HE2 LYS P   5      18.925   4.286  16.264  1.00  0.00      PROA
ATOM     72  NZ  LYS P   5      19.194   4.128  15.163  1.00  7.81      PROA
ATOM     73  HZ1 LYS P   5      20.046   4.480  15.645  1.00  0.00      PROA
ATOM     74  HZ2 LYS P   5      19.411   3.949  14.162  1.00  0.00      PROA
ATOM     75  HZ3 LYS P   5      18.881   3.244  15.613  1.00  0.00      PROA
ATOM     76  C   LYS P   5      18.216   6.395  14.902  1.00  3.65      PROA
ATOM     77  O   LYS P   5      17.876   6.620  15.115  1.00  3.64      PROA
ATOM     78  N   ILE P   6      18.087   6.665  14.305  1.00  3.50      PROA
ATOM     79  HN  ILE P   6      18.708   6.330  13.633  1.00  0.00      PROA
ATOM     80  CA  ILE P   6      17.544   7.241  13.853  1.00  3.23      PROA
ATOM     81  HA  ILE P   6      17.020   7.837  14.586  1.00  0.00      PROA
ATOM     82  CB  ILE P   6      17.859   7.612  13.465  1.00  4.06      PROA
ATOM     83  HB  ILE P   6      18.197   7.029  12.582  1.00  0.00      PROA
ATOM     84  CG2 ILE P   6      17.639   7.889  13.355  1.00  4.67      PROA
ATOM     85 HG21 ILE P   6      16.703   7.894  13.954  1.00  0.00      PROA
ATOM     86 HG22 ILE P   6      17.374   7.759  12.284  1.00  0.00      PROA
ATOM     87 HG23 ILE P   6      18.156   8.862  13.497  1.00  0.00      PROA
ATOM     88  CG1 ILE P   6      18.301   7.861  13.385  1.00  4.68      PROA
ATOM     89 HG11 ILE P   6      18.519   7.346  12.475  1.00  0.00      PROA
ATOM     90 HG12 ILE P   6      18.773   7.469  14.260  1.00  0.00      PROA
ATOM     91  CD  ILE P   6      18.668   8.236  13.307  1.00  5.32      PROA
ATOM     92  HD1 ILE P   6      18.817   8.824  14.238  1.00  0.00      PROA
ATOM     93  HD2 ILE P   6      18.338   8.926  12.501  1.00  0.00      PROA
ATOM     94  HD3 ILE P   6      19.635   7.766  13.025  1.00  0.00      PROA
ATOM     95  C   ILE P   6      16.566   7.189  13.301  1.00  2.53      PROA
ATOM     96  O   ILE P   6      16.433   6.691  12.776  1.00  2.64      PROA
ATOM     97  N   GLN P   7      15.850   7.703  13.416  1.00  2.27      PROA
ATOM     98  HN  GLN P   7      15.912   8.395  14.122  1.00  0.00      PROA
ATOM     99  CA  GLN P   7      14.876   7.741  12.930  1.00  2.00      PROA
ATOM    100  HA  GLN P   7      14.614   6.771  12.536  1.00  0.00      PROA
ATOM    101  CB  GLN P   7      14.249   8.035  13.742  1.00  2.60      PROA
ATOM    102  HB1 GLN P   7      13.216   7.890  13.374  1.00  0.00      PROA
ATOM    103  HB2 GLN P   7      14.445   9.115  13.879  1.00  0.00      PROA
ATOM    104  CG  GLN P   7      14.251   7.675  14.610  1.00  3.21      PROA
ATOM    105  HG1 GLN P   7      13.328   8.070  15.071  1.00  0.00      PROA
ATOM    106  HG2 GLN P   7      15.138   8.126  15.090  1.00  0.00      PROA
ATOM    107  CD  GLN P   7      14.267   7.098  14.792  1.00  3.69      PROA
ATOM    108  OE1 GLN P   7      14.280   6.865  14.758  1.00  4.09      PROA
ATOM    109  NE2 GLN P   7      14.261   6.854  14.996  1.00  4.27      PROA
ATOM    110 HE21 GLN P   7      13.387   6.516  15.346  1.00  0.00      PROA
ATOM    111 HE22 GLN P   7      15.116   6.425  15.287  1.00  0.00      PROA
ATOM    112  C   GLN P   7      14.581   8.436  11.753  1.00  1.67      PROA
ATOM    113  O   GLN P   7      15.038   9.239  11.486  1.00  2.01      PROA
ATOM    114  N   ILE P   8      13.806   8.128  11.004  1.00  1.36      PROA
ATOM    115  HN  ILE P   8      13.308   7.289  11.182  1.00  0.00      PROA
ATOM    116  CA  ILE P   8      13.399   8.709   9.847  1.00  1.18      PROA
ATOM    117  HA  ILE P   8      14.274   9.094   9.345  1.00  0.00      PROA
ATOM    118  CB  ILE P   8      12.723   7.782   9.008  1.00  1.31      PROA
ATOM    119  HB  ILE P   8      13.608   7.259   8.695  1.00  0.00      PROA
ATOM    120  CG2 ILE P   8      12.433   7.457   8.883  1.00  2.06      PROA
ATOM    121 HG21 ILE P   8      11.518   7.499   9.512  1.00  0.00      PROA
ATOM    122 HG22 ILE P   8      12.905   6.459   9.010  1.00  0.00      PROA
ATOM    123 HG23 ILE P   8      12.140   7.600   7.821  1.00  0.00      PROA
ATOM    124  CG1 ILE P   8      12.350   7.410   8.453  1.00  1.73      PROA
ATOM    125 HG11 ILE P   8      11.818   8.252   8.013  1.00  0.00      PROA
ATOM    126 HG12 ILE P   8      11.701   6.791   9.070  1.00  0.00      PROA
ATOM    127  CD  ILE P   8      12.405   6.817   7.640  1.00  2.08      PROA
ATOM    128  HD1 ILE P   8      12.718   5.793   7.935  1.00  0.00      PROA
ATOM    129  HD2 ILE P   8      13.152   7.224   6.925  1.00  0.00      PROA
ATOM    130  HD3 ILE P   8      11.411   6.756   7.148  1.00  0.00      PROA
ATOM    131  C   ILE P   8      12.654   9.955  10.051  1.00  1.16      PROA
ATOM    132  O   ILE P   8      11.893  10.074  10.897  1.00  1.32      PROA
ATOM    133  N   THR P   9      12.880  10.938   9.288  1.00  1.21      PROA
ATOM    134  HN  THR P   9      13.531  10.860   8.538  1.00  0.00      PROA
ATOM    135  CA  THR P   9      12.270  12.191   9.403  1.00  1.37      PROA
ATOM    136  HA  THR P   9      11.384  12.067  10.007  1.00  0.00      PROA
ATOM    137  CB  THR P   9      13.119  13.156   9.989  1.00  1.78      PROA
ATOM    138  HB  THR P   9      13.614  12.643  10.836  1.00  0.00      PROA
ATOM    139  OG1 THR P   9      12.914  13.788  10.255  1.00  2.44      PROA
ATOM    140  HG1 THR P   9      12.512  14.264   9.525  1.00  0.00      PROA
ATOM    141  CG2 THR P   9      13.923  13.690   9.779  1.00  1.90      PROA
ATOM    142 HG21 THR P   9      13.646  14.571   9.161  1.00  0.00      PROA
ATOM    143 HG22 THR P   9      14.650  13.072   9.210  1.00  0.00      PROA
ATOM    144 HG23 THR P   9      14.394  14.050  10.719  1.00  0.00      PROA
ATOM    145  C   THR P   9      11.757  12.697   8.117  1.00  1.17      PROA
ATOM    146  O   THR P   9      12.242  12.372   7.110  1.00  1.14      PROA
ATOM    147  N   ARG P  10      10.721  13.485   8.115  1.00  1.19      PROA
ATOM    148  HN  ARG P  10      10.298  13.740   8.979  1.00  0.00      PROA
ATOM    149  CA  ARG P  10      10.082  14.058   6.982  1.00  1.10      PROA
ATOM    150  HA  ARG P  10       9.829  13.258   6.302  1.00  0.00      PROA
ATOM    151  CB  ARG P  10       8.845  14.808   7.384  1.00  1.28      PROA
ATOM    152  HB1 ARG P  10       8.093  14.025   7.254  1.00  0.00      PROA
ATOM    153  HB2 ARG P  10       8.797  15.547   6.580  1.00  0.00      PROA
ATOM    154  CG  ARG P  10       8.429  15.331   8.131  1.00  1.34      PROA
ATOM    155  HG1 ARG P  10       9.061  16.223   8.120  1.00  0.00      PROA
ATOM    156  HG2 ARG P  10       8.667  14.683   8.979  1.00  0.00      PROA
ATOM    157  CD  ARG P  10       7.317  15.842   8.537  1.00  1.53      PROA
ATOM    158  HD1 ARG P  10       7.559  16.789   9.063  1.00  0.00      PROA
ATOM    159  HD2 ARG P  10       6.856  15.118   9.240  1.00  0.00      PROA
ATOM    160  NE  ARG P  10       6.458  16.122   7.768  1.00  1.82      PROA
ATOM    161  HE  ARG P  10       6.094  15.400   7.179  1.00  0.00      PROA
ATOM    162  CZ  ARG P  10       6.106  16.978   7.685  1.00  2.40      PROA
ATOM    163  NH1 ARG P  10       6.442  17.729   8.286  1.00  2.76      PROA
ATOM    164 HH11 ARG P  10       7.416  17.799   8.501  1.00  0.00      PROA
ATOM    165 HH12 ARG P  10       5.798  18.396   8.661  1.00  0.00      PROA
ATOM    166  NH2 ARG P  10       5.364  17.086   6.961  1.00  2.94      PROA
ATOM    167 HH21 ARG P  10       5.080  16.298   6.415  1.00  0.00      PROA
ATOM    168 HH22 ARG P  10       4.936  17.978   6.812  1.00  0.00      PROA
ATOM    169  C   ARG P  10      10.932  14.935   6.099  1.00  1.08      PROA
ATOM    170  O   ARG P  10      11.802  15.624   6.539  1.00  1.21      PROA
ATOM    171  N   ILE P  11      10.692  14.921   4.808  1.00  1.01      PROA
ATOM    172  HN  ILE P  11      10.004  14.311   4.426  1.00  0.00      PROA
ATOM    173  CA  ILE P  11      11.363  15.746   3.843  1.00  1.03      PROA
ATOM    174  HA  ILE P  11      12.332  15.996   4.248  1.00  0.00      PROA
ATOM    175  CB  ILE P  11      11.527  15.065   2.508  1.00  1.04      PROA
ATOM    176  HB  ILE P  11      10.523  14.780   2.130  1.00  0.00      PROA
ATOM    177  CG2 ILE P  11      12.125  15.830   1.594  1.00  1.31      PROA
ATOM    178 HG21 ILE P  11      13.196  15.969   1.854  1.00  0.00      PROA
ATOM    179 HG22 ILE P  11      11.637  16.827   1.558  1.00  0.00      PROA
ATOM    180 HG23 ILE P  11      12.062  15.346   0.596  1.00  0.00      PROA
ATOM    181  CG1 ILE P  11      12.205  13.878   2.507  1.00  1.18      PROA
ATOM    182 HG11 ILE P  11      11.486  13.182   2.966  1.00  0.00      PROA
ATOM    183 HG12 ILE P  11      13.043  14.070   3.196  1.00  0.00      PROA
ATOM    184  CD  ILE P  11      12.648  13.297   1.753  1.00  1.51      PROA
ATOM    185  HD1 ILE P  11      13.553  13.808   1.359  1.00  0.00      PROA
ATOM    186  HD2 ILE P  11      11.931  13.151   0.917  1.00  0.00      PROA
ATOM    187  HD3 ILE P  11      12.949  12.310   2.164  1.00  0.00      PROA
ATOM    188  C   ILE P  11      10.634  17.038   3.696  1.00  1.09      PROA
ATOM    189  O   ILE P  11       9.490  17.070   3.404  1.00  1.16      PROA
ATOM    190  N   MET P  12      11.284  18.152   3.912  1.00  1.21      PROA
ATOM    191  HN  MET P  12      12.263  18.143   4.098  1.00  0.00      PROA
ATOM    192  CA  MET P  12      10.692  19.443   3.906  1.00  1.33      PROA
ATOM    193  HA  MET P  12       9.639  19.331   4.117  1.00  0.00      PROA
ATOM    194  CB  MET P  12      11.333  20.309   4.924  1.00  1.57      PROA
ATOM    195  HB1 MET P  12      10.860  21.310   4.856  1.00  0.00      PROA
ATOM    196  HB2 MET P  12      12.407  20.397   4.658  1.00  0.00      PROA
ATOM    197  CG  MET P  12      11.265  19.914   6.219  1.00  1.77      PROA
ATOM    198  HG1 MET P  12      11.939  20.608   6.752  1.00  0.00      PROA
ATOM    199  HG2 MET P  12      11.710  18.903   6.220  1.00  0.00      PROA
ATOM    200  SD  MET P  12      10.272  19.830   6.916  1.00  2.21      PROA
ATOM    201  CE  MET P  12      10.420  20.166   7.715  1.00  2.78      PROA
ATOM    202  HE1 MET P  12      10.527  21.271   7.675  1.00  0.00      PROA
ATOM    203  HE2 MET P  12      11.356  19.746   8.140  1.00  0.00      PROA
ATOM    204  HE3 MET P  12       9.574  19.928   8.394  1.00  0.00      PROA
ATOM    205  C   MET P  12      10.719  20.145   2.592  1.00  1.32      PROA
ATOM    206  O   MET P  12       9.920  20.928   2.314  1.00  1.50      PROA
ATOM    207  N   ASP P  13      11.626  19.863   1.739  1.00  1.28      PROA
ATOM    208  HN  ASP P  13      12.323  19.185   1.954  1.00  0.00      PROA
ATOM    209  CA  ASP P  13      11.755  20.441   0.450  1.00  1.34      PROA
ATOM    210  HA  ASP P  13      11.423  21.467   0.504  1.00  0.00      PROA
ATOM    211  CB  ASP P  13      13.192  20.373   0.004  1.00  1.48      PROA
ATOM    212  HB1 ASP P  13      13.164  19.848  -0.969  1.00  0.00      PROA
ATOM    213  HB2 ASP P  13      13.695  19.740   0.758  1.00  0.00      PROA
ATOM    214  CG  ASP P  13      13.775  21.079  -0.131  1.00  2.05      PROA
ATOM    215  OD1 ASP P  13      14.013  21.391  -0.176  1.00  2.67      PROA
ATOM    216  OD2 ASP P  13      14.052  21.361  -0.207  1.00  2.60      PROA
ATOM    217  C   ASP P  13      10.851  19.785  -0.553  1.00  1.27      PROA
ATOM    218  O   ASP P  13      10.902  18.602  -0.773  1.00  1.19      PROA
ATOM    219  N   GLU P  14       9.978  20.553  -1.178  1.00  1.36      PROA
ATOM    220  HN  GLU P  14      10.004  21.542  -1.066  1.00  0.00      PROA
ATOM    221  CA  GLU P  14       8.946  20.081  -2.044  1.00  1.37      PROA
ATOM    222  HA  GLU P  14       8.357  19.356  -1.503  1.00  0.00      PROA
ATOM    223  CB  GLU P  14       8.084  21.232  -2.492  1.00  1.62      PROA
ATOM    224  HB1 GLU P  14       8.041  21.101  -3.585  1.00  0.00      PROA
ATOM    225  HB2 GLU P  14       8.693  22.114  -2.238  1.00  0.00      PROA
ATOM    226  CG  GLU P  14       7.250  21.495  -2.286  1.00  2.18      PROA
ATOM    227  HG1 GLU P  14       7.310  21.550  -1.193  1.00  0.00      PROA
ATOM    228  HG2 GLU P  14       6.668  20.624  -2.610  1.00  0.00      PROA
ATOM    229  CD  GLU P  14       6.429  22.421  -2.519  1.00  2.49      PROA
ATOM    230  OE1 GLU P  14       6.091  22.777  -2.619  1.00  2.91      PROA
ATOM    231  OE2 GLU P  14       6.099  22.801  -2.602  1.00  2.90      PROA
ATOM    232  C   GLU P  14       9.371  19.277  -3.238  1.00  1.29      PROA
ATOM    233  O   GLU P  14       8.831  18.241  -3.509  1.00  1.23      PROA
ATOM    234  N   ARG P  15      10.377  19.714  -3.971  1.00  1.35      PROA
ATOM    235  HN  ARG P  15      10.832  20.577  -3.768  1.00  0.00      PROA
ATOM    236  CA  ARG P  15      10.890  18.998  -5.099  1.00  1.35      PROA
ATOM    237  HA  ARG P  15      10.053  18.694  -5.710  1.00  0.00      PROA
ATOM    238  CB  ARG P  15      11.838  19.863  -5.901  1.00  1.54      PROA
ATOM    239  HB1 ARG P  15      12.612  19.156  -6.245  1.00  0.00      PROA
ATOM    240  HB2 ARG P  15      12.264  20.552  -5.152  1.00  0.00      PROA
ATOM    241  CG  ARG P  15      11.689  20.396  -6.629  1.00  2.15      PROA
ATOM    242  HG1 ARG P  15      12.688  20.406  -7.074  1.00  0.00      PROA
ATOM    243  HG2 ARG P  15      11.462  21.346  -6.136  1.00  0.00      PROA
ATOM    244  CD  ARG P  15      11.189  20.470  -7.356  1.00  2.64      PROA
ATOM    245  HD1 ARG P  15      10.722  21.474  -7.434  1.00  0.00      PROA
ATOM    246  HD2 ARG P  15      10.411  19.680  -7.402  1.00  0.00      PROA
ATOM    247  NE  ARG P  15      11.552  20.400  -7.764  1.00  3.33      PROA
ATOM    248  HE  ARG P  15      12.539  20.412  -7.607  1.00  0.00      PROA
ATOM    249  CZ  ARG P  15      11.332  20.322  -8.272  1.00  4.18      PROA
ATOM    250  NH1 ARG P  15      10.762  20.330  -8.515  1.00  4.54      PROA
ATOM    251 HH11 ARG P  15      10.267  21.195  -8.600  1.00  0.00      PROA
ATOM    252 HH12 ARG P  15      10.337  19.478  -8.822  1.00  0.00      PROA
ATOM    253  NH2 ARG P  15      11.705  20.233  -8.548  1.00  5.03      PROA
ATOM    254 HH21 ARG P  15      12.112  19.320  -8.559  1.00  0.00      PROA
ATOM    255 HH22 ARG P  15      12.087  20.958  -9.121  1.00  0.00      PROA
ATOM    256  C   ARG P  15      11.537  17.691  -4.741  1.00  1.24      PROA
ATOM    257  O   ARG P  15      11.309  16.686  -5.368  1.00  1.21      PROA
ATOM    258  N   ASN P  16      12.322  17.667  -3.667  1.00  1.23      PROA
ATOM    259  HN  ASN P  16      12.532  18.501  -3.164  1.00  0.00      PROA
ATOM    260  CA  ASN P  16      12.924  16.472  -3.146  1.00  1.18      PROA
ATOM    261  HA  ASN P  16      13.405  15.952  -3.961  1.00  0.00      PROA
ATOM    262  CB  ASN P  16      13.947  16.839  -2.062  1.00  1.28      PROA
ATOM    263  HB1 ASN P  16      13.381  16.907  -1.112  1.00  0.00      PROA
ATOM    264  HB2 ASN P  16      14.340  17.839  -2.333  1.00  0.00      PROA
ATOM    265  CG  ASN P  16      14.852  16.206  -1.834  1.00  1.66      PROA
ATOM    266  OD1 ASN P  16      14.898  15.653  -2.187  1.00  2.27      PROA
ATOM    267  ND2 ASN P  16      15.605  16.284  -1.220  1.00  2.02      PROA
ATOM    268 HD21 ASN P  16      16.307  15.573  -1.197  1.00  0.00      PROA
ATOM    269 HD22 ASN P  16      15.675  17.075  -0.613  1.00  0.00      PROA
ATOM    270  C   ASN P  16      11.900  15.480  -2.640  1.00  1.04      PROA
ATOM    271  O   ASN P  16      12.007  14.291  -2.868  1.00  1.00      PROA
ATOM    272  N   ARG P  17      10.845  15.961  -1.979  1.00  1.00      PROA
ATOM    273  HN  ARG P  17      10.778  16.929  -1.750  1.00  0.00      PROA
ATOM    274  CA  ARG P  17       9.739  15.156  -1.547  1.00  0.92      PROA
ATOM    275  HA  ARG P  17      10.128  14.332  -0.968  1.00  0.00      PROA
ATOM    276  CB  ARG P  17       8.775  15.996  -0.703  1.00  0.99      PROA
ATOM    277  HB1 ARG P  17       8.281  16.693  -1.408  1.00  0.00      PROA
ATOM    278  HB2 ARG P  17       9.408  16.572  -0.000  1.00  0.00      PROA
ATOM    279  CG  ARG P  17       7.840  15.489   0.002  1.00  1.17      PROA
ATOM    280  HG1 ARG P  17       8.304  14.692   0.617  1.00  0.00      PROA
ATOM    281  HG2 ARG P  17       7.122  15.030  -0.707  1.00  0.00      PROA
ATOM    282  CD  ARG P  17       7.043  16.326   0.927  1.00  1.31      PROA
ATOM    283  HD1 ARG P  17       7.744  16.998   1.465  1.00  0.00      PROA
ATOM    284  HD2 ARG P  17       6.535  15.648   1.644  1.00  0.00      PROA
ATOM    285  NE  ARG P  17       6.207  17.018   0.502  1.00  1.23      PROA
ATOM    286  HE  ARG P  17       5.773  16.856  -0.383  1.00  0.00      PROA
ATOM    287  CZ  ARG P  17       5.974  17.735   1.052  1.00  1.72      PROA
ATOM    288  NH1 ARG P  17       6.481  17.917   2.035  1.00  2.08      PROA
ATOM    289 HH11 ARG P  17       6.440  18.822   2.459  1.00  0.00      PROA
ATOM    290 HH12 ARG P  17       6.974  17.174   2.488  1.00  0.00      PROA
ATOM    291  NH2 ARG P  17       5.187  18.311   0.594  1.00  2.24      PROA
ATOM    292 HH21 ARG P  17       4.821  18.039  -0.296  1.00  0.00      PROA
ATOM    293 HH22 ARG P  17       4.822  19.118   1.059  1.00  0.00      PROA
ATOM    294  C   ARG P  17       9.001  14.475  -2.678  1.00  0.86      PROA
ATOM    295  O   ARG P  17       8.721  13.297  -2.614  1.00  0.81      PROA
ATOM    296  N   GLN P  18       8.716  15.192  -3.771  1.00  0.92      PROA
ATOM    297  HN  GLN P  18       8.923  16.166  -3.815  1.00  0.00      PROA
ATOM    298  CA  GLN P  18       8.100  14.644  -4.958  1.00  0.92      PROA
ATOM    299  HA  GLN P  18       7.228  14.084  -4.655  1.00  0.00      PROA
ATOM    300  CB  GLN P  18       7.704  15.765  -5.924  1.00  1.06      PROA
ATOM    301  HB1 GLN P  18       7.988  15.372  -6.915  1.00  0.00      PROA
ATOM    302  HB2 GLN P  18       8.369  16.601  -5.646  1.00  0.00      PROA
ATOM    303  CG  GLN P  18       6.786  16.222  -6.091  1.00  1.59      PROA
ATOM    304  HG1 GLN P  18       6.711  16.408  -7.182  1.00  0.00      PROA
ATOM    305  HG2 GLN P  18       6.804  17.191  -5.552  1.00  0.00      PROA
ATOM    306  CD  GLN P  18       5.713  15.643  -5.751  1.00  1.91      PROA
ATOM    307  OE1 GLN P  18       5.300  15.435  -5.143  1.00  2.20      PROA
ATOM    308  NE2 GLN P  18       5.233  15.378  -6.159  1.00  2.52      PROA
ATOM    309 HE21 GLN P  18       4.424  14.943  -5.763  1.00  0.00      PROA
ATOM    310 HE22 GLN P  18       5.339  15.425  -7.152  1.00  0.00      PROA
ATOM    311  C   GLN P  18       8.920  13.599  -5.681  1.00  0.89      PROA
ATOM    312  O   GLN P  18       8.420  12.554  -6.060  1.00  0.87      PROA
ATOM    313  N   VAL P  19      10.224  13.833  -5.852  1.00  0.95      PROA
ATOM    314  HN  VAL P  19      10.631  14.705  -5.593  1.00  0.00      PROA
ATOM    315  CA  VAL P  19      11.143  12.867  -6.414  1.00  0.98      PROA
ATOM    316  HA  VAL P  19      10.707  12.485  -7.325  1.00  0.00      PROA
ATOM    317  CB  VAL P  19      12.484  13.494  -6.702  1.00  1.12      PROA
ATOM    318  HB  VAL P  19      12.809  14.058  -5.802  1.00  0.00      PROA
ATOM    319  CG1 VAL P  19      13.515  12.547  -7.043  1.00  1.28      PROA
ATOM    320 HG11 VAL P  19      13.154  11.858  -7.836  1.00  0.00      PROA
ATOM    321 HG12 VAL P  19      13.788  11.947  -6.149  1.00  0.00      PROA
ATOM    322 HG13 VAL P  19      14.411  13.084  -7.421  1.00  0.00      PROA
ATOM    323  CG2 VAL P  19      12.374  14.413  -7.795  1.00  1.35      PROA
ATOM    324 HG21 VAL P  19      11.649  15.217  -7.546  1.00  0.00      PROA
ATOM    325 HG22 VAL P  19      12.016  13.881  -8.702  1.00  0.00      PROA
ATOM    326 HG23 VAL P  19      13.362  14.878  -7.999  1.00  0.00      PROA
ATOM    327  C   VAL P  19      11.278  11.631  -5.556  1.00  0.89      PROA
ATOM    328  O   VAL P  19      11.207  10.511  -6.030  1.00  0.89      PROA
ATOM    329  N   THR P  20      11.401  11.814  -4.236  1.00  0.85      PROA
ATOM    330  HN  THR P  20      11.468  12.730  -3.849  1.00  0.00      PROA
ATOM    331  CA  THR P  20      11.448  10.734  -3.269  1.00  0.80      PROA
ATOM    332  HA  THR P  20      12.210  10.042  -3.594  1.00  0.00      PROA
ATOM    333  CB  THR P  20      11.756  11.211  -1.863  1.00  0.83      PROA
ATOM    334  HB  THR P  20      10.966  11.916  -1.526  1.00  0.00      PROA
ATOM    335  OG1 THR P  20      12.984  11.864  -1.826  1.00  0.97      PROA
ATOM    336  HG1 THR P  20      12.822  12.752  -2.153  1.00  0.00      PROA
ATOM    337  CG2 THR P  20      11.865  10.071  -0.885  1.00  0.88      PROA
ATOM    338 HG21 THR P  20      12.548   9.290  -1.283  1.00  0.00      PROA
ATOM    339 HG22 THR P  20      10.865   9.617  -0.721  1.00  0.00      PROA
ATOM    340 HG23 THR P  20      12.272  10.439   0.081  1.00  0.00      PROA
ATOM    341  C   THR P  20      10.187   9.915  -3.260  1.00  0.72      PROA
ATOM    342  O   THR P  20      10.227   8.698  -3.258  1.00  0.73      PROA
ATOM    343  N   PHE P  21       9.018  10.569  -3.321  1.00  0.68      PROA
ATOM    344  HN  PHE P  21       8.989  11.564  -3.295  1.00  0.00      PROA
ATOM    345  CA  PHE P  21       7.730   9.930  -3.427  1.00  0.64      PROA
ATOM    346  HA  PHE P  21       7.629   9.230  -2.611  1.00  0.00      PROA
ATOM    347  CB  PHE P  21       6.613  11.004  -3.366  1.00  0.67      PROA
ATOM    348  HB1 PHE P  21       6.816  11.778  -4.136  1.00  0.00      PROA
ATOM    349  HB2 PHE P  21       6.610  11.463  -2.355  1.00  0.00      PROA
ATOM    350  CG  PHE P  21       5.227  10.495  -3.616  1.00  0.67      PROA
ATOM    351  CD1 PHE P  21       4.634   9.621  -2.752  1.00  0.73      PROA
ATOM    352  HD1 PHE P  21       5.175   9.298  -1.875  1.00  0.00      PROA
ATOM    353  CE1 PHE P  21       3.358   9.140  -2.973  1.00  0.79      PROA
ATOM    354  HE1 PHE P  21       2.920   8.438  -2.279  1.00  0.00      PROA
ATOM    355  CZ  PHE P  21       2.654   9.547  -4.059  1.00  0.82      PROA
ATOM    356  HZ  PHE P  21       1.655   9.175  -4.236  1.00  0.00      PROA
ATOM    357  CD2 PHE P  21       4.507  10.902  -4.702  1.00  0.79      PROA
ATOM    358  HD2 PHE P  21       4.945  11.602  -5.398  1.00  0.00      PROA
ATOM    359  CE2 PHE P  21       3.226  10.432  -4.924  1.00  0.86      PROA
ATOM    360  HE2 PHE P  21       2.674  10.768  -5.789  1.00  0.00      PROA
ATOM    361  C   PHE P  21       7.603   9.041  -4.649  1.00  0.64      PROA
ATOM    362  O   PHE P  21       7.183   7.904  -4.556  1.00  0.64      PROA
ATOM    363  N   THR P  22       8.019   9.534  -5.822  1.00  0.69      PROA
ATOM    364  HN  THR P  22       8.375  10.462  -5.894  1.00  0.00      PROA
ATOM    365  CA  THR P  22       7.991   8.784  -7.066  1.00  0.73      PROA
ATOM    366  HA  THR P  22       6.994   8.386  -7.183  1.00  0.00      PROA
ATOM    367  CB  THR P  22       8.348   9.632  -8.264  1.00  0.86      PROA
ATOM    368  HB  THR P  22       9.379  10.017  -8.119  1.00  0.00      PROA
ATOM    369  OG1 THR P  22       7.698  10.505  -8.464  1.00  1.31      PROA
ATOM    370  HG1 THR P  22       7.875  11.133  -7.760  1.00  0.00      PROA
ATOM    371  CG2 THR P  22       8.333   9.163  -9.387  1.00  1.19      PROA
ATOM    372 HG21 THR P  22       7.287   8.961  -9.702  1.00  0.00      PROA
ATOM    373 HG22 THR P  22       8.900   8.208  -9.406  1.00  0.00      PROA
ATOM    374 HG23 THR P  22       8.787   9.881 -10.103  1.00  0.00      PROA
ATOM    375  C   THR P  22       8.852   7.541  -7.039  1.00  0.72      PROA
ATOM    376  O   THR P  22       8.411   6.460  -7.393  1.00  0.75      PROA
ATOM    377  N   LYS P  23      10.098   7.650  -6.560  1.00  0.73      PROA
ATOM    378  HN  LYS P  23      10.469   8.532  -6.280  1.00  0.00      PROA
ATOM    379  CA  LYS P  23      10.995   6.530  -6.410  1.00  0.76      PROA
ATOM    380  HA  LYS P  23      10.994   5.973  -7.335  1.00  0.00      PROA
ATOM    381  CB  LYS P  23      12.411   7.018  -6.082  1.00  0.85      PROA
ATOM    382  HB1 LYS P  23      13.011   6.119  -5.832  1.00  0.00      PROA
ATOM    383  HB2 LYS P  23      12.329   7.662  -5.183  1.00  0.00      PROA
ATOM    384  CG  LYS P  23      13.092   7.692  -6.970  1.00  1.16      PROA
ATOM    385  HG1 LYS P  23      12.769   8.728  -6.788  1.00  0.00      PROA
ATOM    386  HG2 LYS P  23      12.679   7.325  -7.922  1.00  0.00      PROA
ATOM    387  CD  LYS P  23      14.102   7.801  -7.185  1.00  1.64      PROA
ATOM    388  HD1 LYS P  23      14.340   6.750  -7.301  1.00  0.00      PROA
ATOM    389  HD2 LYS P  23      14.412   8.201  -6.227  1.00  0.00      PROA
ATOM    390  CE  LYS P  23      14.841   8.164  -7.725  1.00  2.08      PROA
ATOM    391  HE1 LYS P  23      14.826   9.186  -7.353  1.00  0.00      PROA
ATOM    392  HE2 LYS P  23      14.393   8.051  -8.709  1.00  0.00      PROA
ATOM    393  NZ  LYS P  23      15.716   8.180  -8.018  1.00  2.62      PROA
ATOM    394  HZ1 LYS P  23      15.946   7.274  -8.473  1.00  0.00      PROA
ATOM    395  HZ2 LYS P  23      16.350   8.332  -7.208  1.00  0.00      PROA
ATOM    396  HZ3 LYS P  23      15.838   8.953  -8.703  1.00  0.00      PROA
ATOM    397  C   LYS P  23      10.553   5.499  -5.391  1.00  0.71      PROA
ATOM    398  O   LYS P  23      10.550   4.308  -5.653  1.00  0.75      PROA
ATOM    399  N   ARG P  24      10.128   5.940  -4.201  1.00  0.67      PROA
ATOM    400  HN  ARG P  24      10.118   6.912  -3.981  1.00  0.00      PROA
ATOM    401  CA  ARG P  24       9.657   5.064  -3.155  1.00  0.65      PROA
ATOM    402  HA  ARG P  24      10.326   4.218  -3.105  1.00  0.00      PROA
ATOM    403  CB  ARG P  24       9.614   5.785  -1.798  1.00  0.68      PROA
ATOM    404  HB1 ARG P  24       9.103   5.121  -1.070  1.00  0.00      PROA
ATOM    405  HB2 ARG P  24       9.018   6.714  -1.919  1.00  0.00      PROA
ATOM    406  CG  ARG P  24      10.974   6.165  -1.221  1.00  0.77      PROA
ATOM    407  HG1 ARG P  24      10.774   6.816  -0.347  1.00  0.00      PROA
ATOM    408  HG2 ARG P  24      11.494   6.754  -2.003  1.00  0.00      PROA
ATOM    409  CD  ARG P  24      11.820   5.256  -0.819  1.00  1.00      PROA
ATOM    410  HD1 ARG P  24      12.153   4.670  -1.702  1.00  0.00      PROA
ATOM    411  HD2 ARG P  24      11.305   4.593  -0.092  1.00  0.00      PROA
ATOM    412  NE  ARG P  24      13.014   5.721  -0.168  1.00  1.06      PROA
ATOM    413  HE  ARG P  24      13.566   6.352  -0.706  1.00  0.00      PROA
ATOM    414  CZ  ARG P  24      13.422   5.487   0.847  1.00  1.34      PROA
ATOM    415  NH1 ARG P  24      12.825   4.814   1.445  1.00  1.79      PROA
ATOM    416 HH11 ARG P  24      11.970   4.446   1.080  1.00  0.00      PROA
ATOM    417 HH12 ARG P  24      13.127   4.559   2.364  1.00  0.00      PROA
ATOM    418  NH2 ARG P  24      14.496   5.958   1.294  1.00  1.52      PROA
ATOM    419 HH21 ARG P  24      15.040   6.582   0.733  1.00  0.00      PROA
ATOM    420 HH22 ARG P  24      14.807   5.710   2.211  1.00  0.00      PROA
ATOM    421  C   ARG P  24       8.332   4.392  -3.445  1.00  0.62      PROA
ATOM    422  O   ARG P  24       8.141   3.239  -3.104  1.00  0.66      PROA
ATOM    423  N   LYS P  25       7.394   5.076  -4.121  1.00  0.61      PROA
ATOM    424  HN  LYS P  25       7.517   6.040  -4.339  1.00  0.00      PROA
ATOM    425  CA  LYS P  25       6.150   4.495  -4.584  1.00  0.59      PROA
ATOM    426  HA  LYS P  25       5.681   4.001  -3.746  1.00  0.00      PROA
ATOM    427  CB  LYS P  25       5.212   5.580  -5.157  1.00  0.62      PROA
ATOM    428  HB1 LYS P  25       5.803   6.191  -5.871  1.00  0.00      PROA
ATOM    429  HB2 LYS P  25       4.888   6.223  -4.313  1.00  0.00      PROA
ATOM    430  CG  LYS P  25       3.985   5.118  -5.868  1.00  0.68      PROA
ATOM    431  HG1 LYS P  25       3.507   4.330  -5.250  1.00  0.00      PROA
ATOM    432  HG2 LYS P  25       4.297   4.677  -6.838  1.00  0.00      PROA
ATOM    433  CD  LYS P  25       2.971   6.159  -6.145  1.00  0.78      PROA
ATOM    434  HD1 LYS P  25       2.617   6.546  -5.167  1.00  0.00      PROA
ATOM    435  HD2 LYS P  25       2.125   5.667  -6.667  1.00  0.00      PROA
ATOM    436  CE  LYS P  25       3.385   7.343  -6.975  1.00  0.84      PROA
ATOM    437  HE1 LYS P  25       4.334   7.760  -6.576  1.00  0.00      PROA
ATOM    438  HE2 LYS P  25       2.586   8.114  -6.943  1.00  0.00      PROA
ATOM    439  NZ  LYS P  25       3.607   7.014  -8.351  1.00  0.83      PROA
ATOM    440  HZ1 LYS P  25       2.731   6.632  -8.762  1.00  0.00      PROA
ATOM    441  HZ2 LYS P  25       4.362   6.302  -8.420  1.00  0.00      PROA
ATOM    442  HZ3 LYS P  25       3.890   7.869  -8.871  1.00  0.00      PROA
ATOM    443  C   LYS P  25       6.336   3.360  -5.571  1.00  0.60      PROA
ATOM    444  O   LYS P  25       5.746   2.300  -5.427  1.00  0.62      PROA
ATOM    445  N   PHE P  26       7.227   3.535  -6.565  1.00  0.62      PROA
ATOM    446  HN  PHE P  26       7.679   4.412  -6.706  1.00  0.00      PROA
ATOM    447  CA  PHE P  26       7.601   2.490  -7.497  1.00  0.64      PROA
ATOM    448  HA  PHE P  26       6.697   2.055  -7.896  1.00  0.00      PROA
ATOM    449  CB  PHE P  26       8.466   3.077  -8.636  1.00  0.71      PROA
ATOM    450  HB1 PHE P  26       9.385   3.523  -8.200  1.00  0.00      PROA
ATOM    451  HB2 PHE P  26       7.881   3.855  -9.171  1.00  0.00      PROA
ATOM    452  CG  PHE P  26       8.901   2.094  -9.646  1.00  0.82      PROA
ATOM    453  CD1 PHE P  26       8.675   1.481 -10.193  1.00  1.40      PROA
ATOM    454  HD1 PHE P  26       7.634   1.384 -10.111  1.00  0.00      PROA
ATOM    455  CE1 PHE P  26       9.068   0.576 -11.123  1.00  1.55      PROA
ATOM    456  HE1 PHE P  26       8.208   0.058 -11.446  1.00  0.00      PROA
ATOM    457  CZ  PHE P  26       9.695   0.278 -11.525  1.00  1.30      PROA
ATOM    458  HZ  PHE P  26       9.991  -0.371 -12.187  1.00  0.00      PROA
ATOM    459  CD2 PHE P  26       9.532   1.792 -10.071  1.00  1.49      PROA
ATOM    460  HD2 PHE P  26      10.390   2.323  -9.770  1.00  0.00      PROA
ATOM    461  CE2 PHE P  26       9.928   0.890 -11.003  1.00  1.67      PROA
ATOM    462  HE2 PHE P  26      10.966   1.010 -11.119  1.00  0.00      PROA
ATOM    463  C   PHE P  26       8.269   1.306  -6.810  1.00  0.63      PROA
ATOM    464  O   PHE P  26       7.948   0.161  -7.071  1.00  0.66      PROA
ATOM    465  N   GLY P  27       9.171   1.574  -5.850  1.00  0.65      PROA
ATOM    466  HN  GLY P  27       9.449   2.511  -5.655  1.00  0.00      PROA
ATOM    467  CA  GLY P  27       9.810   0.560  -5.028  1.00  0.67      PROA
ATOM    468  HA1 GLY P  27      10.498   1.067  -4.369  1.00  0.00      PROA
ATOM    469  HA2 GLY P  27      10.348  -0.100  -5.692  1.00  0.00      PROA
ATOM    470  C   GLY P  27       8.872  -0.262  -4.196  1.00  0.64      PROA
ATOM    471  O   GLY P  27       8.996  -1.470  -4.117  1.00  0.68      PROA
ATOM    472  N   LEU P  28       7.878   0.376  -3.563  1.00  0.61      PROA
ATOM    473  HN  LEU P  28       7.806   1.369  -3.592  1.00  0.00      PROA
ATOM    474  CA  LEU P  28       6.844  -0.291  -2.799  1.00  0.58      PROA
ATOM    475  HA  LEU P  28       7.319  -0.965  -2.102  1.00  0.00      PROA
ATOM    476  CB  LEU P  28       5.997   0.760  -2.047  1.00  0.60      PROA
ATOM    477  HB1 LEU P  28       5.408   1.317  -2.804  1.00  0.00      PROA
ATOM    478  HB2 LEU P  28       6.699   1.459  -1.549  1.00  0.00      PROA
ATOM    479  CG  LEU P  28       5.052   0.273  -1.020  1.00  0.66      PROA
ATOM    480  HG  LEU P  28       4.351  -0.442  -1.500  1.00  0.00      PROA
ATOM    481  CD1 LEU P  28       5.663  -0.371   0.072  1.00  0.91      PROA
ATOM    482 HD11 LEU P  28       6.359   0.326   0.586  1.00  0.00      PROA
ATOM    483 HD12 LEU P  28       6.240  -1.251  -0.283  1.00  0.00      PROA
ATOM    484 HD13 LEU P  28       4.889  -0.699   0.799  1.00  0.00      PROA
ATOM    485  CD2 LEU P  28       4.237   1.304  -0.436  1.00  0.84      PROA
ATOM    486 HD21 LEU P  28       3.628   1.800  -1.222  1.00  0.00      PROA
ATOM    487 HD22 LEU P  28       4.883   2.068   0.048  1.00  0.00      PROA
ATOM    488 HD23 LEU P  28       3.551   0.862   0.318  1.00  0.00      PROA
ATOM    489  C   LEU P  28       5.965  -1.193  -3.654  1.00  0.56      PROA
ATOM    490  O   LEU P  28       5.681  -2.328  -3.300  1.00  0.59      PROA
ATOM    491  N   MET P  29       5.557  -0.719  -4.845  1.00  0.56      PROA
ATOM    492  HN  MET P  29       5.737   0.224  -5.111  1.00  0.00      PROA
ATOM    493  CA  MET P  29       4.839  -1.506  -5.827  1.00  0.56      PROA
ATOM    494  HA  MET P  29       4.019  -1.997  -5.325  1.00  0.00      PROA
ATOM    495  CB  MET P  29       4.308  -0.615  -6.969  1.00  0.59      PROA
ATOM    496  HB1 MET P  29       3.903  -1.272  -7.767  1.00  0.00      PROA
ATOM    497  HB2 MET P  29       5.157  -0.029  -7.381  1.00  0.00      PROA
ATOM    498  CG  MET P  29       3.224   0.348  -6.548  1.00  0.60      PROA
ATOM    499  HG1 MET P  29       3.627   0.963  -5.717  1.00  0.00      PROA
ATOM    500  HG2 MET P  29       2.375  -0.252  -6.160  1.00  0.00      PROA
ATOM    501  SD  MET P  29       2.622   1.422  -7.793  1.00  0.76      PROA
ATOM    502  CE  MET P  29       1.663   2.257  -7.054  1.00  1.23      PROA
ATOM    503  HE1 MET P  29       2.161   2.810  -6.229  1.00  0.00      PROA
ATOM    504  HE2 MET P  29       0.865   1.624  -6.610  1.00  0.00      PROA
ATOM    505  HE3 MET P  29       1.198   3.002  -7.735  1.00  0.00      PROA
ATOM    506  C   MET P  29       5.630  -2.680  -6.386  1.00  0.58      PROA
ATOM    507  O   MET P  29       5.111  -3.774  -6.528  1.00  0.61      PROA
ATOM    508  N   LYS P  30       6.928  -2.489  -6.670  1.00  0.61      PROA
ATOM    509  HN  LYS P  30       7.337  -1.581  -6.624  1.00  0.00      PROA
ATOM    510  CA  LYS P  30       7.832  -3.549  -7.059  1.00  0.65      PROA
ATOM    511  HA  LYS P  30       7.385  -4.083  -7.885  1.00  0.00      PROA
ATOM    512  CB  LYS P  30       9.200  -2.973  -7.472  1.00  0.74      PROA
ATOM    513  HB1 LYS P  30       9.792  -3.025  -6.543  1.00  0.00      PROA
ATOM    514  HB2 LYS P  30       8.974  -1.922  -7.718  1.00  0.00      PROA
ATOM    515  CG  LYS P  30       9.900  -3.264  -8.233  1.00  1.19      PROA
ATOM    516  HG1 LYS P  30       9.369  -2.947  -9.137  1.00  0.00      PROA
ATOM    517  HG2 LYS P  30       9.883  -4.354  -8.127  1.00  0.00      PROA
ATOM    518  CD  LYS P  30      11.030  -3.086  -8.560  1.00  1.51      PROA
ATOM    519  HD1 LYS P  30      10.933  -2.034  -8.787  1.00  0.00      PROA
ATOM    520  HD2 LYS P  30      11.012  -3.720  -9.435  1.00  0.00      PROA
ATOM    521  CE  LYS P  30      11.969  -3.089  -8.439  1.00  2.07      PROA
ATOM    522  HE1 LYS P  30      12.041  -2.025  -8.411  1.00  0.00      PROA
ATOM    523  HE2 LYS P  30      12.160  -3.567  -9.373  1.00  0.00      PROA
ATOM    524  NZ  LYS P  30      13.022  -3.193  -8.142  1.00  2.45      PROA
ATOM    525  HZ1 LYS P  30      13.273  -4.201  -8.102  1.00  0.00      PROA
ATOM    526  HZ2 LYS P  30      13.162  -2.763  -7.205  1.00  0.00      PROA
ATOM    527  HZ3 LYS P  30      13.627  -2.712  -8.837  1.00  0.00      PROA
ATOM    528  C   LYS P  30       8.005  -4.636  -6.012  1.00  0.64      PROA
ATOM    529  O   LYS P  30       7.956  -5.819  -6.314  1.00  0.68      PROA
ATOM    530  N   LYS P  31       8.160  -4.264  -4.734  1.00  0.63      PROA
ATOM    531  HN  LYS P  31       8.244  -3.304  -4.480  1.00  0.00      PROA
ATOM    532  CA  LYS P  31       8.217  -5.203  -3.636  1.00  0.65      PROA
ATOM    533  HA  LYS P  31       8.865  -6.015  -3.928  1.00  0.00      PROA
ATOM    534  CB  LYS P  31       8.748  -4.536  -2.355  1.00  0.71      PROA
ATOM    535  HB1 LYS P  31       8.512  -5.202  -1.499  1.00  0.00      PROA
ATOM    536  HB2 LYS P  31       8.211  -3.574  -2.222  1.00  0.00      PROA
ATOM    537  CG  LYS P  31      10.142  -4.266  -2.328  1.00  0.97      PROA
ATOM    538  HG1 LYS P  31      10.350  -3.739  -1.375  1.00  0.00      PROA
ATOM    539  HG2 LYS P  31      10.354  -3.583  -3.175  1.00  0.00      PROA
ATOM    540  CD  LYS P  31      11.038  -5.299  -2.415  1.00  1.24      PROA
ATOM    541  HD1 LYS P  31      10.790  -5.742  -3.390  1.00  0.00      PROA
ATOM    542  HD2 LYS P  31      10.713  -5.959  -1.598  1.00  0.00      PROA
ATOM    543  CE  LYS P  31      12.178  -5.411  -2.380  1.00  1.41      PROA
ATOM    544  HE1 LYS P  31      12.430  -5.271  -1.314  1.00  0.00      PROA
ATOM    545  HE2 LYS P  31      12.550  -4.569  -2.990  1.00  0.00      PROA
ATOM    546  NZ  LYS P  31      12.964  -6.336  -2.711  1.00  1.58      PROA
ATOM    547  HZ1 LYS P  31      12.553  -6.876  -3.499  1.00  0.00      PROA
ATOM    548  HZ2 LYS P  31      13.116  -6.969  -1.900  1.00  0.00      PROA
ATOM    549  HZ3 LYS P  31      13.874  -5.928  -3.007  1.00  0.00      PROA
ATOM    550  C   LYS P  31       6.924  -5.955  -3.374  1.00  0.60      PROA
ATOM    551  O   LYS P  31       6.940  -7.134  -3.050  1.00  0.63      PROA
ATOM    552  N   ALA P  32       5.761  -5.305  -3.545  1.00  0.58      PROA
ATOM    553  HN  ALA P  32       5.738  -4.320  -3.691  1.00  0.00      PROA
ATOM    554  CA  ALA P  32       4.470  -5.953  -3.534  1.00  0.56      PROA
ATOM    555  HA  ALA P  32       4.394  -6.546  -2.635  1.00  0.00      PROA
ATOM    556  CB  ALA P  32       3.369  -4.889  -3.574  1.00  0.58      PROA
ATOM    557  HB1 ALA P  32       3.463  -4.276  -4.496  1.00  0.00      PROA
ATOM    558  HB2 ALA P  32       3.458  -4.219  -2.692  1.00  0.00      PROA
ATOM    559  HB3 ALA P  32       2.371  -5.377  -3.573  1.00  0.00      PROA
ATOM    560  C   ALA P  32       4.293  -6.958  -4.668  1.00  0.56      PROA
ATOM    561  O   ALA P  32       3.844  -8.075  -4.457  1.00  0.59      PROA
ATOM    562  N   TYR P  33       4.719  -6.604  -5.894  1.00  0.56      PROA
ATOM    563  HN  TYR P  33       5.027  -5.675  -6.077  1.00  0.00      PROA
ATOM    564  CA  TYR P  33       4.774  -7.497  -7.033  1.00  0.57      PROA
ATOM    565  HA  TYR P  33       3.806  -7.962  -7.146  1.00  0.00      PROA
ATOM    566  CB  TYR P  33       5.146  -6.693  -8.312  1.00  0.61      PROA
ATOM    567  HB1 TYR P  33       6.045  -6.077  -8.097  1.00  0.00      PROA
ATOM    568  HB2 TYR P  33       4.290  -6.039  -8.584  1.00  0.00      PROA
ATOM    569  CG  TYR P  33       5.462  -7.504  -9.515  1.00  0.68      PROA
ATOM    570  CD1 TYR P  33       4.591  -8.409 -10.029  1.00  0.80      PROA
ATOM    571  HD1 TYR P  33       3.623  -8.521  -9.564  1.00  0.00      PROA
ATOM    572  CE1 TYR P  33       4.895  -9.187 -11.117  1.00  0.94      PROA
ATOM    573  HE1 TYR P  33       4.178  -9.907 -11.484  1.00  0.00      PROA
ATOM    574  CZ  TYR P  33       6.067  -9.055 -11.716  1.00  1.05      PROA
ATOM    575  OH  TYR P  33       6.382  -9.849 -12.790  1.00  1.30      PROA
ATOM    576  HH  TYR P  33       5.637 -10.431 -12.957  1.00  0.00      PROA
ATOM    577  CD2 TYR P  33       6.632  -7.370 -10.140  1.00  0.90      PROA
ATOM    578  HD2 TYR P  33       7.351  -6.649  -9.780  1.00  0.00      PROA
ATOM    579  CE2 TYR P  33       6.931  -8.137 -11.233  1.00  1.09      PROA
ATOM    580  HE2 TYR P  33       7.884  -8.004 -11.723  1.00  0.00      PROA
ATOM    581  C   TYR P  33       5.662  -8.716  -6.803  1.00  0.58      PROA
ATOM    582  O   TYR P  33       5.260  -9.844  -7.045  1.00  0.62      PROA
ATOM    583  N   GLU P  34       6.869  -8.512  -6.247  1.00  0.60      PROA
ATOM    584  HN  GLU P  34       7.207  -7.591  -6.075  1.00  0.00      PROA
ATOM    585  CA  GLU P  34       7.766  -9.578  -5.856  1.00  0.64      PROA
ATOM    586  HA  GLU P  34       7.952 -10.193  -6.724  1.00  0.00      PROA
ATOM    587  CB  GLU P  34       9.091  -9.006  -5.313  1.00  0.70      PROA
ATOM    588  HB1 GLU P  34       9.002  -9.154  -4.225  1.00  0.00      PROA
ATOM    589  HB2 GLU P  34       9.021  -7.934  -5.558  1.00  0.00      PROA
ATOM    590  CG  GLU P  34      10.075  -9.225  -5.499  1.00  1.36      PROA
ATOM    591  HG1 GLU P  34      10.196  -9.055  -6.584  1.00  0.00      PROA
ATOM    592  HG2 GLU P  34      10.166 -10.303  -5.273  1.00  0.00      PROA
ATOM    593  CD  GLU P  34      11.291  -8.631  -4.906  1.00  1.40      PROA
ATOM    594  OE1 GLU P  34      11.747  -8.339  -4.652  1.00  1.89      PROA
ATOM    595  OE2 GLU P  34      11.823  -8.447  -4.682  1.00  1.73      PROA
ATOM    596  C   GLU P  34       7.166 -10.539  -4.846  1.00  0.63      PROA
ATOM    597  O   GLU P  34       7.232 -11.743  -5.017  1.00  0.67      PROA
ATOM    598  N   LEU P  35       6.505 -10.022  -3.791  1.00  0.62      PROA
ATOM    599  HN  LEU P  35       6.457  -9.038  -3.642  1.00  0.00      PROA
ATOM    600  CA  LEU P  35       5.820 -10.832  -2.801  1.00  0.63      PROA
ATOM    601  HA  LEU P  35       6.510 -11.583  -2.445  1.00  0.00      PROA
ATOM    602  CB  LEU P  35       5.335  -9.949  -1.631  1.00  0.65      PROA
ATOM    603  HB1 LEU P  35       4.588  -9.234  -2.034  1.00  0.00      PROA
ATOM    604  HB2 LEU P  35       6.209  -9.382  -1.250  1.00  0.00      PROA
ATOM    605  CG  LEU P  35       4.698 -10.671  -0.450  1.00  0.71      PROA
ATOM    606  HG  LEU P  35       3.791 -11.204  -0.806  1.00  0.00      PROA
ATOM    607  CD1 LEU P  35       5.572 -11.618   0.168  1.00  0.96      PROA
ATOM    608 HD11 LEU P  35       6.554 -11.146   0.385  1.00  0.00      PROA
ATOM    609 HD12 LEU P  35       5.735 -12.482  -0.512  1.00  0.00      PROA
ATOM    610 HD13 LEU P  35       5.130 -11.973   1.124  1.00  0.00      PROA
ATOM    611  CD2 LEU P  35       4.243  -9.757   0.582  1.00  0.90      PROA
ATOM    612 HD21 LEU P  35       3.485  -9.059   0.167  1.00  0.00      PROA
ATOM    613 HD22 LEU P  35       5.100  -9.162   0.965  1.00  0.00      PROA
ATOM    614 HD23 LEU P  35       3.781 -10.328   1.416  1.00  0.00      PROA
ATOM    615  C   LEU P  35       4.670 -11.647  -3.375  1.00  0.62      PROA
ATOM    616  O   LEU P  35       4.487 -12.813  -3.047  1.00  0.66      PROA
ATOM    617  N   SER P  36       3.883 -11.050  -4.286  1.00  0.60      PROA
ATOM    618  HN  SER P  36       4.008 -10.091  -4.524  1.00  0.00      PROA
ATOM    619  CA  SER P  36       2.808 -11.723  -4.990  1.00  0.62      PROA
ATOM    620  HA  SER P  36       2.164 -12.175  -4.251  1.00  0.00      PROA
ATOM    621  CB  SER P  36       1.995 -10.747  -5.874  1.00  0.63      PROA
ATOM    622  HB1 SER P  36       2.733 -10.114  -6.407  1.00  0.00      PROA
ATOM    623  HB2 SER P  36       1.393 -10.122  -5.184  1.00  0.00      PROA
ATOM    624  OG  SER P  36       1.291 -11.096  -6.647  1.00  1.01      PROA
ATOM    625  HG1 SER P  36       0.728 -11.745  -6.219  1.00  0.00      PROA
ATOM    626  C   SER P  36       3.269 -12.905  -5.820  1.00  0.65      PROA
ATOM    627  O   SER P  36       2.705 -13.980  -5.745  1.00  0.72      PROA
ATOM    628  N   VAL P  37       4.345 -12.745  -6.603  1.00  0.66      PROA
ATOM    629  HN  VAL P  37       4.796 -11.861  -6.688  1.00  0.00      PROA
ATOM    630  CA  VAL P  37       4.935 -13.818  -7.378  1.00  0.72      PROA
ATOM    631  HA  VAL P  37       4.133 -14.371  -7.844  1.00  0.00      PROA
ATOM    632  CB  VAL P  37       5.877 -13.273  -8.431  1.00  0.80      PROA
ATOM    633  HB  VAL P  37       6.650 -12.654  -7.929  1.00  0.00      PROA
ATOM    634  CG1 VAL P  37       6.506 -14.253  -9.161  1.00  1.22      PROA
ATOM    635 HG11 VAL P  37       5.761 -14.985  -9.540  1.00  0.00      PROA
ATOM    636 HG12 VAL P  37       7.237 -14.791  -8.521  1.00  0.00      PROA
ATOM    637 HG13 VAL P  37       7.031 -13.800 -10.029  1.00  0.00      PROA
ATOM    638  CG2 VAL P  37       5.238 -12.454  -9.362  1.00  0.91      PROA
ATOM    639 HG21 VAL P  37       4.774 -11.584  -8.850  1.00  0.00      PROA
ATOM    640 HG22 VAL P  37       4.440 -13.025  -9.884  1.00  0.00      PROA
ATOM    641 HG23 VAL P  37       5.975 -12.078 -10.104  1.00  0.00      PROA
ATOM    642  C   VAL P  37       5.619 -14.864  -6.521  1.00  0.73      PROA
ATOM    643  O   VAL P  37       5.450 -16.045  -6.716  1.00  0.83      PROA
ATOM    644  N   LEU P  38       6.392 -14.452  -5.516  1.00  0.69      PROA
ATOM    645  HN  LEU P  38       6.471 -13.483  -5.300  1.00  0.00      PROA
ATOM    646  CA  LEU P  38       7.167 -15.325  -4.665  1.00  0.70      PROA
ATOM    647  HA  LEU P  38       7.734 -16.000  -5.289  1.00  0.00      PROA
ATOM    648  CB  LEU P  38       8.101 -14.462  -3.803  1.00  0.73      PROA
ATOM    649  HB1 LEU P  38       7.459 -13.852  -3.135  1.00  0.00      PROA
ATOM    650  HB2 LEU P  38       8.652 -13.789  -4.491  1.00  0.00      PROA
ATOM    651  CG  LEU P  38       9.112 -15.136  -2.945  1.00  0.88      PROA
ATOM    652  HG  LEU P  38       8.580 -15.821  -2.252  1.00  0.00      PROA
ATOM    653  CD1 LEU P  38      10.075 -15.881  -3.652  1.00  1.09      PROA
ATOM    654 HD11 LEU P  38      10.638 -15.218  -4.343  1.00  0.00      PROA
ATOM    655 HD12 LEU P  38       9.576 -16.674  -4.249  1.00  0.00      PROA
ATOM    656 HD13 LEU P  38      10.792 -16.343  -2.941  1.00  0.00      PROA
ATOM    657  CD2 LEU P  38       9.838 -14.218  -2.146  1.00  1.12      PROA
ATOM    658 HD21 LEU P  38       9.146 -13.662  -1.478  1.00  0.00      PROA
ATOM    659 HD22 LEU P  38      10.367 -13.488  -2.795  1.00  0.00      PROA
ATOM    660 HD23 LEU P  38      10.575 -14.763  -1.518  1.00  0.00      PROA
ATOM    661  C   LEU P  38       6.350 -16.246  -3.784  1.00  0.72      PROA
ATOM    662  O   LEU P  38       6.637 -17.422  -3.662  1.00  0.80      PROA
ATOM    663  N   CYS P  39       5.294 -15.727  -3.152  1.00  0.71      PROA
ATOM    664  HN  CYS P  39       4.963 -14.809  -3.353  1.00  0.00      PROA
ATOM    665  CA  CYS P  39       4.558 -16.450  -2.138  1.00  0.76      PROA
ATOM    666  HA  CYS P  39       4.978 -17.442  -2.063  1.00  0.00      PROA
ATOM    667  CB  CYS P  39       4.650 -15.727  -0.784  1.00  0.81      PROA
ATOM    668  HB1 CYS P  39       3.974 -16.241  -0.069  1.00  0.00      PROA
ATOM    669  HB2 CYS P  39       4.288 -14.687  -0.921  1.00  0.00      PROA
ATOM    670  SG  CYS P  39       6.224 -15.690  -0.136  1.00  1.15      PROA
ATOM    671  HG1 CYS P  39       6.754 -15.033  -1.157  1.00  0.00      PROA
ATOM    672  C   CYS P  39       3.107 -16.668  -2.493  1.00  0.78      PROA
ATOM    673  O   CYS P  39       2.328 -17.070  -1.661  1.00  0.87      PROA
ATOM    674  N   ASP P  40       2.711 -16.403  -3.738  1.00  0.76      PROA
ATOM    675  HN  ASP P  40       3.356 -16.022  -4.394  1.00  0.00      PROA
ATOM    676  CA  ASP P  40       1.385 -16.615  -4.275  1.00  0.81      PROA
ATOM    677  HA  ASP P  40       1.389 -16.250  -5.291  1.00  0.00      PROA
ATOM    678  CB  ASP P  40       0.941 -18.090  -4.257  1.00  0.95      PROA
ATOM    679  HB1 ASP P  40      -0.101 -18.144  -4.636  1.00  0.00      PROA
ATOM    680  HB2 ASP P  40       0.967 -18.449  -3.207  1.00  0.00      PROA
ATOM    681  CG  ASP P  40       1.723 -18.962  -5.027  1.00  1.13      PROA
ATOM    682  OD1 ASP P  40       2.030 -19.249  -5.407  1.00  1.65      PROA
ATOM    683  OD2 ASP P  40       1.984 -19.426  -5.299  1.00  1.69      PROA
ATOM    684  C   ASP P  40       0.322 -15.707  -3.680  1.00  0.80      PROA
ATOM    685  O   ASP P  40      -0.778 -16.002  -3.616  1.00  1.08      PROA
ATOM    686  N   CYS P  41       0.630 -14.562  -3.218  1.00  0.69      PROA
ATOM    687  HN  CYS P  41       1.556 -14.217  -3.338  1.00  0.00      PROA
ATOM    688  CA  CYS P  41      -0.238 -13.652  -2.505  1.00  0.65      PROA
ATOM    689  HA  CYS P  41      -0.973 -14.241  -1.978  1.00  0.00      PROA
ATOM    690  CB  CYS P  41       0.551 -12.784  -1.516  1.00  0.70      PROA
ATOM    691  HB1 CYS P  41      -0.166 -12.095  -1.023  1.00  0.00      PROA
ATOM    692  HB2 CYS P  41       1.274 -12.178  -2.100  1.00  0.00      PROA
ATOM    693  SG  CYS P  41       1.397 -13.637  -0.319  1.00  0.89      PROA
ATOM    694  HG1 CYS P  41       1.797 -14.607  -1.129  1.00  0.00      PROA
ATOM    695  C   CYS P  41      -1.052 -12.748  -3.399  1.00  0.62      PROA
ATOM    696  O   CYS P  41      -0.589 -12.278  -4.404  1.00  0.70      PROA
ATOM    697  N   GLU P  42      -2.290 -12.460  -3.021  1.00  0.61      PROA
ATOM    698  HN  GLU P  42      -2.702 -12.922  -2.241  1.00  0.00      PROA
ATOM    699  CA  GLU P  42      -3.144 -11.492  -3.663  1.00  0.58      PROA
ATOM    700  HA  GLU P  42      -2.737 -11.291  -4.643  1.00  0.00      PROA
ATOM    701  CB  GLU P  42      -4.587 -12.007  -3.786  1.00  0.64      PROA
ATOM    702  HB1 GLU P  42      -5.222 -11.105  -3.879  1.00  0.00      PROA
ATOM    703  HB2 GLU P  42      -4.809 -12.515  -2.828  1.00  0.00      PROA
ATOM    704  CG  GLU P  42      -4.953 -12.751  -4.640  1.00  1.11      PROA
ATOM    705  HG1 GLU P  42      -4.296 -13.634  -4.543  1.00  0.00      PROA
ATOM    706  HG2 GLU P  42      -4.736 -12.221  -5.585  1.00  0.00      PROA
ATOM    707  CD  GLU P  42      -6.206 -13.283  -4.832  1.00  1.26      PROA
ATOM    708  OE1 GLU P  42      -6.690 -13.501  -4.931  1.00  1.80      PROA
ATOM    709  OE2 GLU P  42      -6.722 -13.515  -4.890  1.00  1.76      PROA
ATOM    710  C   GLU P  42      -3.090 -10.197  -2.881  1.00  0.54      PROA
ATOM    711  O   GLU P  42      -3.366 -10.165  -1.700  1.00  0.58      PROA
ATOM    712  N   ILE P  43      -2.675  -9.101  -3.517  1.00  0.54      PROA
ATOM    713  HN  ILE P  43      -2.581  -9.086  -4.509  1.00  0.00      PROA
ATOM    714  CA  ILE P  43      -2.331  -7.863  -2.848  1.00  0.53      PROA
ATOM    715  HA  ILE P  43      -2.644  -7.948  -1.818  1.00  0.00      PROA
ATOM    716  CB  ILE P  43      -0.834  -7.575  -2.917  1.00  0.62      PROA
ATOM    717  HB  ILE P  43      -0.522  -7.598  -3.982  1.00  0.00      PROA
ATOM    718  CG2 ILE P  43      -0.468  -6.369  -2.386  1.00  0.97      PROA
ATOM    719 HG21 ILE P  43      -0.752  -6.322  -1.313  1.00  0.00      PROA
ATOM    720 HG22 ILE P  43      -0.984  -5.546  -2.926  1.00  0.00      PROA
ATOM    721 HG23 ILE P  43       0.632  -6.238  -2.468  1.00  0.00      PROA
ATOM    722  CG1 ILE P  43      -0.052  -8.537  -2.329  1.00  0.91      PROA
ATOM    723 HG11 ILE P  43      -0.202  -9.429  -2.962  1.00  0.00      PROA
ATOM    724 HG12 ILE P  43      -0.518  -8.695  -1.341  1.00  0.00      PROA
ATOM    725  CD  ILE P  43       1.229  -8.537  -2.079  1.00  1.01      PROA
ATOM    726  HD1 ILE P  43       1.460  -7.813  -1.269  1.00  0.00      PROA
ATOM    727  HD2 ILE P  43       1.792  -8.241  -2.990  1.00  0.00      PROA
ATOM    728  HD3 ILE P  43       1.551  -9.549  -1.753  1.00  0.00      PROA
ATOM    729  C   ILE P  43      -3.113  -6.716  -3.439  1.00  0.53      PROA
ATOM    730  O   ILE P  43      -3.223  -6.587  -4.642  1.00  0.61      PROA
ATOM    731  N   ALA P  44      -3.662  -5.843  -2.583  1.00  0.50      PROA
ATOM    732  HN  ALA P  44      -3.716  -6.049  -1.610  1.00  0.00      PROA
ATOM    733  CA  ALA P  44      -4.211  -4.564  -2.962  1.00  0.51      PROA
ATOM    734  HA  ALA P  44      -3.961  -4.389  -3.998  1.00  0.00      PROA
ATOM    735  CB  ALA P  44      -5.724  -4.539  -2.773  1.00  0.57      PROA
ATOM    736  HB1 ALA P  44      -5.988  -4.902  -1.757  1.00  0.00      PROA
ATOM    737  HB2 ALA P  44      -6.210  -5.199  -3.523  1.00  0.00      PROA
ATOM    738  HB3 ALA P  44      -6.102  -3.501  -2.888  1.00  0.00      PROA
ATOM    739  C   ALA P  44      -3.553  -3.479  -2.134  1.00  0.49      PROA
ATOM    740  O   ALA P  44      -3.420  -3.582  -0.929  1.00  0.54      PROA
ATOM    741  N   LEU P  45      -3.087  -2.417  -2.787  1.00  0.51      PROA
ATOM    742  HN  LEU P  45      -3.245  -2.314  -3.765  1.00  0.00      PROA
ATOM    743  CA  LEU P  45      -2.336  -1.343  -2.184  1.00  0.51      PROA
ATOM    744  HA  LEU P  45      -2.405  -1.437  -1.110  1.00  0.00      PROA
ATOM    745  CB  LEU P  45      -0.868  -1.442  -2.649  1.00  0.57      PROA
ATOM    746  HB1 LEU P  45      -0.883  -1.516  -3.755  1.00  0.00      PROA
ATOM    747  HB2 LEU P  45      -0.457  -2.382  -2.228  1.00  0.00      PROA
ATOM    748  CG  LEU P  45       0.101  -0.338  -2.293  1.00  0.62      PROA
ATOM    749  HG  LEU P  45      -0.269   0.612  -2.734  1.00  0.00      PROA
ATOM    750  CD1 LEU P  45       0.274  -0.145  -0.854  1.00  0.76      PROA
ATOM    751 HD11 LEU P  45       0.660  -1.076  -0.388  1.00  0.00      PROA
ATOM    752 HD12 LEU P  45      -0.702   0.108  -0.386  1.00  0.00      PROA
ATOM    753 HD13 LEU P  45       1.002   0.673  -0.667  1.00  0.00      PROA
ATOM    754  CD2 LEU P  45       1.435  -0.573  -2.887  1.00  0.76      PROA
ATOM    755 HD21 LEU P  45       1.357  -0.620  -3.994  1.00  0.00      PROA
ATOM    756 HD22 LEU P  45       1.848  -1.537  -2.520  1.00  0.00      PROA
ATOM    757 HD23 LEU P  45       2.122   0.257  -2.614  1.00  0.00      PROA
ATOM    758  C   LEU P  45      -2.945  -0.011  -2.574  1.00  0.51      PROA
ATOM    759  O   LEU P  45      -3.097   0.296  -3.745  1.00  0.57      PROA
ATOM    760  N   ILE P  46      -3.316   0.814  -1.587  1.00  0.50      PROA
ATOM    761  HN  ILE P  46      -3.170   0.562  -0.635  1.00  0.00      PROA
ATOM    762  CA  ILE P  46      -3.942   2.105  -1.778  1.00  0.50      PROA
ATOM    763  HA  ILE P  46      -3.983   2.297  -2.840  1.00  0.00      PROA
ATOM    764  CB  ILE P  46      -5.347   2.147  -1.185  1.00  0.57      PROA
ATOM    765  HB  ILE P  46      -5.299   1.872  -0.110  1.00  0.00      PROA
ATOM    766  CG2 ILE P  46      -5.948   3.516  -1.319  1.00  0.71      PROA
ATOM    767 HG21 ILE P  46      -5.848   3.876  -2.365  1.00  0.00      PROA
ATOM    768 HG22 ILE P  46      -5.422   4.227  -0.647  1.00  0.00      PROA
ATOM    769 HG23 ILE P  46      -7.027   3.483  -1.057  1.00  0.00      PROA
ATOM    770  CG1 ILE P  46      -6.253   1.112  -1.802  1.00  0.71      PROA
ATOM    771 HG11 ILE P  46      -5.630   0.211  -1.969  1.00  0.00      PROA
ATOM    772 HG12 ILE P  46      -6.574   1.521  -2.781  1.00  0.00      PROA
ATOM    773  CD  ILE P  46      -7.311   0.713  -1.215  1.00  1.11      PROA
ATOM    774  HD1 ILE P  46      -7.999   1.568  -1.045  1.00  0.00      PROA
ATOM    775  HD2 ILE P  46      -7.052   0.266  -0.232  1.00  0.00      PROA
ATOM    776  HD3 ILE P  46      -7.831  -0.041  -1.844  1.00  0.00      PROA
ATOM    777  C   ILE P  46      -3.063   3.147  -1.123  1.00  0.51      PROA
ATOM    778  O   ILE P  46      -2.751   3.055   0.049  1.00  0.56      PROA
ATOM    779  N   ILE P  47      -2.627   4.166  -1.871  1.00  0.52      PROA
ATOM    780  HN  ILE P  47      -2.885   4.243  -2.830  1.00  0.00      PROA
ATOM    781  CA  ILE P  47      -1.765   5.226  -1.383  1.00  0.53      PROA
ATOM    782  HA  ILE P  47      -1.640   5.081  -0.320  1.00  0.00      PROA
ATOM    783  CB  ILE P  47      -0.396   5.232  -2.073  1.00  0.56      PROA
ATOM    784  HB  ILE P  47      -0.539   5.340  -3.169  1.00  0.00      PROA
ATOM    785  CG2 ILE P  47       0.471   6.384  -1.563  1.00  0.65      PROA
ATOM    786 HG21 ILE P  47       0.632   6.285  -0.468  1.00  0.00      PROA
ATOM    787 HG22 ILE P  47      -0.034   7.354  -1.761  1.00  0.00      PROA
ATOM    788 HG23 ILE P  47       1.460   6.366  -2.070  1.00  0.00      PROA
ATOM    789  CG1 ILE P  47       0.322   3.885  -1.927  1.00  0.62      PROA
ATOM    790 HG11 ILE P  47      -0.418   3.081  -2.121  1.00  0.00      PROA
ATOM    791 HG12 ILE P  47       0.680   3.801  -0.880  1.00  0.00      PROA
ATOM    792  CD  ILE P  47       1.445   3.669  -2.795  1.00  0.79      PROA
ATOM    793  HD1 ILE P  47       2.221   4.444  -2.615  1.00  0.00      PROA
ATOM    794  HD2 ILE P  47       1.121   3.731  -3.856  1.00  0.00      PROA
ATOM    795  HD3 ILE P  47       1.889   2.670  -2.598  1.00  0.00      PROA
ATOM    796  C   ILE P  47      -2.452   6.558  -1.615  1.00  0.54      PROA
ATOM    797  O   ILE P  47      -2.840   6.883  -2.719  1.00  0.59      PROA
ATOM    798  N   PHE P  48      -2.603   7.375  -0.574  1.00  0.57      PROA
ATOM    799  HN  PHE P  48      -2.426   7.057   0.353  1.00  0.00      PROA
ATOM    800  CA  PHE P  48      -3.020   8.748  -0.671  1.00  0.60      PROA
ATOM    801  HA  PHE P  48      -3.283   8.938  -1.701  1.00  0.00      PROA
ATOM    802  CB  PHE P  48      -4.214   9.057   0.239  1.00  0.70      PROA
ATOM    803  HB1 PHE P  48      -4.158  10.128   0.527  1.00  0.00      PROA
ATOM    804  HB2 PHE P  48      -4.135   8.413   1.140  1.00  0.00      PROA
ATOM    805  CG  PHE P  48      -5.433   8.873  -0.231  1.00  0.79      PROA
ATOM    806  CD1 PHE P  48      -6.017   8.820  -0.299  1.00  1.59      PROA
ATOM    807  HD1 PHE P  48      -6.236   8.850   0.663  1.00  0.00      PROA
ATOM    808  CE1 PHE P  48      -7.193   8.700  -0.697  1.00  2.01      PROA
ATOM    809  HE1 PHE P  48      -7.593   8.740   0.197  1.00  0.00      PROA
ATOM    810  CZ  PHE P  48      -7.797   8.628  -1.033  1.00  1.82      PROA
ATOM    811  HZ  PHE P  48      -8.470   8.557  -1.250  1.00  0.00      PROA
ATOM    812  CD2 PHE P  48      -6.057   8.802  -0.566  1.00  1.53      PROA
ATOM    813  HD2 PHE P  48      -5.666   8.786  -1.460  1.00  0.00      PROA
ATOM    814  CE2 PHE P  48      -7.232   8.681  -0.967  1.00  1.88      PROA
ATOM    815  HE2 PHE P  48      -7.012   8.661  -1.929  1.00  0.00      PROA
ATOM    816  C   PHE P  48      -1.861   9.642  -0.294  1.00  0.64      PROA
ATOM    817  O   PHE P  48      -1.197   9.437   0.692  1.00  0.73      PROA
ATOM    818  N   ASN P  49      -1.581  10.668  -1.082  1.00  0.70      PROA
ATOM    819  HN  ASN P  49      -2.080  10.820  -1.931  1.00  0.00      PROA
ATOM    820  CA  ASN P  49      -0.551  11.637  -0.789  1.00  0.76      PROA
ATOM    821  HA  ASN P  49       0.128  11.195  -0.075  1.00  0.00      PROA
ATOM    822  CB  ASN P  49       0.209  12.042  -2.063  1.00  0.84      PROA
ATOM    823  HB1 ASN P  49       0.393  11.120  -2.652  1.00  0.00      PROA
ATOM    824  HB2 ASN P  49       1.181  12.478  -1.751  1.00  0.00      PROA
ATOM    825  CG  ASN P  49      -0.430  13.007  -2.959  1.00  0.87      PROA
ATOM    826  OD1 ASN P  49      -1.510  13.404  -2.774  1.00  0.95      PROA
ATOM    827  ND2 ASN P  49       0.279  13.426  -3.965  1.00  1.06      PROA
ATOM    828 HD21 ASN P  49      -0.108  14.086  -4.609  1.00  0.00      PROA
ATOM    829 HD22 ASN P  49       1.211  13.088  -4.095  1.00  0.00      PROA
ATOM    830  C   ASN P  49      -1.094  12.796   0.013  1.00  0.76      PROA
ATOM    831  O   ASN P  49      -2.263  12.878   0.279  1.00  0.78      PROA
ATOM    832  N   SER P  50      -0.244  13.735   0.433  1.00  0.86      PROA
ATOM    833  HN  SER P  50       0.722  13.689   0.195  1.00  0.00      PROA
ATOM    834  CA  SER P  50      -0.612  14.871   1.243  1.00  0.94      PROA
ATOM    835  HA  SER P  50      -1.240  14.509   2.044  1.00  0.00      PROA
ATOM    836  CB  SER P  50       0.588  15.591   1.817  1.00  1.13      PROA
ATOM    837  HB1 SER P  50       1.173  14.785   2.291  1.00  0.00      PROA
ATOM    838  HB2 SER P  50       0.152  16.255   2.582  1.00  0.00      PROA
ATOM    839  OG  SER P  50       1.194  16.081   1.470  1.00  1.57      PROA
ATOM    840  HG1 SER P  50       1.856  16.207   2.154  1.00  0.00      PROA
ATOM    841  C   SER P  50      -1.480  15.870   0.572  1.00  0.94      PROA
ATOM    842  O   SER P  50      -2.150  16.610   1.202  1.00  1.11      PROA
ATOM    843  N   SER P  51      -1.531  15.881  -0.741  1.00  0.89      PROA
ATOM    844  HN  SER P  51      -0.937  15.287  -1.276  1.00  0.00      PROA
ATOM    845  CA  SER P  51      -2.400  16.705  -1.516  1.00  1.00      PROA
ATOM    846  HA  SER P  51      -2.633  17.580  -0.927  1.00  0.00      PROA
ATOM    847  CB  SER P  51      -1.775  17.116  -2.821  1.00  1.14      PROA
ATOM    848  HB1 SER P  51      -2.483  17.834  -3.277  1.00  0.00      PROA
ATOM    849  HB2 SER P  51      -1.726  16.193  -3.431  1.00  0.00      PROA
ATOM    850  OG  SER P  51      -0.924  17.519  -2.929  1.00  1.57      PROA
ATOM    851  HG1 SER P  51      -0.899  18.254  -2.312  1.00  0.00      PROA
ATOM    852  C   SER P  51      -3.697  16.024  -1.825  1.00  0.97      PROA
ATOM    853  O   SER P  51      -4.532  16.564  -2.472  1.00  1.15      PROA
ATOM    854  N   ASN P  52      -3.890  14.814  -1.350  1.00  0.87      PROA
ATOM    855  HN  ASN P  52      -3.137  14.340  -0.905  1.00  0.00      PROA
ATOM    856  CA  ASN P  52      -5.095  14.048  -1.387  1.00  0.92      PROA
ATOM    857  HA  ASN P  52      -4.926  13.163  -0.792  1.00  0.00      PROA
ATOM    858  CB  ASN P  52      -6.317  14.775  -0.869  1.00  1.18      PROA
ATOM    859  HB1 ASN P  52      -7.191  14.094  -0.941  1.00  0.00      PROA
ATOM    860  HB2 ASN P  52      -6.495  15.667  -1.507  1.00  0.00      PROA
ATOM    861  CG  ASN P  52      -6.211  15.192   0.421  1.00  1.44      PROA
ATOM    862  OD1 ASN P  52      -5.970  15.020   1.022  1.00  1.89      PROA
ATOM    863  ND2 ASN P  52      -6.416  15.762   0.875  1.00  1.96      PROA
ATOM    864 HD21 ASN P  52      -6.032  15.831   1.796  1.00  0.00      PROA
ATOM    865 HD22 ASN P  52      -7.071  16.446   0.554  1.00  0.00      PROA
ATOM    866  C   ASN P  52      -5.362  13.367  -2.700  1.00  0.86      PROA
ATOM    867  O   ASN P  52      -6.467  13.119  -3.068  1.00  1.02      PROA
ATOM    868  N   LYS P  53      -4.341  13.027  -3.437  1.00  0.75      PROA
ATOM    869  HN  LYS P  53      -3.412  13.250  -3.155  1.00  0.00      PROA
ATOM    870  CA  LYS P  53      -4.439  12.323  -4.685  1.00  0.75      PROA
ATOM    871  HA  LYS P  53      -5.452  12.429  -5.045  1.00  0.00      PROA
ATOM    872  CB  LYS P  53      -3.459  12.868  -5.715  1.00  0.87      PROA
ATOM    873  HB1 LYS P  53      -3.609  12.310  -6.663  1.00  0.00      PROA
ATOM    874  HB2 LYS P  53      -2.429  12.680  -5.345  1.00  0.00      PROA
ATOM    875  CG  LYS P  53      -3.589  14.332  -6.010  1.00  1.03      PROA
ATOM    876  HG1 LYS P  53      -2.818  14.597  -6.763  1.00  0.00      PROA
ATOM    877  HG2 LYS P  53      -3.384  14.888  -5.072  1.00  0.00      PROA
ATOM    878  CD  LYS P  53      -4.830  14.757  -6.498  1.00  1.30      PROA
ATOM    879  HD1 LYS P  53      -5.498  14.770  -5.616  1.00  0.00      PROA
ATOM    880  HD2 LYS P  53      -5.154  13.962  -7.196  1.00  0.00      PROA
ATOM    881  CE  LYS P  53      -5.041  15.748  -7.051  1.00  1.68      PROA
ATOM    882  HE1 LYS P  53      -4.480  15.682  -8.003  1.00  0.00      PROA
ATOM    883  HE2 LYS P  53      -4.622  16.544  -6.405  1.00  0.00      PROA
ATOM    884  NZ  LYS P  53      -6.097  16.191  -7.384  1.00  2.03      PROA
ATOM    885  HZ1 LYS P  53      -6.558  16.641  -6.567  1.00  0.00      PROA
ATOM    886  HZ2 LYS P  53      -6.699  15.422  -7.741  1.00  0.00      PROA
ATOM    887  HZ3 LYS P  53      -5.956  16.897  -8.134  1.00  0.00      PROA
ATOM    888  C   LYS P  53      -4.221  10.847  -4.485  1.00  0.66      PROA
ATOM    889  O   LYS P  53      -3.411  10.438  -3.691  1.00  0.68      PROA
ATOM    890  N   LEU P  54      -4.980  10.016  -5.195  1.00  0.67      PROA
ATOM    891  HN  LEU P  54      -5.594  10.373  -5.893  1.00  0.00      PROA
ATOM    892  CA  LEU P  54      -5.013   8.584  -5.059  1.00  0.62      PROA
ATOM    893  HA  LEU P  54      -4.645   8.324  -4.078  1.00  0.00      PROA
ATOM    894  CB  LEU P  54      -6.454   8.106  -5.242  1.00  0.71      PROA
ATOM    895  HB1 LEU P  54      -6.803   8.473  -6.229  1.00  0.00      PROA
ATOM    896  HB2 LEU P  54      -7.064   8.577  -4.444  1.00  0.00      PROA
ATOM    897  CG  LEU P  54      -6.718   6.617  -5.194  1.00  0.84      PROA
ATOM    898  HG  LEU P  54      -6.045   6.121  -5.925  1.00  0.00      PROA
ATOM    899  CD1 LEU P  54      -6.516   6.025  -3.938  1.00  1.01      PROA
ATOM    900 HD11 LEU P  54      -7.189   6.488  -3.185  1.00  0.00      PROA
ATOM    901 HD12 LEU P  54      -5.464   6.176  -3.614  1.00  0.00      PROA
ATOM    902 HD13 LEU P  54      -6.738   4.938  -3.992  1.00  0.00      PROA
ATOM    903  CD2 LEU P  54      -8.045   6.263  -5.587  1.00  0.93      PROA
ATOM    904 HD21 LEU P  54      -8.236   6.596  -6.630  1.00  0.00      PROA
ATOM    905 HD22 LEU P  54      -8.782   6.755  -4.917  1.00  0.00      PROA
ATOM    906 HD23 LEU P  54      -8.173   5.161  -5.537  1.00  0.00      PROA
ATOM    907  C   LEU P  54      -4.115   7.878  -6.040  1.00  0.58      PROA
ATOM    908  O   LEU P  54      -4.141   8.134  -7.224  1.00  0.67      PROA
ATOM    909  N   PHE P  55      -3.301   6.940  -5.554  1.00  0.55      PROA
ATOM    910  HN  PHE P  55      -3.234   6.791  -4.571  1.00  0.00      PROA
ATOM    911  CA  PHE P  55      -2.462   6.072  -6.346  1.00  0.55      PROA
ATOM    912  HA  PHE P  55      -2.758   6.186  -7.378  1.00  0.00      PROA
ATOM    913  CB  PHE P  55      -0.957   6.400  -6.192  1.00  0.59      PROA
ATOM    914  HB1 PHE P  55      -0.361   5.749  -6.866  1.00  0.00      PROA
ATOM    915  HB2 PHE P  55      -0.646   6.245  -5.137  1.00  0.00      PROA
ATOM    916  CG  PHE P  55      -0.660   7.815  -6.549  1.00  0.62      PROA
ATOM    917  CD1 PHE P  55      -0.782   8.824  -5.623  1.00  0.71      PROA
ATOM    918  HD1 PHE P  55      -1.091   8.586  -4.616  1.00  0.00      PROA
ATOM    919  CE1 PHE P  55      -0.518  10.131  -5.957  1.00  0.84      PROA
ATOM    920  HE1 PHE P  55      -0.648  10.911  -5.222  1.00  0.00      PROA
ATOM    921  CZ  PHE P  55      -0.093  10.445  -7.213  1.00  0.90      PROA
ATOM    922  HZ  PHE P  55       0.119  11.471  -7.476  1.00  0.00      PROA
ATOM    923  CD2 PHE P  55      -0.226   8.146  -7.805  1.00  0.73      PROA
ATOM    924  HD2 PHE P  55      -0.109   7.371  -8.548  1.00  0.00      PROA
ATOM    925  CE2 PHE P  55       0.063   9.451  -8.136  1.00  0.87      PROA
ATOM    926  HE2 PHE P  55       0.414   9.689  -9.129  1.00  0.00      PROA
ATOM    927  C   PHE P  55      -2.722   4.656  -5.866  1.00  0.54      PROA
ATOM    928  O   PHE P  55      -2.834   4.407  -4.685  1.00  0.60      PROA
ATOM    929  N   GLN P  56      -2.864   3.684  -6.762  1.00  0.56      PROA
ATOM    930  HN  GLN P  56      -2.722   3.837  -7.737  1.00  0.00      PROA
ATOM    931  CA  GLN P  56      -3.234   2.343  -6.377  1.00  0.57      PROA
ATOM    932  HA  GLN P  56      -2.856   2.171  -5.380  1.00  0.00      PROA
ATOM    933  CB  GLN P  56      -4.752   2.138  -6.404  1.00  0.66      PROA
ATOM    934  HB1 GLN P  56      -5.122   2.657  -5.501  1.00  0.00      PROA
ATOM    935  HB2 GLN P  56      -4.891   1.047  -6.289  1.00  0.00      PROA
ATOM    936  CG  GLN P  56      -5.533   2.460  -7.291  1.00  0.97      PROA
ATOM    937  HG1 GLN P  56      -5.063   2.081  -8.215  1.00  0.00      PROA
ATOM    938  HG2 GLN P  56      -5.513   3.564  -7.280  1.00  0.00      PROA
ATOM    939  CD  GLN P  56      -6.863   2.162  -7.459  1.00  1.02      PROA
ATOM    940  OE1 GLN P  56      -7.477   2.198  -7.145  1.00  1.39      PROA
ATOM    941  NE2 GLN P  56      -7.335   1.855  -7.982  1.00  1.72      PROA
ATOM    942 HE21 GLN P  56      -8.312   1.774  -7.787  1.00  0.00      PROA
ATOM    943 HE22 GLN P  56      -6.972   1.536  -8.857  1.00  0.00      PROA
ATOM    944  C   GLN P  56      -2.547   1.274  -7.194  1.00  0.55      PROA
ATOM    945  O   GLN P  56      -2.165   1.471  -8.333  1.00  0.61      PROA
ATOM    946  N   TYR P  57      -2.375   0.095  -6.599  1.00  0.55      PROA
ATOM    947  HN  TYR P  57      -2.616  -0.024  -5.640  1.00  0.00      PROA
ATOM    948  CA  TYR P  57      -1.849  -1.090  -7.231  1.00  0.54      PROA
ATOM    949  HA  TYR P  57      -2.066  -1.026  -8.287  1.00  0.00      PROA
ATOM    950  CB  TYR P  57      -0.311  -1.220  -7.006  1.00  0.59      PROA
ATOM    951  HB1 TYR P  57      -0.077  -0.924  -5.961  1.00  0.00      PROA
ATOM    952  HB2 TYR P  57       0.212  -0.549  -7.720  1.00  0.00      PROA
ATOM    953  CG  TYR P  57       0.268  -2.601  -7.206  1.00  0.60      PROA
ATOM    954  CD1 TYR P  57       0.590  -3.077  -8.464  1.00  0.64      PROA
ATOM    955  HD1 TYR P  57       0.510  -2.421  -9.318  1.00  0.00      PROA
ATOM    956  CE1 TYR P  57       1.017  -4.392  -8.646  1.00  0.68      PROA
ATOM    957  HE1 TYR P  57       1.247  -4.751  -9.639  1.00  0.00      PROA
ATOM    958  CZ  TYR P  57       1.147  -5.235  -7.565  1.00  0.67      PROA
ATOM    959  OH  TYR P  57       1.523  -6.567  -7.726  1.00  0.75      PROA
ATOM    960  HH  TYR P  57       1.349  -6.816  -8.637  1.00  0.00      PROA
ATOM    961  CD2 TYR P  57       0.451  -3.450  -6.125  1.00  0.66      PROA
ATOM    962  HD2 TYR P  57       0.261  -3.087  -5.126  1.00  0.00      PROA
ATOM    963  CE2 TYR P  57       0.875  -4.762  -6.308  1.00  0.69      PROA
ATOM    964  HE2 TYR P  57       0.991  -5.412  -5.454  1.00  0.00      PROA
ATOM    965  C   TYR P  57      -2.625  -2.298  -6.749  1.00  0.52      PROA
ATOM    966  O   TYR P  57      -3.026  -2.370  -5.601  1.00  0.55      PROA
ATOM    967  N   ALA P  58      -2.834  -3.288  -7.612  1.00  0.54      PROA
ATOM    968  HN  ALA P  58      -2.654  -3.183  -8.587  1.00  0.00      PROA
ATOM    969  CA  ALA P  58      -3.330  -4.568  -7.204  1.00  0.56      PROA
ATOM    970  HA  ALA P  58      -2.984  -4.750  -6.197  1.00  0.00      PROA
ATOM    971  CB  ALA P  58      -4.844  -4.623  -7.252  1.00  0.67      PROA
ATOM    972  HB1 ALA P  58      -5.200  -4.430  -8.286  1.00  0.00      PROA
ATOM    973  HB2 ALA P  58      -5.272  -3.849  -6.579  1.00  0.00      PROA
ATOM    974  HB3 ALA P  58      -5.196  -5.629  -6.937  1.00  0.00      PROA
ATOM    975  C   ALA P  58      -2.730  -5.639  -8.079  1.00  0.56      PROA
ATOM    976  O   ALA P  58      -2.464  -5.429  -9.246  1.00  0.62      PROA
ATOM    977  N   SER P  59      -2.496  -6.834  -7.528  1.00  0.57      PROA
ATOM    978  HN  SER P  59      -2.756  -7.028  -6.586  1.00  0.00      PROA
ATOM    979  CA  SER P  59      -1.859  -7.932  -8.231  1.00  0.61      PROA
ATOM    980  HA  SER P  59      -1.142  -7.511  -8.920  1.00  0.00      PROA
ATOM    981  CB  SER P  59      -1.159  -8.888  -7.263  1.00  0.71      PROA
ATOM    982  HB1 SER P  59      -0.392  -8.325  -6.691  1.00  0.00      PROA
ATOM    983  HB2 SER P  59      -0.667  -9.696  -7.846  1.00  0.00      PROA
ATOM    984  OG  SER P  59      -2.031  -9.484  -6.347  1.00  0.78      PROA
ATOM    985  HG1 SER P  59      -2.336 -10.294  -6.761  1.00  0.00      PROA
ATOM    986  C   SER P  59      -2.806  -8.711  -9.083  1.00  0.67      PROA
ATOM    987  O   SER P  59      -2.420  -9.473  -9.884  1.00  0.90      PROA
ATOM    988  N   THR P  60      -4.083  -8.491  -8.935  1.00  0.67      PROA
ATOM    989  HN  THR P  60      -4.375  -7.858  -8.226  1.00  0.00      PROA
ATOM    990  CA  THR P  60      -5.167  -9.031  -9.651  1.00  0.83      PROA
ATOM    991  HA  THR P  60      -4.828  -9.209 -10.661  1.00  0.00      PROA
ATOM    992  CB  THR P  60      -5.682 -10.275  -9.080  1.00  1.10      PROA
ATOM    993  HB  THR P  60      -4.807 -10.944  -8.969  1.00  0.00      PROA
ATOM    994  OG1 THR P  60      -6.465 -10.904  -9.543  1.00  1.29      PROA
ATOM    995  HG1 THR P  60      -6.483 -11.719  -9.037  1.00  0.00      PROA
ATOM    996  CG2 THR P  60      -6.096 -10.186  -8.086  1.00  1.78      PROA
ATOM    997 HG21 THR P  60      -7.129  -9.780  -8.138  1.00  0.00      PROA
ATOM    998 HG22 THR P  60      -5.473  -9.496  -7.477  1.00  0.00      PROA
ATOM    999 HG23 THR P  60      -6.132 -11.185  -7.600  1.00  0.00      PROA
ATOM   1000  C   THR P  60      -6.192  -7.956  -9.701  1.00  0.86      PROA
ATOM   1001  O   THR P  60      -5.960  -6.978  -9.442  1.00  1.28      PROA
ATOM   1002  N   ASP P  61      -7.326  -8.070 -10.056  1.00  0.84      PROA
ATOM   1003  HN  ASP P  61      -7.634  -8.971 -10.337  1.00  0.00      PROA
ATOM   1004  CA  ASP P  61      -8.375  -7.095 -10.155  1.00  0.86      PROA
ATOM   1005  HA  ASP P  61      -8.007  -6.261 -10.734  1.00  0.00      PROA
ATOM   1006  CB  ASP P  61      -9.600  -7.712 -10.826  1.00  0.99      PROA
ATOM   1007  HB1 ASP P  61     -10.459  -7.042 -10.617  1.00  0.00      PROA
ATOM   1008  HB2 ASP P  61      -9.775  -8.696 -10.345  1.00  0.00      PROA
ATOM   1009  CG  ASP P  61      -9.593  -7.909 -12.041  1.00  1.48      PROA
ATOM   1010  OD1 ASP P  61      -9.632  -8.031 -12.544  1.00  2.06      PROA
ATOM   1011  OD2 ASP P  61      -9.605  -7.929 -12.549  1.00  2.06      PROA
ATOM   1012  C   ASP P  61      -8.756  -6.463  -8.825  1.00  0.78      PROA
ATOM   1013  O   ASP P  61      -9.138  -7.133  -7.894  1.00  0.81      PROA
ATOM   1014  N   MET P  62      -8.642  -5.137  -8.717  1.00  0.77      PROA
ATOM   1015  HN  MET P  62      -8.430  -4.579  -9.514  1.00  0.00      PROA
ATOM   1016  CA  MET P  62      -8.806  -4.396  -7.489  1.00  0.72      PROA
ATOM   1017  HA  MET P  62      -8.145  -4.817  -6.746  1.00  0.00      PROA
ATOM   1018  CB  MET P  62      -8.469  -2.918  -7.739  1.00  0.80      PROA
ATOM   1019  HB1 MET P  62      -9.133  -2.556  -8.551  1.00  0.00      PROA
ATOM   1020  HB2 MET P  62      -7.415  -2.868  -8.084  1.00  0.00      PROA
ATOM   1021  CG  MET P  62      -8.612  -1.976  -6.583  1.00  0.82      PROA
ATOM   1022  HG1 MET P  62      -9.664  -2.035  -6.237  1.00  0.00      PROA
ATOM   1023  HG2 MET P  62      -8.425  -0.952  -6.966  1.00  0.00      PROA
ATOM   1024  SD  MET P  62      -7.590  -2.241  -5.240  1.00  0.94      PROA
ATOM   1025  CE  MET P  62      -6.737  -1.172  -5.116  1.00  1.04      PROA
ATOM   1026  HE1 MET P  62      -7.297  -0.225  -4.961  1.00  0.00      PROA
ATOM   1027  HE2 MET P  62      -6.124  -1.062  -6.036  1.00  0.00      PROA
ATOM   1028  HE3 MET P  62      -6.063  -1.318  -4.246  1.00  0.00      PROA
ATOM   1029  C   MET P  62     -10.163  -4.532  -6.842  1.00  0.69      PROA
ATOM   1030  O   MET P  62     -10.281  -4.754  -5.651  1.00  0.70      PROA
ATOM   1031  N   ASP P  63     -11.234  -4.451  -7.637  1.00  0.72      PROA
ATOM   1032  HN  ASP P  63     -11.137  -4.281  -8.614  1.00  0.00      PROA
ATOM   1033  CA  ASP P  63     -12.589  -4.597  -7.175  1.00  0.75      PROA
ATOM   1034  HA  ASP P  63     -12.733  -3.923  -6.343  1.00  0.00      PROA
ATOM   1035  CB  ASP P  63     -13.588  -4.275  -8.301  1.00  0.87      PROA
ATOM   1036  HB1 ASP P  63     -13.834  -3.220  -8.109  1.00  0.00      PROA
ATOM   1037  HB2 ASP P  63     -14.442  -4.924  -8.056  1.00  0.00      PROA
ATOM   1038  CG  ASP P  63     -13.580  -4.309  -9.318  1.00  1.35      PROA
ATOM   1039  OD1 ASP P  63     -13.614  -4.288  -9.734  1.00  2.04      PROA
ATOM   1040  OD2 ASP P  63     -13.565  -4.317  -9.766  1.00  2.01      PROA
ATOM   1041  C   ASP P  63     -12.865  -5.954  -6.562  1.00  0.73      PROA
ATOM   1042  O   ASP P  63     -13.490  -6.058  -5.526  1.00  0.75      PROA
ATOM   1043  N   LYS P  64     -12.352  -7.027  -7.168  1.00  0.76      PROA
ATOM   1044  HN  LYS P  64     -11.837  -6.939  -8.017  1.00  0.00      PROA
ATOM   1045  CA  LYS P  64     -12.485  -8.371  -6.675  1.00  0.80      PROA
ATOM   1046  HA  LYS P  64     -13.528  -8.545  -6.458  1.00  0.00      PROA
ATOM   1047  CB  LYS P  64     -11.982  -9.384  -7.709  1.00  0.91      PROA
ATOM   1048  HB1 LYS P  64     -12.042 -10.379  -7.225  1.00  0.00      PROA
ATOM   1049  HB2 LYS P  64     -10.919  -9.134  -7.899  1.00  0.00      PROA
ATOM   1050  CG  LYS P  64     -12.498  -9.501  -8.785  1.00  1.45      PROA
ATOM   1051  HG1 LYS P  64     -11.670  -9.894  -9.391  1.00  0.00      PROA
ATOM   1052  HG2 LYS P  64     -12.710  -8.456  -9.048  1.00  0.00      PROA
ATOM   1053  CD  LYS P  64     -13.184  -9.915  -9.129  1.00  2.09      PROA
ATOM   1054  HD1 LYS P  64     -14.006  -9.401  -8.621  1.00  0.00      PROA
ATOM   1055  HD2 LYS P  64     -13.035 -10.922  -8.726  1.00  0.00      PROA
ATOM   1056  CE  LYS P  64     -13.668 -10.156 -10.114  1.00  2.70      PROA
ATOM   1057  HE1 LYS P  64     -14.771 -10.085 -10.003  1.00  0.00      PROA
ATOM   1058  HE2 LYS P  64     -13.380 -11.185 -10.417  1.00  0.00      PROA
ATOM   1059  NZ  LYS P  64     -13.468  -9.684 -10.695  1.00  3.38      PROA
ATOM   1060  HZ1 LYS P  64     -12.440  -9.733 -10.844  1.00  0.00      PROA
ATOM   1061  HZ2 LYS P  64     -13.737  -8.708 -10.457  1.00  0.00      PROA
ATOM   1062  HZ3 LYS P  64     -13.959  -9.977 -11.564  1.00  0.00      PROA
ATOM   1063  C   LYS P  64     -11.821  -8.609  -5.333  1.00  0.74      PROA
ATOM   1064  O   LYS P  64     -12.390  -9.239  -4.458  1.00  0.78      PROA
ATOM   1065  N   VAL P  65     -10.613  -8.069  -5.120  1.00  0.71      PROA
ATOM   1066  HN  VAL P  65     -10.124  -7.587  -5.843  1.00  0.00      PROA
ATOM   1067  CA  VAL P  65      -9.927  -8.139  -3.843  1.00  0.69      PROA
ATOM   1068  HA  VAL P  65      -9.982  -9.160  -3.497  1.00  0.00      PROA
ATOM   1069  CB  VAL P  65      -8.482  -7.707  -3.950  1.00  0.77      PROA
ATOM   1070  HB  VAL P  65      -8.474  -6.824  -4.618  1.00  0.00      PROA
ATOM   1071  CG1 VAL P  65      -7.853  -7.421  -3.040  1.00  1.24      PROA
ATOM   1072 HG11 VAL P  65      -7.485  -8.335  -2.528  1.00  0.00      PROA
ATOM   1073 HG12 VAL P  65      -8.469  -6.836  -2.323  1.00  0.00      PROA
ATOM   1074 HG13 VAL P  65      -6.977  -6.817  -3.360  1.00  0.00      PROA
ATOM   1075  CG2 VAL P  65      -7.706  -8.428  -4.398  1.00  1.11      PROA
ATOM   1076 HG21 VAL P  65      -7.984  -8.687  -5.442  1.00  0.00      PROA
ATOM   1077 HG22 VAL P  65      -7.668  -9.363  -3.799  1.00  0.00      PROA
ATOM   1078 HG23 VAL P  65      -6.704  -7.948  -4.406  1.00  0.00      PROA
ATOM   1079  C   VAL P  65     -10.651  -7.385  -2.748  1.00  0.65      PROA
ATOM   1080  O   VAL P  65     -10.816  -7.871  -1.638  1.00  0.67      PROA
ATOM   1081  N   LEU P  66     -11.162  -6.183  -3.047  1.00  0.63      PROA
ATOM   1082  HN  LEU P  66     -11.003  -5.756  -3.934  1.00  0.00      PROA
ATOM   1083  CA  LEU P  66     -11.970  -5.420  -2.128  1.00  0.64      PROA
ATOM   1084  HA  LEU P  66     -11.482  -5.439  -1.165  1.00  0.00      PROA
ATOM   1085  CB  LEU P  66     -12.145  -3.972  -2.601  1.00  0.69      PROA
ATOM   1086  HB1 LEU P  66     -12.863  -3.472  -1.918  1.00  0.00      PROA
ATOM   1087  HB2 LEU P  66     -12.575  -3.994  -3.624  1.00  0.00      PROA
ATOM   1088  CG  LEU P  66     -10.869  -3.132  -2.643  1.00  0.75      PROA
ATOM   1089  HG  LEU P  66     -10.104  -3.656  -3.254  1.00  0.00      PROA
ATOM   1090  CD1 LEU P  66     -11.140  -1.786  -3.238  1.00  0.89      PROA
ATOM   1091 HD11 LEU P  66     -11.898  -1.246  -2.631  1.00  0.00      PROA
ATOM   1092 HD12 LEU P  66     -11.530  -1.901  -4.272  1.00  0.00      PROA
ATOM   1093 HD13 LEU P  66     -10.206  -1.185  -3.255  1.00  0.00      PROA
ATOM   1094  CD2 LEU P  66     -10.240  -2.962  -1.299  1.00  0.88      PROA
ATOM   1095 HD21 LEU P  66      -9.971  -3.953  -0.875  1.00  0.00      PROA
ATOM   1096 HD22 LEU P  66     -10.953  -2.463  -0.608  1.00  0.00      PROA
ATOM   1097 HD23 LEU P  66      -9.316  -2.352  -1.388  1.00  0.00      PROA
ATOM   1098  C   LEU P  66     -13.315  -6.050  -1.807  1.00  0.65      PROA
ATOM   1099  O   LEU P  66     -13.755  -6.037  -0.669  1.00  0.68      PROA
ATOM   1100  N   LEU P  67     -13.993  -6.663  -2.787  1.00  0.67      PROA
ATOM   1101  HN  LEU P  67     -13.689  -6.615  -3.735  1.00  0.00      PROA
ATOM   1102  CA  LEU P  67     -15.199  -7.431  -2.563  1.00  0.72      PROA
ATOM   1103  HA  LEU P  67     -15.885  -6.815  -2.001  1.00  0.00      PROA
ATOM   1104  CB  LEU P  67     -15.840  -7.861  -3.894  1.00  0.81      PROA
ATOM   1105  HB1 LEU P  67     -16.275  -8.864  -3.716  1.00  0.00      PROA
ATOM   1106  HB2 LEU P  67     -15.009  -7.947  -4.622  1.00  0.00      PROA
ATOM   1107  CG  LEU P  67     -16.719  -7.201  -4.454  1.00  1.18      PROA
ATOM   1108  HG  LEU P  67     -16.273  -6.196  -4.515  1.00  0.00      PROA
ATOM   1109  CD1 LEU P  67     -17.212  -7.291  -5.356  1.00  1.69      PROA
ATOM   1110 HD11 LEU P  67     -16.843  -8.183  -5.906  1.00  0.00      PROA
ATOM   1111 HD12 LEU P  67     -17.029  -6.389  -5.979  1.00  0.00      PROA
ATOM   1112 HD13 LEU P  67     -18.303  -7.409  -5.181  1.00  0.00      PROA
ATOM   1113  CD2 LEU P  67     -17.769  -6.989  -4.294  1.00  1.55      PROA
ATOM   1114 HD21 LEU P  67     -17.913  -6.494  -3.310  1.00  0.00      PROA
ATOM   1115 HD22 LEU P  67     -18.352  -7.935  -4.304  1.00  0.00      PROA
ATOM   1116 HD23 LEU P  67     -18.143  -6.311  -5.090  1.00  0.00      PROA
ATOM   1117  C   LEU P  67     -14.990  -8.627  -1.657  1.00  0.72      PROA
ATOM   1118  O   LEU P  67     -15.760  -8.869  -0.746  1.00  0.79      PROA
ATOM   1119  N   LYS P  68     -13.892  -9.374  -1.839  1.00  0.70      PROA
ATOM   1120  HN  LYS P  68     -13.288  -9.224  -2.617  1.00  0.00      PROA
ATOM   1121  CA  LYS P  68     -13.495 -10.438  -0.946  1.00  0.73      PROA
ATOM   1122  HA  LYS P  68     -14.347 -11.084  -0.797  1.00  0.00      PROA
ATOM   1123  CB  LYS P  68     -12.323 -11.231  -1.533  1.00  0.81      PROA
ATOM   1124  HB1 LYS P  68     -11.484 -10.866  -0.927  1.00  0.00      PROA
ATOM   1125  HB2 LYS P  68     -12.272 -10.827  -2.552  1.00  0.00      PROA
ATOM   1126  CG  LYS P  68     -12.077 -12.139  -1.674  1.00  1.31      PROA
ATOM   1127  HG1 LYS P  68     -13.055 -12.482  -1.970  1.00  0.00      PROA
ATOM   1128  HG2 LYS P  68     -11.831 -12.356  -0.647  1.00  0.00      PROA
ATOM   1129  CD  LYS P  68     -11.471 -13.048  -2.148  1.00  1.62      PROA
ATOM   1130  HD1 LYS P  68     -12.324 -13.563  -2.563  1.00  0.00      PROA
ATOM   1131  HD2 LYS P  68     -11.124 -13.466  -1.215  1.00  0.00      PROA
ATOM   1132  CE  LYS P  68     -10.935 -13.383  -2.601  1.00  2.09      PROA
ATOM   1133  HE1 LYS P  68     -10.052 -13.022  -2.083  1.00  0.00      PROA
ATOM   1134  HE2 LYS P  68     -11.158 -12.849  -3.520  1.00  0.00      PROA
ATOM   1135  NZ  LYS P  68     -10.424 -14.244  -3.098  1.00  2.59      PROA
ATOM   1136  HZ1 LYS P  68     -11.099 -14.740  -3.714  1.00  0.00      PROA
ATOM   1137  HZ2 LYS P  68     -10.068 -14.901  -2.374  1.00  0.00      PROA
ATOM   1138  HZ3 LYS P  68      -9.628 -13.893  -3.668  1.00  0.00      PROA
ATOM   1139  C   LYS P  68     -13.181  -9.972   0.465  1.00  0.69      PROA
ATOM   1140  O   LYS P  68     -13.564 -10.596   1.440  1.00  0.75      PROA
ATOM   1141  N   TYR P  69     -12.510  -8.822   0.600  1.00  0.65      PROA
ATOM   1142  HN  TYR P  69     -12.144  -8.354  -0.199  1.00  0.00      PROA
ATOM   1143  CA  TYR P  69     -12.249  -8.156   1.856  1.00  0.64      PROA
ATOM   1144  HA  TYR P  69     -11.807  -8.868   2.537  1.00  0.00      PROA
ATOM   1145  CB  TYR P  69     -11.286  -6.970   1.601  1.00  0.67      PROA
ATOM   1146  HB1 TYR P  69     -11.710  -6.327   0.801  1.00  0.00      PROA
ATOM   1147  HB2 TYR P  69     -10.298  -7.369   1.287  1.00  0.00      PROA
ATOM   1148  CG  TYR P  69     -11.044  -6.091   2.781  1.00  0.65      PROA
ATOM   1149  CD1 TYR P  69     -10.211  -6.475   3.778  1.00  0.73      PROA
ATOM   1150  HD1 TYR P  69      -9.713  -7.431   3.713  1.00  0.00      PROA
ATOM   1151  CE1 TYR P  69      -9.985  -5.669   4.876  1.00  0.79      PROA
ATOM   1152  HE1 TYR P  69      -9.311  -6.000   5.652  1.00  0.00      PROA
ATOM   1153  CZ  TYR P  69     -10.596  -4.476   4.989  1.00  0.80      PROA
ATOM   1154  OH  TYR P  69     -10.388  -3.684   6.100  1.00  0.95      PROA
ATOM   1155  HH  TYR P  69      -9.667  -4.066   6.606  1.00  0.00      PROA
ATOM   1156  CD2 TYR P  69     -11.637  -4.875   2.893  1.00  0.78      PROA
ATOM   1157  HD2 TYR P  69     -12.289  -4.527   2.106  1.00  0.00      PROA
ATOM   1158  CE2 TYR P  69     -11.419  -4.075   3.999  1.00  0.85      PROA
ATOM   1159  HE2 TYR P  69     -11.914  -3.118   4.071  1.00  0.00      PROA
ATOM   1160  C   TYR P  69     -13.498  -7.758   2.629  1.00  0.65      PROA
ATOM   1161  O   TYR P  69     -13.594  -7.969   3.828  1.00  0.69      PROA
ATOM   1162  N   THR P  70     -14.512  -7.209   1.950  1.00  0.66      PROA
ATOM   1163  HN  THR P  70     -14.457  -7.059   0.966  1.00  0.00      PROA
ATOM   1164  CA  THR P  70     -15.756  -6.792   2.575  1.00  0.71      PROA
ATOM   1165  HA  THR P  70     -15.491  -6.287   3.491  1.00  0.00      PROA
ATOM   1166  CB  THR P  70     -16.625  -5.879   1.737  1.00  0.78      PROA
ATOM   1167  HB  THR P  70     -17.586  -5.710   2.267  1.00  0.00      PROA
ATOM   1168  OG1 THR P  70     -16.912  -6.389   0.486  1.00  0.85      PROA
ATOM   1169  HG1 THR P  70     -16.761  -7.335   0.545  1.00  0.00      PROA
ATOM   1170  CG2 THR P  70     -15.930  -4.575   1.522  1.00  0.88      PROA
ATOM   1171 HG21 THR P  70     -14.965  -4.739   0.996  1.00  0.00      PROA
ATOM   1172 HG22 THR P  70     -15.723  -4.091   2.500  1.00  0.00      PROA
ATOM   1173 HG23 THR P  70     -16.564  -3.907   0.901  1.00  0.00      PROA
ATOM   1174  C   THR P  70     -16.596  -7.928   3.088  1.00  0.77      PROA
ATOM   1175  O   THR P  70     -17.302  -7.784   4.050  1.00  0.89      PROA
ATOM   1176  N   GLU P  71     -16.512  -9.105   2.485  1.00  0.78      PROA
ATOM   1177  HN  GLU P  71     -15.950  -9.225   1.671  1.00  0.00      PROA
ATOM   1178  CA  GLU P  71     -17.198 -10.285   2.928  1.00  0.87      PROA
ATOM   1179  HA  GLU P  71     -18.104  -9.980   3.430  1.00  0.00      PROA
ATOM   1180  CB  GLU P  71     -17.520 -11.170   1.747  1.00  1.02      PROA
ATOM   1181  HB1 GLU P  71     -17.723 -12.160   2.193  1.00  0.00      PROA
ATOM   1182  HB2 GLU P  71     -16.581 -11.207   1.167  1.00  0.00      PROA
ATOM   1183  CG  GLU P  71     -18.255 -11.053   1.037  1.00  1.56      PROA
ATOM   1184  HG1 GLU P  71     -17.810 -10.325   0.341  1.00  0.00      PROA
ATOM   1185  HG2 GLU P  71     -19.076 -10.591   1.607  1.00  0.00      PROA
ATOM   1186  CD  GLU P  71     -18.871 -11.829   0.258  1.00  1.85      PROA
ATOM   1187  OE1 GLU P  71     -19.153 -12.145  -0.048  1.00  2.33      PROA
ATOM   1188  OE2 GLU P  71     -19.093 -12.131  -0.060  1.00  2.33      PROA
ATOM   1189  C   GLU P  71     -16.451 -11.085   3.961  1.00  0.84      PROA
ATOM   1190  O   GLU P  71     -16.980 -11.979   4.529  1.00  0.97      PROA
ATOM   1191  N   TYR P  72     -15.197 -10.784   4.244  1.00  0.80      PROA
ATOM   1192  HN  TYR P  72     -14.751 -10.015   3.796  1.00  0.00      PROA
ATOM   1193  CA  TYR P  72     -14.362 -11.491   5.184  1.00  0.78      PROA
ATOM   1194  HA  TYR P  72     -14.553 -12.549   5.080  1.00  0.00      PROA
ATOM   1195  CB  TYR P  72     -12.886 -11.178   4.895  1.00  0.79      PROA
ATOM   1196  HB1 TYR P  72     -12.642 -10.167   5.285  1.00  0.00      PROA
ATOM   1197  HB2 TYR P  72     -12.710 -11.218   3.799  1.00  0.00      PROA
ATOM   1198  CG  TYR P  72     -11.941 -12.137   5.530  1.00  0.74      PROA
ATOM   1199  CD1 TYR P  72     -11.526 -13.242   4.837  1.00  0.82      PROA
ATOM   1200  HD1 TYR P  72     -11.925 -13.433   3.852  1.00  0.00      PROA
ATOM   1201  CE1 TYR P  72     -10.607 -14.114   5.377  1.00  0.87      PROA
ATOM   1202  HE1 TYR P  72     -10.298 -14.984   4.816  1.00  0.00      PROA
ATOM   1203  CZ  TYR P  72     -10.085 -13.886   6.616  1.00  0.85      PROA
ATOM   1204  OH  TYR P  72      -9.153 -14.753   7.146  1.00  0.99      PROA
ATOM   1205  HH  TYR P  72      -9.114 -15.528   6.581  1.00  0.00      PROA
ATOM   1206  CD2 TYR P  72     -11.406 -11.916   6.777  1.00  0.77      PROA
ATOM   1207  HD2 TYR P  72     -11.709 -11.045   7.340  1.00  0.00      PROA
ATOM   1208  CE2 TYR P  72     -10.488 -12.791   7.319  1.00  0.82      PROA
ATOM   1209  HE2 TYR P  72     -10.087 -12.607   8.305  1.00  0.00      PROA
ATOM   1210  C   TYR P  72     -14.719 -11.152   6.609  1.00  0.84      PROA
ATOM   1211  O   TYR P  72     -14.736 -10.041   6.988  1.00  0.98      PROA
ATOM   1212  N   ASN P  73     -15.029 -12.113   7.431  1.00  0.93      PROA
ATOM   1213  HN  ASN P  73     -14.950 -13.067   7.153  1.00  0.00      PROA
ATOM   1214  CA  ASN P  73     -15.497 -11.915   8.766  1.00  1.06      PROA
ATOM   1215  HA  ASN P  73     -15.417 -10.864   9.001  1.00  0.00      PROA
ATOM   1216  CB  ASN P  73     -16.913 -12.370   8.872  1.00  1.33      PROA
ATOM   1217  HB1 ASN P  73     -17.083 -12.336   9.957  1.00  0.00      PROA
ATOM   1218  HB2 ASN P  73     -16.847 -13.408   8.517  1.00  0.00      PROA
ATOM   1219  CG  ASN P  73     -17.712 -12.127   8.560  1.00  1.85      PROA
ATOM   1220  OD1 ASN P  73     -17.814 -11.962   8.548  1.00  2.61      PROA
ATOM   1221  ND2 ASN P  73     -18.318 -12.103   8.305  1.00  2.33      PROA
ATOM   1222 HD21 ASN P  73     -18.785 -11.224   8.207  1.00  0.00      PROA
ATOM   1223 HD22 ASN P  73     -18.772 -12.945   8.015  1.00  0.00      PROA
ATOM   1224  C   ASN P  73     -14.673 -12.614   9.807  1.00  1.02      PROA
ATOM   1225  O   ASN P  73     -14.851 -12.432  10.944  1.00  1.20      PROA
ATOM   1226  N   GLU P  74     -13.732 -13.420   9.449  1.00  0.93      PROA
ATOM   1227  HN  GLU P  74     -13.568 -13.597   8.483  1.00  0.00      PROA
ATOM   1228  CA  GLU P  74     -12.849 -14.127  10.333  1.00  0.94      PROA
ATOM   1229  HA  GLU P  74     -13.422 -14.456  11.187  1.00  0.00      PROA
ATOM   1230  CB  GLU P  74     -12.228 -15.321   9.619  1.00  1.01      PROA
ATOM   1231  HB1 GLU P  74     -11.365 -15.676  10.221  1.00  0.00      PROA
ATOM   1232  HB2 GLU P  74     -11.861 -14.981   8.628  1.00  0.00      PROA
ATOM   1233  CG  GLU P  74     -13.111 -16.420   9.415  1.00  1.28      PROA
ATOM   1234  HG1 GLU P  74     -13.899 -16.054   8.727  1.00  0.00      PROA
ATOM   1235  HG2 GLU P  74     -13.555 -16.642  10.405  1.00  0.00      PROA
ATOM   1236  CD  GLU P  74     -12.767 -17.484   8.972  1.00  1.58      PROA
ATOM   1237  OE1 GLU P  74     -12.613 -17.905   8.798  1.00  2.14      PROA
ATOM   1238  OE2 GLU P  74     -12.651 -17.923   8.790  1.00  2.11      PROA
ATOM   1239  C   GLU P  74     -11.786 -13.256  10.982  1.00  0.90      PROA
ATOM   1240  O   GLU P  74     -11.458 -12.221  10.445  1.00  0.86      PROA
ATOM   1241  N   PRO P  75     -11.231 -13.592  12.131  1.00  0.98      PROA
ATOM   1242  CD  PRO P  75     -11.729 -14.625  12.994  1.00  1.14      PROA
ATOM   1243  HD1 PRO P  75     -11.584 -15.616  12.515  1.00  0.00      PROA
ATOM   1244  HD2 PRO P  75     -12.808 -14.457  13.196  1.00  0.00      PROA
ATOM   1245  CA  PRO P  75     -10.042 -12.971  12.685  1.00  0.99      PROA
ATOM   1246  HA  PRO P  75     -10.246 -11.948  12.957  1.00  0.00      PROA
ATOM   1247  CB  PRO P  75      -9.680 -13.864  13.837  1.00  1.19      PROA
ATOM   1248  HB1 PRO P  75      -9.261 -13.270  14.677  1.00  0.00      PROA
ATOM   1249  HB2 PRO P  75      -8.931 -14.622  13.525  1.00  0.00      PROA
ATOM   1250  CG  PRO P  75     -10.926 -14.506  14.234  1.00  1.29      PROA
ATOM   1251  HG1 PRO P  75     -10.727 -15.509  14.668  1.00  0.00      PROA
ATOM   1252  HG2 PRO P  75     -11.460 -13.889  14.987  1.00  0.00      PROA
ATOM   1253  C   PRO P  75      -8.887 -12.743  11.751  1.00  0.89      PROA
ATOM   1254  O   PRO P  75      -8.600 -13.580  10.949  1.00  0.94      PROA
ATOM   1255  N   HSD P  76      -8.215 -11.608  11.839  1.00  0.86      PROA
ATOM   1256  HN  HSD P  76      -8.409 -10.947  12.559  1.00  0.00      PROA
ATOM   1257  CA  HSD P  76      -7.176 -11.234  10.933  1.00  0.80      PROA
ATOM   1258  HA  HSD P  76      -6.639 -12.130  10.659  1.00  0.00      PROA
ATOM   1259  CB  HSD P  76      -7.734 -10.560   9.693  1.00  0.80      PROA
ATOM   1260  HB1 HSD P  76      -8.321 -11.309   9.120  1.00  0.00      PROA
ATOM   1261  HB2 HSD P  76      -6.884 -10.208   9.071  1.00  0.00      PROA
ATOM   1262  ND1 HSD P  76      -9.639  -9.357  10.145  1.00  1.39      PROA
ATOM   1263  HD1 HSD P  76     -10.172 -10.193  10.224  1.00  0.00      PROA
ATOM   1264  CG  HSD P  76      -8.602  -9.415   9.960  1.00  0.87      PROA
ATOM   1265  CE1 HSD P  76     -10.196  -8.193  10.265  1.00  1.40      PROA
ATOM   1266  HE1 HSD P  76     -11.261  -8.073  10.466  1.00  0.00      PROA
ATOM   1267  NE2 HSD P  76      -9.591  -7.493  10.161  1.00  1.17      PROA
ATOM   1268  CD2 HSD P  76      -8.589  -8.263   9.957  1.00  1.10      PROA
ATOM   1269  HD2 HSD P  76      -7.690  -7.708   9.774  1.00  0.00      PROA
ATOM   1270  C   HSD P  76      -6.184 -10.328  11.590  1.00  0.82      PROA
ATOM   1271  O   HSD P  76      -6.487  -9.620  12.476  1.00  0.98      PROA
ATOM   1272  N   GLU P  77      -4.949 -10.331  11.165  1.00  0.81      PROA
ATOM   1273  HN  GLU P  77      -4.661 -10.956  10.445  1.00  0.00      PROA
ATOM   1274  CA  GLU P  77      -3.912  -9.473  11.664  1.00  0.84      PROA
ATOM   1275  HA  GLU P  77      -4.084  -9.321  12.719  1.00  0.00      PROA
ATOM   1276  CB  GLU P  77      -2.551 -10.086  11.439  1.00  1.01      PROA
ATOM   1277  HB1 GLU P  77      -2.333  -9.900  10.372  1.00  0.00      PROA
ATOM   1278  HB2 GLU P  77      -2.700 -11.168  11.605  1.00  0.00      PROA
ATOM   1279  CG  GLU P  77      -1.685  -9.869  11.920  1.00  1.64      PROA
ATOM   1280  HG1 GLU P  77      -2.027  -9.769  12.959  1.00  0.00      PROA
ATOM   1281  HG2 GLU P  77      -1.432  -8.890  11.491  1.00  0.00      PROA
ATOM   1282  CD  GLU P  77      -0.580 -10.347  12.082  1.00  2.03      PROA
ATOM   1283  OE1 GLU P  77      -0.154 -10.502  12.137  1.00  2.56      PROA
ATOM   1284  OE2 GLU P  77      -0.103 -10.554  12.182  1.00  2.49      PROA
ATOM   1285  C   GLU P  77      -3.955  -8.085  11.100  1.00  0.71      PROA
ATOM   1286  O   GLU P  77      -4.028  -7.902   9.933  1.00  0.74      PROA
ATOM   1287  N   SER P  78      -3.908  -7.066  11.936  1.00  0.73      PROA
ATOM   1288  HN  SER P  78      -3.861  -7.219  12.919  1.00  0.00      PROA
ATOM   1289  CA  SER P  78      -3.919  -5.686  11.547  1.00  0.67      PROA
ATOM   1290  HA  SER P  78      -3.828  -5.647  10.472  1.00  0.00      PROA
ATOM   1291  CB  SER P  78      -5.195  -4.982  11.988  1.00  0.79      PROA
ATOM   1292  HB1 SER P  78      -5.075  -4.755  13.066  1.00  0.00      PROA
ATOM   1293  HB2 SER P  78      -6.021  -5.707  11.847  1.00  0.00      PROA
ATOM   1294  OG  SER P  78      -5.513  -4.123  11.564  1.00  1.31      PROA
ATOM   1295  HG1 SER P  78      -6.328  -3.891  12.015  1.00  0.00      PROA
ATOM   1296  C   SER P  78      -2.735  -4.980  12.140  1.00  0.68      PROA
ATOM   1297  O   SER P  78      -2.483  -5.081  13.296  1.00  0.84      PROA
ATOM   1298  N   ARG P  79      -1.964  -4.258  11.357  1.00  0.64      PROA
ATOM   1299  HN  ARG P  79      -2.170  -4.162  10.387  1.00  0.00      PROA
ATOM   1300  CA  ARG P  79      -0.784  -3.555  11.797  1.00  0.65      PROA
ATOM   1301  HA  ARG P  79      -0.771  -3.578  12.877  1.00  0.00      PROA
ATOM   1302  CB  ARG P  79       0.503  -4.190  11.242  1.00  0.72      PROA
ATOM   1303  HB1 ARG P  79       1.360  -3.551  11.542  1.00  0.00      PROA
ATOM   1304  HB2 ARG P  79       0.432  -4.201  10.134  1.00  0.00      PROA
ATOM   1305  CG  ARG P  79       0.785  -5.612  11.712  1.00  0.80      PROA
ATOM   1306  HG1 ARG P  79       1.687  -5.976  11.177  1.00  0.00      PROA
ATOM   1307  HG2 ARG P  79      -0.083  -6.244  11.429  1.00  0.00      PROA
ATOM   1308  CD  ARG P  79       1.014  -5.778  13.141  1.00  0.93      PROA
ATOM   1309  HD1 ARG P  79       0.113  -5.446  13.699  1.00  0.00      PROA
ATOM   1310  HD2 ARG P  79       1.895  -5.174  13.445  1.00  0.00      PROA
ATOM   1311  NE  ARG P  79       1.259  -7.050  13.496  1.00  1.12      PROA
ATOM   1312  HE  ARG P  79       1.687  -7.562  12.764  1.00  0.00      PROA
ATOM   1313  CZ  ARG P  79       1.107  -7.661  14.383  1.00  1.42      PROA
ATOM   1314  NH1 ARG P  79       0.686  -7.237  15.080  1.00  1.86      PROA
ATOM   1315 HH11 ARG P  79       0.405  -6.282  14.988  1.00  0.00      PROA
ATOM   1316 HH12 ARG P  79       0.509  -7.730  15.932  1.00  0.00      PROA
ATOM   1317  NH2 ARG P  79       1.373  -8.761  14.583  1.00  1.78      PROA
ATOM   1318 HH21 ARG P  79       1.592  -9.062  15.511  1.00  0.00      PROA
ATOM   1319 HH22 ARG P  79       1.386  -9.417  13.829  1.00  0.00      PROA
ATOM   1320  C   ARG P  79      -0.838  -2.092  11.416  1.00  0.62      PROA
ATOM   1321  O   ARG P  79      -1.531  -1.691  10.505  1.00  0.63      PROA
ATOM   1322  N   THR P  80      -0.102  -1.244  12.125  1.00  0.66      PROA
ATOM   1323  HN  THR P  80       0.472  -1.565  12.874  1.00  0.00      PROA
ATOM   1324  CA  THR P  80      -0.059   0.186  11.891  1.00  0.64      PROA
ATOM   1325  HA  THR P  80      -0.188   0.346  10.831  1.00  0.00      PROA
ATOM   1326  CB  THR P  80      -1.134   0.936  12.660  1.00  0.68      PROA
ATOM   1327  HB  THR P  80      -2.112   0.436  12.498  1.00  0.00      PROA
ATOM   1328  OG1 THR P  80      -1.257   2.277  12.260  1.00  0.70      PROA
ATOM   1329  HG1 THR P  80      -1.636   2.256  11.378  1.00  0.00      PROA
ATOM   1330  CG2 THR P  80      -0.902   0.908  14.157  1.00  0.77      PROA
ATOM   1331 HG21 THR P  80      -0.020   1.531  14.418  1.00  0.00      PROA
ATOM   1332 HG22 THR P  80      -0.711  -0.134  14.491  1.00  0.00      PROA
ATOM   1333 HG23 THR P  80      -1.792   1.313  14.685  1.00  0.00      PROA
ATOM   1334  C   THR P  80       1.331   0.684  12.205  1.00  0.66      PROA
ATOM   1335  O   THR P  80       2.168  -0.079  12.647  1.00  0.72      PROA
ATOM   1336  N   ASN P  81       1.646   1.969  11.955  1.00  0.68      PROA
ATOM   1337  HN  ASN P  81       0.947   2.610  11.651  1.00  0.00      PROA
ATOM   1338  CA  ASN P  81       2.975   2.547  12.091  1.00  0.71      PROA
ATOM   1339  HA  ASN P  81       3.638   2.010  11.429  1.00  0.00      PROA
ATOM   1340  CB  ASN P  81       2.980   4.055  11.740  1.00  0.75      PROA
ATOM   1341  HB1 ASN P  81       3.938   4.506  12.075  1.00  0.00      PROA
ATOM   1342  HB2 ASN P  81       2.138   4.556  12.264  1.00  0.00      PROA
ATOM   1343  CG  ASN P  81       2.831   4.279  10.259  1.00  0.75      PROA
ATOM   1344  OD1 ASN P  81       2.817   3.371   9.468  1.00  0.77      PROA
ATOM   1345  ND2 ASN P  81       2.750   5.534   9.849  1.00  0.84      PROA
ATOM   1346 HD21 ASN P  81       2.801   5.745   8.873  1.00  0.00      PROA
ATOM   1347 HD22 ASN P  81       2.638   6.271  10.515  1.00  0.00      PROA
ATOM   1348  C   ASN P  81       3.598   2.372  13.464  1.00  0.75      PROA
ATOM   1349  O   ASN P  81       4.762   2.036  13.581  1.00  0.80      PROA
ATOM   1350  N   SER P  82       2.819   2.537  14.541  1.00  0.79      PROA
ATOM   1351  HN  SER P  82       1.872   2.834  14.448  1.00  0.00      PROA
ATOM   1352  CA  SER P  82       3.257   2.309  15.907  1.00  0.85      PROA
ATOM   1353  HA  SER P  82       4.140   2.908  16.074  1.00  0.00      PROA
ATOM   1354  CB  SER P  82       2.168   2.681  16.922  1.00  0.95      PROA
ATOM   1355  HB1 SER P  82       1.401   2.722  16.185  1.00  0.00      PROA
ATOM   1356  HB2 SER P  82       2.633   3.603  17.183  1.00  0.00      PROA
ATOM   1357  OG  SER P  82       1.766   2.725  17.379  1.00  1.57      PROA
ATOM   1358  HG1 SER P  82       2.164   2.272  18.126  1.00  0.00      PROA
ATOM   1359  C   SER P  82       3.744   0.905  16.185  1.00  0.84      PROA
ATOM   1360  O   SER P  82       4.716   0.703  16.887  1.00  0.90      PROA
ATOM   1361  N   ASP P  83       3.103  -0.115  15.601  1.00  0.83      PROA
ATOM   1362  HN  ASP P  83       2.279   0.038  15.062  1.00  0.00      PROA
ATOM   1363  CA  ASP P  83       3.525  -1.491  15.689  1.00  0.85      PROA
ATOM   1364  HA  ASP P  83       3.650  -1.737  16.733  1.00  0.00      PROA
ATOM   1365  CB  ASP P  83       2.481  -2.417  15.042  1.00  0.89      PROA
ATOM   1366  HB1 ASP P  83       2.873  -3.456  15.059  1.00  0.00      PROA
ATOM   1367  HB2 ASP P  83       2.333  -2.100  13.988  1.00  0.00      PROA
ATOM   1368  CG  ASP P  83       1.217  -2.414  15.682  1.00  0.96      PROA
ATOM   1369  OD1 ASP P  83       0.643  -2.444  15.788  1.00  1.54      PROA
ATOM   1370  OD2 ASP P  83       0.772  -2.484  16.090  1.00  1.48      PROA
ATOM   1371  C   ASP P  83       4.866  -1.740  15.032  1.00  0.86      PROA
ATOM   1372  O   ASP P  83       5.689  -2.479  15.539  1.00  0.93      PROA
ATOM   1373  N   ILE P  84       5.121  -1.106  13.878  1.00  0.83      PROA
ATOM   1374  HN  ILE P  84       4.428  -0.541  13.439  1.00  0.00      PROA
ATOM   1375  CA  ILE P  84       6.386  -1.177  13.179  1.00  0.86      PROA
ATOM   1376  HA  ILE P  84       6.670  -2.217  13.121  1.00  0.00      PROA
ATOM   1377  CB  ILE P  84       6.304  -0.582  11.780  1.00  0.86      PROA
ATOM   1378  HB  ILE P  84       6.032   0.492  11.854  1.00  0.00      PROA
ATOM   1379  CG2 ILE P  84       7.637  -0.714  11.055  1.00  0.92      PROA
ATOM   1380 HG21 ILE P  84       8.006  -1.760  11.122  1.00  0.00      PROA
ATOM   1381 HG22 ILE P  84       8.389  -0.041  11.520  1.00  0.00      PROA
ATOM   1382 HG23 ILE P  84       7.512  -0.450   9.983  1.00  0.00      PROA
ATOM   1383  CG1 ILE P  84       5.183  -1.195  10.944  1.00  0.89      PROA
ATOM   1384 HG11 ILE P  84       5.227  -0.703   9.952  1.00  0.00      PROA
ATOM   1385 HG12 ILE P  84       4.233  -0.922  11.445  1.00  0.00      PROA
ATOM   1386  CD  ILE P  84       5.124  -2.501  10.713  1.00  1.08      PROA
ATOM   1387  HD1 ILE P  84       5.045  -3.055  11.673  1.00  0.00      PROA
ATOM   1388  HD2 ILE P  84       6.044  -2.834  10.186  1.00  0.00      PROA
ATOM   1389  HD3 ILE P  84       4.232  -2.736  10.094  1.00  0.00      PROA
ATOM   1390  C   ILE P  84       7.505  -0.557  13.988  1.00  0.91      PROA
ATOM   1391  O   ILE P  84       8.571  -1.124  14.121  1.00  1.00      PROA
ATOM   1392  N   VAL P  85       7.261   0.597  14.621  1.00  0.90      PROA
ATOM   1393  HN  VAL P  85       6.398   1.079  14.495  1.00  0.00      PROA
ATOM   1394  CA  VAL P  85       8.195   1.240  15.522  1.00  0.98      PROA
ATOM   1395  HA  VAL P  85       9.143   1.324  15.013  1.00  0.00      PROA
ATOM   1396  CB  VAL P  85       7.703   2.605  15.934  1.00  1.03      PROA
ATOM   1397  HB  VAL P  85       6.633   2.511  16.214  1.00  0.00      PROA
ATOM   1398  CG1 VAL P  85       8.369   3.201  16.992  1.00  1.24      PROA
ATOM   1399 HG11 VAL P  85       9.443   3.333  16.741  1.00  0.00      PROA
ATOM   1400 HG12 VAL P  85       8.292   2.560  17.896  1.00  0.00      PROA
ATOM   1401 HG13 VAL P  85       7.929   4.199  17.202  1.00  0.00      PROA
ATOM   1402  CG2 VAL P  85       7.778   3.504  14.892  1.00  1.17      PROA
ATOM   1403 HG21 VAL P  85       7.155   3.155  14.041  1.00  0.00      PROA
ATOM   1404 HG22 VAL P  85       8.830   3.597  14.547  1.00  0.00      PROA
ATOM   1405 HG23 VAL P  85       7.403   4.497  15.221  1.00  0.00      PROA
ATOM   1406  C   VAL P  85       8.545   0.390  16.729  1.00  1.02      PROA
ATOM   1407  O   VAL P  85       9.697   0.255  17.092  1.00  1.12      PROA
ATOM   1408  N   GLU P  86       7.558  -0.270  17.344  1.00  0.99      PROA
ATOM   1409  HN  GLU P  86       6.607  -0.135  17.078  1.00  0.00      PROA
ATOM   1410  CA  GLU P  86       7.762  -1.212  18.417  1.00  1.05      PROA
ATOM   1411  HA  GLU P  86       8.363  -0.730  19.174  1.00  0.00      PROA
ATOM   1412  CB  GLU P  86       6.424  -1.664  19.011  1.00  1.07      PROA
ATOM   1413  HB1 GLU P  86       6.546  -2.748  19.194  1.00  0.00      PROA
ATOM   1414  HB2 GLU P  86       5.686  -1.504  18.203  1.00  0.00      PROA
ATOM   1415  CG  GLU P  86       5.949  -1.285  19.899  1.00  1.56      PROA
ATOM   1416  HG1 GLU P  86       5.671  -0.265  19.596  1.00  0.00      PROA
ATOM   1417  HG2 GLU P  86       6.781  -1.267  20.618  1.00  0.00      PROA
ATOM   1418  CD  GLU P  86       4.966  -1.608  20.650  1.00  1.73      PROA
ATOM   1419  OE1 GLU P  86       4.569  -1.734  20.987  1.00  2.19      PROA
ATOM   1420  OE2 GLU P  86       4.567  -1.738  20.928  1.00  2.21      PROA
ATOM   1421  C   GLU P  86       8.591  -2.412  18.032  1.00  1.10      PROA
ATOM   1422  O   GLU P  86       9.444  -2.849  18.773  1.00  1.20      PROA
ATOM   1423  N   ALA P  87       8.387  -2.952  16.830  1.00  1.07      PROA
ATOM   1424  HN  ALA P  87       7.660  -2.620  16.235  1.00  0.00      PROA
ATOM   1425  CA  ALA P  87       9.167  -4.027  16.292  1.00  1.15      PROA
ATOM   1426  HA  ALA P  87       9.241  -4.803  17.040  1.00  0.00      PROA
ATOM   1427  CB  ALA P  87       8.491  -4.553  15.039  1.00  1.17      PROA
ATOM   1428  HB1 ALA P  87       8.408  -3.744  14.282  1.00  0.00      PROA
ATOM   1429  HB2 ALA P  87       7.470  -4.916  15.284  1.00  0.00      PROA
ATOM   1430  HB3 ALA P  87       9.089  -5.383  14.607  1.00  0.00      PROA
ATOM   1431  C   ALA P  87      10.598  -3.661  15.985  1.00  1.21      PROA
ATOM   1432  O   ALA P  87      11.493  -4.436  16.182  1.00  1.35      PROA
ATOM   1433  N   LEU P  88      10.856  -2.444  15.522  1.00  1.18      PROA
ATOM   1434  HN  LEU P  88      10.115  -1.806  15.330  1.00  0.00      PROA
ATOM   1435  CA  LEU P  88      12.171  -1.932  15.258  1.00  1.27      PROA
ATOM   1436  HA  LEU P  88      12.746  -2.718  14.791  1.00  0.00      PROA
ATOM   1437  CB  LEU P  88      12.113  -0.714  14.351  1.00  1.22      PROA
ATOM   1438  HB1 LEU P  88      13.099  -0.210  14.411  1.00  0.00      PROA
ATOM   1439  HB2 LEU P  88      11.334  -0.036  14.757  1.00  0.00      PROA
ATOM   1440  CG  LEU P  88      11.827  -0.912  12.992  1.00  1.21      PROA
ATOM   1441  HG  LEU P  88      10.896  -1.512  12.934  1.00  0.00      PROA
ATOM   1442  CD1 LEU P  88      11.657   0.156  12.226  1.00  1.44      PROA
ATOM   1443 HD11 LEU P  88      12.625   0.682  12.084  1.00  0.00      PROA
ATOM   1444 HD12 LEU P  88      10.940   0.856  12.706  1.00  0.00      PROA
ATOM   1445 HD13 LEU P  88      11.271  -0.150  11.230  1.00  0.00      PROA
ATOM   1446  CD2 LEU P  88      12.700  -1.547  12.279  1.00  1.49      PROA
ATOM   1447 HD21 LEU P  88      12.991  -2.492  12.785  1.00  0.00      PROA
ATOM   1448 HD22 LEU P  88      13.608  -0.921  12.147  1.00  0.00      PROA
ATOM   1449 HD23 LEU P  88      12.269  -1.794  11.285  1.00  0.00      PROA
ATOM   1450  C   LEU P  88      12.939  -1.597  16.492  1.00  1.40      PROA
ATOM   1451  O   LEU P  88      14.107  -1.665  16.510  1.00  1.63      PROA
ATOM   1452  N   ASN P  89      12.301  -1.254  17.571  1.00  1.38      PROA
ATOM   1453  HN  ASN P  89      11.307  -1.192  17.574  1.00  0.00      PROA
ATOM   1454  CA  ASN P  89      12.916  -0.943  18.812  1.00  1.57      PROA
ATOM   1455  HA  ASN P  89      13.870  -0.484  18.602  1.00  0.00      PROA
ATOM   1456  CB  ASN P  89      12.106  -0.059  19.592  1.00  1.69      PROA
ATOM   1457  HB1 ASN P  89      12.329  -0.238  20.665  1.00  0.00      PROA
ATOM   1458  HB2 ASN P  89      11.040  -0.299  19.395  1.00  0.00      PROA
ATOM   1459  CG  ASN P  89      12.263   1.092  19.377  1.00  2.03      PROA
ATOM   1460  OD1 ASN P  89      12.961   1.428  19.017  1.00  2.43      PROA
ATOM   1461  ND2 ASN P  89      11.596   1.741  19.623  1.00  2.42      PROA
ATOM   1462 HD21 ASN P  89      11.748   2.711  19.432  1.00  0.00      PROA
ATOM   1463 HD22 ASN P  89      10.751   1.445  20.069  1.00  0.00      PROA
ATOM   1464  C   ASN P  89      13.230  -2.065  19.603  1.00  1.75      PROA
ATOM   1465  O   ASN P  89      13.414  -2.401  20.223  1.00  2.02      PROA
ATOM   1466  N   LYS P  90      13.318  -2.671  19.592  1.00  2.30      PROA
ATOM   1467  HN  LYS P  90      13.140  -3.014  18.701  1.00  0.00      PROA
ATOM   1468  CA  LYS P  90      13.654  -3.736  20.277  1.00  2.74      PROA
ATOM   1469  HA  LYS P  90      12.961  -3.528  21.024  1.00  0.00      PROA
ATOM   1470  CB  LYS P  90      13.776  -4.333  20.473  1.00  3.35      PROA
ATOM   1471  HB1 LYS P  90      14.063  -4.483  21.505  1.00  0.00      PROA
ATOM   1472  HB2 LYS P  90      14.277  -5.004  19.788  1.00  0.00      PROA
ATOM   1473  CG  LYS P  90      13.581  -4.281  20.433  1.00  4.02      PROA
ATOM   1474  HG1 LYS P  90      13.248  -4.420  19.394  1.00  0.00      PROA
ATOM   1475  HG2 LYS P  90      13.255  -3.302  20.814  1.00  0.00      PROA
ATOM   1476  CD  LYS P  90      13.510  -4.673  20.742  1.00  4.69      PROA
ATOM   1477  HD1 LYS P  90      13.759  -4.131  21.631  1.00  0.00      PROA
ATOM   1478  HD2 LYS P  90      14.305  -5.257  20.327  1.00  0.00      PROA
ATOM   1479  CE  LYS P  90      13.402  -4.870  20.867  1.00  5.62      PROA
ATOM   1480  HE1 LYS P  90      12.728  -5.100  20.073  1.00  0.00      PROA
ATOM   1481  HE2 LYS P  90      13.031  -4.260  21.660  1.00  0.00      PROA
ATOM   1482  NZ  LYS P  90      13.324  -5.125  21.017  1.00  6.34      PROA
ATOM   1483  HZ1 LYS P  90      13.844  -5.171  21.917  1.00  0.00      PROA
ATOM   1484  HZ2 LYS P  90      13.561  -5.955  20.437  1.00  0.00      PROA
ATOM   1485  HZ3 LYS P  90      12.302  -5.116  21.207  1.00  0.00      PROA
ATOM   1486  C   LYS P  90      13.950  -4.130  20.567  1.00  3.17      PROA
ATOM   1487  O   LYS P  90      14.284  -4.251  20.740  1.00  3.61      PROA
ATOM   1488  N   LYS P  91      13.829  -4.336  20.625  1.00  3.74      PROA
ATOM   1489  HN  LYS P  91      12.876  -4.492  20.377  1.00  0.00      PROA
ATOM   1490  CA  LYS P  91      14.070  -4.717  20.890  1.00  4.71      PROA
ATOM   1491  HA  LYS P  91      14.570  -4.453  21.769  1.00  0.00      PROA
ATOM   1492  CB  LYS P  91      13.695  -4.686  20.880  1.00  5.38      PROA
ATOM   1493  HB1 LYS P  91      13.360  -5.100  21.848  1.00  0.00      PROA
ATOM   1494  HB2 LYS P  91      13.386  -5.358  20.059  1.00  0.00      PROA
ATOM   1495  CG  LYS P  91      13.359  -4.193  20.804  1.00  5.17      PROA
ATOM   1496  HG1 LYS P  91      12.275  -4.319  20.804  1.00  0.00      PROA
ATOM   1497  HG2 LYS P  91      13.684  -3.475  20.049  1.00  0.00      PROA
ATOM   1498  CD  LYS P  91      13.524  -4.184  21.122  1.00  5.60      PROA
ATOM   1499  HD1 LYS P  91      14.313  -3.410  21.190  1.00  0.00      PROA
ATOM   1500  HD2 LYS P  91      13.942  -5.162  21.432  1.00  0.00      PROA
ATOM   1501  CE  LYS P  91      13.186  -4.086  21.314  1.00  6.21      PROA
ATOM   1502  HE1 LYS P  91      13.070  -4.944  21.987  1.00  0.00      PROA
ATOM   1503  HE2 LYS P  91      12.463  -4.103  20.490  1.00  0.00      PROA
ATOM   1504  NZ  LYS P  91      13.040  -3.853  21.504  1.00  6.68      PROA
ATOM   1505  HZ1 LYS P  91      13.638  -3.003  21.532  1.00  0.00      PROA
ATOM   1506  HZ2 LYS P  91      12.915  -4.221  22.469  1.00  0.00      PROA
ATOM   1507  HZ3 LYS P  91      12.112  -3.611  21.103  1.00  0.00      PROA
ATOM   1508  C   LYS P  91      14.397  -5.238  20.979  1.00  5.58      PROA
ATOM   1509  OT1 LYS P  91      14.550  -5.436  21.002  1.00  6.11      PROA
ATOM   1510  OT2 LYS P  91      14.508  -5.453  21.031  1.00  6.06      PROA
ATOM   1511  N   GLY P   2      11.977 -12.974 -22.445  1.00 10.16      PROB
ATOM   1512  HT1 GLY P   2      11.129 -12.870 -23.038  1.00  0.00      PROB
ATOM   1513  HT2 GLY P   2      12.228 -13.981 -22.373  1.00  0.00      PROB
ATOM   1514  HT3 GLY P   2      12.766 -12.450 -22.873  1.00  0.00      PROB
ATOM   1515  CA  GLY P   2      11.892 -12.807 -22.025  1.00  9.58      PROB
ATOM   1516  HA1 GLY P   2      11.104 -13.475 -21.838  1.00  0.00      PROB
ATOM   1517  HA2 GLY P   2      11.605 -11.861 -22.378  1.00  0.00      PROB
ATOM   1518  C   GLY P   2      11.991 -12.594 -21.297  1.00  8.77      PROB
ATOM   1519  O   GLY P   2      12.109 -12.533 -21.075  1.00  8.70      PROB
ATOM   1520  N   ARG P   3      11.945 -12.468 -20.894  1.00  8.37      PROB
ATOM   1521  HN  ARG P   3      11.033 -12.415 -20.855  1.00  0.00      PROB
ATOM   1522  CA  ARG P   3      12.036 -12.250 -20.172  1.00  7.74      PROB
ATOM   1523  HA  ARG P   3      12.989 -11.777 -20.251  1.00  0.00      PROB
ATOM   1524  CB  ARG P   3      11.961 -12.159 -20.053  1.00  8.05      PROB
ATOM   1525  HB1 ARG P   3      12.259 -11.140 -19.921  1.00  0.00      PROB
ATOM   1526  HB2 ARG P   3      11.621 -12.652 -19.166  1.00  0.00      PROB
ATOM   1527  CG  ARG P   3      11.790 -12.283 -20.446  1.00  8.78      PROB
ATOM   1528  HG1 ARG P   3      12.489 -13.021 -20.890  1.00  0.00      PROB
ATOM   1529  HG2 ARG P   3      11.759 -11.380 -21.090  1.00  0.00      PROB
ATOM   1530  CD  ARG P   3      11.694 -12.326 -20.448  1.00  9.17      PROB
ATOM   1531  HD1 ARG P   3      11.056 -11.466 -20.202  1.00  0.00      PROB
ATOM   1532  HD2 ARG P   3      11.751 -13.045 -19.619  1.00  0.00      PROB
ATOM   1533  NE  ARG P   3      11.593 -12.407 -20.547  1.00  9.77      PROB
ATOM   1534  HE  ARG P   3      12.211 -12.697 -21.186  1.00  0.00      PROB
ATOM   1535  CZ  ARG P   3      11.497 -12.453 -20.592  1.00 10.39      PROB
ATOM   1536  NH1 ARG P   3      11.482 -12.442 -20.546  1.00 10.59      PROB
ATOM   1537 HH11 ARG P   3      11.645 -11.529 -20.172  1.00  0.00      PROB
ATOM   1538 HH12 ARG P   3      11.016 -13.133 -19.993  1.00  0.00      PROB
ATOM   1539  NH2 ARG P   3      11.411 -12.516 -20.678  1.00 11.07      PROB
ATOM   1540 HH21 ARG P   3      11.292 -13.508 -20.629  1.00  0.00      PROB
ATOM   1541 HH22 ARG P   3      10.902 -11.984 -21.355  1.00  0.00      PROB
ATOM   1542  C   ARG P   3      12.080 -12.114 -19.464  1.00  6.93      PROB
ATOM   1543  O   ARG P   3      11.956 -12.088 -19.456  1.00  6.90      PROB
ATOM   1544  N   LYS P   4      12.259 -12.025 -18.845  1.00  6.53      PROB
ATOM   1545  HN  LYS P   4      13.139 -12.233 -18.928  1.00  0.00      PROB
ATOM   1546  CA  LYS P   4      12.326 -11.888 -18.111  1.00  5.93      PROB
ATOM   1547  HA  LYS P   4      11.984 -12.837 -17.832  1.00  0.00      PROB
ATOM   1548  CB  LYS P   4      12.497 -11.788 -17.745  1.00  6.30      PROB
ATOM   1549  HB1 LYS P   4      12.515 -12.521 -16.969  1.00  0.00      PROB
ATOM   1550  HB2 LYS P   4      12.459 -10.772 -17.421  1.00  0.00      PROB
ATOM   1551  CG  LYS P   4      12.694 -11.882 -18.133  1.00  7.15      PROB
ATOM   1552  HG1 LYS P   4      12.987 -10.895 -18.530  1.00  0.00      PROB
ATOM   1553  HG2 LYS P   4      11.883 -12.308 -18.748  1.00  0.00      PROB
ATOM   1554  CD  LYS P   4      12.884 -12.023 -18.181  1.00  7.61      PROB
ATOM   1555  HD1 LYS P   4      12.560 -12.971 -17.736  1.00  0.00      PROB
ATOM   1556  HD2 LYS P   4      13.659 -11.546 -17.571  1.00  0.00      PROB
ATOM   1557  CE  LYS P   4      13.008 -12.098 -18.359  1.00  8.49      PROB
ATOM   1558  HE1 LYS P   4      13.854 -12.335 -17.756  1.00  0.00      PROB
ATOM   1559  HE2 LYS P   4      13.002 -11.152 -18.848  1.00  0.00      PROB
ATOM   1560  NZ  LYS P   4      13.104 -12.195 -18.539  1.00  9.12      PROB
ATOM   1561  HZ1 LYS P   4      12.932 -11.610 -19.382  1.00  0.00      PROB
ATOM   1562  HZ2 LYS P   4      12.694 -13.140 -18.683  1.00  0.00      PROB
ATOM   1563  HZ3 LYS P   4      14.128 -12.282 -18.381  1.00  0.00      PROB
ATOM   1564  C   LYS P   4      12.228 -11.706 -17.370  1.00  5.24      PROB
ATOM   1565  O   LYS P   4      12.230 -11.526 -17.102  1.00  5.37      PROB
ATOM   1566  N   LYS P   5      12.139 -11.760 -17.022  1.00  4.87      PROB
ATOM   1567  HN  LYS P   5      11.832 -12.647 -17.011  1.00  0.00      PROB
ATOM   1568  CA  LYS P   5      12.044 -11.619 -16.313  1.00  4.55      PROB
ATOM   1569  HA  LYS P   5      12.003 -10.622 -16.018  1.00  0.00      PROB
ATOM   1570  CB  LYS P   5      11.835 -11.722 -16.502  1.00  5.08      PROB
ATOM   1571  HB1 LYS P   5      11.038 -10.967 -16.423  1.00  0.00      PROB
ATOM   1572  HB2 LYS P   5      11.517 -12.664 -16.028  1.00  0.00      PROB
ATOM   1573  CG  LYS P   5      11.832 -11.907 -17.294  1.00  5.84      PROB
ATOM   1574  HG1 LYS P   5      12.377 -11.047 -17.689  1.00  0.00      PROB
ATOM   1575  HG2 LYS P   5      10.762 -11.835 -17.499  1.00  0.00      PROB
ATOM   1576  CD  LYS P   5      11.933 -12.178 -17.558  1.00  6.42      PROB
ATOM   1577  HD1 LYS P   5      11.381 -13.020 -17.147  1.00  0.00      PROB
ATOM   1578  HD2 LYS P   5      12.997 -12.233 -17.337  1.00  0.00      PROB
ATOM   1579  CE  LYS P   5      11.950 -12.346 -18.110  1.00  7.16      PROB
ATOM   1580  HE1 LYS P   5      12.473 -11.481 -18.492  1.00  0.00      PROB
ATOM   1581  HE2 LYS P   5      10.883 -12.341 -18.279  1.00  0.00      PROB
ATOM   1582  NZ  LYS P   5      12.049 -12.627 -18.506  1.00  7.72      PROB
ATOM   1583  HZ1 LYS P   5      12.398 -13.556 -18.194  1.00  0.00      PROB
ATOM   1584  HZ2 LYS P   5      12.774 -12.162 -19.089  1.00  0.00      PROB
ATOM   1585  HZ3 LYS P   5      11.182 -12.753 -19.067  1.00  0.00      PROB
ATOM   1586  C   LYS P   5      12.193 -11.581 -15.231  1.00  3.88      PROB
ATOM   1587  O   LYS P   5      12.758 -11.292 -15.097  1.00  3.79      PROB
ATOM   1588  N   ILE P   6      11.695 -11.882 -14.427  1.00  3.72      PROB
ATOM   1589  HN  ILE P   6      10.822 -12.263 -14.653  1.00  0.00      PROB
ATOM   1590  CA  ILE P   6      11.780 -11.939 -13.353  1.00  3.29      PROB
ATOM   1591  HA  ILE P   6      12.448 -11.133 -13.104  1.00  0.00      PROB
ATOM   1592  CB  ILE P   6      10.993 -11.887 -12.677  1.00  3.95      PROB
ATOM   1593  HB  ILE P   6      10.281 -12.521 -13.202  1.00  0.00      PROB
ATOM   1594  CG2 ILE P   6      10.739 -11.997 -11.953  1.00  4.17      PROB
ATOM   1595 HG21 ILE P   6      11.325 -11.374 -11.244  1.00  0.00      PROB
ATOM   1596 HG22 ILE P   6      10.857 -13.064 -11.669  1.00  0.00      PROB
ATOM   1597 HG23 ILE P   6       9.669 -11.707 -11.879  1.00  0.00      PROB
ATOM   1598  CG1 ILE P   6      10.685 -11.582 -12.617  1.00  4.60      PROB
ATOM   1599 HG11 ILE P   6       9.806 -12.224 -12.548  1.00  0.00      PROB
ATOM   1600 HG12 ILE P   6      10.743 -11.075 -13.581  1.00  0.00      PROB
ATOM   1601  CD  ILE P   6      10.479 -11.069 -12.233  1.00  5.29      PROB
ATOM   1602  HD1 ILE P   6      11.247 -10.266 -12.224  1.00  0.00      PROB
ATOM   1603  HD2 ILE P   6      10.318 -11.418 -11.191  1.00  0.00      PROB
ATOM   1604  HD3 ILE P   6       9.533 -10.650 -12.638  1.00  0.00      PROB
ATOM   1605  C   ILE P   6      12.199 -12.733 -12.906  1.00  2.49      PROB
ATOM   1606  O   ILE P   6      12.032 -13.370 -12.967  1.00  2.66      PROB
ATOM   1607  N   GLN P   7      12.778 -12.707 -12.462  1.00  2.18      PROB
ATOM   1608  HN  GLN P   7      13.128 -11.814 -12.204  1.00  0.00      PROB
ATOM   1609  CA  GLN P   7      13.270 -13.400 -12.076  1.00  1.98      PROB
ATOM   1610  HA  GLN P   7      13.025 -14.355 -12.511  1.00  0.00      PROB
ATOM   1611  CB  GLN P   7      14.121 -13.064 -12.342  1.00  2.69      PROB
ATOM   1612  HB1 GLN P   7      14.840 -13.872 -12.108  1.00  0.00      PROB
ATOM   1613  HB2 GLN P   7      14.312 -12.197 -11.682  1.00  0.00      PROB
ATOM   1614  CG  GLN P   7      14.416 -12.684 -13.469  1.00  3.17      PROB
ATOM   1615  HG1 GLN P   7      15.428 -12.252 -13.364  1.00  0.00      PROB
ATOM   1616  HG2 GLN P   7      13.686 -11.885 -13.696  1.00  0.00      PROB
ATOM   1617  CD  GLN P   7      14.454 -13.106 -14.134  1.00  3.40      PROB
ATOM   1618  OE1 GLN P   7      14.595 -13.390 -14.276  1.00  3.75      PROB
ATOM   1619  NE2 GLN P   7      14.339 -13.147 -14.564  1.00  3.85      PROB
ATOM   1620 HE21 GLN P   7      13.943 -14.003 -14.896  1.00  0.00      PROB
ATOM   1621 HE22 GLN P   7      14.478 -12.383 -15.194  1.00  0.00      PROB
ATOM   1622  C   GLN P   7      13.057 -13.912 -10.841  1.00  1.79      PROB
ATOM   1623  O   GLN P   7      13.588 -14.293 -10.470  1.00  2.29      PROB
ATOM   1624  N   ILE P   8      12.262 -13.944 -10.176  1.00  1.58      PROB
ATOM   1625  HN  ILE P   8      11.468 -13.479 -10.515  1.00  0.00      PROB
ATOM   1626  CA  ILE P   8      11.943 -14.415  -8.985  1.00  1.58      PROB
ATOM   1627  HA  ILE P   8      12.870 -14.607  -8.467  1.00  0.00      PROB
ATOM   1628  CB  ILE P   8      11.169 -13.597  -8.225  1.00  1.79      PROB
ATOM   1629  HB  ILE P   8      10.530 -13.195  -9.009  1.00  0.00      PROB
ATOM   1630  CG2 ILE P   8      10.790 -13.539  -7.757  1.00  2.24      PROB
ATOM   1631 HG21 ILE P   8      11.290 -13.860  -6.819  1.00  0.00      PROB
ATOM   1632 HG22 ILE P   8       9.893 -14.174  -7.916  1.00  0.00      PROB
ATOM   1633 HG23 ILE P   8      10.482 -12.477  -7.649  1.00  0.00      PROB
ATOM   1634  CG1 ILE P   8      11.091 -12.983  -7.793  1.00  2.17      PROB
ATOM   1635 HG11 ILE P   8      10.084 -12.789  -8.098  1.00  0.00      PROB
ATOM   1636 HG12 ILE P   8      11.840 -12.418  -8.308  1.00  0.00      PROB
ATOM   1637  CD  ILE P   8      11.065 -12.524  -7.200  1.00  2.65      PROB
ATOM   1638  HD1 ILE P   8      11.985 -12.639  -6.588  1.00  0.00      PROB
ATOM   1639  HD2 ILE P   8      10.185 -12.772  -6.568  1.00  0.00      PROB
ATOM   1640  HD3 ILE P   8      10.995 -11.469  -7.541  1.00  0.00      PROB
ATOM   1641  C   ILE P   8      11.414 -15.669  -9.067  1.00  1.72      PROB
ATOM   1642  O   ILE P   8      10.706 -15.908  -9.813  1.00  1.93      PROB
ATOM   1643  N   THR P   9      11.762 -16.524  -8.306  1.00  1.94      PROB
ATOM   1644  HN  THR P   9      12.444 -16.322  -7.610  1.00  0.00      PROB
ATOM   1645  CA  THR P   9      11.326 -17.762  -8.281  1.00  2.31      PROB
ATOM   1646  HA  THR P   9      10.594 -17.868  -9.068  1.00  0.00      PROB
ATOM   1647  CB  THR P   9      12.243 -18.581  -8.442  1.00  2.91      PROB
ATOM   1648  HB  THR P   9      13.154 -17.965  -8.362  1.00  0.00      PROB
ATOM   1649  OG1 THR P   9      12.363 -18.905  -8.814  1.00  3.65      PROB
ATOM   1650  HG1 THR P   9      12.345 -18.394  -9.626  1.00  0.00      PROB
ATOM   1651  CG2 THR P   9      12.662 -19.283  -8.217  1.00  3.02      PROB
ATOM   1652 HG21 THR P   9      12.044 -20.181  -8.431  1.00  0.00      PROB
ATOM   1653 HG22 THR P   9      12.886 -19.257  -7.129  1.00  0.00      PROB
ATOM   1654 HG23 THR P   9      13.609 -19.359  -8.793  1.00  0.00      PROB
ATOM   1655  C   THR P   9      10.583 -18.209  -7.153  1.00  1.99      PROB
ATOM   1656  O   THR P   9      10.832 -17.897  -6.184  1.00  1.75      PROB
ATOM   1657  N   ARG P  10       9.626 -18.943  -7.258  1.00  2.21      PROB
ATOM   1658  HN  ARG P  10       9.360 -19.250  -8.165  1.00  0.00      PROB
ATOM   1659  CA  ARG P  10       8.808 -19.444  -6.268  1.00  2.09      PROB
ATOM   1660  HA  ARG P  10       8.553 -18.632  -5.603  1.00  0.00      PROB
ATOM   1661  CB  ARG P  10       7.635 -20.010  -6.826  1.00  2.48      PROB
ATOM   1662  HB1 ARG P  10       6.974 -19.170  -6.649  1.00  0.00      PROB
ATOM   1663  HB2 ARG P  10       7.507 -20.810  -6.107  1.00  0.00      PROB
ATOM   1664  CG  ARG P  10       7.157 -20.396  -7.523  1.00  2.50      PROB
ATOM   1665  HG1 ARG P  10       7.489 -21.434  -7.437  1.00  0.00      PROB
ATOM   1666  HG2 ARG P  10       7.622 -19.898  -8.378  1.00  0.00      PROB
ATOM   1667  CD  ARG P  10       6.042 -20.561  -7.949  1.00  2.87      PROB
ATOM   1668  HD1 ARG P  10       6.114 -21.281  -8.790  1.00  0.00      PROB
ATOM   1669  HD2 ARG P  10       5.679 -19.578  -8.313  1.00  0.00      PROB
ATOM   1670  NE  ARG P  10       5.237 -20.945  -7.311  1.00  3.08      PROB
ATOM   1671  HE  ARG P  10       5.156 -20.323  -6.569  1.00  0.00      PROB
ATOM   1672  CZ  ARG P  10       4.693 -21.508  -7.191  1.00  3.43      PROB
ATOM   1673  NH1 ARG P  10       4.778 -21.809  -7.616  1.00  3.81      PROB
ATOM   1674 HH11 ARG P  10       5.538 -22.459  -7.625  1.00  0.00      PROB
ATOM   1675 HH12 ARG P  10       4.179 -21.730  -8.413  1.00  0.00      PROB
ATOM   1676  NH2 ARG P  10       4.008 -21.785  -6.619  1.00  3.87      PROB
ATOM   1677 HH21 ARG P  10       3.577 -21.128  -6.000  1.00  0.00      PROB
ATOM   1678 HH22 ARG P  10       3.706 -22.738  -6.626  1.00  0.00      PROB
ATOM   1679  C   ARG P  10       9.390 -20.412  -5.306  1.00  1.99      PROB
ATOM   1680  O   ARG P  10      10.180 -21.193  -5.620  1.00  2.19      PROB
ATOM   1681  N   ILE P  11       9.002 -20.374  -4.087  1.00  1.78      PROB
ATOM   1682  HN  ILE P  11       8.348 -19.683  -3.794  1.00  0.00      PROB
ATOM   1683  CA  ILE P  11       9.420 -21.251  -3.050  1.00  1.73      PROB
ATOM   1684  HA  ILE P  11      10.400 -21.622  -3.311  1.00  0.00      PROB
ATOM   1685  CB  ILE P  11       9.469 -20.577  -1.732  1.00  1.54      PROB
ATOM   1686  HB  ILE P  11       8.456 -20.200  -1.477  1.00  0.00      PROB
ATOM   1687  CG2 ILE P  11       9.921 -21.501  -0.680  1.00  1.61      PROB
ATOM   1688 HG21 ILE P  11      10.852 -22.017  -0.999  1.00  0.00      PROB
ATOM   1689 HG22 ILE P  11       9.139 -22.267  -0.488  1.00  0.00      PROB
ATOM   1690 HG23 ILE P  11      10.130 -20.937   0.254  1.00  0.00      PROB
ATOM   1691  CG1 ILE P  11      10.310 -19.376  -1.769  1.00  1.52      PROB
ATOM   1692 HG11 ILE P  11       9.561 -18.594  -1.946  1.00  0.00      PROB
ATOM   1693 HG12 ILE P  11      10.907 -19.558  -2.671  1.00  0.00      PROB
ATOM   1694  CD  ILE P  11      10.921 -18.926  -1.234  1.00  1.77      PROB
ATOM   1695  HD1 ILE P  11      11.786 -19.585  -1.005  1.00  0.00      PROB
ATOM   1696  HD2 ILE P  11      10.439 -18.628  -0.278  1.00  0.00      PROB
ATOM   1697  HD3 ILE P  11      11.293 -18.023  -1.763  1.00  0.00      PROB
ATOM   1698  C   ILE P  11       8.549 -22.444  -2.990  1.00  1.85      PROB
ATOM   1699  O   ILE P  11       7.401 -22.350  -2.879  1.00  1.90      PROB
ATOM   1700  N   MET P  12       9.081 -23.614  -3.084  1.00  2.01      PROB
ATOM   1701  HN  MET P  12      10.071 -23.718  -3.121  1.00  0.00      PROB
ATOM   1702  CA  MET P  12       8.365 -24.821  -3.142  1.00  2.20      PROB
ATOM   1703  HA  MET P  12       7.375 -24.608  -3.518  1.00  0.00      PROB
ATOM   1704  CB  MET P  12       9.050 -25.766  -4.016  1.00  2.53      PROB
ATOM   1705  HB1 MET P  12       8.487 -26.722  -3.996  1.00  0.00      PROB
ATOM   1706  HB2 MET P  12      10.067 -25.938  -3.606  1.00  0.00      PROB
ATOM   1707  CG  MET P  12       9.182 -25.376  -5.335  1.00  2.80      PROB
ATOM   1708  HG1 MET P  12       9.829 -26.151  -5.782  1.00  0.00      PROB
ATOM   1709  HG2 MET P  12       9.739 -24.425  -5.280  1.00  0.00      PROB
ATOM   1710  SD  MET P  12       8.264 -25.175  -6.191  1.00  3.07      PROB
ATOM   1711  CE  MET P  12       8.493 -25.394  -7.025  1.00  3.63      PROB
ATOM   1712  HE1 MET P  12       8.583 -26.495  -7.143  1.00  0.00      PROB
ATOM   1713  HE2 MET P  12       9.472 -24.939  -7.286  1.00  0.00      PROB
ATOM   1714  HE3 MET P  12       7.724 -25.034  -7.741  1.00  0.00      PROB
ATOM   1715  C   MET P  12       8.107 -25.475  -1.841  1.00  2.10      PROB
ATOM   1716  O   MET P  12       7.239 -26.158  -1.677  1.00  2.29      PROB
ATOM   1717  N   ASP P  13       8.843 -25.261  -0.869  1.00  1.95      PROB
ATOM   1718  HN  ASP P  13       9.623 -24.651  -0.967  1.00  0.00      PROB
ATOM   1719  CA  ASP P  13       8.708 -25.802   0.428  1.00  1.89      PROB
ATOM   1720  HA  ASP P  13       8.198 -26.751   0.348  1.00  0.00      PROB
ATOM   1721  CB  ASP P  13      10.054 -25.982   1.040  1.00  1.98      PROB
ATOM   1722  HB1 ASP P  13       9.984 -25.480   2.022  1.00  0.00      PROB
ATOM   1723  HB2 ASP P  13      10.740 -25.423   0.378  1.00  0.00      PROB
ATOM   1724  CG  ASP P  13      10.510 -26.776   1.222  1.00  2.49      PROB
ATOM   1725  OD1 ASP P  13      10.753 -27.077   1.332  1.00  3.02      PROB
ATOM   1726  OD2 ASP P  13      10.668 -27.142   1.288  1.00  2.99      PROB
ATOM   1727  C   ASP P  13       7.838 -24.955   1.287  1.00  1.70      PROB
ATOM   1728  O   ASP P  13       8.077 -23.793   1.462  1.00  1.56      PROB
ATOM   1729  N   GLU P  14       6.789 -25.530   1.843  1.00  1.75      PROB
ATOM   1730  HN  GLU P  14       6.652 -26.514   1.767  1.00  0.00      PROB
ATOM   1731  CA  GLU P  14       5.784 -24.850   2.577  1.00  1.66      PROB
ATOM   1732  HA  GLU P  14       5.387 -24.060   1.957  1.00  0.00      PROB
ATOM   1733  CB  GLU P  14       4.691 -25.819   2.965  1.00  1.85      PROB
ATOM   1734  HB1 GLU P  14       4.349 -25.472   3.957  1.00  0.00      PROB
ATOM   1735  HB2 GLU P  14       5.204 -26.792   3.068  1.00  0.00      PROB
ATOM   1736  CG  GLU P  14       3.851 -26.028   2.467  1.00  2.33      PROB
ATOM   1737  HG1 GLU P  14       4.217 -26.304   1.465  1.00  0.00      PROB
ATOM   1738  HG2 GLU P  14       3.332 -25.057   2.434  1.00  0.00      PROB
ATOM   1739  CD  GLU P  14       2.899 -26.843   2.647  1.00  2.57      PROB
ATOM   1740  OE1 GLU P  14       2.541 -27.143   2.719  1.00  3.01      PROB
ATOM   1741  OE2 GLU P  14       2.495 -27.194   2.720  1.00  2.90      PROB
ATOM   1742  C   GLU P  14       6.243 -24.101   3.782  1.00  1.51      PROB
ATOM   1743  O   GLU P  14       5.876 -22.983   3.986  1.00  1.42      PROB
ATOM   1744  N   ARG P  15       7.091 -24.684   4.606  1.00  1.54      PROB
ATOM   1745  HN  ARG P  15       7.401 -25.619   4.454  1.00  0.00      PROB
ATOM   1746  CA  ARG P  15       7.628 -24.046   5.760  1.00  1.47      PROB
ATOM   1747  HA  ARG P  15       6.813 -23.573   6.288  1.00  0.00      PROB
ATOM   1748  CB  ARG P  15       8.327 -25.045   6.663  1.00  1.63      PROB
ATOM   1749  HB1 ARG P  15       8.907 -24.430   7.376  1.00  0.00      PROB
ATOM   1750  HB2 ARG P  15       9.019 -25.595   5.999  1.00  0.00      PROB
ATOM   1751  CG  ARG P  15       7.874 -25.777   7.246  1.00  2.18      PROB
ATOM   1752  HG1 ARG P  15       8.683 -26.506   7.263  1.00  0.00      PROB
ATOM   1753  HG2 ARG P  15       7.075 -26.066   6.565  1.00  0.00      PROB
ATOM   1754  CD  ARG P  15       7.530 -25.961   7.923  1.00  2.78      PROB
ATOM   1755  HD1 ARG P  15       6.766 -26.731   7.694  1.00  0.00      PROB
ATOM   1756  HD2 ARG P  15       7.046 -25.036   8.297  1.00  0.00      PROB
ATOM   1757  NE  ARG P  15       7.715 -26.097   8.219  1.00  3.48      PROB
ATOM   1758  HE  ARG P  15       8.676 -26.315   8.065  1.00  0.00      PROB
ATOM   1759  CZ  ARG P  15       7.566 -26.173   8.623  1.00  4.38      PROB
ATOM   1760  NH1 ARG P  15       7.226 -26.162   8.844  1.00  4.79      PROB
ATOM   1761 HH11 ARG P  15       6.640 -26.970   8.900  1.00  0.00      PROB
ATOM   1762 HH12 ARG P  15       6.974 -25.327   9.333  1.00  0.00      PROB
ATOM   1763  NH2 ARG P  15       7.770 -26.265   8.814  1.00  5.25      PROB
ATOM   1764 HH21 ARG P  15       8.285 -25.600   9.355  1.00  0.00      PROB
ATOM   1765 HH22 ARG P  15       7.949 -27.243   8.922  1.00  0.00      PROB
ATOM   1766  C   ARG P  15       8.530 -22.895   5.441  1.00  1.35      PROB
ATOM   1767  O   ARG P  15       8.470 -21.863   6.049  1.00  1.31      PROB
ATOM   1768  N   ASN P  16       9.355 -23.028   4.422  1.00  1.35      PROB
ATOM   1769  HN  ASN P  16       9.424 -23.890   3.928  1.00  0.00      PROB
ATOM   1770  CA  ASN P  16      10.206 -21.986   3.938  1.00  1.30      PROB
ATOM   1771  HA  ASN P  16      10.713 -21.544   4.783  1.00  0.00      PROB
ATOM   1772  CB  ASN P  16      11.215 -22.553   2.950  1.00  1.46      PROB
ATOM   1773  HB1 ASN P  16      10.875 -22.217   1.951  1.00  0.00      PROB
ATOM   1774  HB2 ASN P  16      11.121 -23.653   3.026  1.00  0.00      PROB
ATOM   1775  CG  ASN P  16      12.235 -22.368   2.964  1.00  1.90      PROB
ATOM   1776  OD1 ASN P  16      12.350 -22.021   3.369  1.00  2.51      PROB
ATOM   1777  ND2 ASN P  16      13.010 -22.608   2.501  1.00  2.29      PROB
ATOM   1778 HD21 ASN P  16      13.895 -22.234   2.779  1.00  0.00      PROB
ATOM   1779 HD22 ASN P  16      12.955 -23.239   1.727  1.00  0.00      PROB
ATOM   1780  C   ASN P  16       9.431 -20.847   3.327  1.00  1.17      PROB
ATOM   1781  O   ASN P  16       9.762 -19.692   3.495  1.00  1.09      PROB
ATOM   1782  N   ARG P  17       8.336 -21.150   2.630  1.00  1.19      PROB
ATOM   1783  HN  ARG P  17       8.092 -22.098   2.446  1.00  0.00      PROB
ATOM   1784  CA  ARG P  17       7.430 -20.176   2.093  1.00  1.12      PROB
ATOM   1785  HA  ARG P  17       7.999 -19.483   1.492  1.00  0.00      PROB
ATOM   1786  CB  ARG P  17       6.356 -20.860   1.245  1.00  1.24      PROB
ATOM   1787  HB1 ARG P  17       5.732 -21.460   1.938  1.00  0.00      PROB
ATOM   1788  HB2 ARG P  17       6.883 -21.542   0.547  1.00  0.00      PROB
ATOM   1789  CG  ARG P  17       5.530 -20.131   0.519  1.00  1.52      PROB
ATOM   1790  HG1 ARG P  17       6.156 -19.576  -0.208  1.00  0.00      PROB
ATOM   1791  HG2 ARG P  17       5.052 -19.412   1.213  1.00  0.00      PROB
ATOM   1792  CD  ARG P  17       4.512 -20.712  -0.205  1.00  1.76      PROB
ATOM   1793  HD1 ARG P  17       4.849 -20.481  -1.218  1.00  0.00      PROB
ATOM   1794  HD2 ARG P  17       3.675 -20.089   0.118  1.00  0.00      PROB
ATOM   1795  NE  ARG P  17       4.094 -21.357  -0.383  1.00  1.81      PROB
ATOM   1796  HE  ARG P  17       3.358 -21.036  -0.002  1.00  0.00      PROB
ATOM   1797  CZ  ARG P  17       3.609 -22.268  -0.667  1.00  2.15      PROB
ATOM   1798  NH1 ARG P  17       3.402 -22.703  -0.842  1.00  2.51      PROB
ATOM   1799 HH11 ARG P  17       3.825 -23.582  -0.622  1.00  0.00      PROB
ATOM   1800 HH12 ARG P  17       2.575 -22.673  -1.403  1.00  0.00      PROB
ATOM   1801  NH2 ARG P  17       3.318 -22.778  -0.779  1.00  2.79      PROB
ATOM   1802 HH21 ARG P  17       2.342 -22.852  -0.574  1.00  0.00      PROB
ATOM   1803 HH22 ARG P  17       3.807 -23.557  -1.172  1.00  0.00      PROB
ATOM   1804  C   ARG P  17       6.797 -19.298   3.142  1.00  1.01      PROB
ATOM   1805  O   ARG P  17       6.777 -18.095   3.006  1.00  0.93      PROB
ATOM   1806  N   GLN P  18       6.311 -19.878   4.245  1.00  1.05      PROB
ATOM   1807  HN  GLN P  18       6.311 -20.869   4.348  1.00  0.00      PROB
ATOM   1808  CA  GLN P  18       5.758 -19.149   5.357  1.00  1.01      PROB
ATOM   1809  HA  GLN P  18       5.049 -18.434   4.967  1.00  0.00      PROB
ATOM   1810  CB  GLN P  18       5.069 -20.095   6.341  1.00  1.16      PROB
ATOM   1811  HB1 GLN P  18       5.047 -19.563   7.313  1.00  0.00      PROB
ATOM   1812  HB2 GLN P  18       5.726 -20.983   6.424  1.00  0.00      PROB
ATOM   1813  CG  GLN P  18       3.945 -20.524   6.167  1.00  1.60      PROB
ATOM   1814  HG1 GLN P  18       3.545 -20.824   7.157  1.00  0.00      PROB
ATOM   1815  HG2 GLN P  18       4.026 -21.420   5.517  1.00  0.00      PROB
ATOM   1816  CD  GLN P  18       3.048 -19.720   5.612  1.00  1.86      PROB
ATOM   1817  OE1 GLN P  18       2.805 -19.541   4.855  1.00  2.22      PROB
ATOM   1818  NE2 GLN P  18       2.530 -19.228   5.992  1.00  2.28      PROB
ATOM   1819 HE21 GLN P  18       1.896 -18.665   5.463  1.00  0.00      PROB
ATOM   1820 HE22 GLN P  18       2.524 -19.183   6.991  1.00  0.00      PROB
ATOM   1821  C   GLN P  18       6.733 -18.254   6.080  1.00  0.93      PROB
ATOM   1822  O   GLN P  18       6.431 -17.119   6.390  1.00  0.88      PROB
ATOM   1823  N   VAL P  19       7.956 -18.724   6.332  1.00  0.97      PROB
ATOM   1824  HN  VAL P  19       8.197 -19.672   6.143  1.00  0.00      PROB
ATOM   1825  CA  VAL P  19       9.015 -17.916   6.889  1.00  0.95      PROB
ATOM   1826  HA  VAL P  19       8.617 -17.392   7.745  1.00  0.00      PROB
ATOM   1827  CB  VAL P  19      10.191 -18.763   7.299  1.00  1.10      PROB
ATOM   1828  HB  VAL P  19      10.396 -19.466   6.466  1.00  0.00      PROB
ATOM   1829  CG1 VAL P  19      11.271 -18.194   7.578  1.00  1.42      PROB
ATOM   1830 HG11 VAL P  19      11.173 -17.636   8.533  1.00  0.00      PROB
ATOM   1831 HG12 VAL P  19      11.539 -17.476   6.774  1.00  0.00      PROB
ATOM   1832 HG13 VAL P  19      12.078 -18.949   7.690  1.00  0.00      PROB
ATOM   1833  CG2 VAL P  19      10.001 -19.469   8.317  1.00  1.46      PROB
ATOM   1834 HG21 VAL P  19       9.052 -20.038   8.215  1.00  0.00      PROB
ATOM   1835 HG22 VAL P  19       9.932 -18.823   9.218  1.00  0.00      PROB
ATOM   1836 HG23 VAL P  19      10.836 -20.191   8.438  1.00  0.00      PROB
ATOM   1837  C   VAL P  19       9.433 -16.785   5.979  1.00  0.86      PROB
ATOM   1838  O   VAL P  19       9.571 -15.652   6.395  1.00  0.86      PROB
ATOM   1839  N   THR P  20       9.571 -17.058   4.676  1.00  0.85      PROB
ATOM   1840  HN  THR P  20       9.469 -17.988   4.334  1.00  0.00      PROB
ATOM   1841  CA  THR P  20       9.873 -16.064   3.662  1.00  0.80      PROB
ATOM   1842  HA  THR P  20      10.737 -15.512   3.999  1.00  0.00      PROB
ATOM   1843  CB  THR P  20      10.152 -16.666   2.301  1.00  0.86      PROB
ATOM   1844  HB  THR P  20       9.260 -17.229   1.952  1.00  0.00      PROB
ATOM   1845  OG1 THR P  20      11.224 -17.529   2.361  1.00  1.01      PROB
ATOM   1846  HG1 THR P  20      10.882 -18.352   2.718  1.00  0.00      PROB
ATOM   1847  CG2 THR P  20      10.517 -15.637   1.284  1.00  0.90      PROB
ATOM   1848 HG21 THR P  20      11.316 -14.974   1.681  1.00  0.00      PROB
ATOM   1849 HG22 THR P  20       9.629 -15.015   1.040  1.00  0.00      PROB
ATOM   1850 HG23 THR P  20      10.892 -16.132   0.363  1.00  0.00      PROB
ATOM   1851  C   THR P  20       8.792 -15.023   3.541  1.00  0.72      PROB
ATOM   1852  O   THR P  20       9.061 -13.838   3.492  1.00  0.73      PROB
ATOM   1853  N   PHE P  21       7.521 -15.444   3.567  1.00  0.72      PROB
ATOM   1854  HN  PHE P  21       7.307 -16.417   3.562  1.00  0.00      PROB
ATOM   1855  CA  PHE P  21       6.370 -14.573   3.603  1.00  0.69      PROB
ATOM   1856  HA  PHE P  21       6.434 -13.892   2.768  1.00  0.00      PROB
ATOM   1857  CB  PHE P  21       5.071 -15.417   3.518  1.00  0.74      PROB
ATOM   1858  HB1 PHE P  21       5.112 -16.219   4.285  1.00  0.00      PROB
ATOM   1859  HB2 PHE P  21       4.997 -15.862   2.503  1.00  0.00      PROB
ATOM   1860  CG  PHE P  21       3.801 -14.656   3.753  1.00  0.73      PROB
ATOM   1861  CD1 PHE P  21       3.393 -13.677   2.881  1.00  0.78      PROB
ATOM   1862  HD1 PHE P  21       3.990 -13.466   2.006  1.00  0.00      PROB
ATOM   1863  CE1 PHE P  21       2.234 -12.956   3.099  1.00  0.82      PROB
ATOM   1864  HE1 PHE P  21       1.943 -12.181   2.406  1.00  0.00      PROB
ATOM   1865  CZ  PHE P  21       1.458 -13.221   4.186  1.00  0.85      PROB
ATOM   1866  HZ  PHE P  21       0.548 -12.665   4.358  1.00  0.00      PROB
ATOM   1867  CD2 PHE P  21       3.009 -14.915   4.842  1.00  0.81      PROB
ATOM   1868  HD2 PHE P  21       3.299 -15.687   5.540  1.00  0.00      PROB
ATOM   1869  CE2 PHE P  21       1.847 -14.203   5.059  1.00  0.88      PROB
ATOM   1870  HE2 PHE P  21       1.239 -14.422   5.924  1.00  0.00      PROB
ATOM   1871  C   PHE P  21       6.367 -13.635   4.795  1.00  0.66      PROB
ATOM   1872  O   PHE P  21       6.159 -12.444   4.650  1.00  0.67      PROB
ATOM   1873  N   THR P  22       6.653 -14.146   5.999  1.00  0.69      PROB
ATOM   1874  HN  THR P  22       6.831 -15.119   6.116  1.00  0.00      PROB
ATOM   1875  CA  THR P  22       6.729 -13.353   7.216  1.00  0.71      PROB
ATOM   1876  HA  THR P  22       5.808 -12.796   7.300  1.00  0.00      PROB
ATOM   1877  CB  THR P  22       6.930 -14.205   8.452  1.00  0.80      PROB
ATOM   1878  HB  THR P  22       7.878 -14.774   8.345  1.00  0.00      PROB
ATOM   1879  OG1 THR P  22       6.030 -15.009   8.652  1.00  1.11      PROB
ATOM   1880  HG1 THR P  22       6.108 -15.671   7.961  1.00  0.00      PROB
ATOM   1881  CG2 THR P  22       6.988 -13.575   9.627  1.00  1.06      PROB
ATOM   1882 HG21 THR P  22       6.043 -13.020   9.810  1.00  0.00      PROB
ATOM   1883 HG22 THR P  22       7.830 -12.851   9.626  1.00  0.00      PROB
ATOM   1884 HG23 THR P  22       7.130 -14.313  10.445  1.00  0.00      PROB
ATOM   1885  C   THR P  22       7.785 -12.271   7.162  1.00  0.69      PROB
ATOM   1886  O   THR P  22       7.522 -11.119   7.472  1.00  0.72      PROB
ATOM   1887  N   LYS P  23       8.998 -12.602   6.701  1.00  0.70      PROB
ATOM   1888  HN  LYS P  23       9.222 -13.544   6.467  1.00  0.00      PROB
ATOM   1889  CA  LYS P  23      10.066 -11.649   6.506  1.00  0.72      PROB
ATOM   1890  HA  LYS P  23      10.167 -11.068   7.410  1.00  0.00      PROB
ATOM   1891  CB  LYS P  23      11.380 -12.377   6.189  1.00  0.80      PROB
ATOM   1892  HB1 LYS P  23      12.129 -11.608   5.909  1.00  0.00      PROB
ATOM   1893  HB2 LYS P  23      11.195 -13.036   5.316  1.00  0.00      PROB
ATOM   1894  CG  LYS P  23      11.932 -13.151   7.182  1.00  1.12      PROB
ATOM   1895  HG1 LYS P  23      11.298 -14.055   7.209  1.00  0.00      PROB
ATOM   1896  HG2 LYS P  23      11.782 -12.561   8.104  1.00  0.00      PROB
ATOM   1897  CD  LYS P  23      12.948 -13.532   7.268  1.00  1.61      PROB
ATOM   1898  HD1 LYS P  23      13.477 -12.588   7.175  1.00  0.00      PROB
ATOM   1899  HD2 LYS P  23      12.974 -14.117   6.353  1.00  0.00      PROB
ATOM   1900  CE  LYS P  23      13.628 -14.026   7.770  1.00  2.07      PROB
ATOM   1901  HE1 LYS P  23      13.342 -15.035   7.482  1.00  0.00      PROB
ATOM   1902  HE2 LYS P  23      13.316 -13.754   8.776  1.00  0.00      PROB
ATOM   1903  NZ  LYS P  23      14.511 -14.233   7.992  1.00  2.56      PROB
ATOM   1904  HZ1 LYS P  23      14.987 -13.382   8.354  1.00  0.00      PROB
ATOM   1905  HZ2 LYS P  23      15.010 -14.576   7.146  1.00  0.00      PROB
ATOM   1906  HZ3 LYS P  23      14.520 -14.972   8.723  1.00  0.00      PROB
ATOM   1907  C   LYS P  23       9.791 -10.593   5.450  1.00  0.69      PROB
ATOM   1908  O   LYS P  23       9.982  -9.408   5.669  1.00  0.72      PROB
ATOM   1909  N   ARG P  24       9.289 -10.998   4.277  1.00  0.66      PROB
ATOM   1910  HN  ARG P  24       9.132 -11.964   4.088  1.00  0.00      PROB
ATOM   1911  CA  ARG P  24       8.938 -10.097   3.206  1.00  0.66      PROB
ATOM   1912  HA  ARG P  24       9.738  -9.380   3.099  1.00  0.00      PROB
ATOM   1913  CB  ARG P  24       8.728 -10.859   1.887  1.00  0.70      PROB
ATOM   1914  HB1 ARG P  24       8.299 -10.154   1.145  1.00  0.00      PROB
ATOM   1915  HB2 ARG P  24       7.999 -11.675   2.072  1.00  0.00      PROB
ATOM   1916  CG  ARG P  24       9.981 -11.471   1.289  1.00  0.82      PROB
ATOM   1917  HG1 ARG P  24       9.645 -12.116   0.453  1.00  0.00      PROB
ATOM   1918  HG2 ARG P  24      10.428 -12.104   2.081  1.00  0.00      PROB
ATOM   1919  CD  ARG P  24      10.967 -10.718   0.809  1.00  1.01      PROB
ATOM   1920  HD1 ARG P  24      11.367 -10.104   1.643  1.00  0.00      PROB
ATOM   1921  HD2 ARG P  24      10.545 -10.062   0.019  1.00  0.00      PROB
ATOM   1922  NE  ARG P  24      12.010 -11.313   0.265  1.00  1.25      PROB
ATOM   1923  HE  ARG P  24      12.258 -12.001   0.894  1.00  0.00      PROB
ATOM   1924  CZ  ARG P  24      12.600 -11.390  -0.403  1.00  1.77      PROB
ATOM   1925  NH1 ARG P  24      12.374 -10.926  -0.709  1.00  2.49      PROB
ATOM   1926 HH11 ARG P  24      12.356 -10.016  -0.296  1.00  0.00      PROB
ATOM   1927 HH12 ARG P  24      12.016 -11.063  -1.632  1.00  0.00      PROB
ATOM   1928  NH2 ARG P  24      13.470 -11.965  -0.787  1.00  2.11      PROB
ATOM   1929 HH21 ARG P  24      13.834 -12.733  -0.260  1.00  0.00      PROB
ATOM   1930 HH22 ARG P  24      13.889 -11.714  -1.660  1.00  0.00      PROB
ATOM   1931  C   ARG P  24       7.747  -9.209   3.498  1.00  0.64      PROB
ATOM   1932  O   ARG P  24       7.733  -8.046   3.132  1.00  0.67      PROB
ATOM   1933  N   LYS P  25       6.726  -9.720   4.207  1.00  0.63      PROB
ATOM   1934  HN  LYS P  25       6.698 -10.689   4.438  1.00  0.00      PROB
ATOM   1935  CA  LYS P  25       5.604  -8.946   4.690  1.00  0.63      PROB
ATOM   1936  HA  LYS P  25       5.190  -8.399   3.856  1.00  0.00      PROB
ATOM   1937  CB  LYS P  25       4.535  -9.875   5.308  1.00  0.66      PROB
ATOM   1938  HB1 LYS P  25       5.039 -10.524   6.054  1.00  0.00      PROB
ATOM   1939  HB2 LYS P  25       4.125 -10.510   4.495  1.00  0.00      PROB
ATOM   1940  CG  LYS P  25       3.363  -9.190   6.001  1.00  0.71      PROB
ATOM   1941  HG1 LYS P  25       2.971  -8.405   5.321  1.00  0.00      PROB
ATOM   1942  HG2 LYS P  25       3.743  -8.709   6.927  1.00  0.00      PROB
ATOM   1943  CD  LYS P  25       2.253 -10.070   6.368  1.00  0.86      PROB
ATOM   1944  HD1 LYS P  25       1.816 -10.464   5.427  1.00  0.00      PROB
ATOM   1945  HD2 LYS P  25       1.494  -9.449   6.887  1.00  0.00      PROB
ATOM   1946  CE  LYS P  25       2.546 -11.218   7.231  1.00  1.00      PROB
ATOM   1947  HE1 LYS P  25       3.445 -11.733   6.832  1.00  0.00      PROB
ATOM   1948  HE2 LYS P  25       1.672 -11.902   7.209  1.00  0.00      PROB
ATOM   1949  NZ  LYS P  25       2.809 -10.964   8.584  1.00  0.91      PROB
ATOM   1950  HZ1 LYS P  25       1.934 -10.659   9.056  1.00  0.00      PROB
ATOM   1951  HZ2 LYS P  25       3.526 -10.214   8.663  1.00  0.00      PROB
ATOM   1952  HZ3 LYS P  25       3.163 -11.831   9.037  1.00  0.00      PROB
ATOM   1953  C   LYS P  25       5.993  -7.845   5.652  1.00  0.63      PROB
ATOM   1954  O   LYS P  25       5.551  -6.713   5.519  1.00  0.65      PROB
ATOM   1955  N   PHE P  26       6.893  -8.132   6.612  1.00  0.65      PROB
ATOM   1956  HN  PHE P  26       7.225  -9.062   6.748  1.00  0.00      PROB
ATOM   1957  CA  PHE P  26       7.446  -7.140   7.511  1.00  0.66      PROB
ATOM   1958  HA  PHE P  26       6.627  -6.581   7.939  1.00  0.00      PROB
ATOM   1959  CB  PHE P  26       8.273  -7.823   8.626  1.00  0.72      PROB
ATOM   1960  HB1 PHE P  26       9.126  -8.366   8.166  1.00  0.00      PROB
ATOM   1961  HB2 PHE P  26       7.622  -8.533   9.180  1.00  0.00      PROB
ATOM   1962  CG  PHE P  26       8.841  -6.879   9.625  1.00  0.79      PROB
ATOM   1963  CD1 PHE P  26       8.674  -6.297  10.207  1.00  1.38      PROB
ATOM   1964  HD1 PHE P  26       7.628  -6.192  10.240  1.00  0.00      PROB
ATOM   1965  CE1 PHE P  26       9.187  -5.427  11.131  1.00  1.50      PROB
ATOM   1966  HE1 PHE P  26       8.372  -4.919  11.561  1.00  0.00      PROB
ATOM   1967  CZ  PHE P  26       9.874  -5.134  11.493  1.00  1.13      PROB
ATOM   1968  HZ  PHE P  26      10.237  -4.517  12.150  1.00  0.00      PROB
ATOM   1969  CD2 PHE P  26       9.534  -6.581  10.005  1.00  1.43      PROB
ATOM   1970  HD2 PHE P  26      10.350  -7.100   9.594  1.00  0.00      PROB
ATOM   1971  CE2 PHE P  26      10.047  -5.710  10.928  1.00  1.54      PROB
ATOM   1972  HE2 PHE P  26      11.094  -5.821  10.909  1.00  0.00      PROB
ATOM   1973  C   PHE P  26       8.241  -6.071   6.776  1.00  0.66      PROB
ATOM   1974  O   PHE P  26       8.100  -4.889   7.037  1.00  0.68      PROB
ATOM   1975  N   GLY P  27       9.050  -6.470   5.780  1.00  0.66      PROB
ATOM   1976  HN  GLY P  27       9.189  -7.438   5.590  1.00  0.00      PROB
ATOM   1977  CA  GLY P  27       9.778  -5.565   4.909  1.00  0.68      PROB
ATOM   1978  HA1 GLY P  27      10.362  -6.170   4.231  1.00  0.00      PROB
ATOM   1979  HA2 GLY P  27      10.429  -4.971   5.533  1.00  0.00      PROB
ATOM   1980  C   GLY P  27       8.915  -4.639   4.101  1.00  0.65      PROB
ATOM   1981  O   GLY P  27       9.195  -3.460   3.978  1.00  0.68      PROB
ATOM   1982  N   LEU P  28       7.815  -5.151   3.537  1.00  0.63      PROB
ATOM   1983  HN  LEU P  28       7.621  -6.127   3.585  1.00  0.00      PROB
ATOM   1984  CA  LEU P  28       6.831  -4.366   2.826  1.00  0.61      PROB
ATOM   1985  HA  LEU P  28       7.343  -3.767   2.088  1.00  0.00      PROB
ATOM   1986  CB  LEU P  28       5.811  -5.310   2.149  1.00  0.65      PROB
ATOM   1987  HB1 LEU P  28       5.180  -5.724   2.961  1.00  0.00      PROB
ATOM   1988  HB2 LEU P  28       6.399  -6.129   1.690  1.00  0.00      PROB
ATOM   1989  CG  LEU P  28       4.947  -4.857   1.176  1.00  0.75      PROB
ATOM   1990  HG  LEU P  28       4.327  -4.067   1.646  1.00  0.00      PROB
ATOM   1991  CD1 LEU P  28       5.384  -4.375   0.091  1.00  1.16      PROB
ATOM   1992 HD11 LEU P  28       5.670  -5.194  -0.603  1.00  0.00      PROB
ATOM   1993 HD12 LEU P  28       6.280  -3.749   0.289  1.00  0.00      PROB
ATOM   1994 HD13 LEU P  28       4.597  -3.759  -0.393  1.00  0.00      PROB
ATOM   1995  CD2 LEU P  28       4.133  -5.672   0.605  1.00  1.06      PROB
ATOM   1996 HD21 LEU P  28       3.457  -6.128   1.360  1.00  0.00      PROB
ATOM   1997 HD22 LEU P  28       4.701  -6.483   0.101  1.00  0.00      PROB
ATOM   1998 HD23 LEU P  28       3.515  -5.129  -0.142  1.00  0.00      PROB
ATOM   1999  C   LEU P  28       6.126  -3.347   3.708  1.00  0.60      PROB
ATOM   2000  O   LEU P  28       5.976  -2.190   3.344  1.00  0.62      PROB
ATOM   2001  N   MET P  29       5.721  -3.747   4.925  1.00  0.59      PROB
ATOM   2002  HN  MET P  29       5.785  -4.702   5.202  1.00  0.00      PROB
ATOM   2003  CA  MET P  29       5.169  -2.852   5.922  1.00  0.60      PROB
ATOM   2004  HA  MET P  29       4.412  -2.248   5.443  1.00  0.00      PROB
ATOM   2005  CB  MET P  29       4.557  -3.638   7.098  1.00  0.64      PROB
ATOM   2006  HB1 MET P  29       4.286  -2.916   7.897  1.00  0.00      PROB
ATOM   2007  HB2 MET P  29       5.326  -4.336   7.489  1.00  0.00      PROB
ATOM   2008  CG  MET P  29       3.338  -4.430   6.745  1.00  0.72      PROB
ATOM   2009  HG1 MET P  29       3.638  -5.158   5.964  1.00  0.00      PROB
ATOM   2010  HG2 MET P  29       2.607  -3.722   6.304  1.00  0.00      PROB
ATOM   2011  SD  MET P  29       2.559  -5.284   7.988  1.00  0.90      PROB
ATOM   2012  CE  MET P  29       2.230  -6.142   7.695  1.00  1.78      PROB
ATOM   2013  HE1 MET P  29       3.056  -6.787   7.327  1.00  0.00      PROB
ATOM   2014  HE2 MET P  29       1.502  -6.011   6.866  1.00  0.00      PROB
ATOM   2015  HE3 MET P  29       1.732  -6.669   8.536  1.00  0.00      PROB
ATOM   2016  C   MET P  29       6.137  -1.795   6.431  1.00  0.62      PROB
ATOM   2017  O   MET P  29       5.771  -0.645   6.611  1.00  0.64      PROB
ATOM   2018  N   LYS P  30       7.416  -2.150   6.633  1.00  0.63      PROB
ATOM   2019  HN  LYS P  30       7.698  -3.104   6.583  1.00  0.00      PROB
ATOM   2020  CA  LYS P  30       8.477  -1.214   6.934  1.00  0.66      PROB
ATOM   2021  HA  LYS P  30       8.163  -0.613   7.775  1.00  0.00      PROB
ATOM   2022  CB  LYS P  30       9.788  -1.954   7.268  1.00  0.73      PROB
ATOM   2023  HB1 LYS P  30      10.281  -2.077   6.288  1.00  0.00      PROB
ATOM   2024  HB2 LYS P  30       9.451  -2.935   7.645  1.00  0.00      PROB
ATOM   2025  CG  LYS P  30      10.603  -1.679   7.941  1.00  1.11      PROB
ATOM   2026  HG1 LYS P  30      10.078  -1.638   8.902  1.00  0.00      PROB
ATOM   2027  HG2 LYS P  30      10.844  -0.672   7.581  1.00  0.00      PROB
ATOM   2028  CD  LYS P  30      11.700  -2.071   8.290  1.00  1.41      PROB
ATOM   2029  HD1 LYS P  30      11.659  -3.097   7.918  1.00  0.00      PROB
ATOM   2030  HD2 LYS P  30      11.577  -2.031   9.374  1.00  0.00      PROB
ATOM   2031  CE  LYS P  30      12.755  -1.891   8.218  1.00  1.82      PROB
ATOM   2032  HE1 LYS P  30      13.067  -2.523   9.042  1.00  0.00      PROB
ATOM   2033  HE2 LYS P  30      12.738  -0.832   8.451  1.00  0.00      PROB
ATOM   2034  NZ  LYS P  30      13.703  -1.871   7.748  1.00  2.23      PROB
ATOM   2035  HZ1 LYS P  30      13.662  -1.258   6.909  1.00  0.00      PROB
ATOM   2036  HZ2 LYS P  30      13.968  -2.835   7.461  1.00  0.00      PROB
ATOM   2037  HZ3 LYS P  30      14.412  -1.501   8.413  1.00  0.00      PROB
ATOM   2038  C   LYS P  30       8.704  -0.169   5.859  1.00  0.66      PROB
ATOM   2039  O   LYS P  30       8.812   1.011   6.143  1.00  0.69      PROB
ATOM   2040  N   LYS P  31       8.720  -0.566   4.577  1.00  0.64      PROB
ATOM   2041  HN  LYS P  31       8.682  -1.531   4.331  1.00  0.00      PROB
ATOM   2042  CA  LYS P  31       8.793   0.357   3.466  1.00  0.64      PROB
ATOM   2043  HA  LYS P  31       9.552   1.090   3.695  1.00  0.00      PROB
ATOM   2044  CB  LYS P  31       9.135  -0.366   2.155  1.00  0.69      PROB
ATOM   2045  HB1 LYS P  31       8.995   0.345   1.314  1.00  0.00      PROB
ATOM   2046  HB2 LYS P  31       8.432  -1.216   2.028  1.00  0.00      PROB
ATOM   2047  CG  LYS P  31      10.557  -0.904   2.100  1.00  0.79      PROB
ATOM   2048  HG1 LYS P  31      10.645  -1.531   1.188  1.00  0.00      PROB
ATOM   2049  HG2 LYS P  31      10.711  -1.543   2.994  1.00  0.00      PROB
ATOM   2050  CD  LYS P  31      11.557   0.009   2.070  1.00  1.16      PROB
ATOM   2051  HD1 LYS P  31      11.365   0.679   2.929  1.00  0.00      PROB
ATOM   2052  HD2 LYS P  31      11.412   0.567   1.126  1.00  0.00      PROB
ATOM   2053  CE  LYS P  31      12.834  -0.254   2.120  1.00  1.38      PROB
ATOM   2054  HE1 LYS P  31      13.142  -0.385   1.065  1.00  0.00      PROB
ATOM   2055  HE2 LYS P  31      12.909  -1.210   2.672  1.00  0.00      PROB
ATOM   2056  NZ  LYS P  31      13.658   0.335   2.542  1.00  1.69      PROB
ATOM   2057  HZ1 LYS P  31      13.306   0.903   3.339  1.00  0.00      PROB
ATOM   2058  HZ2 LYS P  31      14.044   0.965   1.810  1.00  0.00      PROB
ATOM   2059  HZ3 LYS P  31      14.406  -0.305   2.877  1.00  0.00      PROB
ATOM   2060  C   LYS P  31       7.583   1.262   3.306  1.00  0.61      PROB
ATOM   2061  O   LYS P  31       7.714   2.431   2.971  1.00  0.64      PROB
ATOM   2062  N   ALA P  32       6.370   0.754   3.582  1.00  0.59      PROB
ATOM   2063  HN  ALA P  32       6.240  -0.222   3.735  1.00  0.00      PROB
ATOM   2064  CA  ALA P  32       5.171   1.560   3.680  1.00  0.58      PROB
ATOM   2065  HA  ALA P  32       5.094   2.164   2.788  1.00  0.00      PROB
ATOM   2066  CB  ALA P  32       3.951   0.646   3.819  1.00  0.60      PROB
ATOM   2067  HB1 ALA P  32       3.954   0.154   4.815  1.00  0.00      PROB
ATOM   2068  HB2 ALA P  32       3.976  -0.141   3.035  1.00  0.00      PROB
ATOM   2069  HB3 ALA P  32       3.019   1.242   3.721  1.00  0.00      PROB
ATOM   2070  C   ALA P  32       5.220   2.586   4.811  1.00  0.58      PROB
ATOM   2071  O   ALA P  32       4.897   3.750   4.623  1.00  0.60      PROB
ATOM   2072  N   TYR P  33       5.715   2.187   5.999  1.00  0.60      PROB
ATOM   2073  HN  TYR P  33       5.903   1.224   6.172  1.00  0.00      PROB
ATOM   2074  CA  TYR P  33       6.017   3.069   7.110  1.00  0.61      PROB
ATOM   2075  HA  TYR P  33       5.140   3.664   7.319  1.00  0.00      PROB
ATOM   2076  CB  TYR P  33       6.416   2.223   8.360  1.00  0.65      PROB
ATOM   2077  HB1 TYR P  33       7.041   1.369   8.025  1.00  0.00      PROB
ATOM   2078  HB2 TYR P  33       5.489   1.851   8.847  1.00  0.00      PROB
ATOM   2079  CG  TYR P  33       7.200   2.935   9.422  1.00  0.69      PROB
ATOM   2080  CD1 TYR P  33       6.618   3.866  10.231  1.00  0.74      PROB
ATOM   2081  HD1 TYR P  33       5.561   4.066  10.131  1.00  0.00      PROB
ATOM   2082  CE1 TYR P  33       7.351   4.560  11.176  1.00  0.84      PROB
ATOM   2083  HE1 TYR P  33       6.863   5.293  11.802  1.00  0.00      PROB
ATOM   2084  CZ  TYR P  33       8.677   4.326  11.321  1.00  0.90      PROB
ATOM   2085  OH  TYR P  33       9.423   5.045  12.238  1.00  1.07      PROB
ATOM   2086  HH  TYR P  33       8.835   5.663  12.679  1.00  0.00      PROB
ATOM   2087  CD2 TYR P  33       8.532   2.692   9.593  1.00  0.84      PROB
ATOM   2088  HD2 TYR P  33       9.020   1.948   8.981  1.00  0.00      PROB
ATOM   2089  CE2 TYR P  33       9.265   3.383  10.537  1.00  0.94      PROB
ATOM   2090  HE2 TYR P  33      10.318   3.172  10.654  1.00  0.00      PROB
ATOM   2091  C   TYR P  33       7.012   4.173   6.765  1.00  0.63      PROB
ATOM   2092  O   TYR P  33       6.769   5.342   7.029  1.00  0.65      PROB
ATOM   2093  N   GLU P  34       8.129   3.830   6.098  1.00  0.65      PROB
ATOM   2094  HN  GLU P  34       8.343   2.877   5.902  1.00  0.00      PROB
ATOM   2095  CA  GLU P  34       9.096   4.792   5.617  1.00  0.68      PROB
ATOM   2096  HA  GLU P  34       9.408   5.395   6.456  1.00  0.00      PROB
ATOM   2097  CB  GLU P  34      10.317   4.093   4.981  1.00  0.73      PROB
ATOM   2098  HB1 GLU P  34      10.776   4.830   4.292  1.00  0.00      PROB
ATOM   2099  HB2 GLU P  34       9.919   3.242   4.393  1.00  0.00      PROB
ATOM   2100  CG  GLU P  34      11.260   3.629   5.690  1.00  1.17      PROB
ATOM   2101  HG1 GLU P  34      10.809   2.893   6.387  1.00  0.00      PROB
ATOM   2102  HG2 GLU P  34      11.678   4.478   6.269  1.00  0.00      PROB
ATOM   2103  CD  GLU P  34      12.412   2.950   5.048  1.00  1.22      PROB
ATOM   2104  OE1 GLU P  34      12.873   2.670   4.766  1.00  1.67      PROB
ATOM   2105  OE2 GLU P  34      12.889   2.684   4.820  1.00  1.68      PROB
ATOM   2106  C   GLU P  34       8.518   5.802   4.643  1.00  0.68      PROB
ATOM   2107  O   GLU P  34       8.717   6.995   4.788  1.00  0.73      PROB
ATOM   2108  N   LEU P  35       7.726   5.353   3.655  1.00  0.66      PROB
ATOM   2109  HN  LEU P  35       7.571   4.378   3.521  1.00  0.00      PROB
ATOM   2110  CA  LEU P  35       7.041   6.223   2.716  1.00  0.66      PROB
ATOM   2111  HA  LEU P  35       7.766   6.904   2.296  1.00  0.00      PROB
ATOM   2112  CB  LEU P  35       6.382   5.379   1.602  1.00  0.66      PROB
ATOM   2113  HB1 LEU P  35       5.647   4.701   2.083  1.00  0.00      PROB
ATOM   2114  HB2 LEU P  35       7.178   4.770   1.125  1.00  0.00      PROB
ATOM   2115  CG  LEU P  35       5.655   6.140   0.496  1.00  0.72      PROB
ATOM   2116  HG  LEU P  35       4.806   6.695   0.948  1.00  0.00      PROB
ATOM   2117  CD1 LEU P  35       6.490   7.074  -0.205  1.00  0.94      PROB
ATOM   2118 HD11 LEU P  35       7.430   6.578  -0.528  1.00  0.00      PROB
ATOM   2119 HD12 LEU P  35       6.748   7.925   0.461  1.00  0.00      PROB
ATOM   2120 HD13 LEU P  35       5.961   7.452  -1.106  1.00  0.00      PROB
ATOM   2121  CD2 LEU P  35       5.064   5.260  -0.498  1.00  0.88      PROB
ATOM   2122 HD21 LEU P  35       4.325   4.584  -0.018  1.00  0.00      PROB
ATOM   2123 HD22 LEU P  35       5.855   4.641  -0.973  1.00  0.00      PROB
ATOM   2124 HD23 LEU P  35       4.543   5.861  -1.273  1.00  0.00      PROB
ATOM   2125  C   LEU P  35       6.023   7.144   3.382  1.00  0.64      PROB
ATOM   2126  O   LEU P  35       5.930   8.327   3.078  1.00  0.67      PROB
ATOM   2127  N   SER P  36       5.265   6.616   4.358  1.00  0.62      PROB
ATOM   2128  HN  SER P  36       5.320   5.646   4.577  1.00  0.00      PROB
ATOM   2129  CA  SER P  36       4.323   7.368   5.165  1.00  0.61      PROB
ATOM   2130  HA  SER P  36       3.639   7.866   4.494  1.00  0.00      PROB
ATOM   2131  CB  SER P  36       3.540   6.451   6.138  1.00  0.65      PROB
ATOM   2132  HB1 SER P  36       4.247   6.158   6.940  1.00  0.00      PROB
ATOM   2133  HB2 SER P  36       3.237   5.555   5.559  1.00  0.00      PROB
ATOM   2134  OG  SER P  36       2.615   6.802   6.661  1.00  0.99      PROB
ATOM   2135  HG1 SER P  36       2.125   7.316   6.015  1.00  0.00      PROB
ATOM   2136  C   SER P  36       4.962   8.501   5.942  1.00  0.63      PROB
ATOM   2137  O   SER P  36       4.494   9.623   5.905  1.00  0.69      PROB
ATOM   2138  N   VAL P  37       6.078   8.236   6.637  1.00  0.64      PROB
ATOM   2139  HN  VAL P  37       6.462   7.317   6.673  1.00  0.00      PROB
ATOM   2140  CA  VAL P  37       6.806   9.242   7.380  1.00  0.67      PROB
ATOM   2141  HA  VAL P  37       6.085   9.871   7.880  1.00  0.00      PROB
ATOM   2142  CB  VAL P  37       7.739   8.611   8.393  1.00  0.72      PROB
ATOM   2143  HB  VAL P  37       8.403   7.889   7.872  1.00  0.00      PROB
ATOM   2144  CG1 VAL P  37       8.587   9.641   9.094  1.00  0.86      PROB
ATOM   2145 HG11 VAL P  37       7.948  10.465   9.478  1.00  0.00      PROB
ATOM   2146 HG12 VAL P  37       9.327  10.068   8.384  1.00  0.00      PROB
ATOM   2147 HG13 VAL P  37       9.117   9.174   9.951  1.00  0.00      PROB
ATOM   2148  CG2 VAL P  37       6.928   7.867   9.423  1.00  0.80      PROB
ATOM   2149 HG21 VAL P  37       6.327   7.071   8.934  1.00  0.00      PROB
ATOM   2150 HG22 VAL P  37       6.236   8.568   9.938  1.00  0.00      PROB
ATOM   2151 HG23 VAL P  37       7.604   7.394  10.167  1.00  0.00      PROB
ATOM   2152  C   VAL P  37       7.548  10.227   6.498  1.00  0.66      PROB
ATOM   2153  O   VAL P  37       7.448  11.425   6.681  1.00  0.72      PROB
ATOM   2154  N   LEU P  38       8.291   9.752   5.488  1.00  0.66      PROB
ATOM   2155  HN  LEU P  38       8.308   8.779   5.273  1.00  0.00      PROB
ATOM   2156  CA  LEU P  38       9.116  10.586   4.639  1.00  0.69      PROB
ATOM   2157  HA  LEU P  38       9.742  11.196   5.273  1.00  0.00      PROB
ATOM   2158  CB  LEU P  38       9.980   9.715   3.711  1.00  0.74      PROB
ATOM   2159  HB1 LEU P  38       9.915  10.218   2.730  1.00  0.00      PROB
ATOM   2160  HB2 LEU P  38       9.447   8.749   3.673  1.00  0.00      PROB
ATOM   2161  CG  LEU P  38      11.108   9.417   3.807  1.00  1.00      PROB
ATOM   2162  HG  LEU P  38      11.012   8.766   4.668  1.00  0.00      PROB
ATOM   2163  CD1 LEU P  38      11.913   9.049   3.459  1.00  1.48      PROB
ATOM   2164 HD11 LEU P  38      12.047   9.357   2.400  1.00  0.00      PROB
ATOM   2165 HD12 LEU P  38      11.872   7.940   3.503  1.00  0.00      PROB
ATOM   2166 HD13 LEU P  38      12.781   9.415   4.048  1.00  0.00      PROB
ATOM   2167  CD2 LEU P  38      11.975   9.600   3.878  1.00  1.62      PROB
ATOM   2168 HD21 LEU P  38      12.144  10.340   4.689  1.00  0.00      PROB
ATOM   2169 HD22 LEU P  38      12.351  10.027   2.924  1.00  0.00      PROB
ATOM   2170 HD23 LEU P  38      12.538   8.674   4.120  1.00  0.00      PROB
ATOM   2171  C   LEU P  38       8.347  11.581   3.795  1.00  0.71      PROB
ATOM   2172  O   LEU P  38       8.740  12.724   3.663  1.00  0.79      PROB
ATOM   2173  N   CYS P  39       7.219  11.162   3.207  1.00  0.69      PROB
ATOM   2174  HN  CYS P  39       6.806  10.283   3.432  1.00  0.00      PROB
ATOM   2175  CA  CYS P  39       6.523  11.945   2.212  1.00  0.74      PROB
ATOM   2176  HA  CYS P  39       7.041  12.887   2.104  1.00  0.00      PROB
ATOM   2177  CB  CYS P  39       6.485  11.199   0.867  1.00  0.78      PROB
ATOM   2178  HB1 CYS P  39       5.922  11.817   0.136  1.00  0.00      PROB
ATOM   2179  HB2 CYS P  39       5.939  10.242   1.008  1.00  0.00      PROB
ATOM   2180  SG  CYS P  39       8.125  10.863   0.229  1.00  0.90      PROB
ATOM   2181  HG1 CYS P  39       8.507  10.137   1.269  1.00  0.00      PROB
ATOM   2182  C   CYS P  39       5.122  12.319   2.621  1.00  0.74      PROB
ATOM   2183  O   CYS P  39       4.358  12.786   1.803  1.00  0.81      PROB
ATOM   2184  N   ASP P  40       4.755  12.130   3.890  1.00  0.72      PROB
ATOM   2185  HN  ASP P  40       5.385  11.708   4.536  1.00  0.00      PROB
ATOM   2186  CA  ASP P  40       3.473  12.491   4.461  1.00  0.74      PROB
ATOM   2187  HA  ASP P  40       3.459  12.126   5.477  1.00  0.00      PROB
ATOM   2188  CB  ASP P  40       3.206  14.011   4.452  1.00  0.85      PROB
ATOM   2189  HB1 ASP P  40       2.198  14.194   4.880  1.00  0.00      PROB
ATOM   2190  HB2 ASP P  40       3.226  14.366   3.400  1.00  0.00      PROB
ATOM   2191  CG  ASP P  40       4.163  14.793   5.208  1.00  0.96      PROB
ATOM   2192  OD1 ASP P  40       4.585  14.938   5.694  1.00  1.47      PROB
ATOM   2193  OD2 ASP P  40       4.439  15.343   5.368  1.00  1.52      PROB
ATOM   2194  C   ASP P  40       2.297  11.720   3.873  1.00  0.74      PROB
ATOM   2195  O   ASP P  40       1.268  12.195   3.680  1.00  1.01      PROB
ATOM   2196  N   CYS P  41       2.433  10.488   3.562  1.00  0.64      PROB
ATOM   2197  HN  CYS P  41       3.271  10.005   3.799  1.00  0.00      PROB
ATOM   2198  CA  CYS P  41       1.459   9.671   2.869  1.00  0.61      PROB
ATOM   2199  HA  CYS P  41       0.749  10.333   2.396  1.00  0.00      PROB
ATOM   2200  CB  CYS P  41       2.125   8.772   1.816  1.00  0.66      PROB
ATOM   2201  HB1 CYS P  41       1.342   8.116   1.383  1.00  0.00      PROB
ATOM   2202  HB2 CYS P  41       2.870   8.133   2.334  1.00  0.00      PROB
ATOM   2203  SG  CYS P  41       2.902   9.611   0.553  1.00  0.85      PROB
ATOM   2204  HG1 CYS P  41       3.586  10.416   1.353  1.00  0.00      PROB
ATOM   2205  C   CYS P  41       0.624   8.819   3.790  1.00  0.60      PROB
ATOM   2206  O   CYS P  41       1.057   8.384   4.826  1.00  0.67      PROB
ATOM   2207  N   GLU P  42      -0.614   8.547   3.399  1.00  0.62      PROB
ATOM   2208  HN  GLU P  42      -0.998   8.980   2.588  1.00  0.00      PROB
ATOM   2209  CA  GLU P  42      -1.501   7.638   4.071  1.00  0.64      PROB
ATOM   2210  HA  GLU P  42      -1.013   7.310   4.977  1.00  0.00      PROB
ATOM   2211  CB  GLU P  42      -2.839   8.300   4.406  1.00  0.75      PROB
ATOM   2212  HB1 GLU P  42      -3.580   7.496   4.255  1.00  0.00      PROB
ATOM   2213  HB2 GLU P  42      -2.958   9.072   3.626  1.00  0.00      PROB
ATOM   2214  CG  GLU P  42      -3.150   8.767   5.268  1.00  1.26      PROB
ATOM   2215  HG1 GLU P  42      -2.468   9.620   5.274  1.00  0.00      PROB
ATOM   2216  HG2 GLU P  42      -2.865   8.011   6.002  1.00  0.00      PROB
ATOM   2217  CD  GLU P  42      -4.167   9.306   5.904  1.00  1.38      PROB
ATOM   2218  OE1 GLU P  42      -4.564   9.617   6.159  1.00  1.84      PROB
ATOM   2219  OE2 GLU P  42      -4.578   9.443   6.170  1.00  1.92      PROB
ATOM   2220  C   GLU P  42      -1.699   6.416   3.206  1.00  0.60      PROB
ATOM   2221  O   GLU P  42      -2.087   6.502   2.060  1.00  0.64      PROB
ATOM   2222  N   ILE P  43      -1.368   5.238   3.730  1.00  0.61      PROB
ATOM   2223  HN  ILE P  43      -1.165   5.147   4.701  1.00  0.00      PROB
ATOM   2224  CA  ILE P  43      -1.273   4.012   2.969  1.00  0.57      PROB
ATOM   2225  HA  ILE P  43      -1.659   4.208   1.980  1.00  0.00      PROB
ATOM   2226  CB  ILE P  43       0.172   3.510   2.880  1.00  0.62      PROB
ATOM   2227  HB  ILE P  43       0.570   3.360   3.906  1.00  0.00      PROB
ATOM   2228  CG2 ILE P  43       0.252   2.196   2.115  1.00  0.67      PROB
ATOM   2229 HG21 ILE P  43      -0.294   2.281   1.151  1.00  0.00      PROB
ATOM   2230 HG22 ILE P  43      -0.209   1.381   2.713  1.00  0.00      PROB
ATOM   2231 HG23 ILE P  43       1.313   1.948   1.900  1.00  0.00      PROB
ATOM   2232  CG1 ILE P  43       1.077   4.561   2.246  1.00  0.71      PROB
ATOM   2233 HG11 ILE P  43       0.726   5.540   2.627  1.00  0.00      PROB
ATOM   2234 HG12 ILE P  43       0.896   4.506   1.154  1.00  0.00      PROB
ATOM   2235  CD  ILE P  43       2.360   4.555   2.398  1.00  0.83      PROB
ATOM   2236  HD1 ILE P  43       2.787   3.608   2.003  1.00  0.00      PROB
ATOM   2237  HD2 ILE P  43       2.613   4.635   3.477  1.00  0.00      PROB
ATOM   2238  HD3 ILE P  43       2.810   5.406   1.843  1.00  0.00      PROB
ATOM   2239  C   ILE P  43      -2.167   2.971   3.606  1.00  0.57      PROB
ATOM   2240  O   ILE P  43      -2.205   2.825   4.813  1.00  0.65      PROB
ATOM   2241  N   ALA P  44      -2.915   2.218   2.792  1.00  0.53      PROB
ATOM   2242  HN  ALA P  44      -3.010   2.447   1.827  1.00  0.00      PROB
ATOM   2243  CA  ALA P  44      -3.633   1.043   3.208  1.00  0.52      PROB
ATOM   2244  HA  ALA P  44      -3.358   0.831   4.231  1.00  0.00      PROB
ATOM   2245  CB  ALA P  44      -5.136   1.249   3.101  1.00  0.60      PROB
ATOM   2246  HB1 ALA P  44      -5.417   1.474   2.050  1.00  0.00      PROB
ATOM   2247  HB2 ALA P  44      -5.447   2.102   3.742  1.00  0.00      PROB
ATOM   2248  HB3 ALA P  44      -5.668   0.327   3.420  1.00  0.00      PROB
ATOM   2249  C   ALA P  44      -3.197  -0.127   2.351  1.00  0.50      PROB
ATOM   2250  O   ALA P  44      -3.089  -0.036   1.144  1.00  0.55      PROB
ATOM   2251  N   LEU P  45      -2.897  -1.258   2.985  1.00  0.50      PROB
ATOM   2252  HN  LEU P  45      -3.034  -1.343   3.968  1.00  0.00      PROB
ATOM   2253  CA  LEU P  45      -2.363  -2.434   2.345  1.00  0.50      PROB
ATOM   2254  HA  LEU P  45      -2.469  -2.321   1.276  1.00  0.00      PROB
ATOM   2255  CB  LEU P  45      -0.882  -2.583   2.733  1.00  0.58      PROB
ATOM   2256  HB1 LEU P  45      -0.846  -2.584   3.841  1.00  0.00      PROB
ATOM   2257  HB2 LEU P  45      -0.365  -1.680   2.351  1.00  0.00      PROB
ATOM   2258  CG  LEU P  45      -0.097  -3.723   2.295  1.00  0.69      PROB
ATOM   2259  HG  LEU P  45      -0.580  -4.636   2.701  1.00  0.00      PROB
ATOM   2260  CD1 LEU P  45       0.060  -3.904   0.973  1.00  1.01      PROB
ATOM   2261 HD11 LEU P  45       0.720  -3.114   0.555  1.00  0.00      PROB
ATOM   2262 HD12 LEU P  45      -0.926  -3.849   0.464  1.00  0.00      PROB
ATOM   2263 HD13 LEU P  45       0.526  -4.894   0.780  1.00  0.00      PROB
ATOM   2264  CD2 LEU P  45       1.207  -3.751   2.726  1.00  0.95      PROB
ATOM   2265 HD21 LEU P  45       1.242  -3.767   3.836  1.00  0.00      PROB
ATOM   2266 HD22 LEU P  45       1.743  -2.847   2.367  1.00  0.00      PROB
ATOM   2267 HD23 LEU P  45       1.713  -4.663   2.342  1.00  0.00      PROB
ATOM   2268  C   LEU P  45      -3.160  -3.642   2.772  1.00  0.49      PROB
ATOM   2269  O   LEU P  45      -3.322  -3.905   3.949  1.00  0.56      PROB
ATOM   2270  N   ILE P  46      -3.688  -4.403   1.812  1.00  0.47      PROB
ATOM   2271  HN  ILE P  46      -3.554  -4.171   0.853  1.00  0.00      PROB
ATOM   2272  CA  ILE P  46      -4.477  -5.594   2.036  1.00  0.47      PROB
ATOM   2273  HA  ILE P  46      -4.505  -5.775   3.100  1.00  0.00      PROB
ATOM   2274  CB  ILE P  46      -5.893  -5.443   1.495  1.00  0.53      PROB
ATOM   2275  HB  ILE P  46      -5.843  -5.161   0.422  1.00  0.00      PROB
ATOM   2276  CG2 ILE P  46      -6.671  -6.708   1.631  1.00  0.68      PROB
ATOM   2277 HG21 ILE P  46      -6.590  -7.097   2.669  1.00  0.00      PROB
ATOM   2278 HG22 ILE P  46      -6.272  -7.474   0.933  1.00  0.00      PROB
ATOM   2279 HG23 ILE P  46      -7.742  -6.519   1.406  1.00  0.00      PROB
ATOM   2280  CG1 ILE P  46      -6.632  -4.313   2.147  1.00  0.69      PROB
ATOM   2281 HG11 ILE P  46      -5.852  -3.583   2.434  1.00  0.00      PROB
ATOM   2282 HG12 ILE P  46      -7.083  -4.749   3.058  1.00  0.00      PROB
ATOM   2283  CD  ILE P  46      -7.482  -3.677   1.658  1.00  1.14      PROB
ATOM   2284  HD1 ILE P  46      -8.333  -4.332   1.372  1.00  0.00      PROB
ATOM   2285  HD2 ILE P  46      -7.100  -3.174   0.744  1.00  0.00      PROB
ATOM   2286  HD3 ILE P  46      -7.847  -2.916   2.380  1.00  0.00      PROB
ATOM   2287  C   ILE P  46      -3.762  -6.748   1.370  1.00  0.48      PROB
ATOM   2288  O   ILE P  46      -3.484  -6.711   0.186  1.00  0.53      PROB
ATOM   2289  N   ILE P  47      -3.421  -7.801   2.128  1.00  0.49      PROB
ATOM   2290  HN  ILE P  47      -3.640  -7.827   3.100  1.00  0.00      PROB
ATOM   2291  CA  ILE P  47      -2.724  -8.965   1.627  1.00  0.50      PROB
ATOM   2292  HA  ILE P  47      -2.676  -8.878   0.552  1.00  0.00      PROB
ATOM   2293  CB  ILE P  47      -1.317  -9.094   2.199  1.00  0.57      PROB
ATOM   2294  HB  ILE P  47      -1.387  -9.088   3.307  1.00  0.00      PROB
ATOM   2295  CG2 ILE P  47      -0.653 -10.240   1.810  1.00  0.90      PROB
ATOM   2296 HG21 ILE P  47      -0.393 -10.183   0.731  1.00  0.00      PROB
ATOM   2297 HG22 ILE P  47      -1.302 -11.127   1.972  1.00  0.00      PROB
ATOM   2298 HG23 ILE P  47       0.285 -10.351   2.395  1.00  0.00      PROB
ATOM   2299  CG1 ILE P  47      -0.461  -8.028   1.941  1.00  0.86      PROB
ATOM   2300 HG11 ILE P  47      -1.014  -7.099   2.189  1.00  0.00      PROB
ATOM   2301 HG12 ILE P  47      -0.243  -8.042   0.854  1.00  0.00      PROB
ATOM   2302  CD  ILE P  47       0.808  -7.960   2.626  1.00  1.04      PROB
ATOM   2303  HD1 ILE P  47       1.486  -8.757   2.254  1.00  0.00      PROB
ATOM   2304  HD2 ILE P  47       0.657  -8.104   3.717  1.00  0.00      PROB
ATOM   2305  HD3 ILE P  47       1.285  -6.974   2.441  1.00  0.00      PROB
ATOM   2306  C   ILE P  47      -3.526 -10.202   1.970  1.00  0.52      PROB
ATOM   2307  O   ILE P  47      -3.818 -10.473   3.117  1.00  0.59      PROB
ATOM   2308  N   PHE P  48      -3.875 -11.009   0.968  1.00  0.54      PROB
ATOM   2309  HN  PHE P  48      -3.766 -10.724   0.020  1.00  0.00      PROB
ATOM   2310  CA  PHE P  48      -4.427 -12.331   1.146  1.00  0.58      PROB
ATOM   2311  HA  PHE P  48      -4.709 -12.426   2.184  1.00  0.00      PROB
ATOM   2312  CB  PHE P  48      -5.647 -12.598   0.249  1.00  0.64      PROB
ATOM   2313  HB1 PHE P  48      -5.854 -13.689   0.215  1.00  0.00      PROB
ATOM   2314  HB2 PHE P  48      -5.448 -12.215  -0.775  1.00  0.00      PROB
ATOM   2315  CG  PHE P  48      -6.866 -11.926   0.750  1.00  0.62      PROB
ATOM   2316  CD1 PHE P  48      -7.382 -11.119   0.527  1.00  1.23      PROB
ATOM   2317  HD1 PHE P  48      -6.906 -10.535  -0.232  1.00  0.00      PROB
ATOM   2318  CE1 PHE P  48      -8.562 -10.555   0.948  1.00  1.30      PROB
ATOM   2319  HE1 PHE P  48      -8.779  -9.632   0.450  1.00  0.00      PROB
ATOM   2320  CZ  PHE P  48      -9.240 -10.799   1.589  1.00  0.86      PROB
ATOM   2321  HZ  PHE P  48     -10.139 -10.376   1.908  1.00  0.00      PROB
ATOM   2322  CD2 PHE P  48      -7.558 -12.156   1.400  1.00  1.15      PROB
ATOM   2323  HD2 PHE P  48      -7.339 -13.067   1.916  1.00  0.00      PROB
ATOM   2324  CE2 PHE P  48      -8.741 -11.599   1.815  1.00  1.23      PROB
ATOM   2325  HE2 PHE P  48      -9.228 -12.186   2.566  1.00  0.00      PROB
ATOM   2326  C   PHE P  48      -3.371 -13.379   0.872  1.00  0.64      PROB
ATOM   2327  O   PHE P  48      -2.631 -13.305  -0.065  1.00  0.78      PROB
ATOM   2328  N   ASN P  49      -3.276 -14.387   1.713  1.00  0.67      PROB
ATOM   2329  HN  ASN P  49      -3.879 -14.442   2.504  1.00  0.00      PROB
ATOM   2330  CA  ASN P  49      -2.344 -15.471   1.602  1.00  0.75      PROB
ATOM   2331  HA  ASN P  49      -1.869 -15.409   0.634  1.00  0.00      PROB
ATOM   2332  CB  ASN P  49      -1.331 -15.388   2.682  1.00  0.90      PROB
ATOM   2333  HB1 ASN P  49      -1.874 -15.163   3.623  1.00  0.00      PROB
ATOM   2334  HB2 ASN P  49      -0.657 -14.543   2.434  1.00  0.00      PROB
ATOM   2335  CG  ASN P  49      -0.585 -16.392   2.922  1.00  1.31      PROB
ATOM   2336  OD1 ASN P  49      -0.662 -16.820   3.207  1.00  2.07      PROB
ATOM   2337  ND2 ASN P  49       0.161 -16.796   2.822  1.00  1.64      PROB
ATOM   2338 HD21 ASN P  49       0.312 -17.683   3.258  1.00  0.00      PROB
ATOM   2339 HD22 ASN P  49       0.884 -16.382   2.269  1.00  0.00      PROB
ATOM   2340  C   ASN P  49      -3.062 -16.733   1.593  1.00  0.96      PROB
ATOM   2341  O   ASN P  49      -4.140 -16.763   2.019  1.00  1.20      PROB
ATOM   2342  N   SER P  50      -2.481 -17.795   1.066  1.00  1.05      PROB
ATOM   2343  HN  SER P  50      -1.580 -17.688   0.660  1.00  0.00      PROB
ATOM   2344  CA  SER P  50      -2.943 -19.088   0.984  1.00  1.40      PROB
ATOM   2345  HA  SER P  50      -3.626 -19.154   0.150  1.00  0.00      PROB
ATOM   2346  CB  SER P  50      -1.910 -19.914   0.812  1.00  1.95      PROB
ATOM   2347  HB1 SER P  50      -2.132 -20.503   1.676  1.00  0.00      PROB
ATOM   2348  HB2 SER P  50      -1.173 -19.150   0.941  1.00  0.00      PROB
ATOM   2349  OG  SER P  50      -1.483 -20.338   0.589  1.00  2.28      PROB
ATOM   2350  HG1 SER P  50      -1.366 -20.131  -0.341  1.00  0.00      PROB
ATOM   2351  C   SER P  50      -3.811 -19.671   1.947  1.00  1.36      PROB
ATOM   2352  O   SER P  50      -3.687 -19.699   2.799  1.00  1.93      PROB
ATOM   2353  N   SER P  51      -4.736 -20.128   1.809  1.00  1.19      PROB
ATOM   2354  HN  SER P  51      -5.003 -20.235   0.866  1.00  0.00      PROB
ATOM   2355  CA  SER P  51      -5.733 -20.647   2.607  1.00  1.34      PROB
ATOM   2356  HA  SER P  51      -6.391 -21.207   1.960  1.00  0.00      PROB
ATOM   2357  CB  SER P  51      -5.281 -21.500   3.677  1.00  1.59      PROB
ATOM   2358  HB1 SER P  51      -6.069 -21.457   4.454  1.00  0.00      PROB
ATOM   2359  HB2 SER P  51      -4.349 -21.040   4.060  1.00  0.00      PROB
ATOM   2360  OG  SER P  51      -5.091 -22.366   3.590  1.00  2.09      PROB
ATOM   2361  HG1 SER P  51      -4.286 -22.409   3.069  1.00  0.00      PROB
ATOM   2362  C   SER P  51      -6.684 -19.615   3.099  1.00  1.27      PROB
ATOM   2363  O   SER P  51      -7.334 -19.782   4.044  1.00  1.44      PROB
ATOM   2364  N   ASN P  52      -6.789 -18.515   2.437  1.00  1.19      PROB
ATOM   2365  HN  ASN P  52      -6.187 -18.360   1.660  1.00  0.00      PROB
ATOM   2366  CA  ASN P  52      -7.687 -17.436   2.669  1.00  1.21      PROB
ATOM   2367  HA  ASN P  52      -7.446 -16.660   1.958  1.00  0.00      PROB
ATOM   2368  CB  ASN P  52      -9.112 -17.813   2.529  1.00  1.57      PROB
ATOM   2369  HB1 ASN P  52      -9.727 -16.949   2.856  1.00  0.00      PROB
ATOM   2370  HB2 ASN P  52      -9.304 -18.675   3.202  1.00  0.00      PROB
ATOM   2371  CG  ASN P  52      -9.486 -18.126   1.424  1.00  1.98      PROB
ATOM   2372  OD1 ASN P  52      -9.252 -18.023   0.838  1.00  2.48      PROB
ATOM   2373  ND2 ASN P  52     -10.096 -18.524   1.117  1.00  2.43      PROB
ATOM   2374 HD21 ASN P  52     -10.168 -18.643   0.127  1.00  0.00      PROB
ATOM   2375 HD22 ASN P  52     -10.796 -18.909   1.719  1.00  0.00      PROB
ATOM   2376  C   ASN P  52      -7.453 -16.663   3.905  1.00  1.01      PROB
ATOM   2377  O   ASN P  52      -8.326 -16.252   4.566  1.00  1.20      PROB
ATOM   2378  N   LYS P  53      -6.247 -16.433   4.248  1.00  0.81      PROB
ATOM   2379  HN  LYS P  53      -5.485 -16.780   3.707  1.00  0.00      PROB
ATOM   2380  CA  LYS P  53      -5.875 -15.686   5.395  1.00  0.77      PROB
ATOM   2381  HA  LYS P  53      -6.720 -15.658   6.067  1.00  0.00      PROB
ATOM   2382  CB  LYS P  53      -4.689 -16.323   6.069  1.00  0.90      PROB
ATOM   2383  HB1 LYS P  53      -4.399 -15.677   6.924  1.00  0.00      PROB
ATOM   2384  HB2 LYS P  53      -3.856 -16.347   5.336  1.00  0.00      PROB
ATOM   2385  CG  LYS P  53      -4.868 -17.659   6.571  1.00  1.15      PROB
ATOM   2386  HG1 LYS P  53      -3.884 -17.989   6.960  1.00  0.00      PROB
ATOM   2387  HG2 LYS P  53      -5.148 -18.292   5.705  1.00  0.00      PROB
ATOM   2388  CD  LYS P  53      -5.702 -17.886   7.466  1.00  1.58      PROB
ATOM   2389  HD1 LYS P  53      -6.687 -17.704   6.998  1.00  0.00      PROB
ATOM   2390  HD2 LYS P  53      -5.513 -17.119   8.240  1.00  0.00      PROB
ATOM   2391  CE  LYS P  53      -5.825 -18.914   8.066  1.00  2.02      PROB
ATOM   2392  HE1 LYS P  53      -4.923 -18.973   8.702  1.00  0.00      PROB
ATOM   2393  HE2 LYS P  53      -5.809 -19.694   7.284  1.00  0.00      PROB
ATOM   2394  NZ  LYS P  53      -6.512 -19.234   8.658  1.00  2.51      PROB
ATOM   2395  HZ1 LYS P  53      -7.420 -19.267   8.151  1.00  0.00      PROB
ATOM   2396  HZ2 LYS P  53      -6.593 -18.593   9.473  1.00  0.00      PROB
ATOM   2397  HZ3 LYS P  53      -6.266 -20.188   8.991  1.00  0.00      PROB
ATOM   2398  C   LYS P  53      -5.599 -14.251   5.065  1.00  0.67      PROB
ATOM   2399  O   LYS P  53      -4.948 -13.959   4.122  1.00  0.73      PROB
ATOM   2400  N   LEU P  54      -6.118 -13.318   5.841  1.00  0.68      PROB
ATOM   2401  HN  LEU P  54      -6.615 -13.576   6.664  1.00  0.00      PROB
ATOM   2402  CA  LEU P  54      -6.045 -11.899   5.625  1.00  0.60      PROB
ATOM   2403  HA  LEU P  54      -5.695 -11.727   4.618  1.00  0.00      PROB
ATOM   2404  CB  LEU P  54      -7.433 -11.273   5.828  1.00  0.64      PROB
ATOM   2405  HB1 LEU P  54      -7.817 -11.627   6.807  1.00  0.00      PROB
ATOM   2406  HB2 LEU P  54      -8.091 -11.656   5.021  1.00  0.00      PROB
ATOM   2407  CG  LEU P  54      -7.538  -9.744   5.819  1.00  0.64      PROB
ATOM   2408  HG  LEU P  54      -6.897  -9.339   6.630  1.00  0.00      PROB
ATOM   2409  CD1 LEU P  54      -7.111  -9.126   4.515  1.00  0.70      PROB
ATOM   2410 HD11 LEU P  54      -7.748  -9.504   3.687  1.00  0.00      PROB
ATOM   2411 HD12 LEU P  54      -6.054  -9.391   4.299  1.00  0.00      PROB
ATOM   2412 HD13 LEU P  54      -7.216  -8.021   4.568  1.00  0.00      PROB
ATOM   2413  CD2 LEU P  54      -8.948  -9.315   6.141  1.00  0.77      PROB
ATOM   2414 HD21 LEU P  54      -9.240  -9.687   7.146  1.00  0.00      PROB
ATOM   2415 HD22 LEU P  54      -9.651  -9.733   5.390  1.00  0.00      PROB
ATOM   2416 HD23 LEU P  54      -9.015  -8.206   6.140  1.00  0.00      PROB
ATOM   2417  C   LEU P  54      -5.043 -11.241   6.538  1.00  0.56      PROB
ATOM   2418  O   LEU P  54      -5.037 -11.438   7.737  1.00  0.62      PROB
ATOM   2419  N   PHE P  55      -4.162 -10.418   5.970  1.00  0.53      PROB
ATOM   2420  HN  PHE P  55      -4.122 -10.326   4.979  1.00  0.00      PROB
ATOM   2421  CA  PHE P  55      -3.213  -9.607   6.684  1.00  0.53      PROB
ATOM   2422  HA  PHE P  55      -3.461  -9.661   7.734  1.00  0.00      PROB
ATOM   2423  CB  PHE P  55      -1.758 -10.077   6.461  1.00  0.60      PROB
ATOM   2424  HB1 PHE P  55      -1.063  -9.435   7.043  1.00  0.00      PROB
ATOM   2425  HB2 PHE P  55      -1.509 -10.027   5.380  1.00  0.00      PROB
ATOM   2426  CG  PHE P  55      -1.560 -11.484   6.908  1.00  0.66      PROB
ATOM   2427  CD1 PHE P  55      -1.804 -12.546   6.066  1.00  0.75      PROB
ATOM   2428  HD1 PHE P  55      -2.146 -12.361   5.059  1.00  0.00      PROB
ATOM   2429  CE1 PHE P  55      -1.617 -13.839   6.493  1.00  0.90      PROB
ATOM   2430  HE1 PHE P  55      -1.828 -14.661   5.825  1.00  0.00      PROB
ATOM   2431  CZ  PHE P  55      -1.166 -14.091   7.759  1.00  0.95      PROB
ATOM   2432  HZ  PHE P  55      -1.023 -15.108   8.093  1.00  0.00      PROB
ATOM   2433  CD2 PHE P  55      -1.094 -11.753   8.170  1.00  0.78      PROB
ATOM   2434  HD2 PHE P  55      -0.877 -10.935   8.841  1.00  0.00      PROB
ATOM   2435  CE2 PHE P  55      -0.898 -13.048   8.597  1.00  0.91      PROB
ATOM   2436  HE2 PHE P  55      -0.532 -13.238   9.595  1.00  0.00      PROB
ATOM   2437  C   PHE P  55      -3.372  -8.191   6.171  1.00  0.52      PROB
ATOM   2438  O   PHE P  55      -3.439  -7.952   4.990  1.00  0.59      PROB
ATOM   2439  N   GLN P  56      -3.459  -7.200   7.045  1.00  0.55      PROB
ATOM   2440  HN  GLN P  56      -3.380  -7.353   8.027  1.00  0.00      PROB
ATOM   2441  CA  GLN P  56      -3.674  -5.834   6.634  1.00  0.55      PROB
ATOM   2442  HA  GLN P  56      -3.365  -5.747   5.603  1.00  0.00      PROB
ATOM   2443  CB  GLN P  56      -5.143  -5.424   6.778  1.00  0.66      PROB
ATOM   2444  HB1 GLN P  56      -5.706  -6.164   6.180  1.00  0.00      PROB
ATOM   2445  HB2 GLN P  56      -5.210  -4.430   6.298  1.00  0.00      PROB
ATOM   2446  CG  GLN P  56      -5.794  -5.311   7.852  1.00  0.86      PROB
ATOM   2447  HG1 GLN P  56      -5.129  -4.735   8.522  1.00  0.00      PROB
ATOM   2448  HG2 GLN P  56      -5.900  -6.346   8.224  1.00  0.00      PROB
ATOM   2449  CD  GLN P  56      -7.096  -4.727   8.063  1.00  0.78      PROB
ATOM   2450  OE1 GLN P  56      -7.979  -5.003   7.550  1.00  1.02      PROB
ATOM   2451  NE2 GLN P  56      -7.233  -3.898   8.851  1.00  1.08      PROB
ATOM   2452 HE21 GLN P  56      -8.135  -3.492   8.998  1.00  0.00      PROB
ATOM   2453 HE22 GLN P  56      -6.450  -3.584   9.388  1.00  0.00      PROB
ATOM   2454  C   GLN P  56      -2.783  -4.858   7.365  1.00  0.53      PROB
ATOM   2455  O   GLN P  56      -2.314  -5.096   8.466  1.00  0.59      PROB
ATOM   2456  N   TYR P  57      -2.524  -3.712   6.740  1.00  0.52      PROB
ATOM   2457  HN  TYR P  57      -2.831  -3.563   5.804  1.00  0.00      PROB
ATOM   2458  CA  TYR P  57      -1.804  -2.608   7.319  1.00  0.52      PROB
ATOM   2459  HA  TYR P  57      -1.952  -2.643   8.388  1.00  0.00      PROB
ATOM   2460  CB  TYR P  57      -0.281  -2.671   6.988  1.00  0.58      PROB
ATOM   2461  HB1 TYR P  57      -0.159  -3.071   5.959  1.00  0.00      PROB
ATOM   2462  HB2 TYR P  57       0.212  -3.344   7.721  1.00  0.00      PROB
ATOM   2463  CG  TYR P  57       0.473  -1.363   7.032  1.00  0.58      PROB
ATOM   2464  CD1 TYR P  57       1.174  -0.954   8.161  1.00  0.63      PROB
ATOM   2465  HD1 TYR P  57       1.226  -1.603   9.023  1.00  0.00      PROB
ATOM   2466  CE1 TYR P  57       1.811   0.286   8.192  1.00  0.67      PROB
ATOM   2467  HE1 TYR P  57       2.345   0.596   9.078  1.00  0.00      PROB
ATOM   2468  CZ  TYR P  57       1.760   1.120   7.087  1.00  0.66      PROB
ATOM   2469  OH  TYR P  57       2.359   2.377   7.092  1.00  0.76      PROB
ATOM   2470  HH  TYR P  57       2.486   2.641   8.006  1.00  0.00      PROB
ATOM   2471  CD2 TYR P  57       0.466  -0.525   5.923  1.00  0.61      PROB
ATOM   2472  HD2 TYR P  57      -0.031  -0.845   5.019  1.00  0.00      PROB
ATOM   2473  CE2 TYR P  57       1.086   0.714   5.957  1.00  0.65      PROB
ATOM   2474  HE2 TYR P  57       1.040   1.363   5.095  1.00  0.00      PROB
ATOM   2475  C   TYR P  57      -2.475  -1.308   6.934  1.00  0.49      PROB
ATOM   2476  O   TYR P  57      -2.962  -1.158   5.827  1.00  0.52      PROB
ATOM   2477  N   ALA P  58      -2.492  -0.334   7.846  1.00  0.50      PROB
ATOM   2478  HN  ALA P  58      -2.243  -0.504   8.796  1.00  0.00      PROB
ATOM   2479  CA  ALA P  58      -2.864   1.012   7.535  1.00  0.52      PROB
ATOM   2480  HA  ALA P  58      -2.664   1.176   6.487  1.00  0.00      PROB
ATOM   2481  CB  ALA P  58      -4.319   1.265   7.830  1.00  0.68      PROB
ATOM   2482  HB1 ALA P  58      -4.526   1.090   8.907  1.00  0.00      PROB
ATOM   2483  HB2 ALA P  58      -4.952   0.576   7.230  1.00  0.00      PROB
ATOM   2484  HB3 ALA P  58      -4.577   2.318   7.586  1.00  0.00      PROB
ATOM   2485  C   ALA P  58      -2.007   1.963   8.325  1.00  0.52      PROB
ATOM   2486  O   ALA P  58      -1.678   1.708   9.467  1.00  0.59      PROB
ATOM   2487  N   SER P  59      -1.609   3.094   7.733  1.00  0.52      PROB
ATOM   2488  HN  SER P  59      -1.904   3.322   6.809  1.00  0.00      PROB
ATOM   2489  CA  SER P  59      -0.734   4.071   8.359  1.00  0.56      PROB
ATOM   2490  HA  SER P  59       0.146   3.548   8.703  1.00  0.00      PROB
ATOM   2491  CB  SER P  59      -0.331   5.191   7.399  1.00  0.62      PROB
ATOM   2492  HB1 SER P  59       0.684   5.501   7.714  1.00  0.00      PROB
ATOM   2493  HB2 SER P  59      -1.052   6.011   7.581  1.00  0.00      PROB
ATOM   2494  OG  SER P  59      -0.273   5.121   6.377  1.00  1.07      PROB
ATOM   2495  HG1 SER P  59       0.482   4.557   6.193  1.00  0.00      PROB
ATOM   2496  C   SER P  59      -1.284   4.702   9.599  1.00  0.62      PROB
ATOM   2497  O   SER P  59      -0.577   4.914  10.541  1.00  0.78      PROB
ATOM   2498  N   THR P  60      -2.577   4.970   9.632  1.00  0.65      PROB
ATOM   2499  HN  THR P  60      -3.133   4.885   8.810  1.00  0.00      PROB
ATOM   2500  CA  THR P  60      -3.290   5.389  10.785  1.00  0.84      PROB
ATOM   2501  HA  THR P  60      -2.654   5.201  11.637  1.00  0.00      PROB
ATOM   2502  CB  THR P  60      -3.683   6.804  10.772  1.00  1.13      PROB
ATOM   2503  HB  THR P  60      -4.778   6.777  10.908  1.00  0.00      PROB
ATOM   2504  OG1 THR P  60      -3.588   7.362  10.245  1.00  1.74      PROB
ATOM   2505  HG1 THR P  60      -2.777   7.150   9.778  1.00  0.00      PROB
ATOM   2506  CG2 THR P  60      -3.410   7.363  11.270  1.00  1.94      PROB
ATOM   2507 HG21 THR P  60      -2.409   7.714  10.939  1.00  0.00      PROB
ATOM   2508 HG22 THR P  60      -3.317   6.944  12.295  1.00  0.00      PROB
ATOM   2509 HG23 THR P  60      -4.104   8.230  11.282  1.00  0.00      PROB
ATOM   2510  C   THR P  60      -4.482   4.521  10.984  1.00  0.82      PROB
ATOM   2511  O   THR P  60      -4.463   3.651  11.643  1.00  1.14      PROB
ATOM   2512  N   ASP P  61      -5.552   4.725  10.405  1.00  0.78      PROB
ATOM   2513  HN  ASP P  61      -5.604   5.474   9.754  1.00  0.00      PROB
ATOM   2514  CA  ASP P  61      -6.785   4.022  10.529  1.00  0.79      PROB
ATOM   2515  HA  ASP P  61      -6.623   3.152  11.149  1.00  0.00      PROB
ATOM   2516  CB  ASP P  61      -7.815   4.943  11.155  1.00  0.96      PROB
ATOM   2517  HB1 ASP P  61      -8.557   5.106  10.353  1.00  0.00      PROB
ATOM   2518  HB2 ASP P  61      -7.260   5.877  11.354  1.00  0.00      PROB
ATOM   2519  CG  ASP P  61      -8.407   4.812  12.023  1.00  1.26      PROB
ATOM   2520  OD1 ASP P  61      -8.748   5.040  12.374  1.00  1.94      PROB
ATOM   2521  OD2 ASP P  61      -8.581   4.483  12.424  1.00  1.84      PROB
ATOM   2522  C   ASP P  61      -7.242   3.530   9.173  1.00  0.76      PROB
ATOM   2523  O   ASP P  61      -7.276   4.264   8.222  1.00  0.86      PROB
ATOM   2524  N   MET P  62      -7.588   2.253   9.044  1.00  0.72      PROB
ATOM   2525  HN  MET P  62      -7.570   1.640   9.829  1.00  0.00      PROB
ATOM   2526  CA  MET P  62      -8.010   1.638   7.809  1.00  0.68      PROB
ATOM   2527  HA  MET P  62      -7.289   1.883   7.044  1.00  0.00      PROB
ATOM   2528  CB  MET P  62      -8.101   0.113   7.998  1.00  0.71      PROB
ATOM   2529  HB1 MET P  62      -8.834  -0.079   8.808  1.00  0.00      PROB
ATOM   2530  HB2 MET P  62      -7.101  -0.242   8.323  1.00  0.00      PROB
ATOM   2531  CG  MET P  62      -8.503  -0.700   6.836  1.00  0.76      PROB
ATOM   2532  HG1 MET P  62      -9.522  -0.378   6.538  1.00  0.00      PROB
ATOM   2533  HG2 MET P  62      -8.553  -1.757   7.168  1.00  0.00      PROB
ATOM   2534  SD  MET P  62      -7.464  -0.607   5.441  1.00  0.91      PROB
ATOM   2535  CE  MET P  62      -6.819  -1.744   5.274  1.00  1.02      PROB
ATOM   2536  HE1 MET P  62      -7.524  -2.590   5.124  1.00  0.00      PROB
ATOM   2537  HE2 MET P  62      -6.200  -1.969   6.168  1.00  0.00      PROB
ATOM   2538  HE3 MET P  62      -6.160  -1.684   4.382  1.00  0.00      PROB
ATOM   2539  C   MET P  62      -9.302   2.177   7.250  1.00  0.69      PROB
ATOM   2540  O   MET P  62      -9.410   2.478   6.076  1.00  0.70      PROB
ATOM   2541  N   ASP P  63     -10.312   2.361   8.100  1.00  0.77      PROB
ATOM   2542  HN  ASP P  63     -10.196   2.198   9.076  1.00  0.00      PROB
ATOM   2543  CA  ASP P  63     -11.622   2.797   7.710  1.00  0.84      PROB
ATOM   2544  HA  ASP P  63     -11.943   2.188   6.878  1.00  0.00      PROB
ATOM   2545  CB  ASP P  63     -12.587   2.668   8.852  1.00  1.11      PROB
ATOM   2546  HB1 ASP P  63     -13.089   1.729   8.594  1.00  0.00      PROB
ATOM   2547  HB2 ASP P  63     -13.237   3.531   8.673  1.00  0.00      PROB
ATOM   2548  CG  ASP P  63     -12.625   2.616   9.978  1.00  1.06      PROB
ATOM   2549  OD1 ASP P  63     -12.657   2.751  10.579  1.00  1.58      PROB
ATOM   2550  OD2 ASP P  63     -12.652   2.418  10.317  1.00  1.75      PROB
ATOM   2551  C   ASP P  63     -11.663   4.177   7.104  1.00  0.80      PROB
ATOM   2552  O   ASP P  63     -12.381   4.426   6.158  1.00  0.82      PROB
ATOM   2553  N   LYS P  64     -10.839   5.097   7.603  1.00  0.82      PROB
ATOM   2554  HN  LYS P  64     -10.268   4.900   8.395  1.00  0.00      PROB
ATOM   2555  CA  LYS P  64     -10.696   6.424   7.065  1.00  0.85      PROB
ATOM   2556  HA  LYS P  64     -11.681   6.859   6.978  1.00  0.00      PROB
ATOM   2557  CB  LYS P  64      -9.815   7.279   7.978  1.00  0.96      PROB
ATOM   2558  HB1 LYS P  64      -9.792   8.249   7.458  1.00  0.00      PROB
ATOM   2559  HB2 LYS P  64      -8.834   6.784   7.906  1.00  0.00      PROB
ATOM   2560  CG  LYS P  64      -9.855   7.519   8.849  1.00  1.68      PROB
ATOM   2561  HG1 LYS P  64      -8.793   7.509   9.117  1.00  0.00      PROB
ATOM   2562  HG2 LYS P  64     -10.379   6.658   9.279  1.00  0.00      PROB
ATOM   2563  CD  LYS P  64     -10.150   8.166   9.361  1.00  2.34      PROB
ATOM   2564  HD1 LYS P  64     -11.151   8.192   8.959  1.00  0.00      PROB
ATOM   2565  HD2 LYS P  64      -9.504   8.935   8.969  1.00  0.00      PROB
ATOM   2566  CE  LYS P  64     -10.351   8.601  10.175  1.00  3.08      PROB
ATOM   2567  HE1 LYS P  64     -11.433   8.697  10.379  1.00  0.00      PROB
ATOM   2568  HE2 LYS P  64      -9.837   9.571  10.306  1.00  0.00      PROB
ATOM   2569  NZ  LYS P  64     -10.075   8.126  10.522  1.00  3.88      PROB
ATOM   2570  HZ1 LYS P  64      -9.072   8.042  10.259  1.00  0.00      PROB
ATOM   2571  HZ2 LYS P  64     -10.561   7.227  10.327  1.00  0.00      PROB
ATOM   2572  HZ3 LYS P  64     -10.151   8.348  11.535  1.00  0.00      PROB
ATOM   2573  C   LYS P  64     -10.172   6.453   5.647  1.00  0.77      PROB
ATOM   2574  O   LYS P  64     -10.663   7.191   4.814  1.00  0.81      PROB
ATOM   2575  N   VAL P  65      -9.184   5.608   5.319  1.00  0.72      PROB
ATOM   2576  HN  VAL P  65      -8.752   5.028   6.005  1.00  0.00      PROB
ATOM   2577  CA  VAL P  65      -8.666   5.462   3.975  1.00  0.69      PROB
ATOM   2578  HA  VAL P  65      -8.479   6.452   3.586  1.00  0.00      PROB
ATOM   2579  CB  VAL P  65      -7.387   4.641   3.943  1.00  0.70      PROB
ATOM   2580  HB  VAL P  65      -7.596   3.633   4.360  1.00  0.00      PROB
ATOM   2581  CG1 VAL P  65      -6.852   4.491   2.581  1.00  0.85      PROB
ATOM   2582 HG11 VAL P  65      -6.793   5.482   2.083  1.00  0.00      PROB
ATOM   2583 HG12 VAL P  65      -7.518   3.833   1.983  1.00  0.00      PROB
ATOM   2584 HG13 VAL P  65      -5.832   4.053   2.622  1.00  0.00      PROB
ATOM   2585  CG2 VAL P  65      -6.354   5.281   4.763  1.00  0.85      PROB
ATOM   2586 HG21 VAL P  65      -6.699   5.364   5.816  1.00  0.00      PROB
ATOM   2587 HG22 VAL P  65      -6.143   6.301   4.377  1.00  0.00      PROB
ATOM   2588 HG23 VAL P  65      -5.424   4.673   4.742  1.00  0.00      PROB
ATOM   2589  C   VAL P  65      -9.696   4.887   3.020  1.00  0.67      PROB
ATOM   2590  O   VAL P  65      -9.869   5.364   1.909  1.00  0.70      PROB
ATOM   2591  N   LEU P  66     -10.452   3.867   3.450  1.00  0.66      PROB
ATOM   2592  HN  LEU P  66     -10.300   3.450   4.342  1.00  0.00      PROB
ATOM   2593  CA  LEU P  66     -11.530   3.295   2.675  1.00  0.67      PROB
ATOM   2594  HA  LEU P  66     -11.154   3.095   1.683  1.00  0.00      PROB
ATOM   2595  CB  LEU P  66     -12.056   1.997   3.314  1.00  0.71      PROB
ATOM   2596  HB1 LEU P  66     -12.909   1.634   2.703  1.00  0.00      PROB
ATOM   2597  HB2 LEU P  66     -12.420   2.239   4.335  1.00  0.00      PROB
ATOM   2598  CG  LEU P  66     -11.041   0.863   3.430  1.00  0.75      PROB
ATOM   2599  HG  LEU P  66     -10.149   1.221   3.987  1.00  0.00      PROB
ATOM   2600  CD1 LEU P  66     -11.648  -0.310   4.157  1.00  0.87      PROB
ATOM   2601 HD11 LEU P  66     -12.538  -0.682   3.605  1.00  0.00      PROB
ATOM   2602 HD12 LEU P  66     -11.966  -0.000   5.175  1.00  0.00      PROB
ATOM   2603 HD13 LEU P  66     -10.906  -1.134   4.231  1.00  0.00      PROB
ATOM   2604  CD2 LEU P  66     -10.486   0.421   2.108  1.00  0.83      PROB
ATOM   2605 HD21 LEU P  66      -9.972   1.269   1.607  1.00  0.00      PROB
ATOM   2606 HD22 LEU P  66     -11.309   0.067   1.452  1.00  0.00      PROB
ATOM   2607 HD23 LEU P  66      -9.751  -0.398   2.261  1.00  0.00      PROB
ATOM   2608  C   LEU P  66     -12.684   4.250   2.422  1.00  0.70      PROB
ATOM   2609  O   LEU P  66     -13.229   4.305   1.332  1.00  0.74      PROB
ATOM   2610  N   LEU P  67     -13.061   5.068   3.412  1.00  0.74      PROB
ATOM   2611  HN  LEU P  67     -12.680   4.979   4.329  1.00  0.00      PROB
ATOM   2612  CA  LEU P  67     -14.028   6.127   3.249  1.00  0.82      PROB
ATOM   2613  HA  LEU P  67     -14.917   5.707   2.804  1.00  0.00      PROB
ATOM   2614  CB  LEU P  67     -14.354   6.753   4.611  1.00  0.92      PROB
ATOM   2615  HB1 LEU P  67     -13.662   7.610   4.695  1.00  0.00      PROB
ATOM   2616  HB2 LEU P  67     -14.077   5.977   5.347  1.00  0.00      PROB
ATOM   2617  CG  LEU P  67     -15.357   7.156   4.982  1.00  1.25      PROB
ATOM   2618  HG  LEU P  67     -15.472   7.935   4.241  1.00  0.00      PROB
ATOM   2619  CD1 LEU P  67     -16.186   7.082   5.190  1.00  1.86      PROB
ATOM   2620 HD11 LEU P  67     -16.333   6.217   5.871  1.00  0.00      PROB
ATOM   2621 HD12 LEU P  67     -16.793   6.919   4.274  1.00  0.00      PROB
ATOM   2622 HD13 LEU P  67     -16.530   8.003   5.707  1.00  0.00      PROB
ATOM   2623  CD2 LEU P  67     -15.941   7.463   5.653  1.00  1.67      PROB
ATOM   2624 HD21 LEU P  67     -15.719   8.524   5.897  1.00  0.00      PROB
ATOM   2625 HD22 LEU P  67     -15.813   6.854   6.573  1.00  0.00      PROB
ATOM   2626 HD23 LEU P  67     -16.992   7.393   5.301  1.00  0.00      PROB
ATOM   2627  C   LEU P  67     -13.598   7.189   2.254  1.00  0.82      PROB
ATOM   2628  O   LEU P  67     -14.356   7.585   1.386  1.00  0.88      PROB
ATOM   2629  N   LYS P  68     -12.333   7.627   2.306  1.00  0.80      PROB
ATOM   2630  HN  LYS P  68     -11.714   7.335   3.031  1.00  0.00      PROB
ATOM   2631  CA  LYS P  68     -11.765   8.539   1.341  1.00  0.82      PROB
ATOM   2632  HA  LYS P  68     -12.445   9.371   1.230  1.00  0.00      PROB
ATOM   2633  CB  LYS P  68     -10.391   9.036   1.795  1.00  0.90      PROB
ATOM   2634  HB1 LYS P  68      -9.809   9.124   0.860  1.00  0.00      PROB
ATOM   2635  HB2 LYS P  68      -9.990   8.210   2.409  1.00  0.00      PROB
ATOM   2636  CG  LYS P  68     -10.144   9.921   2.346  1.00  1.25      PROB
ATOM   2637  HG1 LYS P  68      -9.597   9.404   3.108  1.00  0.00      PROB
ATOM   2638  HG2 LYS P  68     -11.158  10.157   2.597  1.00  0.00      PROB
ATOM   2639  CD  LYS P  68      -9.812  10.758   2.566  1.00  1.81      PROB
ATOM   2640  HD1 LYS P  68     -10.760  11.269   2.536  1.00  0.00      PROB
ATOM   2641  HD2 LYS P  68      -9.218  10.883   1.676  1.00  0.00      PROB
ATOM   2642  CE  LYS P  68      -9.439  11.300   2.992  1.00  2.31      PROB
ATOM   2643  HE1 LYS P  68      -8.447  11.053   2.651  1.00  0.00      PROB
ATOM   2644  HE2 LYS P  68      -9.708  10.897   3.955  1.00  0.00      PROB
ATOM   2645  NZ  LYS P  68      -9.202  12.047   3.311  1.00  3.08      PROB
ATOM   2646  HZ1 LYS P  68     -10.019  12.507   3.762  1.00  0.00      PROB
ATOM   2647  HZ2 LYS P  68      -8.842  12.652   2.546  1.00  0.00      PROB
ATOM   2648  HZ3 LYS P  68      -8.453  11.900   4.018  1.00  0.00      PROB
ATOM   2649  C   LYS P  68     -11.701   7.989  -0.067  1.00  0.77      PROB
ATOM   2650  O   LYS P  68     -11.969   8.685  -1.027  1.00  0.83      PROB
ATOM   2651  N   TYR P  69     -11.396   6.695  -0.218  1.00  0.72      PROB
ATOM   2652  HN  TYR P  69     -11.119   6.148   0.567  1.00  0.00      PROB
ATOM   2653  CA  TYR P  69     -11.429   5.970  -1.467  1.00  0.70      PROB
ATOM   2654  HA  TYR P  69     -10.842   6.510  -2.194  1.00  0.00      PROB
ATOM   2655  CB  TYR P  69     -10.847   4.557  -1.231  1.00  0.72      PROB
ATOM   2656  HB1 TYR P  69     -11.474   4.030  -0.481  1.00  0.00      PROB
ATOM   2657  HB2 TYR P  69      -9.806   4.655  -0.857  1.00  0.00      PROB
ATOM   2658  CG  TYR P  69     -10.793   3.686  -2.436  1.00  0.68      PROB
ATOM   2659  CD1 TYR P  69     -10.279   3.524  -3.139  1.00  1.30      PROB
ATOM   2660  HD1 TYR P  69      -9.449   4.186  -3.133  1.00  0.00      PROB
ATOM   2661  CE1 TYR P  69     -10.201   2.699  -4.235  1.00  1.37      PROB
ATOM   2662  HE1 TYR P  69      -9.331   2.940  -4.792  1.00  0.00      PROB
ATOM   2663  CZ  TYR P  69     -10.634   2.027  -4.640  1.00  0.86      PROB
ATOM   2664  OH  TYR P  69     -10.552   1.215  -5.746  1.00  1.05      PROB
ATOM   2665  HH  TYR P  69      -9.692   1.350  -6.150  1.00  0.00      PROB
ATOM   2666  CD2 TYR P  69     -11.222   2.988  -2.842  1.00  1.26      PROB
ATOM   2667  HD2 TYR P  69     -12.074   2.723  -2.269  1.00  0.00      PROB
ATOM   2668  CE2 TYR P  69     -11.142   2.164  -3.940  1.00  1.29      PROB
ATOM   2669  HE2 TYR P  69     -11.953   1.476  -3.939  1.00  0.00      PROB
ATOM   2670  C   TYR P  69     -12.808   5.935  -2.112  1.00  0.71      PROB
ATOM   2671  O   TYR P  69     -12.956   6.137  -3.303  1.00  0.75      PROB
ATOM   2672  N   THR P  70     -13.861   5.727  -1.315  1.00  0.73      PROB
ATOM   2673  HN  THR P  70     -13.743   5.577  -0.337  1.00  0.00      PROB
ATOM   2674  CA  THR P  70     -15.237   5.699  -1.779  1.00  0.81      PROB
ATOM   2675  HA  THR P  70     -15.258   5.098  -2.676  1.00  0.00      PROB
ATOM   2676  CB  THR P  70     -16.216   5.136  -0.771  1.00  0.90      PROB
ATOM   2677  HB  THR P  70     -17.141   5.724  -0.916  1.00  0.00      PROB
ATOM   2678  OG1 THR P  70     -16.129   5.077   0.184  1.00  1.33      PROB
ATOM   2679  HG1 THR P  70     -15.868   5.952   0.480  1.00  0.00      PROB
ATOM   2680  CG2 THR P  70     -16.528   4.164  -0.749  1.00  1.29      PROB
ATOM   2681 HG21 THR P  70     -15.761   3.528  -0.259  1.00  0.00      PROB
ATOM   2682 HG22 THR P  70     -16.687   3.794  -1.785  1.00  0.00      PROB
ATOM   2683 HG23 THR P  70     -17.475   4.084  -0.174  1.00  0.00      PROB
ATOM   2684  C   THR P  70     -15.740   7.037  -2.243  1.00  0.85      PROB
ATOM   2685  O   THR P  70     -16.533   7.129  -3.141  1.00  0.96      PROB
ATOM   2686  N   GLU P  71     -15.263   8.126  -1.658  1.00  0.85      PROB
ATOM   2687  HN  GLU P  71     -14.595   8.063  -0.921  1.00  0.00      PROB
ATOM   2688  CA  GLU P  71     -15.648   9.460  -2.015  1.00  0.94      PROB
ATOM   2689  HA  GLU P  71     -16.636   9.423  -2.450  1.00  0.00      PROB
ATOM   2690  CB  GLU P  71     -15.642  10.333  -0.786  1.00  1.09      PROB
ATOM   2691  HB1 GLU P  71     -15.703  11.381  -1.143  1.00  0.00      PROB
ATOM   2692  HB2 GLU P  71     -14.664  10.173  -0.290  1.00  0.00      PROB
ATOM   2693  CG  GLU P  71     -16.453  10.216   0.037  1.00  1.59      PROB
ATOM   2694  HG1 GLU P  71     -16.016   9.502   0.758  1.00  0.00      PROB
ATOM   2695  HG2 GLU P  71     -17.311   9.751  -0.482  1.00  0.00      PROB
ATOM   2696  CD  GLU P  71     -16.927  11.014   0.692  1.00  2.04      PROB
ATOM   2697  OE1 GLU P  71     -17.169  11.313   0.952  1.00  2.53      PROB
ATOM   2698  OE2 GLU P  71     -17.080  11.354   0.961  1.00  2.59      PROB
ATOM   2699  C   GLU P  71     -14.802  10.082  -3.087  1.00  0.91      PROB
ATOM   2700  O   GLU P  71     -15.076  11.133  -3.529  1.00  1.04      PROB
ATOM   2701  N   TYR P  72     -13.747   9.446  -3.543  1.00  0.87      PROB
ATOM   2702  HN  TYR P  72     -13.520   8.540  -3.198  1.00  0.00      PROB
ATOM   2703  CA  TYR P  72     -12.838   9.943  -4.539  1.00  0.87      PROB
ATOM   2704  HA  TYR P  72     -12.670  10.993  -4.349  1.00  0.00      PROB
ATOM   2705  CB  TYR P  72     -11.526   9.172  -4.474  1.00  0.90      PROB
ATOM   2706  HB1 TYR P  72     -11.680   8.158  -4.900  1.00  0.00      PROB
ATOM   2707  HB2 TYR P  72     -11.203   9.096  -3.414  1.00  0.00      PROB
ATOM   2708  CG  TYR P  72     -10.415   9.788  -5.220  1.00  0.90      PROB
ATOM   2709  CD1 TYR P  72      -9.675  10.767  -4.647  1.00  1.03      PROB
ATOM   2710  HD1 TYR P  72      -9.933  11.120  -3.660  1.00  0.00      PROB
ATOM   2711  CE1 TYR P  72      -8.605  11.316  -5.300  1.00  1.15      PROB
ATOM   2712  HE1 TYR P  72      -8.033  12.100  -4.826  1.00  0.00      PROB
ATOM   2713  CZ  TYR P  72      -8.258  10.886  -6.531  1.00  1.15      PROB
ATOM   2714  OH  TYR P  72      -7.166  11.424  -7.162  1.00  1.36      PROB
ATOM   2715  HH  TYR P  72      -7.251  11.250  -8.102  1.00  0.00      PROB
ATOM   2716  CD2 TYR P  72     -10.059   9.364  -6.461  1.00  0.97      PROB
ATOM   2717  HD2 TYR P  72     -10.629   8.581  -6.940  1.00  0.00      PROB
ATOM   2718  CE2 TYR P  72      -8.988   9.915  -7.114  1.00  1.08      PROB
ATOM   2719  HE2 TYR P  72      -8.727   9.569  -8.103  1.00  0.00      PROB
ATOM   2720  C   TYR P  72     -13.432   9.891  -5.913  1.00  0.94      PROB
ATOM   2721  O   TYR P  72     -13.897   8.910  -6.340  1.00  1.08      PROB
ATOM   2722  N   ASN P  73     -13.443  10.964  -6.635  1.00  1.05      PROB
ATOM   2723  HN  ASN P  73     -12.977  11.790  -6.329  1.00  0.00      PROB
ATOM   2724  CA  ASN P  73     -14.091  11.078  -7.885  1.00  1.24      PROB
ATOM   2725  HA  ASN P  73     -14.455  10.102  -8.169  1.00  0.00      PROB
ATOM   2726  CB  ASN P  73     -15.183  12.016  -7.780  1.00  1.60      PROB
ATOM   2727  HB1 ASN P  73     -15.443  12.048  -8.831  1.00  0.00      PROB
ATOM   2728  HB2 ASN P  73     -14.603  12.871  -7.454  1.00  0.00      PROB
ATOM   2729  CG  ASN P  73     -15.856  12.254  -7.512  1.00  2.08      PROB
ATOM   2730  OD1 ASN P  73     -15.931  12.387  -7.491  1.00  2.76      PROB
ATOM   2731  ND2 ASN P  73     -16.378  12.325  -7.299  1.00  2.64      PROB
ATOM   2732 HD21 ASN P  73     -16.751  13.246  -7.186  1.00  0.00      PROB
ATOM   2733 HD22 ASN P  73     -16.924  11.529  -7.037  1.00  0.00      PROB
ATOM   2734  C   ASN P  73     -13.228  11.479  -9.017  1.00  1.15      PROB
ATOM   2735  O   ASN P  73     -13.599  11.491 -10.087  1.00  1.38      PROB
ATOM   2736  N   GLU P  74     -12.042  11.802  -8.818  1.00  1.07      PROB
ATOM   2737  HN  GLU P  74     -11.675  11.811  -7.892  1.00  0.00      PROB
ATOM   2738  CA  GLU P  74     -11.105  12.179  -9.816  1.00  1.11      PROB
ATOM   2739  HA  GLU P  74     -11.632  12.731 -10.580  1.00  0.00      PROB
ATOM   2740  CB  GLU P  74     -10.019  13.022  -9.217  1.00  1.27      PROB
ATOM   2741  HB1 GLU P  74      -9.156  12.994  -9.913  1.00  0.00      PROB
ATOM   2742  HB2 GLU P  74      -9.725  12.551  -8.257  1.00  0.00      PROB
ATOM   2743  CG  GLU P  74     -10.274  14.238  -8.979  1.00  1.63      PROB
ATOM   2744  HG1 GLU P  74     -11.146  14.254  -8.295  1.00  0.00      PROB
ATOM   2745  HG2 GLU P  74     -10.555  14.702  -9.946  1.00  0.00      PROB
ATOM   2746  CD  GLU P  74      -9.340  15.051  -8.424  1.00  1.91      PROB
ATOM   2747  OE1 GLU P  74      -8.983  15.375  -8.169  1.00  2.39      PROB
ATOM   2748  OE2 GLU P  74      -8.955  15.397  -8.245  1.00  2.31      PROB
ATOM   2749  C   GLU P  74     -10.522  11.018 -10.549  1.00  1.14      PROB
ATOM   2750  O   GLU P  74     -10.467   9.941 -10.034  1.00  1.11      PROB
ATOM   2751  N   PRO P  75     -10.088  11.147 -11.743  1.00  1.35      PROB
ATOM   2752  CD  PRO P  75     -10.354  12.266 -12.575  1.00  1.52      PROB
ATOM   2753  HD1 PRO P  75      -9.840  13.165 -12.174  1.00  0.00      PROB
ATOM   2754  HD2 PRO P  75     -11.448  12.447 -12.626  1.00  0.00      PROB
ATOM   2755  CA  PRO P  75      -9.287  10.188 -12.373  1.00  1.56      PROB
ATOM   2756  HA  PRO P  75      -9.821   9.260 -12.503  1.00  0.00      PROB
ATOM   2757  CB  PRO P  75      -8.946  10.876 -13.588  1.00  1.97      PROB
ATOM   2758  HB1 PRO P  75      -8.958  10.153 -14.431  1.00  0.00      PROB
ATOM   2759  HB2 PRO P  75      -7.923  11.299 -13.492  1.00  0.00      PROB
ATOM   2760  CG  PRO P  75      -9.827  11.889 -13.854  1.00  1.83      PROB
ATOM   2761  HG1 PRO P  75      -9.308  12.746 -14.334  1.00  0.00      PROB
ATOM   2762  HG2 PRO P  75     -10.639  11.538 -14.526  1.00  0.00      PROB
ATOM   2763  C   PRO P  75      -8.136   9.667 -11.658  1.00  1.60      PROB
ATOM   2764  O   PRO P  75      -7.611  10.306 -11.080  1.00  1.99      PROB
ATOM   2765  N   HSD P  76      -7.727   8.504 -11.680  1.00  1.44      PROB
ATOM   2766  HN  HSD P  76      -8.202   7.861 -12.268  1.00  0.00      PROB
ATOM   2767  CA  HSD P  76      -6.676   7.896 -11.004  1.00  1.51      PROB
ATOM   2768  HA  HSD P  76      -5.892   8.631 -10.903  1.00  0.00      PROB
ATOM   2769  CB  HSD P  76      -7.010   7.438  -9.812  1.00  1.47      PROB
ATOM   2770  HB1 HSD P  76      -7.605   8.200  -9.264  1.00  0.00      PROB
ATOM   2771  HB2 HSD P  76      -6.097   7.199  -9.226  1.00  0.00      PROB
ATOM   2772  ND1 HSD P  76      -8.004   6.286 -10.102  1.00  2.55      PROB
ATOM   2773  HD1 HSD P  76      -8.499   6.898 -10.623  1.00  0.00      PROB
ATOM   2774  CG  HSD P  76      -7.612   6.526  -9.947  1.00  1.74      PROB
ATOM   2775  CE1 HSD P  76      -8.496   5.426 -10.098  1.00  3.01      PROB
ATOM   2776  HE1 HSD P  76      -9.379   5.491 -10.695  1.00  0.00      PROB
ATOM   2777  NE2 HSD P  76      -8.449   5.097  -9.944  1.00  2.79      PROB
ATOM   2778  CD2 HSD P  76      -7.892   5.790  -9.840  1.00  2.16      PROB
ATOM   2779  HD2 HSD P  76      -7.265   5.338  -9.217  1.00  0.00      PROB
ATOM   2780  C   HSD P  76      -6.046   6.826 -11.608  1.00  1.60      PROB
ATOM   2781  O   HSD P  76      -6.533   6.286 -12.241  1.00  1.73      PROB
ATOM   2782  N   GLU P  77      -4.933   6.495 -11.422  1.00  1.94      PROB
ATOM   2783  HN  GLU P  77      -4.371   7.070 -10.839  1.00  0.00      PROB
ATOM   2784  CA  GLU P  77      -4.249   5.424 -11.879  1.00  2.17      PROB
ATOM   2785  HA  GLU P  77      -4.735   5.089 -12.783  1.00  0.00      PROB
ATOM   2786  CB  GLU P  77      -3.108   5.672 -12.102  1.00  2.99      PROB
ATOM   2787  HB1 GLU P  77      -2.542   5.067 -11.371  1.00  0.00      PROB
ATOM   2788  HB2 GLU P  77      -3.002   6.745 -11.858  1.00  0.00      PROB
ATOM   2789  CG  GLU P  77      -2.774   5.595 -12.682  1.00  3.71      PROB
ATOM   2790  HG1 GLU P  77      -3.450   6.083 -13.397  1.00  0.00      PROB
ATOM   2791  HG2 GLU P  77      -2.789   4.504 -12.807  1.00  0.00      PROB
ATOM   2792  CD  GLU P  77      -1.853   5.831 -13.081  1.00  4.46      PROB
ATOM   2793  OE1 GLU P  77      -1.510   5.993 -13.319  1.00  4.91      PROB
ATOM   2794  OE2 GLU P  77      -1.454   5.848 -13.178  1.00  4.93      PROB
ATOM   2795  C   GLU P  77      -4.145   4.244 -11.223  1.00  1.57      PROB
ATOM   2796  O   GLU P  77      -3.912   4.241 -10.300  1.00  1.48      PROB
ATOM   2797  N   SER P  78      -4.323   3.199 -11.685  1.00  1.54      PROB
ATOM   2798  HN  SER P  78      -4.584   3.160 -12.642  1.00  0.00      PROB
ATOM   2799  CA  SER P  78      -4.241   1.993 -11.158  1.00  1.13      PROB
ATOM   2800  HA  SER P  78      -3.910   2.099 -10.136  1.00  0.00      PROB
ATOM   2801  CB  SER P  78      -5.469   1.342 -11.200  1.00  1.46      PROB
ATOM   2802  HB1 SER P  78      -5.658   1.129 -12.270  1.00  0.00      PROB
ATOM   2803  HB2 SER P  78      -6.209   2.075 -10.824  1.00  0.00      PROB
ATOM   2804  OG  SER P  78      -5.700   0.474 -10.720  1.00  1.67      PROB
ATOM   2805  HG1 SER P  78      -5.204  -0.216 -11.167  1.00  0.00      PROB
ATOM   2806  C   SER P  78      -3.195   1.179 -11.848  1.00  1.06      PROB
ATOM   2807  O   SER P  78      -3.167   1.017 -12.976  1.00  1.41      PROB
ATOM   2808  N   ARG P  79      -2.288   0.654 -11.184  1.00  0.76      PROB
ATOM   2809  HN  ARG P  79      -2.258   0.760 -10.194  1.00  0.00      PROB
ATOM   2810  CA  ARG P  79      -1.219  -0.134 -11.734  1.00  0.73      PROB
ATOM   2811  HA  ARG P  79      -1.216   0.017 -12.803  1.00  0.00      PROB
ATOM   2812  CB  ARG P  79       0.143   0.256 -11.146  1.00  0.77      PROB
ATOM   2813  HB1 ARG P  79       0.911  -0.423 -11.572  1.00  0.00      PROB
ATOM   2814  HB2 ARG P  79       0.100   0.108 -10.047  1.00  0.00      PROB
ATOM   2815  CG  ARG P  79       0.575   1.684 -11.414  1.00  0.87      PROB
ATOM   2816  HG1 ARG P  79       1.552   1.830 -10.910  1.00  0.00      PROB
ATOM   2817  HG2 ARG P  79      -0.179   2.347 -10.943  1.00  0.00      PROB
ATOM   2818  CD  ARG P  79       0.725   2.102 -12.720  1.00  1.10      PROB
ATOM   2819  HD1 ARG P  79      -0.220   1.876 -13.256  1.00  0.00      PROB
ATOM   2820  HD2 ARG P  79       1.565   1.526 -13.162  1.00  0.00      PROB
ATOM   2821  NE  ARG P  79       0.953   3.205 -12.952  1.00  1.50      PROB
ATOM   2822  HE  ARG P  79       1.303   3.671 -12.154  1.00  0.00      PROB
ATOM   2823  CZ  ARG P  79       0.890   3.892 -13.821  1.00  1.87      PROB
ATOM   2824  NH1 ARG P  79       0.598   3.722 -14.613  1.00  2.08      PROB
ATOM   2825 HH11 ARG P  79      -0.074   4.328 -15.039  1.00  0.00      PROB
ATOM   2826 HH12 ARG P  79       0.931   2.919 -15.107  1.00  0.00      PROB
ATOM   2827  NH2 ARG P  79       1.120   4.810 -13.895  1.00  2.52      PROB
ATOM   2828 HH21 ARG P  79       1.991   5.075 -14.307  1.00  0.00      PROB
ATOM   2829 HH22 ARG P  79       0.491   5.512 -13.561  1.00  0.00      PROB
ATOM   2830  C   ARG P  79      -1.460  -1.611 -11.559  1.00  0.70      PROB
ATOM   2831  O   ARG P  79      -1.959  -2.074 -10.563  1.00  0.74      PROB
ATOM   2832  N   THR P  80      -1.111  -2.384 -12.560  1.00  0.77      PROB
ATOM   2833  HN  THR P  80      -0.751  -1.983 -13.397  1.00  0.00      PROB
ATOM   2834  CA  THR P  80      -1.194  -3.823 -12.587  1.00  0.81      PROB
ATOM   2835  HA  THR P  80      -1.630  -4.140 -11.652  1.00  0.00      PROB
ATOM   2836  CB  THR P  80      -2.011  -4.332 -13.723  1.00  1.02      PROB
ATOM   2837  HB  THR P  80      -2.310  -5.379 -13.506  1.00  0.00      PROB
ATOM   2838  OG1 THR P  80      -1.565  -4.326 -14.557  1.00  1.82      PROB
ATOM   2839  HG1 THR P  80      -1.615  -3.422 -14.877  1.00  0.00      PROB
ATOM   2840  CG2 THR P  80      -3.073  -3.893 -14.093  1.00  1.05      PROB
ATOM   2841 HG21 THR P  80      -2.932  -2.895 -14.561  1.00  0.00      PROB
ATOM   2842 HG22 THR P  80      -3.760  -3.784 -13.226  1.00  0.00      PROB
ATOM   2843 HG23 THR P  80      -3.524  -4.577 -14.844  1.00  0.00      PROB
ATOM   2844  C   THR P  80       0.178  -4.412 -12.652  1.00  0.72      PROB
ATOM   2845  O   THR P  80       1.138  -3.705 -12.813  1.00  0.72      PROB
ATOM   2846  N   ASN P  81       0.327  -5.742 -12.537  1.00  0.74      PROB
ATOM   2847  HN  ASN P  81      -0.459  -6.330 -12.364  1.00  0.00      PROB
ATOM   2848  CA  ASN P  81       1.596  -6.440 -12.648  1.00  0.73      PROB
ATOM   2849  HA  ASN P  81       2.253  -6.053 -11.883  1.00  0.00      PROB
ATOM   2850  CB  ASN P  81       1.427  -7.962 -12.478  1.00  0.80      PROB
ATOM   2851  HB1 ASN P  81       2.381  -8.467 -12.741  1.00  0.00      PROB
ATOM   2852  HB2 ASN P  81       0.625  -8.319 -13.159  1.00  0.00      PROB
ATOM   2853  CG  ASN P  81       1.062  -8.326 -11.073  1.00  0.82      PROB
ATOM   2854  OD1 ASN P  81       1.107  -7.544 -10.161  1.00  0.81      PROB
ATOM   2855  ND2 ASN P  81       0.703  -9.561 -10.881  1.00  1.02      PROB
ATOM   2856 HD21 ASN P  81       0.446  -9.871  -9.965  1.00  0.00      PROB
ATOM   2857 HD22 ASN P  81       0.684 -10.201 -11.649  1.00  0.00      PROB
ATOM   2858  C   ASN P  81       2.301  -6.186 -13.967  1.00  0.76      PROB
ATOM   2859  O   ASN P  81       3.492  -5.952 -14.006  1.00  0.79      PROB
ATOM   2860  N   SER P  82       1.558  -6.169 -15.080  1.00  0.81      PROB
ATOM   2861  HN  SER P  82       0.588  -6.392 -15.048  1.00  0.00      PROB
ATOM   2862  CA  SER P  82       2.062  -5.838 -16.397  1.00  0.87      PROB
ATOM   2863  HA  SER P  82       2.895  -6.493 -16.604  1.00  0.00      PROB
ATOM   2864  CB  SER P  82       0.984  -6.000 -17.479  1.00  0.99      PROB
ATOM   2865  HB1 SER P  82       0.250  -5.224 -17.211  1.00  0.00      PROB
ATOM   2866  HB2 SER P  82       0.583  -7.005 -17.276  1.00  0.00      PROB
ATOM   2867  OG  SER P  82       0.964  -5.975 -18.268  1.00  1.61      PROB
ATOM   2868  HG1 SER P  82       1.264  -5.097 -18.513  1.00  0.00      PROB
ATOM   2869  C   SER P  82       2.662  -4.455 -16.490  1.00  0.85      PROB
ATOM   2870  O   SER P  82       3.693  -4.266 -17.100  1.00  0.91      PROB
ATOM   2871  N   ASP P  83       2.054  -3.455 -15.840  1.00  0.81      PROB
ATOM   2872  HN  ASP P  83       1.191  -3.602 -15.365  1.00  0.00      PROB
ATOM   2873  CA  ASP P  83       2.571  -2.110 -15.765  1.00  0.82      PROB
ATOM   2874  HA  ASP P  83       2.773  -1.773 -16.771  1.00  0.00      PROB
ATOM   2875  CB  ASP P  83       1.557  -1.176 -15.082  1.00  0.83      PROB
ATOM   2876  HB1 ASP P  83       1.979  -0.149 -15.038  1.00  0.00      PROB
ATOM   2877  HB2 ASP P  83       1.367  -1.537 -14.049  1.00  0.00      PROB
ATOM   2878  CG  ASP P  83       0.273  -1.131 -15.813  1.00  0.90      PROB
ATOM   2879  OD1 ASP P  83      -0.332  -1.072 -15.939  1.00  1.47      PROB
ATOM   2880  OD2 ASP P  83      -0.150  -1.084 -16.260  1.00  1.42      PROB
ATOM   2881  C   ASP P  83       3.898  -2.018 -15.036  1.00  0.81      PROB
ATOM   2882  O   ASP P  83       4.788  -1.297 -15.440  1.00  0.89      PROB
ATOM   2883  N   ILE P  84       4.070  -2.775 -13.942  1.00  0.77      PROB
ATOM   2884  HN  ILE P  84       3.321  -3.316 -13.569  1.00  0.00      PROB
ATOM   2885  CA  ILE P  84       5.322  -2.878 -13.217  1.00  0.78      PROB
ATOM   2886  HA  ILE P  84       5.693  -1.876 -13.061  1.00  0.00      PROB
ATOM   2887  CB  ILE P  84       5.158  -3.583 -11.880  1.00  0.77      PROB
ATOM   2888  HB  ILE P  84       4.772  -4.610 -12.054  1.00  0.00      PROB
ATOM   2889  CG2 ILE P  84       6.485  -3.666 -11.134  1.00  0.83      PROB
ATOM   2890 HG21 ILE P  84       6.968  -2.666 -11.101  1.00  0.00      PROB
ATOM   2891 HG22 ILE P  84       7.167  -4.373 -11.653  1.00  0.00      PROB
ATOM   2892 HG23 ILE P  84       6.312  -4.011 -10.092  1.00  0.00      PROB
ATOM   2893  CG1 ILE P  84       4.098  -2.928 -10.996  1.00  0.81      PROB
ATOM   2894 HG11 ILE P  84       4.075  -3.499 -10.046  1.00  0.00      PROB
ATOM   2895 HG12 ILE P  84       3.127  -3.048 -11.517  1.00  0.00      PROB
ATOM   2896  CD  ILE P  84       4.205  -1.626 -10.666  1.00  1.00      PROB
ATOM   2897  HD1 ILE P  84       4.203  -0.998 -11.583  1.00  0.00      PROB
ATOM   2898  HD2 ILE P  84       5.156  -1.452 -10.118  1.00  0.00      PROB
ATOM   2899  HD3 ILE P  84       3.346  -1.326 -10.029  1.00  0.00      PROB
ATOM   2900  C   ILE P  84       6.414  -3.512 -14.055  1.00  0.84      PROB
ATOM   2901  O   ILE P  84       7.523  -3.022 -14.111  1.00  0.92      PROB
ATOM   2902  N   VAL P  85       6.103  -4.587 -14.792  1.00  0.86      PROB
ATOM   2903  HN  VAL P  85       5.204  -5.012 -14.727  1.00  0.00      PROB
ATOM   2904  CA  VAL P  85       7.013  -5.218 -15.726  1.00  0.96      PROB
ATOM   2905  HA  VAL P  85       7.947  -5.393 -15.212  1.00  0.00      PROB
ATOM   2906  CB  VAL P  85       6.450  -6.522 -16.243  1.00  1.02      PROB
ATOM   2907  HB  VAL P  85       5.405  -6.341 -16.571  1.00  0.00      PROB
ATOM   2908  CG1 VAL P  85       7.150  -7.095 -17.314  1.00  1.24      PROB
ATOM   2909 HG11 VAL P  85       8.235  -7.143 -17.079  1.00  0.00      PROB
ATOM   2910 HG12 VAL P  85       7.012  -6.479 -18.228  1.00  0.00      PROB
ATOM   2911 HG13 VAL P  85       6.781  -8.126 -17.498  1.00  0.00      PROB
ATOM   2912  CG2 VAL P  85       6.420  -7.498 -15.238  1.00  1.14      PROB
ATOM   2913 HG21 VAL P  85       5.785  -7.156 -14.393  1.00  0.00      PROB
ATOM   2914 HG22 VAL P  85       7.448  -7.681 -14.858  1.00  0.00      PROB
ATOM   2915 HG23 VAL P  85       5.996  -8.443 -15.641  1.00  0.00      PROB
ATOM   2916  C   VAL P  85       7.443  -4.306 -16.855  1.00  1.02      PROB
ATOM   2917  O   VAL P  85       8.608  -4.235 -17.197  1.00  1.12      PROB
ATOM   2918  N   GLU P  86       6.519  -3.527 -17.427  1.00  1.02      PROB
ATOM   2919  HN  GLU P  86       5.555  -3.610 -17.188  1.00  0.00      PROB
ATOM   2920  CA  GLU P  86       6.819  -2.525 -18.413  1.00  1.11      PROB
ATOM   2921  HA  GLU P  86       7.392  -2.992 -19.200  1.00  0.00      PROB
ATOM   2922  CB  GLU P  86       5.534  -1.919 -18.980  1.00  1.15      PROB
ATOM   2923  HB1 GLU P  86       5.705  -0.829 -18.937  1.00  0.00      PROB
ATOM   2924  HB2 GLU P  86       4.754  -2.204 -18.252  1.00  0.00      PROB
ATOM   2925  CG  GLU P  86       5.079  -2.075 -19.925  1.00  1.61      PROB
ATOM   2926  HG1 GLU P  86       4.706  -3.089 -19.776  1.00  0.00      PROB
ATOM   2927  HG2 GLU P  86       5.968  -2.050 -20.555  1.00  0.00      PROB
ATOM   2928  CD  GLU P  86       4.291  -1.709 -20.714  1.00  1.93      PROB
ATOM   2929  OE1 GLU P  86       3.983  -1.564 -21.037  1.00  2.43      PROB
ATOM   2930  OE2 GLU P  86       3.972  -1.563 -21.037  1.00  2.43      PROB
ATOM   2931  C   GLU P  86       7.737  -1.432 -17.920  1.00  1.13      PROB
ATOM   2932  O   GLU P  86       8.650  -1.026 -18.604  1.00  1.25      PROB
ATOM   2933  N   ALA P  87       7.548  -0.963 -16.688  1.00  1.07      PROB
ATOM   2934  HN  ALA P  87       6.772  -1.264 -16.140  1.00  0.00      PROB
ATOM   2935  CA  ALA P  87       8.408  -0.013 -16.047  1.00  1.14      PROB
ATOM   2936  HA  ALA P  87       8.585   0.803 -16.732  1.00  0.00      PROB
ATOM   2937  CB  ALA P  87       7.744   0.486 -14.782  1.00  1.11      PROB
ATOM   2938  HB1 ALA P  87       7.554  -0.362 -14.090  1.00  0.00      PROB
ATOM   2939  HB2 ALA P  87       6.773   0.966 -15.029  1.00  0.00      PROB
ATOM   2940  HB3 ALA P  87       8.405   1.219 -14.272  1.00  0.00      PROB
ATOM   2941  C   ALA P  87       9.791  -0.534 -15.742  1.00  1.19      PROB
ATOM   2942  O   ALA P  87      10.759   0.176 -15.841  1.00  1.33      PROB
ATOM   2943  N   LEU P  88       9.924  -1.805 -15.393  1.00  1.16      PROB
ATOM   2944  HN  LEU P  88       9.122  -2.379 -15.251  1.00  0.00      PROB
ATOM   2945  CA  LEU P  88      11.177  -2.469 -15.189  1.00  1.26      PROB
ATOM   2946  HA  LEU P  88      11.801  -1.827 -14.586  1.00  0.00      PROB
ATOM   2947  CB  LEU P  88      10.969  -3.805 -14.496  1.00  1.22      PROB
ATOM   2948  HB1 LEU P  88      11.765  -4.469 -14.885  1.00  0.00      PROB
ATOM   2949  HB2 LEU P  88       9.983  -4.169 -14.843  1.00  0.00      PROB
ATOM   2950  CG  LEU P  88      10.971  -3.965 -13.289  1.00  1.27      PROB
ATOM   2951  HG  LEU P  88      10.173  -3.284 -12.959  1.00  0.00      PROB
ATOM   2952  CD1 LEU P  88      10.853  -4.793 -12.631  1.00  1.74      PROB
ATOM   2953 HD11 LEU P  88      10.690  -5.724 -13.215  1.00  0.00      PROB
ATOM   2954 HD12 LEU P  88       9.974  -4.629 -11.971  1.00  0.00      PROB
ATOM   2955 HD13 LEU P  88      11.767  -4.918 -12.012  1.00  0.00      PROB
ATOM   2956  CD2 LEU P  88      11.661  -3.900 -12.563  1.00  1.67      PROB
ATOM   2957 HD21 LEU P  88      12.079  -2.871 -12.525  1.00  0.00      PROB
ATOM   2958 HD22 LEU P  88      12.489  -4.613 -12.764  1.00  0.00      PROB
ATOM   2959 HD23 LEU P  88      11.198  -4.132 -11.580  1.00  0.00      PROB
ATOM   2960  C   LEU P  88      11.961  -2.678 -16.442  1.00  1.41      PROB
ATOM   2961  O   LEU P  88      13.142  -2.657 -16.434  1.00  1.60      PROB
ATOM   2962  N   ASN P  89      11.316  -2.865 -17.564  1.00  1.42      PROB
ATOM   2963  HN  ASN P  89      10.320  -2.873 -17.586  1.00  0.00      PROB
ATOM   2964  CA  ASN P  89      11.941  -3.068 -18.818  1.00  1.62      PROB
ATOM   2965  HA  ASN P  89      12.873  -3.587 -18.650  1.00  0.00      PROB
ATOM   2966  CB  ASN P  89      11.079  -3.843 -19.682  1.00  1.80      PROB
ATOM   2967  HB1 ASN P  89      11.207  -3.445 -20.709  1.00  0.00      PROB
ATOM   2968  HB2 ASN P  89      10.037  -3.665 -19.345  1.00  0.00      PROB
ATOM   2969  CG  ASN P  89      11.202  -4.918 -19.750  1.00  2.22      PROB
ATOM   2970  OD1 ASN P  89      11.865  -5.335 -19.633  1.00  2.60      PROB
ATOM   2971  ND2 ASN P  89      10.552  -5.404 -19.963  1.00  2.72      PROB
ATOM   2972 HD21 ASN P  89      10.668  -6.395 -20.025  1.00  0.00      PROB
ATOM   2973 HD22 ASN P  89       9.661  -4.992 -20.155  1.00  0.00      PROB
ATOM   2974  C   ASN P  89      12.324  -1.867 -19.502  1.00  1.73      PROB
ATOM   2975  O   ASN P  89      12.759  -1.688 -20.173  1.00  2.02      PROB
ATOM   2976  N   LYS P  90      12.191  -1.014 -19.344  1.00  2.07      PROB
ATOM   2977  HN  LYS P  90      11.637  -0.822 -18.550  1.00  0.00      PROB
ATOM   2978  CA  LYS P  90      12.553   0.157 -19.915  1.00  2.38      PROB
ATOM   2979  HA  LYS P  90      12.462  -0.000 -20.978  1.00  0.00      PROB
ATOM   2980  CB  LYS P  90      12.109   0.921 -19.706  1.00  3.13      PROB
ATOM   2981  HB1 LYS P  90      12.878   1.662 -19.939  1.00  0.00      PROB
ATOM   2982  HB2 LYS P  90      11.994   0.789 -18.627  1.00  0.00      PROB
ATOM   2983  CG  LYS P  90      11.729   1.166 -19.799  1.00  3.61      PROB
ATOM   2984  HG1 LYS P  90      11.277   1.134 -18.812  1.00  0.00      PROB
ATOM   2985  HG2 LYS P  90      11.263   0.473 -20.494  1.00  0.00      PROB
ATOM   2986  CD  LYS P  90      11.436   1.740 -20.022  1.00  4.25      PROB
ATOM   2987  HD1 LYS P  90      11.935   1.649 -20.937  1.00  0.00      PROB
ATOM   2988  HD2 LYS P  90      11.882   2.280 -19.244  1.00  0.00      PROB
ATOM   2989  CE  LYS P  90      11.175   2.212 -20.206  1.00  5.01      PROB
ATOM   2990  HE1 LYS P  90      10.462   2.272 -19.400  1.00  0.00      PROB
ATOM   2991  HE2 LYS P  90      10.799   1.787 -21.123  1.00  0.00      PROB
ATOM   2992  NZ  LYS P  90      11.103   2.638 -20.340  1.00  5.68      PROB
ATOM   2993  HZ1 LYS P  90      11.798   2.895 -21.070  1.00  0.00      PROB
ATOM   2994  HZ2 LYS P  90      11.202   3.279 -19.527  1.00  0.00      PROB
ATOM   2995  HZ3 LYS P  90      10.143   2.721 -20.731  1.00  0.00      PROB
ATOM   2996  C   LYS P  90      13.419   0.531 -19.932  1.00  2.82      PROB
ATOM   2997  O   LYS P  90      13.685   0.256 -19.321  1.00  3.35      PROB
ATOM   2998  N   LYS P  91      13.880   1.169 -20.647  1.00  3.04      PROB
ATOM   2999  HN  LYS P  91      13.301   1.392 -21.411  1.00  0.00      PROB
ATOM   3000  CA  LYS P  91      14.705   1.602 -20.777  1.00  3.81      PROB
ATOM   3001  HA  LYS P  91      15.370   1.097 -20.098  1.00  0.00      PROB
ATOM   3002  CB  LYS P  91      15.141   1.674 -21.546  1.00  4.15      PROB
ATOM   3003  HB1 LYS P  91      16.182   2.031 -21.462  1.00  0.00      PROB
ATOM   3004  HB2 LYS P  91      14.612   2.239 -22.333  1.00  0.00      PROB
ATOM   3005  CG  LYS P  91      15.040   0.718 -21.592  1.00  4.23      PROB
ATOM   3006  HG1 LYS P  91      15.006   0.547 -22.676  1.00  0.00      PROB
ATOM   3007  HG2 LYS P  91      14.047   0.574 -21.145  1.00  0.00      PROB
ATOM   3008  CD  LYS P  91      15.313   0.265 -21.413  1.00  4.85      PROB
ATOM   3009  HD1 LYS P  91      14.769   0.063 -20.486  1.00  0.00      PROB
ATOM   3010  HD2 LYS P  91      16.298   0.697 -21.213  1.00  0.00      PROB
ATOM   3011  CE  LYS P  91      15.449  -0.218 -21.548  1.00  5.48      PROB
ATOM   3012  HE1 LYS P  91      16.516  -0.047 -21.631  1.00  0.00      PROB
ATOM   3013  HE2 LYS P  91      14.927  -0.253 -22.497  1.00  0.00      PROB
ATOM   3014  NZ  LYS P  91      15.477  -0.578 -21.514  1.00  5.99      PROB
ATOM   3015  HZ1 LYS P  91      14.527  -0.996 -21.456  1.00  0.00      PROB
ATOM   3016  HZ2 LYS P  91      16.008  -0.804 -20.649  1.00  0.00      PROB
ATOM   3017  HZ3 LYS P  91      15.977  -0.966 -22.339  1.00  0.00      PROB
ATOM   3018  C   LYS P  91      14.886   2.605 -20.786  1.00  4.39      PROB
ATOM   3019  OT1 LYS P  91      14.951   2.983 -20.844  1.00  4.81      PROB
ATOM   3020  OT2 LYS P  91      14.973   3.018 -20.733  1.00  4.80      PROB
ATOM   3021  N   GLY P 133      -5.205   0.574  19.873  1.00  9.48      PROC
ATOM   3022  HT1 GLY P 133      -5.305  -0.460  19.919  1.00  0.00      PROC
ATOM   3023  HT2 GLY P 133      -4.385   0.869  20.440  1.00  0.00      PROC
ATOM   3024  HT3 GLY P 133      -5.065   0.865  18.884  1.00  0.00      PROC
ATOM   3025  CA  GLY P 133      -5.540   0.749  20.019  1.00  8.71      PROC
ATOM   3026  HA1 GLY P 133      -6.040  -0.100  20.439  1.00  0.00      PROC
ATOM   3027  HA2 GLY P 133      -6.005   1.074  19.111  1.00  0.00      PROC
ATOM   3028  C   GLY P 133      -5.617   0.982  20.223  1.00  7.59      PROC
ATOM   3029  O   GLY P 133      -5.438   1.230  20.327  1.00  7.62      PROC
ATOM   3030  N   ARG P 134      -5.887   0.908  20.284  1.00  6.76      PROC
ATOM   3031  HN  ARG P 134      -6.409   0.143  19.927  1.00  0.00      PROC
ATOM   3032  CA  ARG P 134      -5.990   1.081  20.461  1.00  5.74      PROC
ATOM   3033  HA  ARG P 134      -5.042   1.373  20.714  1.00  0.00      PROC
ATOM   3034  CB  ARG P 134      -6.165   1.364  20.715  1.00  5.58      PROC
ATOM   3035  HB1 ARG P 134      -7.161   1.050  20.498  1.00  0.00      PROC
ATOM   3036  HB2 ARG P 134      -5.807   2.196  20.153  1.00  0.00      PROC
ATOM   3037  CG  ARG P 134      -6.245   1.527  20.943  1.00  6.21      PROC
ATOM   3038  HG1 ARG P 134      -5.585   1.119  21.713  1.00  0.00      PROC
ATOM   3039  HG2 ARG P 134      -7.275   1.184  21.074  1.00  0.00      PROC
ATOM   3040  CD  ARG P 134      -6.287   1.990  21.101  1.00  6.52      PROC
ATOM   3041  HD1 ARG P 134      -7.349   2.307  21.165  1.00  0.00      PROC
ATOM   3042  HD2 ARG P 134      -5.713   2.695  20.464  1.00  0.00      PROC
ATOM   3043  NE  ARG P 134      -6.203   1.983  21.293  1.00  7.03      PROC
ATOM   3044  HE  ARG P 134      -5.415   1.381  21.376  1.00  0.00      PROC
ATOM   3045  CZ  ARG P 134      -6.270   2.106  21.516  1.00  7.56      PROC
ATOM   3046  NH1 ARG P 134      -6.411   2.268  21.584  1.00  7.73      PROC
ATOM   3047 HH11 ARG P 134      -7.279   2.026  22.017  1.00  0.00      PROC
ATOM   3048 HH12 ARG P 134      -6.169   3.229  21.453  1.00  0.00      PROC
ATOM   3049  NH2 ARG P 134      -6.187   2.067  21.670  1.00  8.24      PROC
ATOM   3050 HH21 ARG P 134      -5.367   2.572  21.938  1.00  0.00      PROC
ATOM   3051 HH22 ARG P 134      -6.544   1.344  22.261  1.00  0.00      PROC
ATOM   3052  C   ARG P 134      -6.033   0.461  19.901  1.00  4.94      PROC
ATOM   3053  O   ARG P 134      -6.044  -0.091  19.310  1.00  4.97      PROC
ATOM   3054  N   GLU P 135      -6.057   0.544  20.078  1.00  4.57      PROC
ATOM   3055  HN  GLU P 135      -6.089   0.918  20.638  1.00  0.00      PROC
ATOM   3056  CA  GLU P 135      -6.110   0.014  19.595  1.00  4.20      PROC
ATOM   3057  HA  GLU P 135      -5.259  -0.345  19.250  1.00  0.00      PROC
ATOM   3058  CB  GLU P 135      -6.088   0.256  20.048  1.00  4.77      PROC
ATOM   3059  HB1 GLU P 135      -6.171  -0.609  20.703  1.00  0.00      PROC
ATOM   3060  HB2 GLU P 135      -7.019   0.815  19.983  1.00  0.00      PROC
ATOM   3061  CG  GLU P 135      -5.907   0.476  20.270  1.00  5.78      PROC
ATOM   3062  HG1 GLU P 135      -5.864   1.367  19.642  1.00  0.00      PROC
ATOM   3063  HG2 GLU P 135      -4.953  -0.051  20.305  1.00  0.00      PROC
ATOM   3064  CD  GLU P 135      -5.888   0.712  20.749  1.00  6.57      PROC
ATOM   3065  OE1 GLU P 135      -5.868   0.811  20.912  1.00  7.04      PROC
ATOM   3066  OE2 GLU P 135      -5.890   0.803  20.974  1.00  7.03      PROC
ATOM   3067  C   GLU P 135      -6.405  -0.405  19.164  1.00  3.25      PROC
ATOM   3068  O   GLU P 135      -6.584  -0.177  19.501  1.00  2.97      PROC
ATOM   3069  N   ARG P 136      -6.467  -1.032  18.389  1.00  3.21      PROC
ATOM   3070  HN  ARG P 136      -5.584  -1.063  18.105  1.00  0.00      PROC
ATOM   3071  CA  ARG P 136      -6.723  -1.495  17.875  1.00  2.81      PROC
ATOM   3072  HA  ARG P 136      -6.640  -1.051  16.895  1.00  0.00      PROC
ATOM   3073  CB  ARG P 136      -6.349  -1.977  17.946  1.00  3.55      PROC
ATOM   3074  HB1 ARG P 136      -6.450  -2.573  17.019  1.00  0.00      PROC
ATOM   3075  HB2 ARG P 136      -6.759  -2.551  18.799  1.00  0.00      PROC
ATOM   3076  CG  ARG P 136      -5.249  -1.898  18.136  1.00  4.06      PROC
ATOM   3077  HG1 ARG P 136      -5.212  -2.847  18.606  1.00  0.00      PROC
ATOM   3078  HG2 ARG P 136      -5.369  -1.054  18.765  1.00  0.00      PROC
ATOM   3079  CD  ARG P 136      -4.678  -1.848  18.133  1.00  4.39      PROC
ATOM   3080  HD1 ARG P 136      -4.649  -1.152  18.945  1.00  0.00      PROC
ATOM   3081  HD2 ARG P 136      -4.634  -1.436  17.146  1.00  0.00      PROC
ATOM   3082  NE  ARG P 136      -4.093  -1.924  18.150  1.00  4.96      PROC
ATOM   3083  HE  ARG P 136      -4.036  -2.806  17.835  1.00  0.00      PROC
ATOM   3084  CZ  ARG P 136      -3.519  -1.810  18.235  1.00  5.59      PROC
ATOM   3085  NH1 ARG P 136      -3.377  -1.612  18.295  1.00  5.87      PROC
ATOM   3086 HH11 ARG P 136      -3.180  -1.410  19.254  1.00  0.00      PROC
ATOM   3087 HH12 ARG P 136      -3.008  -1.025  17.575  1.00  0.00      PROC
ATOM   3088  NH2 ARG P 136      -3.054  -1.897  18.259  1.00  6.30      PROC
ATOM   3089 HH21 ARG P 136      -2.481  -1.780  17.448  1.00  0.00      PROC
ATOM   3090 HH22 ARG P 136      -2.645  -2.198  19.121  1.00  0.00      PROC
ATOM   3091  C   ARG P 136      -7.849  -1.731  17.506  1.00  2.63      PROC
ATOM   3092  O   ARG P 136      -8.259  -2.315  17.725  1.00  3.11      PROC
ATOM   3093  N   ALA P 137      -8.379  -1.279  16.928  1.00  2.38      PROC
ATOM   3094  HN  ALA P 137      -7.980  -0.462  16.541  1.00  0.00      PROC
ATOM   3095  CA  ALA P 137      -9.452  -1.418  16.507  1.00  2.57      PROC
ATOM   3096  HA  ALA P 137     -10.003  -2.121  17.112  1.00  0.00      PROC
ATOM   3097  CB  ALA P 137      -9.816  -0.494  16.573  1.00  3.11      PROC
ATOM   3098  HB1 ALA P 137      -9.317   0.167  15.832  1.00  0.00      PROC
ATOM   3099  HB2 ALA P 137      -9.634  -0.088  17.591  1.00  0.00      PROC
ATOM   3100  HB3 ALA P 137     -10.907  -0.501  16.363  1.00  0.00      PROC
ATOM   3101  C   ALA P 137      -9.884  -1.989  15.311  1.00  2.21      PROC
ATOM   3102  O   ALA P 137      -9.363  -1.911  14.456  1.00  2.25      PROC
ATOM   3103  N   VAL P 138     -10.861  -2.597  15.225  1.00  2.14      PROC
ATOM   3104  HN  VAL P 138     -11.401  -2.735  16.047  1.00  0.00      PROC
ATOM   3105  CA  VAL P 138     -11.422  -3.181  14.145  1.00  1.95      PROC
ATOM   3106  HA  VAL P 138     -10.627  -3.560  13.520  1.00  0.00      PROC
ATOM   3107  CB  VAL P 138     -12.268  -4.213  14.525  1.00  2.22      PROC
ATOM   3108  HB  VAL P 138     -12.783  -3.816  15.416  1.00  0.00      PROC
ATOM   3109  CG1 VAL P 138     -12.879  -4.612  14.100  1.00  2.51      PROC
ATOM   3110 HG11 VAL P 138     -12.503  -5.583  13.713  1.00  0.00      PROC
ATOM   3111 HG12 VAL P 138     -13.209  -3.991  13.240  1.00  0.00      PROC
ATOM   3112 HG13 VAL P 138     -13.741  -4.808  14.773  1.00  0.00      PROC
ATOM   3113  CG2 VAL P 138     -12.040  -4.986  14.835  1.00  2.77      PROC
ATOM   3114 HG21 VAL P 138     -11.622  -4.879  15.859  1.00  0.00      PROC
ATOM   3115 HG22 VAL P 138     -11.266  -5.442  14.182  1.00  0.00      PROC
ATOM   3116 HG23 VAL P 138     -12.928  -5.651  14.883  1.00  0.00      PROC
ATOM   3117  C   VAL P 138     -12.080  -2.241  13.251  1.00  1.65      PROC
ATOM   3118  O   VAL P 138     -12.695  -1.362  13.642  1.00  1.68      PROC
ATOM   3119  N   ALA P 139     -11.944  -2.384  12.009  1.00  1.52      PROC
ATOM   3120  HN  ALA P 139     -11.372  -3.116  11.651  1.00  0.00      PROC
ATOM   3121  CA  ALA P 139     -12.532  -1.596  11.029  1.00  1.33      PROC
ATOM   3122  HA  ALA P 139     -12.304  -0.562  11.239  1.00  0.00      PROC
ATOM   3123  CB  ALA P 139     -12.004  -1.987   9.722  1.00  1.48      PROC
ATOM   3124  HB1 ALA P 139     -12.233  -3.056   9.522  1.00  0.00      PROC
ATOM   3125  HB2 ALA P 139     -10.902  -1.851   9.703  1.00  0.00      PROC
ATOM   3126  HB3 ALA P 139     -12.471  -1.369   8.925  1.00  0.00      PROC
ATOM   3127  C   ALA P 139     -14.013  -1.629  11.005  1.00  1.21      PROC
ATOM   3128  O   ALA P 139     -14.625  -2.632  11.193  1.00  1.30      PROC
ATOM   3129  N   SER P 140     -14.628  -0.507  10.788  1.00  1.13      PROC
ATOM   3130  HN  SER P 140     -14.116   0.330  10.614  1.00  0.00      PROC
ATOM   3131  CA  SER P 140     -16.042  -0.356  10.775  1.00  1.13      PROC
ATOM   3132  HA  SER P 140     -16.432  -0.786  11.685  1.00  0.00      PROC
ATOM   3133  CB  SER P 140     -16.426   1.101  10.679  1.00  1.24      PROC
ATOM   3134  HB1 SER P 140     -15.772   1.555   9.907  1.00  0.00      PROC
ATOM   3135  HB2 SER P 140     -16.210   1.556  11.667  1.00  0.00      PROC
ATOM   3136  OG  SER P 140     -17.560   1.442  10.397  1.00  1.31      PROC
ATOM   3137  HG1 SER P 140     -17.647   2.349  10.700  1.00  0.00      PROC
ATOM   3138  C   SER P 140     -16.782  -1.164   9.743  1.00  1.10      PROC
ATOM   3139  O   SER P 140     -16.474  -1.153   8.573  1.00  1.08      PROC
ATOM   3140  N   THR P 141     -17.823  -1.873  10.173  1.00  1.17      PROC
ATOM   3141  HN  THR P 141     -18.039  -1.922  11.144  1.00  0.00      PROC
ATOM   3142  CA  THR P 141     -18.718  -2.618   9.317  1.00  1.19      PROC
ATOM   3143  HA  THR P 141     -18.109  -3.209   8.649  1.00  0.00      PROC
ATOM   3144  CB  THR P 141     -19.648  -3.513  10.079  1.00  1.37      PROC
ATOM   3145  HB  THR P 141     -20.627  -3.022   9.954  1.00  0.00      PROC
ATOM   3146  OG1 THR P 141     -19.684  -3.752  10.771  1.00  1.87      PROC
ATOM   3147  HG1 THR P 141     -19.923  -2.989  11.302  1.00  0.00      PROC
ATOM   3148  CG2 THR P 141     -19.846  -4.281  10.046  1.00  1.95      PROC
ATOM   3149 HG21 THR P 141     -19.072  -4.897  10.551  1.00  0.00      PROC
ATOM   3150 HG22 THR P 141     -19.923  -4.607   8.987  1.00  0.00      PROC
ATOM   3151 HG23 THR P 141     -20.818  -4.443  10.558  1.00  0.00      PROC
ATOM   3152  C   THR P 141     -19.506  -1.738   8.393  1.00  1.12      PROC
ATOM   3153  O   THR P 141     -19.706  -2.060   7.242  1.00  1.09      PROC
ATOM   3154  N   GLU P 142     -19.928  -0.566   8.861  1.00  1.14      PROC
ATOM   3155  HN  GLU P 142     -19.771  -0.306   9.810  1.00  0.00      PROC
ATOM   3156  CA  GLU P 142     -20.629   0.409   8.073  1.00  1.13      PROC
ATOM   3157  HA  GLU P 142     -21.476  -0.077   7.612  1.00  0.00      PROC
ATOM   3158  CB  GLU P 142     -21.094   1.566   8.956  1.00  1.26      PROC
ATOM   3159  HB1 GLU P 142     -21.131   2.448   8.289  1.00  0.00      PROC
ATOM   3160  HB2 GLU P 142     -20.292   1.704   9.706  1.00  0.00      PROC
ATOM   3161  CG  GLU P 142     -21.983   1.590   9.495  1.00  1.84      PROC
ATOM   3162  HG1 GLU P 142     -21.971   0.644  10.062  1.00  0.00      PROC
ATOM   3163  HG2 GLU P 142     -22.763   1.559   8.715  1.00  0.00      PROC
ATOM   3164  CD  GLU P 142     -22.431   2.399  10.308  1.00  2.14      PROC
ATOM   3165  OE1 GLU P 142     -22.610   2.737  10.607  1.00  2.60      PROC
ATOM   3166  OE2 GLU P 142     -22.620   2.705  10.669  1.00  2.59      PROC
ATOM   3167  C   GLU P 142     -19.841   0.927   6.896  1.00  1.01      PROC
ATOM   3168  O   GLU P 142     -20.348   1.036   5.797  1.00  1.01      PROC
ATOM   3169  N   VAL P 143     -18.549   1.208   7.087  1.00  0.95      PROC
ATOM   3170  HN  VAL P 143     -18.144   1.181   7.997  1.00  0.00      PROC
ATOM   3171  CA  VAL P 143     -17.643   1.568   6.022  1.00  0.87      PROC
ATOM   3172  HA  VAL P 143     -18.116   2.339   5.432  1.00  0.00      PROC
ATOM   3173  CB  VAL P 143     -16.319   2.066   6.564  1.00  0.90      PROC
ATOM   3174  HB  VAL P 143     -15.921   1.317   7.281  1.00  0.00      PROC
ATOM   3175  CG1 VAL P 143     -15.315   2.289   5.500  1.00  0.98      PROC
ATOM   3176 HG11 VAL P 143     -15.753   2.904   4.685  1.00  0.00      PROC
ATOM   3177 HG12 VAL P 143     -14.992   1.315   5.075  1.00  0.00      PROC
ATOM   3178 HG13 VAL P 143     -14.436   2.825   5.916  1.00  0.00      PROC
ATOM   3179  CG2 VAL P 143     -16.536   3.336   7.283  1.00  1.06      PROC
ATOM   3180 HG21 VAL P 143     -17.243   3.182   8.126  1.00  0.00      PROC
ATOM   3181 HG22 VAL P 143     -16.967   4.092   6.593  1.00  0.00      PROC
ATOM   3182 HG23 VAL P 143     -15.573   3.708   7.692  1.00  0.00      PROC
ATOM   3183  C   VAL P 143     -17.450   0.462   5.015  1.00  0.82      PROC
ATOM   3184  O   VAL P 143     -17.470   0.681   3.818  1.00  0.81      PROC
ATOM   3185  N   LYS P 144     -17.318  -0.788   5.473  1.00  0.85      PROC
ATOM   3186  HN  LYS P 144     -17.242  -0.978   6.448  1.00  0.00      PROC
ATOM   3187  CA  LYS P 144     -17.275  -1.946   4.612  1.00  0.85      PROC
ATOM   3188  HA  LYS P 144     -16.542  -1.760   3.841  1.00  0.00      PROC
ATOM   3189  CB  LYS P 144     -16.906  -3.208   5.399  1.00  0.96      PROC
ATOM   3190  HB1 LYS P 144     -17.066  -4.092   4.746  1.00  0.00      PROC
ATOM   3191  HB2 LYS P 144     -17.578  -3.285   6.280  1.00  0.00      PROC
ATOM   3192  CG  LYS P 144     -15.491  -3.219   5.877  1.00  1.06      PROC
ATOM   3193  HG1 LYS P 144     -15.344  -2.334   6.531  1.00  0.00      PROC
ATOM   3194  HG2 LYS P 144     -14.830  -3.126   4.990  1.00  0.00      PROC
ATOM   3195  CD  LYS P 144     -15.082  -4.397   6.619  1.00  1.20      PROC
ATOM   3196  HD1 LYS P 144     -14.306  -4.780   5.953  1.00  0.00      PROC
ATOM   3197  HD2 LYS P 144     -15.997  -4.989   6.553  1.00  0.00      PROC
ATOM   3198  CE  LYS P 144     -14.752  -4.700   7.444  1.00  1.57      PROC
ATOM   3199  HE1 LYS P 144     -15.503  -4.295   8.133  1.00  0.00      PROC
ATOM   3200  HE2 LYS P 144     -13.800  -4.159   7.501  1.00  0.00      PROC
ATOM   3201  NZ  LYS P 144     -14.393  -5.835   8.169  1.00  1.57      PROC
ATOM   3202  HZ1 LYS P 144     -13.524  -6.242   7.768  1.00  0.00      PROC
ATOM   3203  HZ2 LYS P 144     -15.160  -6.536   8.118  1.00  0.00      PROC
ATOM   3204  HZ3 LYS P 144     -14.228  -5.574   9.162  1.00  0.00      PROC
ATOM   3205  C   LYS P 144     -18.523  -2.169   3.778  1.00  0.85      PROC
ATOM   3206  O   LYS P 144     -18.446  -2.464   2.601  1.00  0.85      PROC
ATOM   3207  N   GLN P 145     -19.711  -1.985   4.356  1.00  0.91      PROC
ATOM   3208  HN  GLN P 145     -19.792  -1.829   5.337  1.00  0.00      PROC
ATOM   3209  CA  GLN P 145     -20.954  -1.995   3.627  1.00  0.96      PROC
ATOM   3210  HA  GLN P 145     -20.972  -2.882   3.011  1.00  0.00      PROC
ATOM   3211  CB  GLN P 145     -22.152  -1.990   4.584  1.00  1.10      PROC
ATOM   3212  HB1 GLN P 145     -23.059  -1.778   3.981  1.00  0.00      PROC
ATOM   3213  HB2 GLN P 145     -21.997  -1.163   5.307  1.00  0.00      PROC
ATOM   3214  CG  GLN P 145     -22.405  -3.176   5.337  1.00  1.32      PROC
ATOM   3215  HG1 GLN P 145     -23.432  -3.097   5.751  1.00  0.00      PROC
ATOM   3216  HG2 GLN P 145     -21.674  -3.204   6.171  1.00  0.00      PROC
ATOM   3217  CD  GLN P 145     -22.327  -4.341   4.713  1.00  1.59      PROC
ATOM   3218  OE1 GLN P 145     -22.054  -4.891   4.627  1.00  2.03      PROC
ATOM   3219  NE2 GLN P 145     -22.584  -4.741   4.272  1.00  2.16      PROC
ATOM   3220 HE21 GLN P 145     -22.044  -5.025   3.479  1.00  0.00      PROC
ATOM   3221 HE22 GLN P 145     -23.520  -5.074   4.385  1.00  0.00      PROC
ATOM   3222  C   GLN P 145     -21.093  -0.894   2.597  1.00  0.91      PROC
ATOM   3223  O   GLN P 145     -21.537  -1.128   1.487  1.00  0.93      PROC
ATOM   3224  N   LYS P 146     -20.668   0.331   2.919  1.00  0.88      PROC
ATOM   3225  HN  LYS P 146     -20.365   0.546   3.844  1.00  0.00      PROC
ATOM   3226  CA  LYS P 146     -20.610   1.425   1.985  1.00  0.88      PROC
ATOM   3227  HA  LYS P 146     -21.565   1.488   1.485  1.00  0.00      PROC
ATOM   3228  CB  LYS P 146     -20.301   2.738   2.707  1.00  0.97      PROC
ATOM   3229  HB1 LYS P 146     -19.552   3.245   2.071  1.00  0.00      PROC
ATOM   3230  HB2 LYS P 146     -19.833   2.436   3.662  1.00  0.00      PROC
ATOM   3231  CG  LYS P 146     -20.997   3.497   2.970  1.00  1.54      PROC
ATOM   3232  HG1 LYS P 146     -20.285   4.179   3.414  1.00  0.00      PROC
ATOM   3233  HG2 LYS P 146     -21.551   2.920   3.697  1.00  0.00      PROC
ATOM   3234  CD  LYS P 146     -21.669   4.133   2.794  1.00  2.02      PROC
ATOM   3235  HD1 LYS P 146     -22.469   3.434   2.900  1.00  0.00      PROC
ATOM   3236  HD2 LYS P 146     -21.345   4.315   1.792  1.00  0.00      PROC
ATOM   3237  CE  LYS P 146     -22.209   4.857   2.822  1.00  2.51      PROC
ATOM   3238  HE1 LYS P 146     -21.468   5.632   2.625  1.00  0.00      PROC
ATOM   3239  HE2 LYS P 146     -22.512   4.805   3.867  1.00  0.00      PROC
ATOM   3240  NZ  LYS P 146     -22.940   5.331   2.523  1.00  3.11      PROC
ATOM   3241  HZ1 LYS P 146     -23.802   4.768   2.668  1.00  0.00      PROC
ATOM   3242  HZ2 LYS P 146     -22.828   5.539   1.510  1.00  0.00      PROC
ATOM   3243  HZ3 LYS P 146     -23.015   6.223   3.053  1.00  0.00      PROC
ATOM   3244  C   LYS P 146     -19.653   1.206   0.837  1.00  0.82      PROC
ATOM   3245  O   LYS P 146     -19.957   1.496  -0.306  1.00  0.85      PROC
ATOM   3246  N   LEU P 147     -18.479   0.635   1.118  1.00  0.78      PROC
ATOM   3247  HN  LEU P 147     -18.197   0.481   2.061  1.00  0.00      PROC
ATOM   3248  CA  LEU P 147     -17.534   0.199   0.124  1.00  0.76      PROC
ATOM   3249  HA  LEU P 147     -17.333   1.026  -0.540  1.00  0.00      PROC
ATOM   3250  CB  LEU P 147     -16.241  -0.267   0.816  1.00  0.79      PROC
ATOM   3251  HB1 LEU P 147     -16.514  -1.105   1.490  1.00  0.00      PROC
ATOM   3252  HB2 LEU P 147     -15.871   0.583   1.425  1.00  0.00      PROC
ATOM   3253  CG  LEU P 147     -15.115  -0.728  -0.016  1.00  0.82      PROC
ATOM   3254  HG  LEU P 147     -15.461  -1.596  -0.615  1.00  0.00      PROC
ATOM   3255  CD1 LEU P 147     -14.598   0.220  -0.887  1.00  1.16      PROC
ATOM   3256 HD11 LEU P 147     -14.224   1.098  -0.318  1.00  0.00      PROC
ATOM   3257 HD12 LEU P 147     -15.390   0.563  -1.586  1.00  0.00      PROC
ATOM   3258 HD13 LEU P 147     -13.754  -0.216  -1.463  1.00  0.00      PROC
ATOM   3259  CD2 LEU P 147     -13.985  -1.190   0.719  1.00  0.89      PROC
ATOM   3260 HD21 LEU P 147     -14.273  -2.048   1.363  1.00  0.00      PROC
ATOM   3261 HD22 LEU P 147     -13.596  -0.375   1.367  1.00  0.00      PROC
ATOM   3262 HD23 LEU P 147     -13.189  -1.524   0.019  1.00  0.00      PROC
ATOM   3263  C   LEU P 147     -18.088  -0.872  -0.790  1.00  0.77      PROC
ATOM   3264  O   LEU P 147     -17.963  -0.798  -1.998  1.00  0.80      PROC
ATOM   3265  N   GLN P 148     -18.783  -1.872  -0.241  1.00  0.80      PROC
ATOM   3266  HN  GLN P 148     -18.870  -1.959   0.748  1.00  0.00      PROC
ATOM   3267  CA  GLN P 148     -19.453  -2.891  -1.008  1.00  0.87      PROC
ATOM   3268  HA  GLN P 148     -18.734  -3.332  -1.682  1.00  0.00      PROC
ATOM   3269  CB  GLN P 148     -20.036  -3.957  -0.076  1.00  0.97      PROC
ATOM   3270  HB1 GLN P 148     -20.850  -3.462   0.490  1.00  0.00      PROC
ATOM   3271  HB2 GLN P 148     -19.223  -4.236   0.622  1.00  0.00      PROC
ATOM   3272  CG  GLN P 148     -20.536  -5.086  -0.528  1.00  1.12      PROC
ATOM   3273  HG1 GLN P 148     -19.794  -5.455  -1.261  1.00  0.00      PROC
ATOM   3274  HG2 GLN P 148     -21.468  -4.799  -1.049  1.00  0.00      PROC
ATOM   3275  CD  GLN P 148     -20.855  -6.118   0.153  1.00  1.21      PROC
ATOM   3276  OE1 GLN P 148     -21.553  -6.406   0.342  1.00  1.66      PROC
ATOM   3277  NE2 GLN P 148     -20.338  -6.696   0.539  1.00  1.71      PROC
ATOM   3278 HE21 GLN P 148     -20.734  -7.463   1.044  1.00  0.00      PROC
ATOM   3279 HE22 GLN P 148     -19.345  -6.597   0.480  1.00  0.00      PROC
ATOM   3280  C   GLN P 148     -20.513  -2.357  -1.945  1.00  0.89      PROC
ATOM   3281  O   GLN P 148     -20.571  -2.721  -3.106  1.00  0.95      PROC
ATOM   3282  N   GLU P 149     -21.342  -1.422  -1.475  1.00  0.90      PROC
ATOM   3283  HN  GLU P 149     -21.327  -1.155  -0.515  1.00  0.00      PROC
ATOM   3284  CA  GLU P 149     -22.308  -0.731  -2.286  1.00  0.96      PROC
ATOM   3285  HA  GLU P 149     -22.907  -1.469  -2.798  1.00  0.00      PROC
ATOM   3286  CB  GLU P 149     -23.193   0.161  -1.413  1.00  1.06      PROC
ATOM   3287  HB1 GLU P 149     -22.732   1.158  -1.514  1.00  0.00      PROC
ATOM   3288  HB2 GLU P 149     -23.029  -0.231  -0.396  1.00  0.00      PROC
ATOM   3289  CG  GLU P 149     -24.164   0.353  -1.432  1.00  1.58      PROC
ATOM   3290  HG1 GLU P 149     -24.601  -0.655  -1.389  1.00  0.00      PROC
ATOM   3291  HG2 GLU P 149     -24.294   0.793  -2.431  1.00  0.00      PROC
ATOM   3292  CD  GLU P 149     -25.072   1.083  -0.685  1.00  1.74      PROC
ATOM   3293  OE1 GLU P 149     -25.432   1.364  -0.367  1.00  2.14      PROC
ATOM   3294  OE2 GLU P 149     -25.448   1.389  -0.409  1.00  2.18      PROC
ATOM   3295  C   GLU P 149     -21.704   0.064  -3.421  1.00  0.92      PROC
ATOM   3296  O   GLU P 149     -22.180   0.039  -4.540  1.00  1.00      PROC
ATOM   3297  N   PHE P 150     -20.593   0.753  -3.162  1.00  0.86      PROC
ATOM   3298  HN  PHE P 150     -20.245   0.828  -2.231  1.00  0.00      PROC
ATOM   3299  CA  PHE P 150     -19.808   1.434  -4.155  1.00  0.87      PROC
ATOM   3300  HA  PHE P 150     -20.460   2.074  -4.731  1.00  0.00      PROC
ATOM   3301  CB  PHE P 150     -18.723   2.261  -3.437  1.00  0.89      PROC
ATOM   3302  HB1 PHE P 150     -18.179   1.598  -2.731  1.00  0.00      PROC
ATOM   3303  HB2 PHE P 150     -19.214   3.089  -2.883  1.00  0.00      PROC
ATOM   3304  CG  PHE P 150     -17.705   2.880  -4.306  1.00  0.95      PROC
ATOM   3305  CD1 PHE P 150     -16.474   2.383  -4.409  1.00  1.06      PROC
ATOM   3306  HD1 PHE P 150     -16.227   1.478  -3.874  1.00  0.00      PROC
ATOM   3307  CE1 PHE P 150     -15.520   2.981  -5.168  1.00  1.23      PROC
ATOM   3308  HE1 PHE P 150     -14.535   2.542  -5.229  1.00  0.00      PROC
ATOM   3309  CZ  PHE P 150     -15.780   4.088  -5.830  1.00  1.32      PROC
ATOM   3310  HZ  PHE P 150     -15.023   4.566  -6.434  1.00  0.00      PROC
ATOM   3311  CD2 PHE P 150     -17.951   3.996  -4.976  1.00  1.15      PROC
ATOM   3312  HD2 PHE P 150     -18.934   4.439  -4.919  1.00  0.00      PROC
ATOM   3313  CE2 PHE P 150     -16.995   4.597  -5.734  1.00  1.32      PROC
ATOM   3314  HE2 PHE P 150     -17.233   5.506  -6.266  1.00  0.00      PROC
ATOM   3315  C   PHE P 150     -19.261   0.523  -5.238  1.00  0.87      PROC
ATOM   3316  O   PHE P 150     -19.407   0.782  -6.416  1.00  0.95      PROC
ATOM   3317  N   LEU P 151     -18.670  -0.606  -4.855  1.00  0.87      PROC
ATOM   3318  HN  LEU P 151     -18.549  -0.821  -3.890  1.00  0.00      PROC
ATOM   3319  CA  LEU P 151     -18.164  -1.595  -5.768  1.00  0.94      PROC
ATOM   3320  HA  LEU P 151     -17.534  -1.094  -6.488  1.00  0.00      PROC
ATOM   3321  CB  LEU P 151     -17.368  -2.662  -5.019  1.00  1.01      PROC
ATOM   3322  HB1 LEU P 151     -17.097  -3.463  -5.739  1.00  0.00      PROC
ATOM   3323  HB2 LEU P 151     -18.020  -3.092  -4.230  1.00  0.00      PROC
ATOM   3324  CG  LEU P 151     -16.096  -2.164  -4.363  1.00  1.02      PROC
ATOM   3325  HG  LEU P 151     -16.313  -1.226  -3.809  1.00  0.00      PROC
ATOM   3326  CD1 LEU P 151     -15.553  -3.173  -3.422  1.00  1.18      PROC
ATOM   3327 HD11 LEU P 151     -15.322  -4.115  -3.964  1.00  0.00      PROC
ATOM   3328 HD12 LEU P 151     -16.301  -3.393  -2.631  1.00  0.00      PROC
ATOM   3329 HD13 LEU P 151     -14.618  -2.792  -2.958  1.00  0.00      PROC
ATOM   3330  CD2 LEU P 151     -15.064  -1.793  -5.350  1.00  1.20      PROC
ATOM   3331 HD21 LEU P 151     -15.442  -0.984  -6.011  1.00  0.00      PROC
ATOM   3332 HD22 LEU P 151     -14.807  -2.673  -5.977  1.00  0.00      PROC
ATOM   3333 HD23 LEU P 151     -14.154  -1.428  -4.827  1.00  0.00      PROC
ATOM   3334  C   LEU P 151     -19.220  -2.244  -6.624  1.00  1.01      PROC
ATOM   3335  O   LEU P 151     -19.038  -2.440  -7.807  1.00  1.11      PROC
ATOM   3336  N   LEU P 152     -20.379  -2.552  -6.056  1.00  1.03      PROC
ATOM   3337  HN  LEU P 152     -20.515  -2.456  -5.073  1.00  0.00      PROC
ATOM   3338  CA  LEU P 152     -21.514  -3.039  -6.788  1.00  1.15      PROC
ATOM   3339  HA  LEU P 152     -21.179  -3.838  -7.433  1.00  0.00      PROC
ATOM   3340  CB  LEU P 152     -22.586  -3.542  -5.835  1.00  1.26      PROC
ATOM   3341  HB1 LEU P 152     -23.532  -3.591  -6.411  1.00  0.00      PROC
ATOM   3342  HB2 LEU P 152     -22.687  -2.782  -5.034  1.00  0.00      PROC
ATOM   3343  CG  LEU P 152     -22.445  -4.656  -5.267  1.00  1.69      PROC
ATOM   3344  HG  LEU P 152     -21.499  -4.589  -4.695  1.00  0.00      PROC
ATOM   3345  CD1 LEU P 152     -23.275  -5.124  -4.494  1.00  1.85      PROC
ATOM   3346 HD11 LEU P 152     -24.110  -5.584  -5.064  1.00  0.00      PROC
ATOM   3347 HD12 LEU P 152     -23.687  -4.319  -3.849  1.00  0.00      PROC
ATOM   3348 HD13 LEU P 152     -22.804  -5.906  -3.861  1.00  0.00      PROC
ATOM   3349  CD2 LEU P 152     -22.416  -5.642  -5.852  1.00  2.23      PROC
ATOM   3350 HD21 LEU P 152     -21.570  -5.634  -6.572  1.00  0.00      PROC
ATOM   3351 HD22 LEU P 152     -23.363  -5.774  -6.418  1.00  0.00      PROC
ATOM   3352 HD23 LEU P 152     -22.278  -6.493  -5.152  1.00  0.00      PROC
ATOM   3353  C   LEU P 152     -22.090  -2.038  -7.750  1.00  1.16      PROC
ATOM   3354  O   LEU P 152     -22.470  -2.371  -8.840  1.00  1.28      PROC
ATOM   3355  N   SER P 153     -22.117  -0.769  -7.391  1.00  1.12      PROC
ATOM   3356  HN  SER P 153     -21.834  -0.490  -6.478  1.00  0.00      PROC
ATOM   3357  CA  SER P 153     -22.541   0.302  -8.246  1.00  1.21      PROC
ATOM   3358  HA  SER P 153     -23.480   0.013  -8.693  1.00  0.00      PROC
ATOM   3359  CB  SER P 153     -22.708   1.608  -7.480  1.00  1.26      PROC
ATOM   3360  HB1 SER P 153     -21.732   2.089  -7.635  1.00  0.00      PROC
ATOM   3361  HB2 SER P 153     -22.817   1.253  -6.446  1.00  0.00      PROC
ATOM   3362  OG  SER P 153     -23.165   2.211  -7.473  1.00  1.78      PROC
ATOM   3363  HG1 SER P 153     -24.010   1.899  -7.140  1.00  0.00      PROC
ATOM   3364  C   SER P 153     -21.643   0.528  -9.416  1.00  1.25      PROC
ATOM   3365  O   SER P 153     -22.073   0.775 -10.494  1.00  1.40      PROC
ATOM   3366  N   LYS P 154     -20.354   0.398  -9.239  1.00  1.23      PROC
ATOM   3367  HN  LYS P 154     -19.980   0.224  -8.332  1.00  0.00      PROC
ATOM   3368  CA  LYS P 154     -19.387   0.487 -10.273  1.00  1.36      PROC
ATOM   3369  HA  LYS P 154     -19.631   1.341 -10.887  1.00  0.00      PROC
ATOM   3370  CB  LYS P 154     -18.023   0.634  -9.704  1.00  1.47      PROC
ATOM   3371  HB1 LYS P 154     -17.353   0.201 -10.469  1.00  0.00      PROC
ATOM   3372  HB2 LYS P 154     -18.025  -0.008  -8.804  1.00  0.00      PROC
ATOM   3373  CG  LYS P 154     -17.527   1.547  -9.389  1.00  1.69      PROC
ATOM   3374  HG1 LYS P 154     -16.894   1.157  -8.587  1.00  0.00      PROC
ATOM   3375  HG2 LYS P 154     -18.380   2.104  -8.991  1.00  0.00      PROC
ATOM   3376  CD  LYS P 154     -16.985   2.266  -9.698  1.00  2.11      PROC
ATOM   3377  HD1 LYS P 154     -17.514   3.044  -9.173  1.00  0.00      PROC
ATOM   3378  HD2 LYS P 154     -17.255   2.177 -10.737  1.00  0.00      PROC
ATOM   3379  CE  LYS P 154     -16.259   2.719  -9.829  1.00  2.68      PROC
ATOM   3380  HE1 LYS P 154     -15.545   1.925  -9.633  1.00  0.00      PROC
ATOM   3381  HE2 LYS P 154     -16.369   3.425  -9.011  1.00  0.00      PROC
ATOM   3382  NZ  LYS P 154     -15.756   3.173 -10.258  1.00  3.32      PROC
ATOM   3383  HZ1 LYS P 154     -16.233   4.055 -10.533  1.00  0.00      PROC
ATOM   3384  HZ2 LYS P 154     -15.465   2.656 -11.112  1.00  0.00      PROC
ATOM   3385  HZ3 LYS P 154     -14.917   3.396  -9.686  1.00  0.00      PROC
ATOM   3386  C   LYS P 154     -19.417  -0.624 -11.220  1.00  1.51      PROC
ATOM   3387  O   LYS P 154     -19.156  -0.531 -12.271  1.00  1.77      PROC
ATOM   3388  N   SER P 155     -19.771  -1.705 -10.871  1.00  1.63      PROC
ATOM   3389  HN  SER P 155     -20.018  -1.861  -9.919  1.00  0.00      PROC
ATOM   3390  CA  SER P 155     -19.888  -2.834 -11.672  1.00  1.91      PROC
ATOM   3391  HA  SER P 155     -19.041  -2.844 -12.342  1.00  0.00      PROC
ATOM   3392  CB  SER P 155     -19.923  -3.995 -10.957  1.00  2.25      PROC
ATOM   3393  HB1 SER P 155     -20.913  -4.401 -11.214  1.00  0.00      PROC
ATOM   3394  HB2 SER P 155     -19.901  -3.634  -9.918  1.00  0.00      PROC
ATOM   3395  OG  SER P 155     -19.569  -4.541 -10.910  1.00  2.79      PROC
ATOM   3396  HG1 SER P 155     -18.690  -4.264 -10.641  1.00  0.00      PROC
ATOM   3397  C   SER P 155     -20.955  -2.893 -12.518  1.00  1.99      PROC
ATOM   3398  O   SER P 155     -21.125  -3.311 -13.242  1.00  2.21      PROC
ATOM   3399  N   ALA P 156     -21.695  -2.459 -12.453  1.00  2.35      PROC
ATOM   3400  HN  ALA P 156     -21.803  -1.857 -11.672  1.00  0.00      PROC
ATOM   3401  CA  ALA P 156     -22.730  -2.438 -13.202  1.00  2.73      PROC
ATOM   3402  HA  ALA P 156     -22.888  -3.454 -13.529  1.00  0.00      PROC
ATOM   3403  CB  ALA P 156     -23.414  -2.162 -12.877  1.00  3.50      PROC
ATOM   3404  HB1 ALA P 156     -23.412  -1.051 -12.870  1.00  0.00      PROC
ATOM   3405  HB2 ALA P 156     -23.508  -2.523 -11.830  1.00  0.00      PROC
ATOM   3406  HB3 ALA P 156     -24.284  -2.512 -13.473  1.00  0.00      PROC
ATOM   3407  C   ALA P 156     -22.897  -2.056 -14.004  1.00  3.02      PROC
ATOM   3408  O   ALA P 156     -23.267  -2.032 -14.548  1.00  3.44      PROC
ATOM   3409  N   THR P 157     -22.627  -1.746 -14.095  1.00  3.41      PROC
ATOM   3410  HN  THR P 157     -21.878  -1.448 -13.510  1.00  0.00      PROC
ATOM   3411  CA  THR P 157     -22.746  -1.365 -14.826  1.00  4.23      PROC
ATOM   3412  HA  THR P 157     -23.795  -1.311 -15.070  1.00  0.00      PROC
ATOM   3413  CB  THR P 157     -22.586  -1.005 -14.730  1.00  5.04      PROC
ATOM   3414  HB  THR P 157     -21.495  -1.176 -14.758  1.00  0.00      PROC
ATOM   3415  OG1 THR P 157     -22.623  -0.828 -14.481  1.00  5.51      PROC
ATOM   3416  HG1 THR P 157     -21.750  -0.731 -14.093  1.00  0.00      PROC
ATOM   3417  CG2 THR P 157     -22.660  -0.701 -14.892  1.00  5.55      PROC
ATOM   3418 HG21 THR P 157     -23.624  -0.784 -15.438  1.00  0.00      PROC
ATOM   3419 HG22 THR P 157     -21.859  -0.457 -15.622  1.00  0.00      PROC
ATOM   3420 HG23 THR P 157     -22.745   0.115 -14.143  1.00  0.00      PROC
ATOM   3421  C   THR P 157     -22.629  -1.365 -15.411  1.00  4.69      PROC
ATOM   3422  O   THR P 157     -22.431  -1.460 -15.403  1.00  5.04      PROC
ATOM   3423  N   LYS P 158     -22.752  -1.256 -15.934  1.00  5.16      PROC
ATOM   3424  HN  LYS P 158     -23.610  -0.864 -15.894  1.00  0.00      PROC
ATOM   3425  CA  LYS P 158     -22.674  -1.232 -16.535  1.00  5.96      PROC
ATOM   3426  HA  LYS P 158     -21.616  -1.361 -16.700  1.00  0.00      PROC
ATOM   3427  CB  LYS P 158     -22.754  -1.339 -16.629  1.00  6.38      PROC
ATOM   3428  HB1 LYS P 158     -22.233  -1.586 -17.574  1.00  0.00      PROC
ATOM   3429  HB2 LYS P 158     -23.800  -1.051 -16.849  1.00  0.00      PROC
ATOM   3430  CG  LYS P 158     -22.722  -1.591 -16.374  1.00  6.42      PROC
ATOM   3431  HG1 LYS P 158     -23.541  -2.277 -16.630  1.00  0.00      PROC
ATOM   3432  HG2 LYS P 158     -22.961  -1.024 -15.464  1.00  0.00      PROC
ATOM   3433  CD  LYS P 158     -22.473  -1.815 -16.257  1.00  7.01      PROC
ATOM   3434  HD1 LYS P 158     -21.963  -1.250 -15.458  1.00  0.00      PROC
ATOM   3435  HD2 LYS P 158     -21.798  -1.935 -17.122  1.00  0.00      PROC
ATOM   3436  CE  LYS P 158     -22.489  -2.001 -16.182  1.00  7.58      PROC
ATOM   3437  HE1 LYS P 158     -22.553  -2.602 -17.098  1.00  0.00      PROC
ATOM   3438  HE2 LYS P 158     -23.452  -1.944 -15.657  1.00  0.00      PROC
ATOM   3439  NZ  LYS P 158     -22.376  -2.162 -16.038  1.00  8.16      PROC
ATOM   3440  HZ1 LYS P 158     -21.493  -1.746 -15.678  1.00  0.00      PROC
ATOM   3441  HZ2 LYS P 158     -22.158  -3.021 -16.583  1.00  0.00      PROC
ATOM   3442  HZ3 LYS P 158     -22.995  -2.407 -15.239  1.00  0.00      PROC
ATOM   3443  C   LYS P 158     -22.756  -0.932 -17.175  1.00  6.72      PROC
ATOM   3444  OT1 LYS P 158     -22.776  -0.800 -17.482  1.00  7.17      PROC
ATOM   3445  OT2 LYS P 158     -22.802  -0.832 -17.382  1.00  7.16      PROC
TER    3446      LYS    158
END
