# Supplementary material for: Mapping the Interactions Among Class IIa Histone Deacetylases and Myocyte Enhancer Factor 2s
Source: J Chem Inf Model. 2025 Jun 6;65(12):6249–60. doi: 10.1021/acs.jcim.5c00858 (PMC12199305; doi:10.1021/acs.jcim.5c00858)
Supplement: Supplementary file 6 [file ci5c00858_si_006.zip › Average_Structures/HDAC9_MEF2B.pdb]

REMARK  GENERATED BY CHARMM-GUI (HTTP://WWW.CHARMM-GUI.ORG) V3.7 ON APR, 06. 2025. JOB
REMARK  READ PDB, MANIPULATE STRUCTURE IF NEEDED, AND GENERATE TOPOLOGY FILE          
REMARK   DATE:     4/ 6/25      8:21:33      CREATED BY USER: charmm-gui              
ATOM      1  N   GLY P   2     -24.862  10.559 -15.881  1.00  8.38      PROA
ATOM      2  HT1 GLY P   2     -25.260  10.989 -16.740  1.00  0.00      PROA
ATOM      3  HT2 GLY P   2     -25.136  11.124 -15.052  1.00  0.00      PROA
ATOM      4  HT3 GLY P   2     -25.227   9.591 -15.777  1.00  0.00      PROA
ATOM      5  CA  GLY P   2     -24.043  10.538 -15.939  1.00  7.83      PROA
ATOM      6  HA1 GLY P   2     -23.884  11.584 -16.034  1.00  0.00      PROA
ATOM      7  HA2 GLY P   2     -23.983  10.020 -16.865  1.00  0.00      PROA
ATOM      8  C   GLY P   2     -23.335  10.326 -15.624  1.00  7.02      PROA
ATOM      9  O   GLY P   2     -23.523  10.134 -15.289  1.00  7.02      PROA
ATOM     10  N   ARG P   3     -22.498  10.357 -15.723  1.00  6.53      PROA
ATOM     11  HN  ARG P   3     -22.314  10.824 -16.544  1.00  0.00      PROA
ATOM     12  CA  ARG P   3     -21.740  10.179 -15.455  1.00  5.86      PROA
ATOM     13  HA  ARG P   3     -21.889   9.221 -14.996  1.00  0.00      PROA
ATOM     14  CB  ARG P   3     -20.963  10.110 -15.858  1.00  5.95      PROA
ATOM     15  HB1 ARG P   3     -20.332   9.494 -15.189  1.00  0.00      PROA
ATOM     16  HB2 ARG P   3     -20.556  11.139 -15.903  1.00  0.00      PROA
ATOM     17  CG  ARG P   3     -20.888   9.878 -16.416  1.00  6.58      PROA
ATOM     18  HG1 ARG P   3     -20.838  10.773 -17.057  1.00  0.00      PROA
ATOM     19  HG2 ARG P   3     -21.831   9.336 -16.593  1.00  0.00      PROA
ATOM     20  CD  ARG P   3     -20.506   9.543 -16.636  1.00  7.02      PROA
ATOM     21  HD1 ARG P   3     -20.832   8.539 -16.317  1.00  0.00      PROA
ATOM     22  HD2 ARG P   3     -19.576   9.844 -16.124  1.00  0.00      PROA
ATOM     23  NE  ARG P   3     -20.346   9.453 -17.069  1.00  7.68      PROA
ATOM     24  HE  ARG P   3     -20.841  10.046 -17.651  1.00  0.00      PROA
ATOM     25  CZ  ARG P   3     -20.059   9.211 -17.354  1.00  8.32      PROA
ATOM     26  NH1 ARG P   3     -19.870   9.015 -17.292  1.00  8.47      PROA
ATOM     27 HH11 ARG P   3     -20.137   8.052 -17.271  1.00  0.00      PROA
ATOM     28 HH12 ARG P   3     -18.926   9.277 -17.091  1.00  0.00      PROA
ATOM     29  NH2 ARG P   3     -19.950   9.165 -17.723  1.00  9.05      PROA
ATOM     30 HH21 ARG P   3     -19.196   9.708 -18.093  1.00  0.00      PROA
ATOM     31 HH22 ARG P   3     -20.423   8.503 -18.305  1.00  0.00      PROA
ATOM     32  C   ARG P   3     -21.286  10.487 -14.904  1.00  5.10      PROA
ATOM     33  O   ARG P   3     -21.177  10.921 -14.832  1.00  5.06      PROA
ATOM     34  N   LYS P   4     -21.013  10.264 -14.494  1.00  4.87      PROA
ATOM     35  HN  LYS P   4     -21.123   9.287 -14.405  1.00  0.00      PROA
ATOM     36  CA  LYS P   4     -20.552  10.508 -13.949  1.00  4.50      PROA
ATOM     37  HA  LYS P   4     -20.751  11.539 -13.703  1.00  0.00      PROA
ATOM     38  CB  LYS P   4     -20.725  10.116 -13.508  1.00  5.12      PROA
ATOM     39  HB1 LYS P   4     -20.257  10.496 -12.580  1.00  0.00      PROA
ATOM     40  HB2 LYS P   4     -20.267   9.147 -13.783  1.00  0.00      PROA
ATOM     41  CG  LYS P   4     -21.526   9.933 -13.296  1.00  5.91      PROA
ATOM     42  HG1 LYS P   4     -21.544   8.876 -13.564  1.00  0.00      PROA
ATOM     43  HG2 LYS P   4     -22.049  10.548 -14.029  1.00  0.00      PROA
ATOM     44  CD  LYS P   4     -21.845   9.931 -12.957  1.00  6.53      PROA
ATOM     45  HD1 LYS P   4     -21.919  11.003 -12.835  1.00  0.00      PROA
ATOM     46  HD2 LYS P   4     -21.235   9.455 -12.201  1.00  0.00      PROA
ATOM     47  CE  LYS P   4     -22.459   9.771 -12.686  1.00  7.34      PROA
ATOM     48  HE1 LYS P   4     -22.681  10.783 -12.458  1.00  0.00      PROA
ATOM     49  HE2 LYS P   4     -22.026   9.169 -11.927  1.00  0.00      PROA
ATOM     50  NZ  LYS P   4     -22.784   9.674 -12.580  1.00  7.99      PROA
ATOM     51  HZ1 LYS P   4     -22.887   8.643 -12.675  1.00  0.00      PROA
ATOM     52  HZ2 LYS P   4     -23.497  10.149 -13.169  1.00  0.00      PROA
ATOM     53  HZ3 LYS P   4     -22.920   9.946 -11.585  1.00  0.00      PROA
ATOM     54  C   LYS P   4     -19.460  10.822 -13.971  1.00  3.75      PROA
ATOM     55  O   LYS P   4     -18.902  10.545 -14.566  1.00  3.70      PROA
ATOM     56  N   LYS P   5     -19.122  11.417 -13.320  1.00  3.43      PROA
ATOM     57  HN  LYS P   5     -19.736  11.782 -12.627  1.00  0.00      PROA
ATOM     58  CA  LYS P   5     -18.094  11.776 -13.222  1.00  2.92      PROA
ATOM     59  HA  LYS P   5     -17.690  11.926 -14.212  1.00  0.00      PROA
ATOM     60  CB  LYS P   5     -18.086  12.773 -12.622  1.00  3.32      PROA
ATOM     61  HB1 LYS P   5     -17.040  13.127 -12.671  1.00  0.00      PROA
ATOM     62  HB2 LYS P   5     -18.331  12.483 -11.584  1.00  0.00      PROA
ATOM     63  CG  LYS P   5     -18.581  13.497 -12.781  1.00  4.00      PROA
ATOM     64  HG1 LYS P   5     -19.401  13.377 -12.060  1.00  0.00      PROA
ATOM     65  HG2 LYS P   5     -18.935  13.312 -13.805  1.00  0.00      PROA
ATOM     66  CD  LYS P   5     -18.474  14.294 -12.782  1.00  4.50      PROA
ATOM     67  HD1 LYS P   5     -17.773  14.344 -13.607  1.00  0.00      PROA
ATOM     68  HD2 LYS P   5     -17.994  14.376 -11.814  1.00  0.00      PROA
ATOM     69  CE  LYS P   5     -18.707  14.933 -12.822  1.00  5.22      PROA
ATOM     70  HE1 LYS P   5     -19.741  14.658 -12.760  1.00  0.00      PROA
ATOM     71  HE2 LYS P   5     -18.321  15.110 -13.806  1.00  0.00      PROA
ATOM     72  NZ  LYS P   5     -18.831  15.512 -12.740  1.00  5.88      PROA
ATOM     73  HZ1 LYS P   5     -17.951  16.065 -12.785  1.00  0.00      PROA
ATOM     74  HZ2 LYS P   5     -19.276  15.643 -11.809  1.00  0.00      PROA
ATOM     75  HZ3 LYS P   5     -19.482  15.836 -13.483  1.00  0.00      PROA
ATOM     76  C   LYS P   5     -17.217  11.050 -12.730  1.00  2.37      PROA
ATOM     77  O   LYS P   5     -17.343  10.562 -11.873  1.00  2.58      PROA
ATOM     78  N   ILE P   6     -16.299  10.955 -13.277  1.00  1.94      PROA
ATOM     79  HN  ILE P   6     -16.160  11.436 -14.139  1.00  0.00      PROA
ATOM     80  CA  ILE P   6     -15.387  10.287 -12.918  1.00  1.71      PROA
ATOM     81  HA  ILE P   6     -15.759   9.486 -12.297  1.00  0.00      PROA
ATOM     82  CB  ILE P   6     -14.791   9.804 -14.043  1.00  1.92      PROA
ATOM     83  HB  ILE P   6     -14.616  10.719 -14.628  1.00  0.00      PROA
ATOM     84  CG2 ILE P   6     -14.168   9.388 -14.199  1.00  2.41      PROA
ATOM     85 HG21 ILE P   6     -14.148   8.477 -13.564  1.00  0.00      PROA
ATOM     86 HG22 ILE P   6     -13.254   9.984 -13.992  1.00  0.00      PROA
ATOM     87 HG23 ILE P   6     -14.178   9.077 -15.265  1.00  0.00      PROA
ATOM     88  CG1 ILE P   6     -14.968   9.316 -14.738  1.00  2.30      PROA
ATOM     89 HG11 ILE P   6     -14.280   9.782 -15.439  1.00  0.00      PROA
ATOM     90 HG12 ILE P   6     -15.997   9.630 -14.895  1.00  0.00      PROA
ATOM     91  CD  ILE P   6     -15.009   8.651 -15.053  1.00  2.81      PROA
ATOM     92  HD1 ILE P   6     -15.951   8.144 -14.753  1.00  0.00      PROA
ATOM     93  HD2 ILE P   6     -14.150   8.025 -14.729  1.00  0.00      PROA
ATOM     94  HD3 ILE P   6     -15.000   8.755 -16.159  1.00  0.00      PROA
ATOM     95  C   ILE P   6     -14.597  10.928 -11.966  1.00  1.43      PROA
ATOM     96  O   ILE P   6     -14.042  10.445 -11.239  1.00  1.57      PROA
ATOM     97  N   GLN P   7     -14.546  12.052 -11.926  1.00  1.45      PROA
ATOM     98  HN  GLN P   7     -15.065  12.588 -12.584  1.00  0.00      PROA
ATOM     99  CA  GLN P   7     -13.846  12.798 -11.068  1.00  1.50      PROA
ATOM    100  HA  GLN P   7     -12.858  12.374 -10.972  1.00  0.00      PROA
ATOM    101  CB  GLN P   7     -13.784  14.008 -11.523  1.00  2.09      PROA
ATOM    102  HB1 GLN P   7     -13.058  14.481 -10.846  1.00  0.00      PROA
ATOM    103  HB2 GLN P   7     -14.797  14.389 -11.326  1.00  0.00      PROA
ATOM    104  CG  GLN P   7     -13.562  14.426 -12.406  1.00  2.49      PROA
ATOM    105  HG1 GLN P   7     -13.726  15.472 -12.148  1.00  0.00      PROA
ATOM    106  HG2 GLN P   7     -14.375  14.013 -13.002  1.00  0.00      PROA
ATOM    107  CD  GLN P   7     -13.083  14.519 -12.929  1.00  2.87      PROA
ATOM    108  OE1 GLN P   7     -13.119  14.318 -13.197  1.00  3.28      PROA
ATOM    109  NE2 GLN P   7     -12.619  14.834 -13.090  1.00  3.44      PROA
ATOM    110 HE21 GLN P   7     -12.178  14.660 -13.970  1.00  0.00      PROA
ATOM    111 HE22 GLN P   7     -12.265  15.548 -12.486  1.00  0.00      PROA
ATOM    112  C   GLN P   7     -14.182  12.864  -9.664  1.00  1.27      PROA
ATOM    113  O   GLN P   7     -15.174  12.906  -9.347  1.00  1.45      PROA
ATOM    114  N   ILE P   8     -13.343  12.876  -8.780  1.00  1.25      PROA
ATOM    115  HN  ILE P   8     -12.388  12.824  -9.047  1.00  0.00      PROA
ATOM    116  CA  ILE P   8     -13.489  12.953  -7.397  1.00  1.15      PROA
ATOM    117  HA  ILE P   8     -14.498  12.650  -7.160  1.00  0.00      PROA
ATOM    118  CB  ILE P   8     -12.556  12.125  -6.692  1.00  1.28      PROA
ATOM    119  HB  ILE P   8     -11.550  12.528  -6.922  1.00  0.00      PROA
ATOM    120  CG2 ILE P   8     -12.590  11.998  -5.637  1.00  1.82      PROA
ATOM    121 HG21 ILE P   8     -13.372  11.257  -5.367  1.00  0.00      PROA
ATOM    122 HG22 ILE P   8     -12.833  12.965  -5.147  1.00  0.00      PROA
ATOM    123 HG23 ILE P   8     -11.609  11.629  -5.269  1.00  0.00      PROA
ATOM    124  CG1 ILE P   8     -12.336  11.005  -6.900  1.00  1.38      PROA
ATOM    125 HG11 ILE P   8     -11.541  11.183  -7.600  1.00  0.00      PROA
ATOM    126 HG12 ILE P   8     -13.288  10.794  -7.352  1.00  0.00      PROA
ATOM    127  CD  ILE P   8     -12.154  10.274  -6.766  1.00  1.82      PROA
ATOM    128  HD1 ILE P   8     -12.888   9.820  -6.066  1.00  0.00      PROA
ATOM    129  HD2 ILE P   8     -11.143  10.214  -6.309  1.00  0.00      PROA
ATOM    130  HD3 ILE P   8     -12.169   9.700  -7.717  1.00  0.00      PROA
ATOM    131  C   ILE P   8     -13.409  14.332  -6.931  1.00  1.23      PROA
ATOM    132  O   ILE P   8     -12.617  15.060  -7.330  1.00  1.41      PROA
ATOM    133  N   SER P   9     -14.254  14.740  -6.083  1.00  1.33      PROA
ATOM    134  HN  SER P   9     -14.970  14.135  -5.747  1.00  0.00      PROA
ATOM    135  CA  SER P   9     -14.278  16.025  -5.547  1.00  1.56      PROA
ATOM    136  HA  SER P   9     -13.707  16.666  -6.202  1.00  0.00      PROA
ATOM    137  CB  SER P   9     -15.578  16.504  -5.424  1.00  2.00      PROA
ATOM    138  HB1 SER P   9     -15.705  16.425  -4.342  1.00  0.00      PROA
ATOM    139  HB2 SER P   9     -16.118  15.722  -5.963  1.00  0.00      PROA
ATOM    140  OG  SER P   9     -16.009  17.029  -5.542  1.00  2.45      PROA
ATOM    141  HG1 SER P   9     -15.742  17.730  -4.944  1.00  0.00      PROA
ATOM    142  C   SER P   9     -13.641  16.193  -4.248  1.00  1.33      PROA
ATOM    143  O   SER P   9     -13.843  15.487  -3.428  1.00  1.26      PROA
ATOM    144  N   ARG P  10     -12.832  17.138  -4.030  1.00  1.47      PROA
ATOM    145  HN  ARG P  10     -12.631  17.780  -4.762  1.00  0.00      PROA
ATOM    146  CA  ARG P  10     -12.140  17.426  -2.841  1.00  1.37      PROA
ATOM    147  HA  ARG P  10     -11.770  16.495  -2.438  1.00  0.00      PROA
ATOM    148  CB  ARG P  10     -11.026  18.350  -3.087  1.00  1.66      PROA
ATOM    149  HB1 ARG P  10     -10.645  17.838  -3.954  1.00  0.00      PROA
ATOM    150  HB2 ARG P  10     -10.495  18.130  -2.177  1.00  0.00      PROA
ATOM    151  CG  ARG P  10     -10.595  19.164  -3.257  1.00  1.62      PROA
ATOM    152  HG1 ARG P  10     -10.754  19.643  -2.293  1.00  0.00      PROA
ATOM    153  HG2 ARG P  10     -11.263  19.552  -4.024  1.00  0.00      PROA
ATOM    154  CD  ARG P  10      -9.599  19.726  -3.580  1.00  1.99      PROA
ATOM    155  HD1 ARG P  10      -9.885  20.711  -4.004  1.00  0.00      PROA
ATOM    156  HD2 ARG P  10      -9.093  19.109  -4.352  1.00  0.00      PROA
ATOM    157  NE  ARG P  10      -8.842  19.936  -2.825  1.00  2.42      PROA
ATOM    158  HE  ARG P  10      -8.206  19.236  -2.502  1.00  0.00      PROA
ATOM    159  CZ  ARG P  10      -8.825  20.730  -2.528  1.00  3.08      PROA
ATOM    160  NH1 ARG P  10      -9.476  21.444  -2.858  1.00  3.40      PROA
ATOM    161 HH11 ARG P  10     -10.433  21.209  -3.026  1.00  0.00      PROA
ATOM    162 HH12 ARG P  10      -9.156  22.379  -3.013  1.00  0.00      PROA
ATOM    163  NH2 ARG P  10      -8.107  20.819  -1.874  1.00  3.71      PROA
ATOM    164 HH21 ARG P  10      -7.531  20.032  -1.654  1.00  0.00      PROA
ATOM    165 HH22 ARG P  10      -7.947  21.697  -1.423  1.00  0.00      PROA
ATOM    166  C   ARG P  10     -12.967  17.934  -1.711  1.00  1.30      PROA
ATOM    167  O   ARG P  10     -13.886  18.641  -1.886  1.00  1.44      PROA
ATOM    168  N   ILE P  11     -12.657  17.573  -0.499  1.00  1.18      PROA
ATOM    169  HN  ILE P  11     -11.902  16.943  -0.337  1.00  0.00      PROA
ATOM    170  CA  ILE P  11     -13.324  18.011   0.684  1.00  1.17      PROA
ATOM    171  HA  ILE P  11     -14.363  18.165   0.434  1.00  0.00      PROA
ATOM    172  CB  ILE P  11     -13.210  17.023   1.803  1.00  1.12      PROA
ATOM    173  HB  ILE P  11     -12.139  16.902   2.073  1.00  0.00      PROA
ATOM    174  CG2 ILE P  11     -13.930  17.443   2.945  1.00  1.41      PROA
ATOM    175 HG21 ILE P  11     -15.007  17.559   2.696  1.00  0.00      PROA
ATOM    176 HG22 ILE P  11     -13.541  18.422   3.299  1.00  0.00      PROA
ATOM    177 HG23 ILE P  11     -13.832  16.687   3.753  1.00  0.00      PROA
ATOM    178  CG1 ILE P  11     -13.628  15.685   1.458  1.00  1.10      PROA
ATOM    179 HG11 ILE P  11     -12.704  15.259   1.044  1.00  0.00      PROA
ATOM    180 HG12 ILE P  11     -14.359  15.875   0.661  1.00  0.00      PROA
ATOM    181  CD  ILE P  11     -14.017  14.920   1.908  1.00  1.39      PROA
ATOM    182  HD1 ILE P  11     -15.003  15.193   2.342  1.00  0.00      PROA
ATOM    183  HD2 ILE P  11     -13.348  14.584   2.729  1.00  0.00      PROA
ATOM    184  HD3 ILE P  11     -14.166  14.091   1.184  1.00  0.00      PROA
ATOM    185  C   ILE P  11     -12.822  19.348   1.103  1.00  1.27      PROA
ATOM    186  O   ILE P  11     -11.676  19.554   1.231  1.00  1.36      PROA
ATOM    187  N   LEU P  12     -13.674  20.302   1.322  1.00  1.39      PROA
ATOM    188  HN  LEU P  12     -14.654  20.130   1.273  1.00  0.00      PROA
ATOM    189  CA  LEU P  12     -13.323  21.635   1.641  1.00  1.56      PROA
ATOM    190  HA  LEU P  12     -12.312  21.808   1.304  1.00  0.00      PROA
ATOM    191  CB  LEU P  12     -14.256  22.572   0.981  1.00  1.86      PROA
ATOM    192  HB1 LEU P  12     -13.999  23.585   1.350  1.00  0.00      PROA
ATOM    193  HB2 LEU P  12     -15.273  22.303   1.330  1.00  0.00      PROA
ATOM    194  CG  LEU P  12     -14.318  22.653  -0.273  1.00  2.17      PROA
ATOM    195  HG  LEU P  12     -14.675  21.664  -0.618  1.00  0.00      PROA
ATOM    196  CD1 LEU P  12     -14.937  23.412  -0.835  1.00  2.54      PROA
ATOM    197 HD11 LEU P  12     -14.339  24.329  -1.022  1.00  0.00      PROA
ATOM    198 HD12 LEU P  12     -15.832  23.688  -0.237  1.00  0.00      PROA
ATOM    199 HD13 LEU P  12     -15.256  22.991  -1.812  1.00  0.00      PROA
ATOM    200  CD2 LEU P  12     -13.526  22.922  -0.884  1.00  2.62      PROA
ATOM    201 HD21 LEU P  12     -12.762  22.115  -0.896  1.00  0.00      PROA
ATOM    202 HD22 LEU P  12     -13.053  23.852  -0.503  1.00  0.00      PROA
ATOM    203 HD23 LEU P  12     -13.887  23.084  -1.922  1.00  0.00      PROA
ATOM    204  C   LEU P  12     -13.289  21.943   3.097  1.00  1.48      PROA
ATOM    205  O   LEU P  12     -12.597  22.758   3.519  1.00  1.64      PROA
ATOM    206  N   ASP P  13     -14.013  21.278   3.907  1.00  1.38      PROA
ATOM    207  HN  ASP P  13     -14.595  20.544   3.570  1.00  0.00      PROA
ATOM    208  CA  ASP P  13     -14.085  21.479   5.311  1.00  1.35      PROA
ATOM    209  HA  ASP P  13     -13.836  22.509   5.521  1.00  0.00      PROA
ATOM    210  CB  ASP P  13     -15.482  21.161   5.791  1.00  1.47      PROA
ATOM    211  HB1 ASP P  13     -15.377  20.199   6.324  1.00  0.00      PROA
ATOM    212  HB2 ASP P  13     -16.065  21.019   4.864  1.00  0.00      PROA
ATOM    213  CG  ASP P  13     -16.042  21.651   6.330  1.00  1.96      PROA
ATOM    214  OD1 ASP P  13     -16.245  21.933   6.557  1.00  2.52      PROA
ATOM    215  OD2 ASP P  13     -16.337  21.772   6.562  1.00  2.57      PROA
ATOM    216  C   ASP P  13     -13.052  20.676   6.043  1.00  1.23      PROA
ATOM    217  O   ASP P  13     -12.942  19.482   5.885  1.00  1.15      PROA
ATOM    218  N   GLN P  14     -12.250  21.325   6.875  1.00  1.28      PROA
ATOM    219  HN  GLN P  14     -12.376  22.298   7.046  1.00  0.00      PROA
ATOM    220  CA  GLN P  14     -11.158  20.728   7.593  1.00  1.24      PROA
ATOM    221  HA  GLN P  14     -10.518  20.230   6.880  1.00  0.00      PROA
ATOM    222  CB  GLN P  14     -10.383  21.801   8.347  1.00  1.40      PROA
ATOM    223  HB1 GLN P  14     -10.744  21.660   9.375  1.00  0.00      PROA
ATOM    224  HB2 GLN P  14     -10.794  22.723   7.913  1.00  0.00      PROA
ATOM    225  CG  GLN P  14      -9.466  22.043   8.492  1.00  1.84      PROA
ATOM    226  HG1 GLN P  14      -9.217  21.725   9.524  1.00  0.00      PROA
ATOM    227  HG2 GLN P  14      -9.418  23.148   8.423  1.00  0.00      PROA
ATOM    228  CD  GLN P  14      -8.588  21.633   7.802  1.00  2.22      PROA
ATOM    229  OE1 GLN P  14      -8.326  21.326   7.219  1.00  2.43      PROA
ATOM    230  NE2 GLN P  14      -8.101  21.634   7.875  1.00  2.96      PROA
ATOM    231 HE21 GLN P  14      -7.598  20.770   7.903  1.00  0.00      PROA
ATOM    232 HE22 GLN P  14      -7.615  22.500   7.996  1.00  0.00      PROA
ATOM    233  C   GLN P  14     -11.523  19.608   8.525  1.00  1.17      PROA
ATOM    234  O   GLN P  14     -10.879  18.585   8.555  1.00  1.10      PROA
ATOM    235  N   ARG P  15     -12.593  19.748   9.291  1.00  1.24      PROA
ATOM    236  HN  ARG P  15     -13.126  20.590   9.294  1.00  0.00      PROA
ATOM    237  CA  ARG P  15     -13.065  18.717  10.164  1.00  1.26      PROA
ATOM    238  HA  ARG P  15     -12.229  18.361  10.747  1.00  0.00      PROA
ATOM    239  CB  ARG P  15     -14.153  19.256  11.074  1.00  1.46      PROA
ATOM    240  HB1 ARG P  15     -15.067  19.121  10.474  1.00  0.00      PROA
ATOM    241  HB2 ARG P  15     -13.903  20.326  11.152  1.00  0.00      PROA
ATOM    242  CG  ARG P  15     -14.420  19.055  11.889  1.00  2.17      PROA
ATOM    243  HG1 ARG P  15     -14.929  18.119  11.668  1.00  0.00      PROA
ATOM    244  HG2 ARG P  15     -15.115  19.878  12.041  1.00  0.00      PROA
ATOM    245  CD  ARG P  15     -14.216  18.900  12.722  1.00  2.70      PROA
ATOM    246  HD1 ARG P  15     -14.022  19.856  13.254  1.00  0.00      PROA
ATOM    247  HD2 ARG P  15     -13.324  18.241  12.783  1.00  0.00      PROA
ATOM    248  NE  ARG P  15     -14.746  18.579  13.036  1.00  3.55      PROA
ATOM    249  HE  ARG P  15     -15.611  18.507  12.541  1.00  0.00      PROA
ATOM    250  CZ  ARG P  15     -14.715  18.332  13.610  1.00  4.40      PROA
ATOM    251  NH1 ARG P  15     -14.445  18.254  14.103  1.00  4.74      PROA
ATOM    252 HH11 ARG P  15     -14.475  18.963  14.807  1.00  0.00      PROA
ATOM    253 HH12 ARG P  15     -13.939  17.407  14.268  1.00  0.00      PROA
ATOM    254  NH2 ARG P  15     -14.982  18.138  13.699  1.00  5.26      PROA
ATOM    255 HH21 ARG P  15     -14.973  17.157  13.507  1.00  0.00      PROA
ATOM    256 HH22 ARG P  15     -15.772  18.552  14.151  1.00  0.00      PROA
ATOM    257  C   ARG P  15     -13.535  17.489   9.437  1.00  1.17      PROA
ATOM    258  O   ARG P  15     -13.218  16.382   9.802  1.00  1.17      PROA
ATOM    259  N   ASN P  16     -14.262  17.663   8.336  1.00  1.15      PROA
ATOM    260  HN  ASN P  16     -14.544  18.575   8.051  1.00  0.00      PROA
ATOM    261  CA  ASN P  16     -14.700  16.602   7.476  1.00  1.11      PROA
ATOM    262  HA  ASN P  16     -15.147  15.831   8.086  1.00  0.00      PROA
ATOM    263  CB  ASN P  16     -15.717  17.156   6.472  1.00  1.22      PROA
ATOM    264  HB1 ASN P  16     -15.163  17.742   5.709  1.00  0.00      PROA
ATOM    265  HB2 ASN P  16     -16.409  17.830   7.019  1.00  0.00      PROA
ATOM    266  CG  ASN P  16     -16.475  16.233   5.813  1.00  1.39      PROA
ATOM    267  OD1 ASN P  16     -16.461  15.340   5.931  1.00  1.72      PROA
ATOM    268  ND2 ASN P  16     -17.164  16.448   5.090  1.00  1.77      PROA
ATOM    269 HD21 ASN P  16     -17.679  15.710   4.655  1.00  0.00      PROA
ATOM    270 HD22 ASN P  16     -17.323  17.397   4.817  1.00  0.00      PROA
ATOM    271  C   ASN P  16     -13.548  15.895   6.798  1.00  0.97      PROA
ATOM    272  O   ASN P  16     -13.525  14.688   6.678  1.00  0.95      PROA
ATOM    273  N   ARG P  17     -12.524  16.642   6.383  1.00  0.93      PROA
ATOM    274  HN  ARG P  17     -12.560  17.636   6.434  1.00  0.00      PROA
ATOM    275  CA  ARG P  17     -11.308  16.105   5.839  1.00  0.84      PROA
ATOM    276  HA  ARG P  17     -11.568  15.460   5.013  1.00  0.00      PROA
ATOM    277  CB  ARG P  17     -10.384  17.226   5.365  1.00  0.92      PROA
ATOM    278  HB1 ARG P  17      -9.872  17.584   6.278  1.00  0.00      PROA
ATOM    279  HB2 ARG P  17     -11.059  18.016   4.985  1.00  0.00      PROA
ATOM    280  CG  ARG P  17      -9.505  17.127   4.525  1.00  1.20      PROA
ATOM    281  HG1 ARG P  17     -10.020  16.869   3.579  1.00  0.00      PROA
ATOM    282  HG2 ARG P  17      -8.876  16.274   4.846  1.00  0.00      PROA
ATOM    283  CD  ARG P  17      -8.573  18.205   4.190  1.00  1.34      PROA
ATOM    284  HD1 ARG P  17      -7.637  17.746   3.809  1.00  0.00      PROA
ATOM    285  HD2 ARG P  17      -8.367  18.784   5.115  1.00  0.00      PROA
ATOM    286  NE  ARG P  17      -8.909  19.007   3.365  1.00  1.30      PROA
ATOM    287  HE  ARG P  17      -9.410  18.621   2.596  1.00  0.00      PROA
ATOM    288  CZ  ARG P  17      -8.769  20.032   3.313  1.00  1.65      PROA
ATOM    289  NH1 ARG P  17      -8.291  20.539   3.983  1.00  2.04      PROA
ATOM    290 HH11 ARG P  17      -7.775  20.064   4.696  1.00  0.00      PROA
ATOM    291 HH12 ARG P  17      -8.312  21.539   3.963  1.00  0.00      PROA
ATOM    292  NH2 ARG P  17      -9.133  20.589   2.542  1.00  2.12      PROA
ATOM    293 HH21 ARG P  17      -9.767  20.180   1.885  1.00  0.00      PROA
ATOM    294 HH22 ARG P  17      -8.857  21.545   2.442  1.00  0.00      PROA
ATOM    295  C   ARG P  17     -10.575  15.191   6.787  1.00  0.79      PROA
ATOM    296  O   ARG P  17     -10.177  14.107   6.412  1.00  0.75      PROA
ATOM    297  N   GLN P  18     -10.425  15.586   8.056  1.00  0.85      PROA
ATOM    298  HN  GLN P  18     -10.746  16.480   8.358  1.00  0.00      PROA
ATOM    299  CA  GLN P  18      -9.803  14.781   9.078  1.00  0.86      PROA
ATOM    300  HA  GLN P  18      -8.854  14.431   8.699  1.00  0.00      PROA
ATOM    301  CB  GLN P  18      -9.597  15.606  10.354  1.00  1.02      PROA
ATOM    302  HB1 GLN P  18      -9.732  14.862  11.155  1.00  0.00      PROA
ATOM    303  HB2 GLN P  18     -10.447  16.306  10.337  1.00  0.00      PROA
ATOM    304  CG  GLN P  18      -8.847  16.171  10.695  1.00  1.59      PROA
ATOM    305  HG1 GLN P  18      -8.912  16.151  11.802  1.00  0.00      PROA
ATOM    306  HG2 GLN P  18      -9.035  17.202  10.332  1.00  0.00      PROA
ATOM    307  CD  GLN P  18      -7.750  15.935  10.434  1.00  2.02      PROA
ATOM    308  OE1 GLN P  18      -7.271  15.910   9.998  1.00  2.38      PROA
ATOM    309  NE2 GLN P  18      -7.328  15.762  10.712  1.00  2.71      PROA
ATOM    310 HE21 GLN P  18      -6.502  16.323  10.767  1.00  0.00      PROA
ATOM    311 HE22 GLN P  18      -7.364  14.877  11.177  1.00  0.00      PROA
ATOM    312  C   GLN P  18     -10.516  13.489   9.398  1.00  0.84      PROA
ATOM    313  O   GLN P  18      -9.906  12.438   9.486  1.00  0.83      PROA
ATOM    314  N   VAL P  19     -11.845  13.524   9.535  1.00  0.88      PROA
ATOM    315  HN  VAL P  19     -12.347  14.385   9.508  1.00  0.00      PROA
ATOM    316  CA  VAL P  19     -12.653  12.343   9.730  1.00  0.92      PROA
ATOM    317  HA  VAL P  19     -12.192  11.749  10.505  1.00  0.00      PROA
ATOM    318  CB  VAL P  19     -14.061  12.707  10.122  1.00  1.07      PROA
ATOM    319  HB  VAL P  19     -14.428  13.434   9.369  1.00  0.00      PROA
ATOM    320  CG1 VAL P  19     -14.864  11.881  10.210  1.00  1.59      PROA
ATOM    321 HG11 VAL P  19     -14.764  11.354  11.183  1.00  0.00      PROA
ATOM    322 HG12 VAL P  19     -14.737  11.141   9.391  1.00  0.00      PROA
ATOM    323 HG13 VAL P  19     -15.878  12.332  10.153  1.00  0.00      PROA
ATOM    324  CG2 VAL P  19     -14.232  13.231  11.162  1.00  1.37      PROA
ATOM    325 HG21 VAL P  19     -13.674  14.191  11.202  1.00  0.00      PROA
ATOM    326 HG22 VAL P  19     -13.867  12.575  11.981  1.00  0.00      PROA
ATOM    327 HG23 VAL P  19     -15.313  13.442  11.306  1.00  0.00      PROA
ATOM    328  C   VAL P  19     -12.624  11.410   8.539  1.00  0.83      PROA
ATOM    329  O   VAL P  19     -12.456  10.210   8.670  1.00  0.85      PROA
ATOM    330  N   THR P  20     -12.718  11.964   7.324  1.00  0.78      PROA
ATOM    331  HN  THR P  20     -12.863  12.944   7.216  1.00  0.00      PROA
ATOM    332  CA  THR P  20     -12.621  11.216   6.082  1.00  0.74      PROA
ATOM    333  HA  THR P  20     -13.307  10.385   6.152  1.00  0.00      PROA
ATOM    334  CB  THR P  20     -12.947  12.046   4.859  1.00  0.78      PROA
ATOM    335  HB  THR P  20     -12.227  12.888   4.777  1.00  0.00      PROA
ATOM    336  OG1 THR P  20     -14.229  12.564   4.945  1.00  0.93      PROA
ATOM    337  HG1 THR P  20     -14.166  13.331   5.519  1.00  0.00      PROA
ATOM    338  CG2 THR P  20     -12.917  11.234   3.598  1.00  0.85      PROA
ATOM    339 HG21 THR P  20     -13.523  10.312   3.723  1.00  0.00      PROA
ATOM    340 HG22 THR P  20     -11.872  10.942   3.361  1.00  0.00      PROA
ATOM    341 HG23 THR P  20     -13.340  11.825   2.758  1.00  0.00      PROA
ATOM    342  C   THR P  20     -11.272  10.568   5.905  1.00  0.65      PROA
ATOM    343  O   THR P  20     -11.165   9.408   5.553  1.00  0.67      PROA
ATOM    344  N   PHE P  21     -10.188  11.294   6.221  1.00  0.62      PROA
ATOM    345  HN  PHE P  21     -10.274  12.250   6.488  1.00  0.00      PROA
ATOM    346  CA  PHE P  21      -8.838  10.789   6.209  1.00  0.59      PROA
ATOM    347  HA  PHE P  21      -8.639  10.372   5.233  1.00  0.00      PROA
ATOM    348  CB  PHE P  21      -7.854  11.946   6.520  1.00  0.62      PROA
ATOM    349  HB1 PHE P  21      -8.155  12.427   7.475  1.00  0.00      PROA
ATOM    350  HB2 PHE P  21      -7.894  12.684   5.691  1.00  0.00      PROA
ATOM    351  CG  PHE P  21      -6.422  11.540   6.671  1.00  0.62      PROA
ATOM    352  CD1 PHE P  21      -5.760  11.688   7.853  1.00  0.75      PROA
ATOM    353  HD1 PHE P  21      -6.283  12.094   8.707  1.00  0.00      PROA
ATOM    354  CE1 PHE P  21      -4.428  11.327   7.979  1.00  0.82      PROA
ATOM    355  HE1 PHE P  21      -3.925  11.458   8.926  1.00  0.00      PROA
ATOM    356  CZ  PHE P  21      -3.750  10.810   6.924  1.00  0.77      PROA
ATOM    357  HZ  PHE P  21      -2.713  10.527   7.023  1.00  0.00      PROA
ATOM    358  CD2 PHE P  21      -5.724  11.029   5.617  1.00  0.68      PROA
ATOM    359  HD2 PHE P  21      -6.217  10.914   4.663  1.00  0.00      PROA
ATOM    360  CE2 PHE P  21      -4.398  10.655   5.742  1.00  0.75      PROA
ATOM    361  HE2 PHE P  21      -3.876  10.237   4.894  1.00  0.00      PROA
ATOM    362  C   PHE P  21      -8.635   9.605   7.135  1.00  0.61      PROA
ATOM    363  O   PHE P  21      -8.075   8.599   6.745  1.00  0.63      PROA
ATOM    364  N   THR P  22      -9.144   9.681   8.371  1.00  0.67      PROA
ATOM    365  HN  THR P  22      -9.606  10.505   8.688  1.00  0.00      PROA
ATOM    366  CA  THR P  22      -9.073   8.600   9.340  1.00  0.72      PROA
ATOM    367  HA  THR P  22      -8.040   8.294   9.411  1.00  0.00      PROA
ATOM    368  CB  THR P  22      -9.583   9.010  10.707  1.00  0.84      PROA
ATOM    369  HB  THR P  22     -10.655   9.284  10.609  1.00  0.00      PROA
ATOM    370  OG1 THR P  22      -9.056   9.887  11.201  1.00  1.24      PROA
ATOM    371  HG1 THR P  22      -9.302  10.664  10.693  1.00  0.00      PROA
ATOM    372  CG2 THR P  22      -9.508   8.208  11.639  1.00  1.19      PROA
ATOM    373 HG21 THR P  22      -8.448   7.929  11.818  1.00  0.00      PROA
ATOM    374 HG22 THR P  22     -10.080   7.288  11.393  1.00  0.00      PROA
ATOM    375 HG23 THR P  22      -9.916   8.666  12.565  1.00  0.00      PROA
ATOM    376  C   THR P  22      -9.775   7.338   8.891  1.00  0.72      PROA
ATOM    377  O   THR P  22      -9.221   6.253   8.960  1.00  0.76      PROA
ATOM    378  N   LYS P  23     -11.001   7.450   8.371  1.00  0.72      PROA
ATOM    379  HN  LYS P  23     -11.468   8.329   8.326  1.00  0.00      PROA
ATOM    380  CA  LYS P  23     -11.739   6.329   7.840  1.00  0.74      PROA
ATOM    381  HA  LYS P  23     -11.706   5.531   8.567  1.00  0.00      PROA
ATOM    382  CB  LYS P  23     -13.190   6.729   7.554  1.00  0.83      PROA
ATOM    383  HB1 LYS P  23     -13.666   5.882   7.019  1.00  0.00      PROA
ATOM    384  HB2 LYS P  23     -13.162   7.612   6.882  1.00  0.00      PROA
ATOM    385  CG  LYS P  23     -13.988   7.044   8.597  1.00  1.12      PROA
ATOM    386  HG1 LYS P  23     -13.735   8.096   8.807  1.00  0.00      PROA
ATOM    387  HG2 LYS P  23     -13.618   6.397   9.409  1.00  0.00      PROA
ATOM    388  CD  LYS P  23     -15.048   7.014   8.718  1.00  1.58      PROA
ATOM    389  HD1 LYS P  23     -15.198   5.962   8.495  1.00  0.00      PROA
ATOM    390  HD2 LYS P  23     -15.315   7.660   7.888  1.00  0.00      PROA
ATOM    391  CE  LYS P  23     -15.844   7.154   9.263  1.00  2.09      PROA
ATOM    392  HE1 LYS P  23     -15.780   8.235   9.361  1.00  0.00      PROA
ATOM    393  HE2 LYS P  23     -15.524   6.613  10.150  1.00  0.00      PROA
ATOM    394  NZ  LYS P  23     -16.706   7.100   9.431  1.00  2.60      PROA
ATOM    395  HZ1 LYS P  23     -16.997   6.102   9.434  1.00  0.00      PROA
ATOM    396  HZ2 LYS P  23     -17.235   7.614   8.697  1.00  0.00      PROA
ATOM    397  HZ3 LYS P  23     -16.905   7.522  10.361  1.00  0.00      PROA
ATOM    398  C   LYS P  23     -11.131   5.699   6.604  1.00  0.69      PROA
ATOM    399  O   LYS P  23     -10.978   4.494   6.512  1.00  0.74      PROA
ATOM    400  N   ARG P  24     -10.721   6.517   5.626  1.00  0.63      PROA
ATOM    401  HN  ARG P  24     -10.833   7.505   5.697  1.00  0.00      PROA
ATOM    402  CA  ARG P  24     -10.097   6.055   4.412  1.00  0.62      PROA
ATOM    403  HA  ARG P  24     -10.658   5.204   4.054  1.00  0.00      PROA
ATOM    404  CB  ARG P  24     -10.070   7.161   3.342  1.00  0.65      PROA
ATOM    405  HB1 ARG P  24      -9.453   6.804   2.491  1.00  0.00      PROA
ATOM    406  HB2 ARG P  24      -9.589   8.058   3.785  1.00  0.00      PROA
ATOM    407  CG  ARG P  24     -11.438   7.574   2.797  1.00  0.73      PROA
ATOM    408  HG1 ARG P  24     -11.274   8.462   2.153  1.00  0.00      PROA
ATOM    409  HG2 ARG P  24     -12.058   7.866   3.669  1.00  0.00      PROA
ATOM    410  CD  ARG P  24     -12.168   6.692   2.073  1.00  0.91      PROA
ATOM    411  HD1 ARG P  24     -12.467   5.846   2.728  1.00  0.00      PROA
ATOM    412  HD2 ARG P  24     -11.552   6.321   1.226  1.00  0.00      PROA
ATOM    413  NE  ARG P  24     -13.381   7.236   1.506  1.00  0.98      PROA
ATOM    414  HE  ARG P  24     -14.027   7.589   2.176  1.00  0.00      PROA
ATOM    415  CZ  ARG P  24     -13.711   7.326   0.466  1.00  1.34      PROA
ATOM    416  NH1 ARG P  24     -13.003   6.946  -0.227  1.00  1.87      PROA
ATOM    417 HH11 ARG P  24     -12.141   6.558   0.100  1.00  0.00      PROA
ATOM    418 HH12 ARG P  24     -13.197   6.976  -1.207  1.00  0.00      PROA
ATOM    419  NH2 ARG P  24     -14.811   7.822   0.103  1.00  1.49      PROA
ATOM    420 HH21 ARG P  24     -15.453   8.168   0.787  1.00  0.00      PROA
ATOM    421 HH22 ARG P  24     -15.042   7.869  -0.869  1.00  0.00      PROA
ATOM    422  C   ARG P  24      -8.713   5.474   4.602  1.00  0.59      PROA
ATOM    423  O   ARG P  24      -8.358   4.501   3.957  1.00  0.63      PROA
ATOM    424  N   LYS P  25      -7.902   6.025   5.517  1.00  0.58      PROA
ATOM    425  HN  LYS P  25      -8.165   6.849   6.011  1.00  0.00      PROA
ATOM    426  CA  LYS P  25      -6.601   5.485   5.862  1.00  0.58      PROA
ATOM    427  HA  LYS P  25      -6.042   5.347   4.948  1.00  0.00      PROA
ATOM    428  CB  LYS P  25      -5.851   6.446   6.810  1.00  0.62      PROA
ATOM    429  HB1 LYS P  25      -6.534   6.699   7.648  1.00  0.00      PROA
ATOM    430  HB2 LYS P  25      -5.617   7.371   6.242  1.00  0.00      PROA
ATOM    431  CG  LYS P  25      -4.551   5.924   7.408  1.00  0.67      PROA
ATOM    432  HG1 LYS P  25      -3.971   5.421   6.606  1.00  0.00      PROA
ATOM    433  HG2 LYS P  25      -4.798   5.180   8.194  1.00  0.00      PROA
ATOM    434  CD  LYS P  25      -3.678   7.014   8.028  1.00  0.74      PROA
ATOM    435  HD1 LYS P  25      -3.358   7.696   7.213  1.00  0.00      PROA
ATOM    436  HD2 LYS P  25      -2.782   6.524   8.462  1.00  0.00      PROA
ATOM    437  CE  LYS P  25      -4.318   7.858   9.115  1.00  0.80      PROA
ATOM    438  HE1 LYS P  25      -5.292   8.253   8.756  1.00  0.00      PROA
ATOM    439  HE2 LYS P  25      -3.641   8.697   9.384  1.00  0.00      PROA
ATOM    440  NZ  LYS P  25      -4.570   7.095  10.317  1.00  0.83      PROA
ATOM    441  HZ1 LYS P  25      -3.672   6.720  10.685  1.00  0.00      PROA
ATOM    442  HZ2 LYS P  25      -5.212   6.306  10.099  1.00  0.00      PROA
ATOM    443  HZ3 LYS P  25      -5.008   7.710  11.033  1.00  0.00      PROA
ATOM    444  C   LYS P  25      -6.648   4.086   6.438  1.00  0.59      PROA
ATOM    445  O   LYS P  25      -5.908   3.214   6.019  1.00  0.61      PROA
ATOM    446  N   PHE P  26      -7.582   3.820   7.370  1.00  0.62      PROA
ATOM    447  HN  PHE P  26      -8.171   4.535   7.738  1.00  0.00      PROA
ATOM    448  CA  PHE P  26      -7.802   2.494   7.903  1.00  0.67      PROA
ATOM    449  HA  PHE P  26      -6.846   2.092   8.203  1.00  0.00      PROA
ATOM    450  CB  PHE P  26      -8.765   2.540   9.109  1.00  0.76      PROA
ATOM    451  HB1 PHE P  26      -9.744   2.951   8.783  1.00  0.00      PROA
ATOM    452  HB2 PHE P  26      -8.328   3.180   9.905  1.00  0.00      PROA
ATOM    453  CG  PHE P  26      -9.023   1.203   9.707  1.00  0.88      PROA
ATOM    454  CD1 PHE P  26      -8.868   0.583  10.089  1.00  1.52      PROA
ATOM    455  HD1 PHE P  26      -7.920   0.780  10.421  1.00  0.00      PROA
ATOM    456  CE1 PHE P  26      -9.086  -0.657  10.613  1.00  1.67      PROA
ATOM    457  HE1 PHE P  26      -8.195  -0.832  11.083  1.00  0.00      PROA
ATOM    458  CZ  PHE P  26      -9.458  -1.289  10.768  1.00  1.30      PROA
ATOM    459  HZ  PHE P  26      -9.587  -2.073  11.092  1.00  0.00      PROA
ATOM    460  CD2 PHE P  26      -9.402   0.566   9.889  1.00  1.52      PROA
ATOM    461  HD2 PHE P  26     -10.321   0.771   9.496  1.00  0.00      PROA
ATOM    462  CE2 PHE P  26      -9.617  -0.676  10.412  1.00  1.65      PROA
ATOM    463  HE2 PHE P  26     -10.588  -0.847  10.136  1.00  0.00      PROA
ATOM    464  C   PHE P  26      -8.264   1.509   6.837  1.00  0.64      PROA
ATOM    465  O   PHE P  26      -7.785   0.393   6.753  1.00  0.67      PROA
ATOM    466  N   GLY P  27      -9.178   1.937   5.954  1.00  0.65      PROA
ATOM    467  HN  GLY P  27      -9.584   2.843   6.036  1.00  0.00      PROA
ATOM    468  CA  GLY P  27      -9.653   1.154   4.829  1.00  0.66      PROA
ATOM    469  HA1 GLY P  27     -10.406   1.739   4.322  1.00  0.00      PROA
ATOM    470  HA2 GLY P  27     -10.089   0.249   5.225  1.00  0.00      PROA
ATOM    471  C   GLY P  27      -8.591   0.782   3.842  1.00  0.61      PROA
ATOM    472  O   GLY P  27      -8.530  -0.341   3.379  1.00  0.64      PROA
ATOM    473  N   LEU P  28      -7.696   1.718   3.509  1.00  0.58      PROA
ATOM    474  HN  LEU P  28      -7.775   2.652   3.849  1.00  0.00      PROA
ATOM    475  CA  LEU P  28      -6.560   1.470   2.648  1.00  0.55      PROA
ATOM    476  HA  LEU P  28      -6.912   0.975   1.755  1.00  0.00      PROA
ATOM    477  CB  LEU P  28      -5.879   2.808   2.294  1.00  0.58      PROA
ATOM    478  HB1 LEU P  28      -5.335   3.141   3.201  1.00  0.00      PROA
ATOM    479  HB2 LEU P  28      -6.689   3.531   2.069  1.00  0.00      PROA
ATOM    480  CG  LEU P  28      -4.963   2.873   1.220  1.00  0.67      PROA
ATOM    481  HG  LEU P  28      -4.125   2.188   1.462  1.00  0.00      PROA
ATOM    482  CD1 LEU P  28      -5.373   2.569   0.034  1.00  1.05      PROA
ATOM    483 HD11 LEU P  28      -6.068   3.350  -0.342  1.00  0.00      PROA
ATOM    484 HD12 LEU P  28      -5.911   1.597   0.057  1.00  0.00      PROA
ATOM    485 HD13 LEU P  28      -4.508   2.501  -0.659  1.00  0.00      PROA
ATOM    486  CD2 LEU P  28      -4.416   4.046   0.924  1.00  0.99      PROA
ATOM    487 HD21 LEU P  28      -4.002   4.517   1.841  1.00  0.00      PROA
ATOM    488 HD22 LEU P  28      -5.184   4.724   0.493  1.00  0.00      PROA
ATOM    489 HD23 LEU P  28      -3.590   3.905   0.194  1.00  0.00      PROA
ATOM    490  C   LEU P  28      -5.562   0.490   3.240  1.00  0.53      PROA
ATOM    491  O   LEU P  28      -5.096  -0.424   2.574  1.00  0.56      PROA
ATOM    492  N   MET P  29      -5.248   0.630   4.540  1.00  0.53      PROA
ATOM    493  HN  MET P  29      -5.582   1.406   5.069  1.00  0.00      PROA
ATOM    494  CA  MET P  29      -4.421  -0.303   5.274  1.00  0.54      PROA
ATOM    495  HA  MET P  29      -3.529  -0.484   4.693  1.00  0.00      PROA
ATOM    496  CB  MET P  29      -4.048   0.255   6.662  1.00  0.59      PROA
ATOM    497  HB1 MET P  29      -3.559  -0.552   7.248  1.00  0.00      PROA
ATOM    498  HB2 MET P  29      -4.980   0.564   7.182  1.00  0.00      PROA
ATOM    499  CG  MET P  29      -3.103   1.455   6.602  1.00  0.60      PROA
ATOM    500  HG1 MET P  29      -3.592   2.245   5.994  1.00  0.00      PROA
ATOM    501  HG2 MET P  29      -2.177   1.135   6.081  1.00  0.00      PROA
ATOM    502  SD  MET P  29      -2.667   2.134   8.181  1.00  0.74      PROA
ATOM    503  CE  MET P  29      -1.809   3.308   7.767  1.00  1.20      PROA
ATOM    504  HE1 MET P  29      -2.316   3.926   6.995  1.00  0.00      PROA
ATOM    505  HE2 MET P  29      -0.847   2.949   7.342  1.00  0.00      PROA
ATOM    506  HE3 MET P  29      -1.599   3.957   8.643  1.00  0.00      PROA
ATOM    507  C   MET P  29      -5.027  -1.693   5.402  1.00  0.55      PROA
ATOM    508  O   MET P  29      -4.351  -2.696   5.237  1.00  0.58      PROA
ATOM    509  N   LYS P  30      -6.345  -1.787   5.651  1.00  0.57      PROA
ATOM    510  HN  LYS P  30      -6.884  -0.976   5.860  1.00  0.00      PROA
ATOM    511  CA  LYS P  30      -7.090  -3.025   5.643  1.00  0.60      PROA
ATOM    512  HA  LYS P  30      -6.582  -3.725   6.290  1.00  0.00      PROA
ATOM    513  CB  LYS P  30      -8.536  -2.795   6.133  1.00  0.67      PROA
ATOM    514  HB1 LYS P  30      -8.986  -2.042   5.455  1.00  0.00      PROA
ATOM    515  HB2 LYS P  30      -8.462  -2.369   7.154  1.00  0.00      PROA
ATOM    516  CG  LYS P  30      -9.412  -3.828   6.204  1.00  1.00      PROA
ATOM    517  HG1 LYS P  30      -8.932  -4.577   6.863  1.00  0.00      PROA
ATOM    518  HG2 LYS P  30      -9.477  -4.230   5.175  1.00  0.00      PROA
ATOM    519  CD  LYS P  30     -10.663  -3.736   6.627  1.00  1.13      PROA
ATOM    520  HD1 LYS P  30     -11.036  -2.831   6.121  1.00  0.00      PROA
ATOM    521  HD2 LYS P  30     -10.552  -3.548   7.707  1.00  0.00      PROA
ATOM    522  CE  LYS P  30     -11.636  -4.520   6.569  1.00  1.54      PROA
ATOM    523  HE1 LYS P  30     -12.398  -4.095   7.250  1.00  0.00      PROA
ATOM    524  HE2 LYS P  30     -11.260  -5.486   6.957  1.00  0.00      PROA
ATOM    525  NZ  LYS P  30     -12.263  -4.835   5.628  1.00  1.80      PROA
ATOM    526  HZ1 LYS P  30     -11.639  -5.289   4.931  1.00  0.00      PROA
ATOM    527  HZ2 LYS P  30     -12.700  -3.992   5.205  1.00  0.00      PROA
ATOM    528  HZ3 LYS P  30     -13.006  -5.503   5.915  1.00  0.00      PROA
ATOM    529  C   LYS P  30      -7.077  -3.749   4.312  1.00  0.59      PROA
ATOM    530  O   LYS P  30      -6.838  -4.944   4.246  1.00  0.62      PROA
ATOM    531  N   LYS P  31      -7.277  -3.035   3.195  1.00  0.58      PROA
ATOM    532  HN  LYS P  31      -7.509  -2.066   3.230  1.00  0.00      PROA
ATOM    533  CA  LYS P  31      -7.174  -3.604   1.869  1.00  0.58      PROA
ATOM    534  HA  LYS P  31      -7.685  -4.555   1.877  1.00  0.00      PROA
ATOM    535  CB  LYS P  31      -7.795  -2.679   0.807  1.00  0.62      PROA
ATOM    536  HB1 LYS P  31      -7.516  -3.059  -0.199  1.00  0.00      PROA
ATOM    537  HB2 LYS P  31      -7.373  -1.660   0.936  1.00  0.00      PROA
ATOM    538  CG  LYS P  31      -9.309  -2.589   0.887  1.00  0.73      PROA
ATOM    539  HG1 LYS P  31      -9.638  -1.793   0.187  1.00  0.00      PROA
ATOM    540  HG2 LYS P  31      -9.575  -2.292   1.923  1.00  0.00      PROA
ATOM    541  CD  LYS P  31     -10.022  -3.743   0.581  1.00  1.03      PROA
ATOM    542  HD1 LYS P  31      -9.595  -4.532   1.229  1.00  0.00      PROA
ATOM    543  HD2 LYS P  31      -9.783  -3.964  -0.477  1.00  0.00      PROA
ATOM    544  CE  LYS P  31     -11.310  -3.878   0.678  1.00  1.21      PROA
ATOM    545  HE1 LYS P  31     -11.737  -3.397  -0.224  1.00  0.00      PROA
ATOM    546  HE2 LYS P  31     -11.607  -3.325   1.591  1.00  0.00      PROA
ATOM    547  NZ  LYS P  31     -11.936  -4.956   0.765  1.00  1.36      PROA
ATOM    548  HZ1 LYS P  31     -11.417  -5.609   1.386  1.00  0.00      PROA
ATOM    549  HZ2 LYS P  31     -12.032  -5.379  -0.180  1.00  0.00      PROA
ATOM    550  HZ3 LYS P  31     -12.881  -4.777   1.161  1.00  0.00      PROA
ATOM    551  C   LYS P  31      -5.780  -4.051   1.476  1.00  0.55      PROA
ATOM    552  O   LYS P  31      -5.609  -5.061   0.806  1.00  0.58      PROA
ATOM    553  N   ALA P  32      -4.733  -3.331   1.909  1.00  0.53      PROA
ATOM    554  HN  ALA P  32      -4.861  -2.442   2.341  1.00  0.00      PROA
ATOM    555  CA  ALA P  32      -3.361  -3.766   1.792  1.00  0.52      PROA
ATOM    556  HA  ALA P  32      -3.177  -4.046   0.765  1.00  0.00      PROA
ATOM    557  CB  ALA P  32      -2.435  -2.619   2.216  1.00  0.55      PROA
ATOM    558  HB1 ALA P  32      -2.512  -2.451   3.311  1.00  0.00      PROA
ATOM    559  HB2 ALA P  32      -2.727  -1.684   1.692  1.00  0.00      PROA
ATOM    560  HB3 ALA P  32      -1.382  -2.873   1.970  1.00  0.00      PROA
ATOM    561  C   ALA P  32      -3.060  -5.036   2.580  1.00  0.52      PROA
ATOM    562  O   ALA P  32      -2.446  -5.965   2.074  1.00  0.55      PROA
ATOM    563  N   TYR P  33      -3.570  -5.130   3.819  1.00  0.53      PROA
ATOM    564  HN  TYR P  33      -4.011  -4.346   4.248  1.00  0.00      PROA
ATOM    565  CA  TYR P  33      -3.538  -6.327   4.635  1.00  0.55      PROA
ATOM    566  HA  TYR P  33      -2.520  -6.686   4.672  1.00  0.00      PROA
ATOM    567  CB  TYR P  33      -4.054  -5.997   6.067  1.00  0.60      PROA
ATOM    568  HB1 TYR P  33      -4.985  -5.397   5.984  1.00  0.00      PROA
ATOM    569  HB2 TYR P  33      -3.273  -5.419   6.606  1.00  0.00      PROA
ATOM    570  CG  TYR P  33      -4.377  -7.178   6.913  1.00  0.70      PROA
ATOM    571  CD1 TYR P  33      -5.647  -7.496   7.210  1.00  0.89      PROA
ATOM    572  HD1 TYR P  33      -6.450  -6.871   6.849  1.00  0.00      PROA
ATOM    573  CE1 TYR P  33      -5.940  -8.601   7.964  1.00  1.08      PROA
ATOM    574  HE1 TYR P  33      -6.970  -8.832   8.191  1.00  0.00      PROA
ATOM    575  CZ  TYR P  33      -4.966  -9.402   8.425  1.00  1.08      PROA
ATOM    576  OH  TYR P  33      -5.258 -10.533   9.146  1.00  1.32      PROA
ATOM    577  HH  TYR P  33      -4.430 -10.959   9.378  1.00  0.00      PROA
ATOM    578  CD2 TYR P  33      -3.406  -7.977   7.402  1.00  0.83      PROA
ATOM    579  HD2 TYR P  33      -2.373  -7.737   7.197  1.00  0.00      PROA
ATOM    580  CE2 TYR P  33      -3.700  -9.087   8.153  1.00  1.00      PROA
ATOM    581  HE2 TYR P  33      -2.900  -9.710   8.526  1.00  0.00      PROA
ATOM    582  C   TYR P  33      -4.239  -7.523   3.990  1.00  0.56      PROA
ATOM    583  O   TYR P  33      -3.685  -8.610   3.921  1.00  0.59      PROA
ATOM    584  N   GLU P  34      -5.448  -7.321   3.431  1.00  0.57      PROA
ATOM    585  HN  GLU P  34      -5.914  -6.444   3.509  1.00  0.00      PROA
ATOM    586  CA  GLU P  34      -6.162  -8.336   2.684  1.00  0.60      PROA
ATOM    587  HA  GLU P  34      -6.260  -9.204   3.319  1.00  0.00      PROA
ATOM    588  CB  GLU P  34      -7.560  -7.847   2.237  1.00  0.64      PROA
ATOM    589  HB1 GLU P  34      -7.905  -8.526   1.430  1.00  0.00      PROA
ATOM    590  HB2 GLU P  34      -7.436  -6.825   1.823  1.00  0.00      PROA
ATOM    591  CG  GLU P  34      -8.579  -7.787   3.196  1.00  0.87      PROA
ATOM    592  HG1 GLU P  34      -8.237  -7.120   4.015  1.00  0.00      PROA
ATOM    593  HG2 GLU P  34      -8.731  -8.811   3.596  1.00  0.00      PROA
ATOM    594  CD  GLU P  34      -9.910  -7.285   2.737  1.00  0.91      PROA
ATOM    595  OE1 GLU P  34     -10.410  -7.083   2.446  1.00  1.49      PROA
ATOM    596  OE2 GLU P  34     -10.495  -7.095   2.665  1.00  1.40      PROA
ATOM    597  C   GLU P  34      -5.393  -8.862   1.482  1.00  0.60      PROA
ATOM    598  O   GLU P  34      -5.278 -10.060   1.291  1.00  0.65      PROA
ATOM    599  N   LEU P  35      -4.781  -7.974   0.678  1.00  0.57      PROA
ATOM    600  HN  LEU P  35      -4.881  -6.992   0.818  1.00  0.00      PROA
ATOM    601  CA  LEU P  35      -3.942  -8.360  -0.437  1.00  0.58      PROA
ATOM    602  HA  LEU P  35      -4.487  -9.071  -1.040  1.00  0.00      PROA
ATOM    603  CB  LEU P  35      -3.573  -7.113  -1.271  1.00  0.59      PROA
ATOM    604  HB1 LEU P  35      -3.008  -6.423  -0.610  1.00  0.00      PROA
ATOM    605  HB2 LEU P  35      -4.520  -6.624  -1.579  1.00  0.00      PROA
ATOM    606  CG  LEU P  35      -2.743  -7.332  -2.521  1.00  0.66      PROA
ATOM    607  HG  LEU P  35      -1.832  -7.898  -2.234  1.00  0.00      PROA
ATOM    608  CD1 LEU P  35      -3.331  -7.976  -3.474  1.00  1.17      PROA
ATOM    609 HD11 LEU P  35      -4.130  -7.348  -3.923  1.00  0.00      PROA
ATOM    610 HD12 LEU P  35      -3.793  -8.904  -3.075  1.00  0.00      PROA
ATOM    611 HD13 LEU P  35      -2.596  -8.235  -4.266  1.00  0.00      PROA
ATOM    612  CD2 LEU P  35      -2.290  -6.239  -3.096  1.00  0.97      PROA
ATOM    613 HD21 LEU P  35      -1.641  -5.677  -2.390  1.00  0.00      PROA
ATOM    614 HD22 LEU P  35      -3.140  -5.587  -3.392  1.00  0.00      PROA
ATOM    615 HD23 LEU P  35      -1.692  -6.504  -3.994  1.00  0.00      PROA
ATOM    616  C   LEU P  35      -2.702  -9.134  -0.019  1.00  0.57      PROA
ATOM    617  O   LEU P  35      -2.325 -10.121  -0.638  1.00  0.62      PROA
ATOM    618  N   SER P  36      -2.057  -8.723   1.089  1.00  0.54      PROA
ATOM    619  HN  SER P  36      -2.333  -7.892   1.564  1.00  0.00      PROA
ATOM    620  CA  SER P  36      -0.935  -9.423   1.682  1.00  0.56      PROA
ATOM    621  HA  SER P  36      -0.186  -9.555   0.915  1.00  0.00      PROA
ATOM    622  CB  SER P  36      -0.337  -8.640   2.880  1.00  0.58      PROA
ATOM    623  HB1 SER P  36      -1.093  -8.590   3.692  1.00  0.00      PROA
ATOM    624  HB2 SER P  36      -0.082  -7.611   2.547  1.00  0.00      PROA
ATOM    625  OG  SER P  36       0.832  -9.231   3.408  1.00  0.62      PROA
ATOM    626  HG1 SER P  36       1.408  -9.394   2.658  1.00  0.00      PROA
ATOM    627  C   SER P  36      -1.268 -10.843   2.105  1.00  0.60      PROA
ATOM    628  O   SER P  36      -0.544 -11.771   1.792  1.00  0.67      PROA
ATOM    629  N   VAL P  37      -2.403 -11.056   2.788  1.00  0.61      PROA
ATOM    630  HN  VAL P  37      -2.992 -10.301   3.064  1.00  0.00      PROA
ATOM    631  CA  VAL P  37      -2.862 -12.374   3.176  1.00  0.66      PROA
ATOM    632  HA  VAL P  37      -2.008 -12.927   3.538  1.00  0.00      PROA
ATOM    633  CB  VAL P  37      -3.929 -12.302   4.251  1.00  0.73      PROA
ATOM    634  HB  VAL P  37      -4.765 -11.666   3.890  1.00  0.00      PROA
ATOM    635  CG1 VAL P  37      -4.469 -13.681   4.601  1.00  0.86      PROA
ATOM    636 HG11 VAL P  37      -3.629 -14.380   4.801  1.00  0.00      PROA
ATOM    637 HG12 VAL P  37      -5.067 -14.079   3.754  1.00  0.00      PROA
ATOM    638 HG13 VAL P  37      -5.104 -13.619   5.511  1.00  0.00      PROA
ATOM    639  CG2 VAL P  37      -3.335 -11.674   5.504  1.00  0.78      PROA
ATOM    640 HG21 VAL P  37      -2.969 -10.649   5.281  1.00  0.00      PROA
ATOM    641 HG22 VAL P  37      -2.480 -12.285   5.864  1.00  0.00      PROA
ATOM    642 HG23 VAL P  37      -4.109 -11.609   6.298  1.00  0.00      PROA
ATOM    643  C   VAL P  37      -3.318 -13.233   2.010  1.00  0.67      PROA
ATOM    644  O   VAL P  37      -2.898 -14.366   1.866  1.00  0.74      PROA
ATOM    645  N   LEU P  38      -4.160 -12.708   1.110  1.00  0.64      PROA
ATOM    646  HN  LEU P  38      -4.447 -11.755   1.166  1.00  0.00      PROA
ATOM    647  CA  LEU P  38      -4.717 -13.456   0.000  1.00  0.66      PROA
ATOM    648  HA  LEU P  38      -5.151 -14.363   0.395  1.00  0.00      PROA
ATOM    649  CB  LEU P  38      -5.788 -12.632  -0.742  1.00  0.68      PROA
ATOM    650  HB1 LEU P  38      -6.038 -13.162  -1.685  1.00  0.00      PROA
ATOM    651  HB2 LEU P  38      -5.351 -11.642  -0.989  1.00  0.00      PROA
ATOM    652  CG  LEU P  38      -7.082 -12.399   0.027  1.00  0.72      PROA
ATOM    653  HG  LEU P  38      -6.835 -12.085   1.063  1.00  0.00      PROA
ATOM    654  CD1 LEU P  38      -7.925 -11.349  -0.611  1.00  0.83      PROA
ATOM    655 HD11 LEU P  38      -8.192 -11.651  -1.646  1.00  0.00      PROA
ATOM    656 HD12 LEU P  38      -7.366 -10.390  -0.654  1.00  0.00      PROA
ATOM    657 HD13 LEU P  38      -8.861 -11.211  -0.029  1.00  0.00      PROA
ATOM    658  CD2 LEU P  38      -7.881 -13.638   0.167  1.00  0.92      PROA
ATOM    659 HD21 LEU P  38      -7.242 -14.463   0.548  1.00  0.00      PROA
ATOM    660 HD22 LEU P  38      -8.293 -13.936  -0.821  1.00  0.00      PROA
ATOM    661 HD23 LEU P  38      -8.713 -13.473   0.885  1.00  0.00      PROA
ATOM    662  C   LEU P  38      -3.707 -13.939  -1.015  1.00  0.69      PROA
ATOM    663  O   LEU P  38      -3.781 -15.056  -1.483  1.00  0.79      PROA
ATOM    664  N   CYS P  39      -2.736 -13.096  -1.373  1.00  0.67      PROA
ATOM    665  HN  CYS P  39      -2.576 -12.242  -0.885  1.00  0.00      PROA
ATOM    666  CA  CYS P  39      -1.854 -13.360  -2.485  1.00  0.72      PROA
ATOM    667  HA  CYS P  39      -2.117 -14.321  -2.903  1.00  0.00      PROA
ATOM    668  CB  CYS P  39      -1.994 -12.261  -3.542  1.00  0.75      PROA
ATOM    669  HB1 CYS P  39      -1.318 -12.495  -4.391  1.00  0.00      PROA
ATOM    670  HB2 CYS P  39      -1.673 -11.296  -3.097  1.00  0.00      PROA
ATOM    671  SG  CYS P  39      -3.673 -12.120  -4.134  1.00  0.91      PROA
ATOM    672  HG1 CYS P  39      -3.588 -13.147  -4.967  1.00  0.00      PROA
ATOM    673  C   CYS P  39      -0.410 -13.481  -2.076  1.00  0.71      PROA
ATOM    674  O   CYS P  39       0.463 -13.516  -2.917  1.00  0.79      PROA
ATOM    675  N   ASP P  40      -0.127 -13.537  -0.774  1.00  0.70      PROA
ATOM    676  HN  ASP P  40      -0.861 -13.476  -0.104  1.00  0.00      PROA
ATOM    677  CA  ASP P  40       1.189 -13.684  -0.188  1.00  0.75      PROA
ATOM    678  HA  ASP P  40       1.079 -13.579   0.881  1.00  0.00      PROA
ATOM    679  CB  ASP P  40       1.850 -15.038  -0.512  1.00  0.87      PROA
ATOM    680  HB1 ASP P  40       2.897 -15.010  -0.144  1.00  0.00      PROA
ATOM    681  HB2 ASP P  40       1.853 -15.168  -1.615  1.00  0.00      PROA
ATOM    682  CG  ASP P  40       1.232 -16.158   0.047  1.00  1.04      PROA
ATOM    683  OD1 ASP P  40       1.126 -16.749   0.163  1.00  1.66      PROA
ATOM    684  OD2 ASP P  40       0.910 -16.510   0.412  1.00  1.54      PROA
ATOM    685  C   ASP P  40       2.131 -12.522  -0.467  1.00  0.75      PROA
ATOM    686  O   ASP P  40       3.285 -12.635  -0.484  1.00  1.02      PROA
ATOM    687  N   CYS P  41       1.646 -11.357  -0.695  1.00  0.62      PROA
ATOM    688  HN  CYS P  41       0.666 -11.201  -0.618  1.00  0.00      PROA
ATOM    689  CA  CYS P  41       2.401 -10.185  -1.071  1.00  0.60      PROA
ATOM    690  HA  CYS P  41       3.245 -10.511  -1.660  1.00  0.00      PROA
ATOM    691  CB  CYS P  41       1.545  -9.199  -1.876  1.00  0.65      PROA
ATOM    692  HB1 CYS P  41       2.161  -8.298  -2.074  1.00  0.00      PROA
ATOM    693  HB2 CYS P  41       0.684  -8.902  -1.243  1.00  0.00      PROA
ATOM    694  SG  CYS P  41       0.957  -9.794  -3.353  1.00  0.82      PROA
ATOM    695  HG1 CYS P  41       0.679 -11.003  -2.888  1.00  0.00      PROA
ATOM    696  C   CYS P  41       3.029  -9.459   0.090  1.00  0.57      PROA
ATOM    697  O   CYS P  41       2.447  -9.304   1.129  1.00  0.65      PROA
ATOM    698  N   GLU P  42       4.241  -8.967  -0.088  1.00  0.59      PROA
ATOM    699  HN  GLU P  42       4.770  -9.197  -0.900  1.00  0.00      PROA
ATOM    700  CA  GLU P  42       4.902  -8.083   0.832  1.00  0.58      PROA
ATOM    701  HA  GLU P  42       4.429  -8.198   1.796  1.00  0.00      PROA
ATOM    702  CB  GLU P  42       6.398  -8.391   0.942  1.00  0.66      PROA
ATOM    703  HB1 GLU P  42       6.873  -7.564   1.510  1.00  0.00      PROA
ATOM    704  HB2 GLU P  42       6.816  -8.410  -0.086  1.00  0.00      PROA
ATOM    705  CG  GLU P  42       6.746  -9.586   1.563  1.00  0.95      PROA
ATOM    706  HG1 GLU P  42       6.251 -10.376   0.967  1.00  0.00      PROA
ATOM    707  HG2 GLU P  42       6.289  -9.533   2.569  1.00  0.00      PROA
ATOM    708  CD  GLU P  42       7.898 -10.017   1.763  1.00  1.23      PROA
ATOM    709  OE1 GLU P  42       8.372 -10.158   1.819  1.00  1.83      PROA
ATOM    710  OE2 GLU P  42       8.345 -10.252   1.868  1.00  1.83      PROA
ATOM    711  C   GLU P  42       4.655  -6.663   0.382  1.00  0.54      PROA
ATOM    712  O   GLU P  42       4.853  -6.323  -0.761  1.00  0.61      PROA
ATOM    713  N   ILE P  43       4.150  -5.809   1.262  1.00  0.53      PROA
ATOM    714  HN  ILE P  43       4.122  -6.022   2.235  1.00  0.00      PROA
ATOM    715  CA  ILE P  43       3.608  -4.521   0.893  1.00  0.51      PROA
ATOM    716  HA  ILE P  43       3.994  -4.270  -0.084  1.00  0.00      PROA
ATOM    717  CB  ILE P  43       2.082  -4.530   0.864  1.00  0.57      PROA
ATOM    718  HB  ILE P  43       1.779  -5.084   1.772  1.00  0.00      PROA
ATOM    719  CG2 ILE P  43       1.529  -3.784   0.840  1.00  1.44      PROA
ATOM    720 HG21 ILE P  43       1.322  -3.496  -0.213  1.00  0.00      PROA
ATOM    721 HG22 ILE P  43       2.024  -2.930   1.350  1.00  0.00      PROA
ATOM    722 HG23 ILE P  43       0.564  -4.012   1.342  1.00  0.00      PROA
ATOM    723  CG1 ILE P  43       1.467  -4.975   0.220  1.00  1.16      PROA
ATOM    724 HG11 ILE P  43       1.749  -6.027   0.346  1.00  0.00      PROA
ATOM    725 HG12 ILE P  43       1.836  -4.582  -0.735  1.00  0.00      PROA
ATOM    726  CD  ILE P  43       0.245  -5.077  -0.014  1.00  1.42      PROA
ATOM    727  HD1 ILE P  43      -0.153  -4.112  -0.394  1.00  0.00      PROA
ATOM    728  HD2 ILE P  43      -0.298  -5.342   0.919  1.00  0.00      PROA
ATOM    729  HD3 ILE P  43       0.071  -5.860  -0.783  1.00  0.00      PROA
ATOM    730  C   ILE P  43       4.128  -3.458   1.828  1.00  0.51      PROA
ATOM    731  O   ILE P  43       4.265  -3.675   3.016  1.00  0.59      PROA
ATOM    732  N   ALA P  44       4.427  -2.268   1.299  1.00  0.50      PROA
ATOM    733  HN  ALA P  44       4.470  -2.141   0.312  1.00  0.00      PROA
ATOM    734  CA  ALA P  44       4.707  -1.093   2.077  1.00  0.51      PROA
ATOM    735  HA  ALA P  44       4.360  -1.270   3.084  1.00  0.00      PROA
ATOM    736  CB  ALA P  44       6.196  -0.782   2.082  1.00  0.60      PROA
ATOM    737  HB1 ALA P  44       6.553  -0.607   1.045  1.00  0.00      PROA
ATOM    738  HB2 ALA P  44       6.760  -1.638   2.512  1.00  0.00      PROA
ATOM    739  HB3 ALA P  44       6.389   0.133   2.682  1.00  0.00      PROA
ATOM    740  C   ALA P  44       3.920   0.079   1.541  1.00  0.49      PROA
ATOM    741  O   ALA P  44       3.807   0.292   0.351  1.00  0.55      PROA
ATOM    742  N   LEU P  45       3.325   0.855   2.434  1.00  0.51      PROA
ATOM    743  HN  LEU P  45       3.444   0.686   3.408  1.00  0.00      PROA
ATOM    744  CA  LEU P  45       2.478   1.978   2.122  1.00  0.52      PROA
ATOM    745  HA  LEU P  45       2.581   2.203   1.071  1.00  0.00      PROA
ATOM    746  CB  LEU P  45       1.024   1.617   2.460  1.00  0.61      PROA
ATOM    747  HB1 LEU P  45       1.028   1.301   3.521  1.00  0.00      PROA
ATOM    748  HB2 LEU P  45       0.769   0.750   1.820  1.00  0.00      PROA
ATOM    749  CG  LEU P  45      -0.049   2.525   2.329  1.00  0.72      PROA
ATOM    750  HG  LEU P  45       0.164   3.380   3.002  1.00  0.00      PROA
ATOM    751  CD1 LEU P  45      -0.320   3.016   1.170  1.00  1.04      PROA
ATOM    752 HD11 LEU P  45      -0.742   2.228   0.511  1.00  0.00      PROA
ATOM    753 HD12 LEU P  45       0.606   3.412   0.701  1.00  0.00      PROA
ATOM    754 HD13 LEU P  45      -1.067   3.832   1.270  1.00  0.00      PROA
ATOM    755  CD2 LEU P  45      -1.272   2.101   2.664  1.00  1.06      PROA
ATOM    756 HD21 LEU P  45      -1.250   1.628   3.669  1.00  0.00      PROA
ATOM    757 HD22 LEU P  45      -1.627   1.350   1.926  1.00  0.00      PROA
ATOM    758 HD23 LEU P  45      -1.976   2.960   2.691  1.00  0.00      PROA
ATOM    759  C   LEU P  45       2.936   3.174   2.919  1.00  0.54      PROA
ATOM    760  O   LEU P  45       3.036   3.126   4.129  1.00  0.64      PROA
ATOM    761  N   ILE P  46       3.241   4.285   2.244  1.00  0.52      PROA
ATOM    762  HN  ILE P  46       3.127   4.323   1.255  1.00  0.00      PROA
ATOM    763  CA  ILE P  46       3.746   5.501   2.835  1.00  0.55      PROA
ATOM    764  HA  ILE P  46       3.776   5.360   3.905  1.00  0.00      PROA
ATOM    765  CB  ILE P  46       5.137   5.844   2.313  1.00  0.63      PROA
ATOM    766  HB  ILE P  46       5.090   5.955   1.209  1.00  0.00      PROA
ATOM    767  CG2 ILE P  46       5.643   7.055   2.880  1.00  0.91      PROA
ATOM    768 HG21 ILE P  46       5.709   6.961   3.985  1.00  0.00      PROA
ATOM    769 HG22 ILE P  46       4.963   7.899   2.636  1.00  0.00      PROA
ATOM    770 HG23 ILE P  46       6.658   7.264   2.480  1.00  0.00      PROA
ATOM    771  CG1 ILE P  46       6.128   4.795   2.506  1.00  0.81      PROA
ATOM    772 HG11 ILE P  46       5.527   3.910   2.280  1.00  0.00      PROA
ATOM    773 HG12 ILE P  46       6.310   4.889   3.581  1.00  0.00      PROA
ATOM    774  CD  ILE P  46       6.957   4.512   2.220  1.00  1.47      PROA
ATOM    775  HD1 ILE P  46       7.720   5.293   2.428  1.00  0.00      PROA
ATOM    776  HD2 ILE P  46       6.935   4.321   1.126  1.00  0.00      PROA
ATOM    777  HD3 ILE P  46       7.245   3.583   2.756  1.00  0.00      PROA
ATOM    778  C   ILE P  46       2.766   6.607   2.509  1.00  0.54      PROA
ATOM    779  O   ILE P  46       2.472   6.856   1.357  1.00  0.57      PROA
ATOM    780  N   ILE P  47       2.211   7.283   3.524  1.00  0.55      PROA
ATOM    781  HN  ILE P  47       2.459   7.084   4.468  1.00  0.00      PROA
ATOM    782  CA  ILE P  47       1.229   8.335   3.359  1.00  0.56      PROA
ATOM    783  HA  ILE P  47       1.144   8.538   2.302  1.00  0.00      PROA
ATOM    784  CB  ILE P  47      -0.141   7.952   3.928  1.00  0.60      PROA
ATOM    785  HB  ILE P  47      -0.039   7.731   5.012  1.00  0.00      PROA
ATOM    786  CG2 ILE P  47      -1.141   9.084   3.737  1.00  0.72      PROA
ATOM    787 HG21 ILE P  47      -1.259   9.310   2.656  1.00  0.00      PROA
ATOM    788 HG22 ILE P  47      -0.780   9.999   4.253  1.00  0.00      PROA
ATOM    789 HG23 ILE P  47      -2.130   8.788   4.148  1.00  0.00      PROA
ATOM    790  CG1 ILE P  47      -0.670   6.643   3.341  1.00  0.65      PROA
ATOM    791 HG11 ILE P  47       0.155   5.901   3.360  1.00  0.00      PROA
ATOM    792 HG12 ILE P  47      -0.960   6.833   2.287  1.00  0.00      PROA
ATOM    793  CD  ILE P  47      -1.814   6.059   4.023  1.00  0.83      PROA
ATOM    794  HD1 ILE P  47      -2.670   6.767   4.006  1.00  0.00      PROA
ATOM    795  HD2 ILE P  47      -1.553   5.842   5.081  1.00  0.00      PROA
ATOM    796  HD3 ILE P  47      -2.119   5.120   3.513  1.00  0.00      PROA
ATOM    797  C   ILE P  47       1.738   9.585   4.056  1.00  0.59      PROA
ATOM    798  O   ILE P  47       2.062   9.570   5.226  1.00  0.64      PROA
ATOM    799  N   PHE P  48       1.793  10.713   3.349  1.00  0.62      PROA
ATOM    800  HN  PHE P  48       1.665  10.704   2.361  1.00  0.00      PROA
ATOM    801  CA  PHE P  48       2.035  12.016   3.919  1.00  0.65      PROA
ATOM    802  HA  PHE P  48       2.298  11.871   4.956  1.00  0.00      PROA
ATOM    803  CB  PHE P  48       3.157  12.792   3.202  1.00  0.70      PROA
ATOM    804  HB1 PHE P  48       3.247  13.805   3.649  1.00  0.00      PROA
ATOM    805  HB2 PHE P  48       2.916  12.872   2.121  1.00  0.00      PROA
ATOM    806  CG  PHE P  48       4.468  12.151   3.309  1.00  0.73      PROA
ATOM    807  CD1 PHE P  48       5.137  12.089   3.816  1.00  1.34      PROA
ATOM    808  HD1 PHE P  48       4.921  12.586   4.726  1.00  0.00      PROA
ATOM    809  CE1 PHE P  48       6.396  11.580   3.886  1.00  1.49      PROA
ATOM    810  HE1 PHE P  48       6.792  11.823   4.834  1.00  0.00      PROA
ATOM    811  CZ  PHE P  48       7.002  11.131   3.451  1.00  1.13      PROA
ATOM    812  HZ  PHE P  48       7.925  10.769   3.521  1.00  0.00      PROA
ATOM    813  CD2 PHE P  48       5.093  11.693   2.874  1.00  1.38      PROA
ATOM    814  HD2 PHE P  48       4.703  11.444   1.926  1.00  0.00      PROA
ATOM    815  CE2 PHE P  48       6.352  11.186   2.945  1.00  1.48      PROA
ATOM    816  HE2 PHE P  48       6.577  10.689   2.036  1.00  0.00      PROA
ATOM    817  C   PHE P  48       0.767  12.835   3.816  1.00  0.68      PROA
ATOM    818  O   PHE P  48       0.128  12.882   2.799  1.00  0.78      PROA
ATOM    819  N   ASN P  49       0.358  13.508   4.876  1.00  0.72      PROA
ATOM    820  HN  ASN P  49       0.812  13.416   5.759  1.00  0.00      PROA
ATOM    821  CA  ASN P  49      -0.762  14.418   4.845  1.00  0.77      PROA
ATOM    822  HA  ASN P  49      -1.366  14.166   3.986  1.00  0.00      PROA
ATOM    823  CB  ASN P  49      -1.609  14.332   6.128  1.00  0.80      PROA
ATOM    824  HB1 ASN P  49      -1.751  13.259   6.372  1.00  0.00      PROA
ATOM    825  HB2 ASN P  49      -2.596  14.794   5.917  1.00  0.00      PROA
ATOM    826  CG  ASN P  49      -1.052  14.999   7.345  1.00  0.79      PROA
ATOM    827  OD1 ASN P  49       0.051  15.468   7.387  1.00  0.80      PROA
ATOM    828  ND2 ASN P  49      -1.857  15.071   8.385  1.00  0.92      PROA
ATOM    829 HD21 ASN P  49      -1.545  15.505   9.230  1.00  0.00      PROA
ATOM    830 HD22 ASN P  49      -2.781  14.691   8.330  1.00  0.00      PROA
ATOM    831  C   ASN P  49      -0.311  15.817   4.487  1.00  0.81      PROA
ATOM    832  O   ASN P  49       0.858  16.087   4.353  1.00  0.84      PROA
ATOM    833  N   SER P  50      -1.242  16.755   4.320  1.00  0.89      PROA
ATOM    834  HN  SER P  50      -2.206  16.542   4.450  1.00  0.00      PROA
ATOM    835  CA  SER P  50      -0.973  18.124   3.949  1.00  0.99      PROA
ATOM    836  HA  SER P  50      -0.274  18.107   3.126  1.00  0.00      PROA
ATOM    837  CB  SER P  50      -2.226  18.871   3.544  1.00  1.16      PROA
ATOM    838  HB1 SER P  50      -2.436  18.396   2.581  1.00  0.00      PROA
ATOM    839  HB2 SER P  50      -1.823  19.881   3.424  1.00  0.00      PROA
ATOM    840  OG  SER P  50      -2.909  19.040   3.743  1.00  1.51      PROA
ATOM    841  HG1 SER P  50      -3.315  19.448   2.975  1.00  0.00      PROA
ATOM    842  C   SER P  50      -0.257  18.928   4.981  1.00  1.00      PROA
ATOM    843  O   SER P  50       0.319  19.913   4.685  1.00  1.18      PROA
ATOM    844  N   ALA P  51      -0.239  18.500   6.225  1.00  0.93      PROA
ATOM    845  HN  ALA P  51      -0.770  17.701   6.494  1.00  0.00      PROA
ATOM    846  CA  ALA P  51       0.505  19.098   7.281  1.00  1.01      PROA
ATOM    847  HA  ALA P  51       0.656  20.142   7.048  1.00  0.00      PROA
ATOM    848  CB  ALA P  51      -0.270  18.942   8.557  1.00  1.08      PROA
ATOM    849  HB1 ALA P  51      -0.431  17.865   8.777  1.00  0.00      PROA
ATOM    850  HB2 ALA P  51      -1.260  19.436   8.461  1.00  0.00      PROA
ATOM    851  HB3 ALA P  51       0.294  19.395   9.400  1.00  0.00      PROA
ATOM    852  C   ALA P  51       1.874  18.488   7.446  1.00  0.98      PROA
ATOM    853  O   ALA P  51       2.619  18.861   8.297  1.00  1.13      PROA
ATOM    854  N   ASN P  52       2.236  17.539   6.604  1.00  0.91      PROA
ATOM    855  HN  ASN P  52       1.563  17.162   5.976  1.00  0.00      PROA
ATOM    856  CA  ASN P  52       3.532  16.950   6.466  1.00  0.96      PROA
ATOM    857  HA  ASN P  52       3.494  16.301   5.604  1.00  0.00      PROA
ATOM    858  CB  ASN P  52       4.666  17.949   6.295  1.00  1.19      PROA
ATOM    859  HB1 ASN P  52       5.617  17.379   6.246  1.00  0.00      PROA
ATOM    860  HB2 ASN P  52       4.678  18.607   7.189  1.00  0.00      PROA
ATOM    861  CG  ASN P  52       4.620  18.694   5.280  1.00  1.54      PROA
ATOM    862  OD1 ASN P  52       4.536  18.940   4.909  1.00  2.10      PROA
ATOM    863  ND2 ASN P  52       4.683  19.082   4.808  1.00  2.13      PROA
ATOM    864 HD21 ASN P  52       4.324  18.836   3.908  1.00  0.00      PROA
ATOM    865 HD22 ASN P  52       5.145  19.959   4.940  1.00  0.00      PROA
ATOM    866  C   ASN P  52       3.850  15.904   7.501  1.00  0.87      PROA
ATOM    867  O   ASN P  52       4.964  15.668   7.837  1.00  1.03      PROA
ATOM    868  N   ARG P  53       2.863  15.228   8.022  1.00  0.74      PROA
ATOM    869  HN  ARG P  53       1.918  15.438   7.786  1.00  0.00      PROA
ATOM    870  CA  ARG P  53       3.026  14.150   8.956  1.00  0.70      PROA
ATOM    871  HA  ARG P  53       4.005  14.247   9.401  1.00  0.00      PROA
ATOM    872  CB  ARG P  53       1.953  14.165  10.047  1.00  0.77      PROA
ATOM    873  HB1 ARG P  53       2.082  13.255  10.669  1.00  0.00      PROA
ATOM    874  HB2 ARG P  53       0.959  14.126   9.553  1.00  0.00      PROA
ATOM    875  CG  ARG P  53       1.974  15.341  10.944  1.00  0.98      PROA
ATOM    876  HG1 ARG P  53       1.820  14.837  11.898  1.00  0.00      PROA
ATOM    877  HG2 ARG P  53       1.071  15.843  10.597  1.00  0.00      PROA
ATOM    878  CD  ARG P  53       2.491  16.140  11.264  1.00  1.38      PROA
ATOM    879  HD1 ARG P  53       2.268  16.906  10.503  1.00  0.00      PROA
ATOM    880  HD2 ARG P  53       3.539  15.804  11.200  1.00  0.00      PROA
ATOM    881  NE  ARG P  53       2.528  16.794  12.230  1.00  1.62      PROA
ATOM    882  HE  ARG P  53       1.839  16.424  12.789  1.00  0.00      PROA
ATOM    883  CZ  ARG P  53       2.881  17.488  12.736  1.00  2.27      PROA
ATOM    884  NH1 ARG P  53       3.251  17.703  12.450  1.00  2.95      PROA
ATOM    885 HH11 ARG P  53       3.028  18.099  11.559  1.00  0.00      PROA
ATOM    886 HH12 ARG P  53       4.193  17.724  12.785  1.00  0.00      PROA
ATOM    887  NH2 ARG P  53       2.851  18.001  13.572  1.00  2.69      PROA
ATOM    888 HH21 ARG P  53       2.290  17.681  14.335  1.00  0.00      PROA
ATOM    889 HH22 ARG P  53       3.381  18.844  13.661  1.00  0.00      PROA
ATOM    890  C   ARG P  53       3.035  12.822   8.237  1.00  0.65      PROA
ATOM    891  O   ARG P  53       2.335  12.633   7.270  1.00  0.69      PROA
ATOM    892  N   LEU P  54       3.864  11.886   8.691  1.00  0.65      PROA
ATOM    893  HN  LEU P  54       4.389  12.041   9.523  1.00  0.00      PROA
ATOM    894  CA  LEU P  54       4.097  10.601   8.074  1.00  0.63      PROA
ATOM    895  HA  LEU P  54       3.747  10.642   7.053  1.00  0.00      PROA
ATOM    896  CB  LEU P  54       5.606  10.292   8.122  1.00  0.69      PROA
ATOM    897  HB1 LEU P  54       5.946  10.467   9.163  1.00  0.00      PROA
ATOM    898  HB2 LEU P  54       6.112  11.014   7.449  1.00  0.00      PROA
ATOM    899  CG  LEU P  54       6.074   8.893   7.721  1.00  0.75      PROA
ATOM    900  HG  LEU P  54       5.623   8.158   8.420  1.00  0.00      PROA
ATOM    901  CD1 LEU P  54       5.707   8.506   6.327  1.00  0.82      PROA
ATOM    902 HD11 LEU P  54       6.159   9.216   5.602  1.00  0.00      PROA
ATOM    903 HD12 LEU P  54       4.603   8.531   6.206  1.00  0.00      PROA
ATOM    904 HD13 LEU P  54       6.085   7.485   6.106  1.00  0.00      PROA
ATOM    905  CD2 LEU P  54       7.562   8.772   7.883  1.00  0.87      PROA
ATOM    906 HD21 LEU P  54       7.866   9.126   8.891  1.00  0.00      PROA
ATOM    907 HD22 LEU P  54       8.077   9.392   7.119  1.00  0.00      PROA
ATOM    908 HD23 LEU P  54       7.869   7.710   7.772  1.00  0.00      PROA
ATOM    909  C   LEU P  54       3.305   9.487   8.732  1.00  0.60      PROA
ATOM    910  O   LEU P  54       3.403   9.247   9.920  1.00  0.65      PROA
ATOM    911  N   PHE P  55       2.508   8.763   7.947  1.00  0.58      PROA
ATOM    912  HN  PHE P  55       2.415   8.985   6.981  1.00  0.00      PROA
ATOM    913  CA  PHE P  55       1.723   7.629   8.376  1.00  0.58      PROA
ATOM    914  HA  PHE P  55       1.959   7.443   9.413  1.00  0.00      PROA
ATOM    915  CB  PHE P  55       0.202   7.867   8.218  1.00  0.61      PROA
ATOM    916  HB1 PHE P  55      -0.356   7.009   8.650  1.00  0.00      PROA
ATOM    917  HB2 PHE P  55      -0.047   7.980   7.141  1.00  0.00      PROA
ATOM    918  CG  PHE P  55      -0.258   9.102   8.919  1.00  0.63      PROA
ATOM    919  CD1 PHE P  55      -0.851   9.035  10.156  1.00  0.73      PROA
ATOM    920  HD1 PHE P  55      -0.963   8.075  10.638  1.00  0.00      PROA
ATOM    921  CE1 PHE P  55      -1.306  10.170  10.795  1.00  0.84      PROA
ATOM    922  HE1 PHE P  55      -1.775  10.090  11.764  1.00  0.00      PROA
ATOM    923  CZ  PHE P  55      -1.165  11.396  10.205  1.00  0.84      PROA
ATOM    924  HZ  PHE P  55      -1.508  12.287  10.709  1.00  0.00      PROA
ATOM    925  CD2 PHE P  55      -0.155  10.341   8.323  1.00  0.69      PROA
ATOM    926  HD2 PHE P  55       0.269  10.421   7.333  1.00  0.00      PROA
ATOM    927  CE2 PHE P  55      -0.585  11.480   8.971  1.00  0.80      PROA
ATOM    928  HE2 PHE P  55      -0.462  12.444   8.500  1.00  0.00      PROA
ATOM    929  C   PHE P  55       2.145   6.462   7.501  1.00  0.56      PROA
ATOM    930  O   PHE P  55       2.268   6.590   6.302  1.00  0.64      PROA
ATOM    931  N   GLN P  56       2.413   5.291   8.070  1.00  0.55      PROA
ATOM    932  HN  GLN P  56       2.254   5.125   9.040  1.00  0.00      PROA
ATOM    933  CA  GLN P  56       2.952   4.184   7.316  1.00  0.54      PROA
ATOM    934  HA  GLN P  56       2.660   4.312   6.284  1.00  0.00      PROA
ATOM    935  CB  GLN P  56       4.477   4.125   7.429  1.00  0.64      PROA
ATOM    936  HB1 GLN P  56       4.719   5.131   7.086  1.00  0.00      PROA
ATOM    937  HB2 GLN P  56       4.682   3.374   6.666  1.00  0.00      PROA
ATOM    938  CG  GLN P  56       5.229   3.972   8.004  1.00  1.16      PROA
ATOM    939  HG1 GLN P  56       4.952   3.002   8.422  1.00  0.00      PROA
ATOM    940  HG2 GLN P  56       5.085   4.782   8.722  1.00  0.00      PROA
ATOM    941  CD  GLN P  56       6.686   3.852   8.070  1.00  1.05      PROA
ATOM    942  OE1 GLN P  56       7.412   4.378   7.569  1.00  0.93      PROA
ATOM    943  NE2 GLN P  56       7.141   3.144   8.713  1.00  1.60      PROA
ATOM    944 HE21 GLN P  56       8.138   3.070   8.750  1.00  0.00      PROA
ATOM    945 HE22 GLN P  56       6.574   2.549   9.283  1.00  0.00      PROA
ATOM    946  C   GLN P  56       2.350   2.850   7.687  1.00  0.55      PROA
ATOM    947  O   GLN P  56       1.896   2.620   8.789  1.00  0.62      PROA
ATOM    948  N   TYR P  57       2.346   1.919   6.737  1.00  0.55      PROA
ATOM    949  HN  TYR P  57       2.574   2.156   5.797  1.00  0.00      PROA
ATOM    950  CA  TYR P  57       2.028   0.529   6.941  1.00  0.54      PROA
ATOM    951  HA  TYR P  57       2.202   0.301   7.982  1.00  0.00      PROA
ATOM    952  CB  TYR P  57       0.551   0.210   6.566  1.00  0.58      PROA
ATOM    953  HB1 TYR P  57       0.282   0.786   5.655  1.00  0.00      PROA
ATOM    954  HB2 TYR P  57      -0.104   0.506   7.413  1.00  0.00      PROA
ATOM    955  CG  TYR P  57       0.250  -1.233   6.270  1.00  0.58      PROA
ATOM    956  CD1 TYR P  57       0.277  -1.695   4.989  1.00  0.70      PROA
ATOM    957  HD1 TYR P  57       0.440  -1.000   4.178  1.00  0.00      PROA
ATOM    958  CE1 TYR P  57       0.100  -3.038   4.707  1.00  0.75      PROA
ATOM    959  HE1 TYR P  57       0.147  -3.373   3.682  1.00  0.00      PROA
ATOM    960  CZ  TYR P  57      -0.130  -3.936   5.684  1.00  0.68      PROA
ATOM    961  OH  TYR P  57      -0.268  -5.280   5.364  1.00  0.80      PROA
ATOM    962  HH  TYR P  57      -0.110  -5.792   6.160  1.00  0.00      PROA
ATOM    963  CD2 TYR P  57      -0.026  -2.142   7.249  1.00  0.66      PROA
ATOM    964  HD2 TYR P  57      -0.109  -1.807   8.272  1.00  0.00      PROA
ATOM    965  CE2 TYR P  57      -0.203  -3.489   6.959  1.00  0.70      PROA
ATOM    966  HE2 TYR P  57      -0.401  -4.187   7.759  1.00  0.00      PROA
ATOM    967  C   TYR P  57       3.046  -0.303   6.196  1.00  0.52      PROA
ATOM    968  O   TYR P  57       3.437   0.031   5.098  1.00  0.58      PROA
ATOM    969  N   ALA P  58       3.493  -1.413   6.781  1.00  0.51      PROA
ATOM    970  HN  ALA P  58       3.297  -1.625   7.735  1.00  0.00      PROA
ATOM    971  CA  ALA P  58       4.283  -2.370   6.073  1.00  0.53      PROA
ATOM    972  HA  ALA P  58       3.953  -2.374   5.045  1.00  0.00      PROA
ATOM    973  CB  ALA P  58       5.759  -2.038   6.143  1.00  0.67      PROA
ATOM    974  HB1 ALA P  58       6.098  -2.027   7.201  1.00  0.00      PROA
ATOM    975  HB2 ALA P  58       5.942  -1.035   5.702  1.00  0.00      PROA
ATOM    976  HB3 ALA P  58       6.345  -2.803   5.590  1.00  0.00      PROA
ATOM    977  C   ALA P  58       4.026  -3.744   6.635  1.00  0.54      PROA
ATOM    978  O   ALA P  58       3.755  -3.913   7.806  1.00  0.61      PROA
ATOM    979  N   SER P  59       4.116  -4.778   5.803  1.00  0.58      PROA
ATOM    980  HN  SER P  59       4.386  -4.656   4.851  1.00  0.00      PROA
ATOM    981  CA  SER P  59       3.835  -6.142   6.199  1.00  0.64      PROA
ATOM    982  HA  SER P  59       3.117  -6.113   7.005  1.00  0.00      PROA
ATOM    983  CB  SER P  59       3.281  -6.952   5.028  1.00  0.75      PROA
ATOM    984  HB1 SER P  59       2.306  -6.510   4.734  1.00  0.00      PROA
ATOM    985  HB2 SER P  59       3.127  -7.996   5.374  1.00  0.00      PROA
ATOM    986  OG  SER P  59       4.007  -7.008   3.966  1.00  0.88      PROA
ATOM    987  HG1 SER P  59       4.678  -7.672   4.139  1.00  0.00      PROA
ATOM    988  C   SER P  59       5.038  -6.846   6.750  1.00  0.71      PROA
ATOM    989  O   SER P  59       4.956  -7.938   7.230  1.00  0.86      PROA
ATOM    990  N   THR P  60       6.195  -6.211   6.704  1.00  0.72      PROA
ATOM    991  HN  THR P  60       6.239  -5.288   6.334  1.00  0.00      PROA
ATOM    992  CA  THR P  60       7.460  -6.719   7.147  1.00  0.81      PROA
ATOM    993  HA  THR P  60       7.284  -7.277   8.055  1.00  0.00      PROA
ATOM    994  CB  THR P  60       8.131  -7.602   6.132  1.00  0.95      PROA
ATOM    995  HB  THR P  60       7.402  -8.357   5.768  1.00  0.00      PROA
ATOM    996  OG1 THR P  60       9.229  -8.275   6.648  1.00  1.13      PROA
ATOM    997  HG1 THR P  60       8.877  -8.925   7.260  1.00  0.00      PROA
ATOM    998  CG2 THR P  60       8.588  -6.850   4.920  1.00  0.99      PROA
ATOM    999 HG21 THR P  60       9.444  -6.191   5.180  1.00  0.00      PROA
ATOM   1000 HG22 THR P  60       7.760  -6.220   4.531  1.00  0.00      PROA
ATOM   1001 HG23 THR P  60       8.916  -7.563   4.134  1.00  0.00      PROA
ATOM   1002  C   THR P  60       8.301  -5.527   7.509  1.00  0.80      PROA
ATOM   1003  O   THR P  60       7.886  -4.415   7.311  1.00  0.83      PROA
ATOM   1004  N   ASP P  61       9.476  -5.714   8.102  1.00  0.86      PROA
ATOM   1005  HN  ASP P  61       9.785  -6.637   8.312  1.00  0.00      PROA
ATOM   1006  CA  ASP P  61      10.402  -4.686   8.497  1.00  0.86      PROA
ATOM   1007  HA  ASP P  61       9.919  -4.067   9.238  1.00  0.00      PROA
ATOM   1008  CB  ASP P  61      11.682  -5.305   9.073  1.00  0.97      PROA
ATOM   1009  HB1 ASP P  61      12.389  -4.485   9.319  1.00  0.00      PROA
ATOM   1010  HB2 ASP P  61      12.136  -5.959   8.299  1.00  0.00      PROA
ATOM   1011  CG  ASP P  61      11.482  -6.106  10.280  1.00  1.08      PROA
ATOM   1012  OD1 ASP P  61      11.338  -6.391  10.780  1.00  1.62      PROA
ATOM   1013  OD2 ASP P  61      11.532  -6.463  10.765  1.00  1.57      PROA
ATOM   1014  C   ASP P  61      10.799  -3.725   7.385  1.00  0.79      PROA
ATOM   1015  O   ASP P  61      11.078  -4.124   6.272  1.00  0.78      PROA
ATOM   1016  N   MET P  62      10.863  -2.420   7.672  1.00  0.80      PROA
ATOM   1017  HN  MET P  62      10.672  -2.082   8.590  1.00  0.00      PROA
ATOM   1018  CA  MET P  62      11.206  -1.406   6.701  1.00  0.75      PROA
ATOM   1019  HA  MET P  62      10.610  -1.583   5.818  1.00  0.00      PROA
ATOM   1020  CB  MET P  62      10.950   0.013   7.230  1.00  0.82      PROA
ATOM   1021  HB1 MET P  62      11.506   0.720   6.579  1.00  0.00      PROA
ATOM   1022  HB2 MET P  62      11.362   0.068   8.259  1.00  0.00      PROA
ATOM   1023  CG  MET P  62       9.594   0.450   7.284  1.00  0.92      PROA
ATOM   1024  HG1 MET P  62       9.604   1.498   7.647  1.00  0.00      PROA
ATOM   1025  HG2 MET P  62       9.079  -0.179   8.038  1.00  0.00      PROA
ATOM   1026  SD  MET P  62       8.657   0.397   5.799  1.00  0.97      PROA
ATOM   1027  CE  MET P  62       8.143   1.229   5.691  1.00  1.74      PROA
ATOM   1028  HE1 MET P  62       8.813   2.114   5.646  1.00  0.00      PROA
ATOM   1029  HE2 MET P  62       7.450   1.366   6.548  1.00  0.00      PROA
ATOM   1030  HE3 MET P  62       7.554   1.196   4.750  1.00  0.00      PROA
ATOM   1031  C   MET P  62      12.594  -1.526   6.111  1.00  0.72      PROA
ATOM   1032  O   MET P  62      12.798  -1.263   4.941  1.00  0.72      PROA
ATOM   1033  N   ASP P  63      13.577  -1.992   6.890  1.00  0.75      PROA
ATOM   1034  HN  ASP P  63      13.438  -2.120   7.868  1.00  0.00      PROA
ATOM   1035  CA  ASP P  63      14.891  -2.344   6.413  1.00  0.76      PROA
ATOM   1036  HA  ASP P  63      15.351  -1.453   6.013  1.00  0.00      PROA
ATOM   1037  CB  ASP P  63      15.744  -2.918   7.546  1.00  0.91      PROA
ATOM   1038  HB1 ASP P  63      16.700  -3.258   7.098  1.00  0.00      PROA
ATOM   1039  HB2 ASP P  63      15.199  -3.792   7.958  1.00  0.00      PROA
ATOM   1040  CG  ASP P  63      16.067  -2.123   8.603  1.00  0.94      PROA
ATOM   1041  OD1 ASP P  63      16.170  -1.856   9.074  1.00  1.56      PROA
ATOM   1042  OD2 ASP P  63      16.257  -1.793   9.005  1.00  1.50      PROA
ATOM   1043  C   ASP P  63      14.860  -3.361   5.292  1.00  0.72      PROA
ATOM   1044  O   ASP P  63      15.477  -3.192   4.266  1.00  0.75      PROA
ATOM   1045  N   ARG P  64      14.076  -4.430   5.453  1.00  0.74      PROA
ATOM   1046  HN  ARG P  64      13.565  -4.565   6.298  1.00  0.00      PROA
ATOM   1047  CA  ARG P  64      13.892  -5.456   4.468  1.00  0.77      PROA
ATOM   1048  HA  ARG P  64      14.866  -5.760   4.115  1.00  0.00      PROA
ATOM   1049  CB  ARG P  64      13.144  -6.656   5.070  1.00  0.86      PROA
ATOM   1050  HB1 ARG P  64      12.617  -7.120   4.216  1.00  0.00      PROA
ATOM   1051  HB2 ARG P  64      12.407  -6.213   5.765  1.00  0.00      PROA
ATOM   1052  CG  ARG P  64      13.564  -7.461   5.599  1.00  1.62      PROA
ATOM   1053  HG1 ARG P  64      12.679  -8.084   5.774  1.00  0.00      PROA
ATOM   1054  HG2 ARG P  64      13.884  -6.964   6.522  1.00  0.00      PROA
ATOM   1055  CD  ARG P  64      14.326  -8.208   5.490  1.00  2.08      PROA
ATOM   1056  HD1 ARG P  64      15.171  -7.537   5.389  1.00  0.00      PROA
ATOM   1057  HD2 ARG P  64      13.979  -8.631   4.555  1.00  0.00      PROA
ATOM   1058  NE  ARG P  64      14.641  -8.664   5.638  1.00  2.69      PROA
ATOM   1059  HE  ARG P  64      14.065  -9.137   6.237  1.00  0.00      PROA
ATOM   1060  CZ  ARG P  64      15.282  -9.112   5.620  1.00  3.40      PROA
ATOM   1061  NH1 ARG P  64      15.735  -9.233   5.461  1.00  3.71      PROA
ATOM   1062 HH11 ARG P  64      16.542  -8.881   5.935  1.00  0.00      PROA
ATOM   1063 HH12 ARG P  64      15.843  -9.830   4.666  1.00  0.00      PROA
ATOM   1064  NH2 ARG P  64      15.477  -9.457   5.762  1.00  4.27      PROA
ATOM   1065 HH21 ARG P  64      15.369 -10.327   5.280  1.00  0.00      PROA
ATOM   1066 HH22 ARG P  64      16.048  -9.407   6.581  1.00  0.00      PROA
ATOM   1067  C   ARG P  64      13.203  -4.978   3.210  1.00  0.73      PROA
ATOM   1068  O   ARG P  64      13.603  -5.315   2.118  1.00  0.76      PROA
ATOM   1069  N   VAL P  65      12.172  -4.134   3.334  1.00  0.72      PROA
ATOM   1070  HN  VAL P  65      11.820  -3.883   4.231  1.00  0.00      PROA
ATOM   1071  CA  VAL P  65      11.486  -3.520   2.211  1.00  0.73      PROA
ATOM   1072  HA  VAL P  65      11.159  -4.309   1.550  1.00  0.00      PROA
ATOM   1073  CB  VAL P  65      10.301  -2.703   2.673  1.00  0.85      PROA
ATOM   1074  HB  VAL P  65      10.631  -2.047   3.506  1.00  0.00      PROA
ATOM   1075  CG1 VAL P  65       9.702  -1.857   1.624  1.00  0.98      PROA
ATOM   1076 HG11 VAL P  65       9.345  -2.488   0.782  1.00  0.00      PROA
ATOM   1077 HG12 VAL P  65      10.459  -1.143   1.236  1.00  0.00      PROA
ATOM   1078 HG13 VAL P  65       8.837  -1.296   2.038  1.00  0.00      PROA
ATOM   1079  CG2 VAL P  65       9.257  -3.574   3.207  1.00  1.02      PROA
ATOM   1080 HG21 VAL P  65       9.648  -4.153   4.071  1.00  0.00      PROA
ATOM   1081 HG22 VAL P  65       8.923  -4.288   2.424  1.00  0.00      PROA
ATOM   1082 HG23 VAL P  65       8.394  -2.964   3.550  1.00  0.00      PROA
ATOM   1083  C   VAL P  65      12.392  -2.674   1.347  1.00  0.65      PROA
ATOM   1084  O   VAL P  65      12.433  -2.813   0.138  1.00  0.67      PROA
ATOM   1085  N   LEU P  66      13.192  -1.796   1.955  1.00  0.64      PROA
ATOM   1086  HN  LEU P  66      13.207  -1.704   2.947  1.00  0.00      PROA
ATOM   1087  CA  LEU P  66      14.082  -0.926   1.238  1.00  0.63      PROA
ATOM   1088  HA  LEU P  66      13.564  -0.568   0.361  1.00  0.00      PROA
ATOM   1089  CB  LEU P  66      14.515   0.247   2.112  1.00  0.72      PROA
ATOM   1090  HB1 LEU P  66      15.241   0.857   1.535  1.00  0.00      PROA
ATOM   1091  HB2 LEU P  66      15.021  -0.162   3.011  1.00  0.00      PROA
ATOM   1092  CG  LEU P  66      13.395   1.161   2.576  1.00  0.84      PROA
ATOM   1093  HG  LEU P  66      12.639   0.558   3.123  1.00  0.00      PROA
ATOM   1094  CD1 LEU P  66      13.885   2.220   3.454  1.00  1.03      PROA
ATOM   1095 HD11 LEU P  66      14.493   2.946   2.874  1.00  0.00      PROA
ATOM   1096 HD12 LEU P  66      14.521   1.784   4.254  1.00  0.00      PROA
ATOM   1097 HD13 LEU P  66      13.028   2.760   3.910  1.00  0.00      PROA
ATOM   1098  CD2 LEU P  66      12.627   1.773   1.499  1.00  0.99      PROA
ATOM   1099 HD21 LEU P  66      12.011   1.004   0.985  1.00  0.00      PROA
ATOM   1100 HD22 LEU P  66      13.315   2.231   0.757  1.00  0.00      PROA
ATOM   1101 HD23 LEU P  66      11.950   2.551   1.912  1.00  0.00      PROA
ATOM   1102  C   LEU P  66      15.276  -1.637   0.645  1.00  0.62      PROA
ATOM   1103  O   LEU P  66      15.706  -1.320  -0.445  1.00  0.66      PROA
ATOM   1104  N   LEU P  67      15.815  -2.662   1.321  1.00  0.64      PROA
ATOM   1105  HN  LEU P  67      15.531  -2.877   2.252  1.00  0.00      PROA
ATOM   1106  CA  LEU P  67      16.830  -3.523   0.772  1.00  0.70      PROA
ATOM   1107  HA  LEU P  67      17.610  -2.897   0.365  1.00  0.00      PROA
ATOM   1108  CB  LEU P  67      17.409  -4.462   1.842  1.00  0.79      PROA
ATOM   1109  HB1 LEU P  67      17.617  -5.420   1.326  1.00  0.00      PROA
ATOM   1110  HB2 LEU P  67      16.601  -4.613   2.584  1.00  0.00      PROA
ATOM   1111  CG  LEU P  67      18.393  -4.209   2.475  1.00  1.22      PROA
ATOM   1112  HG  LEU P  67      18.142  -3.244   2.941  1.00  0.00      PROA
ATOM   1113  CD1 LEU P  67      18.910  -4.690   3.214  1.00  1.72      PROA
ATOM   1114 HD11 LEU P  67      18.420  -5.657   3.455  1.00  0.00      PROA
ATOM   1115 HD12 LEU P  67      18.929  -4.063   4.131  1.00  0.00      PROA
ATOM   1116 HD13 LEU P  67      19.949  -4.893   2.878  1.00  0.00      PROA
ATOM   1117  CD2 LEU P  67      19.413  -4.111   2.293  1.00  1.67      PROA
ATOM   1118 HD21 LEU P  67      19.593  -3.305   1.550  1.00  0.00      PROA
ATOM   1119 HD22 LEU P  67      19.818  -5.063   1.888  1.00  0.00      PROA
ATOM   1120 HD23 LEU P  67      19.942  -3.850   3.235  1.00  0.00      PROA
ATOM   1121  C   LEU P  67      16.364  -4.314  -0.429  1.00  0.72      PROA
ATOM   1122  O   LEU P  67      17.039  -4.388  -1.431  1.00  0.81      PROA
ATOM   1123  N   LYS P  68      15.154  -4.879  -0.387  1.00  0.71      PROA
ATOM   1124  HN  LYS P  68      14.606  -4.872   0.446  1.00  0.00      PROA
ATOM   1125  CA  LYS P  68      14.549  -5.534  -1.520  1.00  0.76      PROA
ATOM   1126  HA  LYS P  68      15.277  -6.213  -1.938  1.00  0.00      PROA
ATOM   1127  CB  LYS P  68      13.292  -6.296  -1.109  1.00  0.87      PROA
ATOM   1128  HB1 LYS P  68      12.623  -6.271  -1.991  1.00  0.00      PROA
ATOM   1129  HB2 LYS P  68      12.839  -5.708  -0.287  1.00  0.00      PROA
ATOM   1130  CG  LYS P  68      13.294  -7.441  -0.731  1.00  1.17      PROA
ATOM   1131  HG1 LYS P  68      13.836  -7.342   0.215  1.00  0.00      PROA
ATOM   1132  HG2 LYS P  68      13.919  -7.907  -1.499  1.00  0.00      PROA
ATOM   1133  CD  LYS P  68      12.670  -8.202  -0.510  1.00  1.83      PROA
ATOM   1134  HD1 LYS P  68      12.058  -8.189  -1.411  1.00  0.00      PROA
ATOM   1135  HD2 LYS P  68      12.155  -7.760   0.342  1.00  0.00      PROA
ATOM   1136  CE  LYS P  68      12.583  -9.081  -0.290  1.00  2.23      PROA
ATOM   1137  HE1 LYS P  68      12.157  -8.900   0.679  1.00  0.00      PROA
ATOM   1138  HE2 LYS P  68      13.636  -9.293  -0.309  1.00  0.00      PROA
ATOM   1139  NZ  LYS P  68      12.344 -10.029  -0.270  1.00  2.78      PROA
ATOM   1140  HZ1 LYS P  68      12.535 -10.455  -1.199  1.00  0.00      PROA
ATOM   1141  HZ2 LYS P  68      11.333 -10.127  -0.044  1.00  0.00      PROA
ATOM   1142  HZ3 LYS P  68      12.909 -10.514   0.456  1.00  0.00      PROA
ATOM   1143  C   LYS P  68      14.261  -4.616  -2.686  1.00  0.70      PROA
ATOM   1144  O   LYS P  68      14.488  -4.955  -3.830  1.00  0.76      PROA
ATOM   1145  N   TYR P  69      13.803  -3.389  -2.412  1.00  0.63      PROA
ATOM   1146  HN  TYR P  69      13.613  -3.114  -1.474  1.00  0.00      PROA
ATOM   1147  CA  TYR P  69      13.544  -2.371  -3.406  1.00  0.60      PROA
ATOM   1148  HA  TYR P  69      12.873  -2.780  -4.146  1.00  0.00      PROA
ATOM   1149  CB  TYR P  69      12.914  -1.141  -2.719  1.00  0.59      PROA
ATOM   1150  HB1 TYR P  69      13.674  -0.646  -2.077  1.00  0.00      PROA
ATOM   1151  HB2 TYR P  69      12.047  -1.464  -2.104  1.00  0.00      PROA
ATOM   1152  CG  TYR P  69      12.417  -0.120  -3.696  1.00  0.54      PROA
ATOM   1153  CD1 TYR P  69      13.156   0.995  -4.020  1.00  0.61      PROA
ATOM   1154  HD1 TYR P  69      14.116   1.154  -3.552  1.00  0.00      PROA
ATOM   1155  CE1 TYR P  69      12.680   1.918  -4.942  1.00  0.64      PROA
ATOM   1156  HE1 TYR P  69      13.283   2.776  -5.202  1.00  0.00      PROA
ATOM   1157  CZ  TYR P  69      11.447   1.748  -5.526  1.00  0.59      PROA
ATOM   1158  OH  TYR P  69      10.979   2.655  -6.468  1.00  0.68      PROA
ATOM   1159  HH  TYR P  69      10.110   2.364  -6.753  1.00  0.00      PROA
ATOM   1160  CD2 TYR P  69      11.175  -0.269  -4.275  1.00  0.59      PROA
ATOM   1161  HD2 TYR P  69      10.569  -1.124  -4.017  1.00  0.00      PROA
ATOM   1162  CE2 TYR P  69      10.690   0.661  -5.184  1.00  0.59      PROA
ATOM   1163  HE2 TYR P  69       9.712   0.526  -5.623  1.00  0.00      PROA
ATOM   1164  C   TYR P  69      14.784  -1.989  -4.196  1.00  0.62      PROA
ATOM   1165  O   TYR P  69      14.738  -1.824  -5.400  1.00  0.69      PROA
ATOM   1166  N   THR P  70      15.935  -1.871  -3.526  1.00  0.65      PROA
ATOM   1167  HN  THR P  70      15.973  -1.995  -2.538  1.00  0.00      PROA
ATOM   1168  CA  THR P  70      17.200  -1.560  -4.158  1.00  0.72      PROA
ATOM   1169  HA  THR P  70      17.002  -0.826  -4.925  1.00  0.00      PROA
ATOM   1170  CB  THR P  70      18.247  -1.024  -3.204  1.00  0.79      PROA
ATOM   1171  HB  THR P  70      19.211  -0.977  -3.752  1.00  0.00      PROA
ATOM   1172  OG1 THR P  70      18.462  -1.654  -2.156  1.00  0.98      PROA
ATOM   1173  HG1 THR P  70      18.435  -2.583  -2.396  1.00  0.00      PROA
ATOM   1174  CG2 THR P  70      17.961   0.178  -2.746  1.00  1.09      PROA
ATOM   1175 HG21 THR P  70      17.096   0.126  -2.051  1.00  0.00      PROA
ATOM   1176 HG22 THR P  70      17.698   0.851  -3.590  1.00  0.00      PROA
ATOM   1177 HG23 THR P  70      18.834   0.591  -2.196  1.00  0.00      PROA
ATOM   1178  C   THR P  70      17.792  -2.708  -4.928  1.00  0.80      PROA
ATOM   1179  O   THR P  70      18.487  -2.513  -5.874  1.00  0.95      PROA
ATOM   1180  N   GLU P  71      17.527  -3.941  -4.553  1.00  0.83      PROA
ATOM   1181  HN  GLU P  71      16.966  -4.123  -3.750  1.00  0.00      PROA
ATOM   1182  CA  GLU P  71      18.003  -5.109  -5.238  1.00  0.96      PROA
ATOM   1183  HA  GLU P  71      18.998  -4.901  -5.602  1.00  0.00      PROA
ATOM   1184  CB  GLU P  71      18.023  -6.296  -4.315  1.00  1.11      PROA
ATOM   1185  HB1 GLU P  71      17.361  -7.019  -4.818  1.00  0.00      PROA
ATOM   1186  HB2 GLU P  71      17.541  -5.913  -3.400  1.00  0.00      PROA
ATOM   1187  CG  GLU P  71      18.745  -6.855  -3.971  1.00  1.59      PROA
ATOM   1188  HG1 GLU P  71      19.227  -6.096  -3.371  1.00  0.00      PROA
ATOM   1189  HG2 GLU P  71      19.236  -7.036  -4.918  1.00  0.00      PROA
ATOM   1190  CD  GLU P  71      19.222  -7.824  -3.379  1.00  1.79      PROA
ATOM   1191  OE1 GLU P  71      19.388  -8.219  -3.132  1.00  2.27      PROA
ATOM   1192  OE2 GLU P  71      19.445  -8.211  -3.154  1.00  2.26      PROA
ATOM   1193  C   GLU P  71      17.258  -5.449  -6.479  1.00  1.06      PROA
ATOM   1194  O   GLU P  71      17.815  -5.936  -7.419  1.00  1.17      PROA
ATOM   1195  N   TYR P  72      15.973  -5.187  -6.526  1.00  1.15      PROA
ATOM   1196  HN  TYR P  72      15.507  -4.757  -5.758  1.00  0.00      PROA
ATOM   1197  CA  TYR P  72      15.148  -5.483  -7.643  1.00  1.34      PROA
ATOM   1198  HA  TYR P  72      15.497  -6.414  -8.065  1.00  0.00      PROA
ATOM   1199  CB  TYR P  72      13.684  -5.603  -7.284  1.00  1.43      PROA
ATOM   1200  HB1 TYR P  72      13.087  -5.607  -8.221  1.00  0.00      PROA
ATOM   1201  HB2 TYR P  72      13.400  -4.734  -6.654  1.00  0.00      PROA
ATOM   1202  CG  TYR P  72      13.321  -6.741  -6.577  1.00  1.69      PROA
ATOM   1203  CD1 TYR P  72      13.347  -7.392  -6.359  1.00  2.28      PROA
ATOM   1204  HD1 TYR P  72      14.190  -7.741  -6.830  1.00  0.00      PROA
ATOM   1205  CE1 TYR P  72      12.959  -8.424  -5.709  1.00  2.64      PROA
ATOM   1206  HE1 TYR P  72      13.690  -9.098  -5.948  1.00  0.00      PROA
ATOM   1207  CZ  TYR P  72      12.530  -8.827  -5.268  1.00  2.50      PROA
ATOM   1208  OH  TYR P  72      12.149  -9.869  -4.615  1.00  2.98      PROA
ATOM   1209  HH  TYR P  72      12.692 -10.610  -4.895  1.00  0.00      PROA
ATOM   1210  CD2 TYR P  72      12.882  -7.166  -6.132  1.00  2.13      PROA
ATOM   1211  HD2 TYR P  72      12.138  -6.505  -5.908  1.00  0.00      PROA
ATOM   1212  CE2 TYR P  72      12.489  -8.200  -5.483  1.00  2.48      PROA
ATOM   1213  HE2 TYR P  72      11.614  -7.872  -5.050  1.00  0.00      PROA
ATOM   1214  C   TYR P  72      15.278  -4.545  -8.754  1.00  1.38      PROA
ATOM   1215  O   TYR P  72      15.339  -3.471  -8.645  1.00  1.39      PROA
ATOM   1216  N   SER P  73      15.325  -4.951  -9.873  1.00  1.72      PROA
ATOM   1217  HN  SER P  73      15.328  -5.931 -10.051  1.00  0.00      PROA
ATOM   1218  CA  SER P  73      15.378  -4.170 -11.007  1.00  1.97      PROA
ATOM   1219  HA  SER P  73      16.053  -3.348 -10.820  1.00  0.00      PROA
ATOM   1220  CB  SER P  73      15.785  -4.866 -11.995  1.00  2.67      PROA
ATOM   1221  HB1 SER P  73      16.057  -5.702 -11.390  1.00  0.00      PROA
ATOM   1222  HB2 SER P  73      16.569  -4.187 -12.247  1.00  0.00      PROA
ATOM   1223  OG  SER P  73      15.844  -5.146 -12.455  1.00  3.09      PROA
ATOM   1224  HG1 SER P  73      14.981  -5.518 -12.651  1.00  0.00      PROA
ATOM   1225  C   SER P  73      14.275  -3.438 -11.452  1.00  1.77      PROA
ATOM   1226  O   SER P  73      13.666  -3.223 -11.145  1.00  2.53      PROA
ATOM   1227  N   GLU P  74      14.000  -3.025 -12.176  1.00  1.12      PROA
ATOM   1228  HN  GLU P  74      14.639  -3.134 -12.904  1.00  0.00      PROA
ATOM   1229  CA  GLU P  74      13.012  -2.277 -12.691  1.00  1.03      PROA
ATOM   1230  HA  GLU P  74      12.999  -1.316 -12.198  1.00  0.00      PROA
ATOM   1231  CB  GLU P  74      13.295  -2.151 -14.033  1.00  1.29      PROA
ATOM   1232  HB1 GLU P  74      12.398  -1.696 -14.498  1.00  0.00      PROA
ATOM   1233  HB2 GLU P  74      13.425  -3.181 -14.420  1.00  0.00      PROA
ATOM   1234  CG  GLU P  74      14.198  -1.546 -14.416  1.00  1.84      PROA
ATOM   1235  HG1 GLU P  74      15.078  -2.034 -13.958  1.00  0.00      PROA
ATOM   1236  HG2 GLU P  74      14.062  -0.536 -13.988  1.00  0.00      PROA
ATOM   1237  CD  GLU P  74      14.517  -1.351 -15.505  1.00  2.32      PROA
ATOM   1238  OE1 GLU P  74      14.661  -1.292 -15.996  1.00  2.78      PROA
ATOM   1239  OE2 GLU P  74      14.642  -1.249 -15.884  1.00  2.87      PROA
ATOM   1240  C   GLU P  74      11.603  -2.656 -12.428  1.00  0.87      PROA
ATOM   1241  O   GLU P  74      11.290  -3.750 -12.701  1.00  0.99      PROA
ATOM   1242  N   PRO P  75      10.723  -1.829 -11.902  1.00  0.80      PROA
ATOM   1243  CD  PRO P  75      11.040  -0.535 -11.416  1.00  0.92      PROA
ATOM   1244  HD1 PRO P  75      11.344   0.115 -12.263  1.00  0.00      PROA
ATOM   1245  HD2 PRO P  75      11.867  -0.608 -10.679  1.00  0.00      PROA
ATOM   1246  CA  PRO P  75       9.324  -2.127 -11.718  1.00  0.73      PROA
ATOM   1247  HA  PRO P  75       9.205  -2.931 -11.010  1.00  0.00      PROA
ATOM   1248  CB  PRO P  75       8.725  -0.811 -11.279  1.00  0.79      PROA
ATOM   1249  HB1 PRO P  75       7.965  -0.976 -10.486  1.00  0.00      PROA
ATOM   1250  HB2 PRO P  75       8.242  -0.298 -12.138  1.00  0.00      PROA
ATOM   1251  CG  PRO P  75       9.804  -0.033 -10.779  1.00  0.96      PROA
ATOM   1252  HG1 PRO P  75       9.652   1.039 -11.029  1.00  0.00      PROA
ATOM   1253  HG2 PRO P  75       9.872  -0.137  -9.675  1.00  0.00      PROA
ATOM   1254  C   PRO P  75       8.596  -2.709 -12.897  1.00  0.72      PROA
ATOM   1255  O   PRO P  75       8.765  -2.242 -13.999  1.00  0.80      PROA
ATOM   1256  N   HSD P  76       7.755  -3.716 -12.684  1.00  0.72      PROA
ATOM   1257  HN  HSD P  76       7.678  -4.141 -11.786  1.00  0.00      PROA
ATOM   1258  CA  HSD P  76       6.899  -4.273 -13.699  1.00  0.77      PROA
ATOM   1259  HA  HSD P  76       7.481  -4.381 -14.603  1.00  0.00      PROA
ATOM   1260  CB  HSD P  76       6.344  -5.627 -13.264  1.00  0.86      PROA
ATOM   1261  HB1 HSD P  76       5.243  -5.535 -13.335  1.00  0.00      PROA
ATOM   1262  HB2 HSD P  76       6.641  -5.745 -12.204  1.00  0.00      PROA
ATOM   1263  ND1 HSD P  76       7.173  -7.093 -14.163  1.00  1.72      PROA
ATOM   1264  HD1 HSD P  76       7.995  -6.601 -14.307  1.00  0.00      PROA
ATOM   1265  CG  HSD P  76       6.589  -6.611 -13.749  1.00  1.09      PROA
ATOM   1266  CE1 HSD P  76       7.209  -7.980 -14.510  1.00  2.25      PROA
ATOM   1267  HE1 HSD P  76       7.986  -8.518 -15.024  1.00  0.00      PROA
ATOM   1268  NE2 HSD P  76       6.687  -8.106 -14.347  1.00  2.39      PROA
ATOM   1269  CD2 HSD P  76       6.296  -7.244 -13.867  1.00  1.85      PROA
ATOM   1270  HD2 HSD P  76       5.301  -7.436 -13.537  1.00  0.00      PROA
ATOM   1271  C   HSD P  76       5.760  -3.355 -14.065  1.00  0.77      PROA
ATOM   1272  O   HSD P  76       5.347  -3.286 -15.191  1.00  0.92      PROA
ATOM   1273  N   GLU P  77       5.257  -2.591 -13.106  1.00  0.71      PROA
ATOM   1274  HN  GLU P  77       5.520  -2.720 -12.154  1.00  0.00      PROA
ATOM   1275  CA  GLU P  77       4.314  -1.537 -13.340  1.00  0.72      PROA
ATOM   1276  HA  GLU P  77       4.455  -1.196 -14.355  1.00  0.00      PROA
ATOM   1277  CB  GLU P  77       2.864  -1.979 -13.141  1.00  0.84      PROA
ATOM   1278  HB1 GLU P  77       2.493  -1.130 -13.650  1.00  0.00      PROA
ATOM   1279  HB2 GLU P  77       2.948  -1.920 -12.089  1.00  0.00      PROA
ATOM   1280  CG  GLU P  77       2.123  -2.313 -13.094  1.00  1.33      PROA
ATOM   1281  HG1 GLU P  77       2.475  -3.066 -12.449  1.00  0.00      PROA
ATOM   1282  HG2 GLU P  77       2.113  -2.498 -14.130  1.00  0.00      PROA
ATOM   1283  CD  GLU P  77       0.743  -2.824 -12.969  1.00  1.21      PROA
ATOM   1284  OE1 GLU P  77       0.176  -3.000 -12.951  1.00  1.65      PROA
ATOM   1285  OE2 GLU P  77       0.204  -3.067 -12.909  1.00  1.59      PROA
ATOM   1286  C   GLU P  77       4.633  -0.406 -12.401  1.00  0.64      PROA
ATOM   1287  O   GLU P  77       4.947  -0.610 -11.250  1.00  0.64      PROA
ATOM   1288  N   SER P  78       4.574   0.828 -12.889  1.00  0.66      PROA
ATOM   1289  HN  SER P  78       4.405   0.987 -13.858  1.00  0.00      PROA
ATOM   1290  CA  SER P  78       4.741   2.021 -12.100  1.00  0.63      PROA
ATOM   1291  HA  SER P  78       4.655   1.740 -11.061  1.00  0.00      PROA
ATOM   1292  CB  SER P  78       6.094   2.698 -12.347  1.00  0.68      PROA
ATOM   1293  HB1 SER P  78       6.057   3.192 -13.341  1.00  0.00      PROA
ATOM   1294  HB2 SER P  78       6.878   1.912 -12.351  1.00  0.00      PROA
ATOM   1295  OG  SER P  78       6.438   3.548 -11.533  1.00  0.99      PROA
ATOM   1296  HG1 SER P  78       5.965   4.349 -11.771  1.00  0.00      PROA
ATOM   1297  C   SER P  78       3.633   2.964 -12.463  1.00  0.67      PROA
ATOM   1298  O   SER P  78       3.581   3.472 -13.509  1.00  0.91      PROA
ATOM   1299  N   ARG P  79       2.681   3.194 -11.614  1.00  0.62      PROA
ATOM   1300  HN  ARG P  79       2.725   2.830 -10.688  1.00  0.00      PROA
ATOM   1301  CA  ARG P  79       1.499   3.972 -11.904  1.00  0.65      PROA
ATOM   1302  HA  ARG P  79       1.514   4.217 -12.956  1.00  0.00      PROA
ATOM   1303  CB  ARG P  79       0.215   3.195 -11.560  1.00  0.69      PROA
ATOM   1304  HB1 ARG P  79      -0.655   3.838 -11.810  1.00  0.00      PROA
ATOM   1305  HB2 ARG P  79       0.214   2.996 -10.468  1.00  0.00      PROA
ATOM   1306  CG  ARG P  79       0.043   1.857 -12.288  1.00  0.72      PROA
ATOM   1307  HG1 ARG P  79      -0.931   1.420 -11.984  1.00  0.00      PROA
ATOM   1308  HG2 ARG P  79       0.859   1.179 -11.963  1.00  0.00      PROA
ATOM   1309  CD  ARG P  79       0.072   1.939 -13.787  1.00  0.80      PROA
ATOM   1310  HD1 ARG P  79       1.071   2.273 -14.139  1.00  0.00      PROA
ATOM   1311  HD2 ARG P  79      -0.714   2.632 -14.154  1.00  0.00      PROA
ATOM   1312  NE  ARG P  79      -0.189   0.619 -14.325  1.00  0.91      PROA
ATOM   1313  HE  ARG P  79      -0.424  -0.099 -13.672  1.00  0.00      PROA
ATOM   1314  CZ  ARG P  79      -0.147   0.299 -15.524  1.00  1.13      PROA
ATOM   1315  NH1 ARG P  79       0.174   1.090 -16.406  1.00  1.34      PROA
ATOM   1316 HH11 ARG P  79       0.414   2.032 -16.170  1.00  0.00      PROA
ATOM   1317 HH12 ARG P  79       0.195   0.793 -17.361  1.00  0.00      PROA
ATOM   1318  NH2 ARG P  79      -0.427  -0.887 -15.849  1.00  1.34      PROA
ATOM   1319 HH21 ARG P  79      -0.545  -1.127 -16.813  1.00  0.00      PROA
ATOM   1320 HH22 ARG P  79      -0.531  -1.588 -15.143  1.00  0.00      PROA
ATOM   1321  C   ARG P  79       1.488   5.308 -11.190  1.00  0.65      PROA
ATOM   1322  O   ARG P  79       1.990   5.472 -10.109  1.00  0.67      PROA
ATOM   1323  N   THR P  80       0.894   6.309 -11.807  1.00  0.75      PROA
ATOM   1324  HN  THR P  80       0.556   6.195 -12.737  1.00  0.00      PROA
ATOM   1325  CA  THR P  80       0.668   7.624 -11.252  1.00  0.80      PROA
ATOM   1326  HA  THR P  80       0.921   7.579 -10.203  1.00  0.00      PROA
ATOM   1327  CB  THR P  80       1.465   8.679 -11.911  1.00  1.01      PROA
ATOM   1328  HB  THR P  80       2.328   8.888 -11.247  1.00  0.00      PROA
ATOM   1329  OG1 THR P  80       1.212   9.259 -12.059  1.00  1.91      PROA
ATOM   1330  HG1 THR P  80       0.591   9.102 -12.774  1.00  0.00      PROA
ATOM   1331  CG2 THR P  80       2.035   8.845 -12.727  1.00  1.26      PROA
ATOM   1332 HG21 THR P  80       1.390   9.042 -13.610  1.00  0.00      PROA
ATOM   1333 HG22 THR P  80       2.662   7.953 -12.938  1.00  0.00      PROA
ATOM   1334 HG23 THR P  80       2.686   9.729 -12.560  1.00  0.00      PROA
ATOM   1335  C   THR P  80      -0.786   7.950 -11.309  1.00  0.72      PROA
ATOM   1336  O   THR P  80      -1.544   7.196 -11.861  1.00  0.72      PROA
ATOM   1337  N   ASN P  81      -1.237   9.074 -10.727  1.00  0.75      PROA
ATOM   1338  HN  ASN P  81      -0.607   9.699 -10.275  1.00  0.00      PROA
ATOM   1339  CA  ASN P  81      -2.631   9.487 -10.692  1.00  0.74      PROA
ATOM   1340  HA  ASN P  81      -3.189   8.723 -10.172  1.00  0.00      PROA
ATOM   1341  CB  ASN P  81      -2.803  10.846  -9.980  1.00  0.82      PROA
ATOM   1342  HB1 ASN P  81      -3.829  11.230 -10.165  1.00  0.00      PROA
ATOM   1343  HB2 ASN P  81      -2.064  11.569 -10.386  1.00  0.00      PROA
ATOM   1344  CG  ASN P  81      -2.593  10.720  -8.498  1.00  0.83      PROA
ATOM   1345  OD1 ASN P  81      -2.373   9.667  -7.962  1.00  0.81      PROA
ATOM   1346  ND2 ASN P  81      -2.691  11.822  -7.799  1.00  1.00      PROA
ATOM   1347 HD21 ASN P  81      -2.711  11.780  -6.800  1.00  0.00      PROA
ATOM   1348 HD22 ASN P  81      -2.746  12.706  -8.264  1.00  0.00      PROA
ATOM   1349  C   ASN P  81      -3.282   9.586 -12.058  1.00  0.77      PROA
ATOM   1350  O   ASN P  81      -4.394   9.134 -12.259  1.00  0.77      PROA
ATOM   1351  N   THR P  82      -2.578  10.146 -13.048  1.00  0.84      PROA
ATOM   1352  HN  THR P  82      -1.677  10.538 -12.880  1.00  0.00      PROA
ATOM   1353  CA  THR P  82      -3.040  10.236 -14.421  1.00  0.90      PROA
ATOM   1354  HA  THR P  82      -4.030  10.667 -14.399  1.00  0.00      PROA
ATOM   1355  CB  THR P  82      -2.146  11.067 -15.302  1.00  1.04      PROA
ATOM   1356  HB  THR P  82      -1.777  10.374 -16.082  1.00  0.00      PROA
ATOM   1357  OG1 THR P  82      -1.404  11.535 -15.046  1.00  1.43      PROA
ATOM   1358  HG1 THR P  82      -0.758  11.410 -15.745  1.00  0.00      PROA
ATOM   1359  CG2 THR P  82      -2.447  11.840 -15.745  1.00  1.74      PROA
ATOM   1360 HG21 THR P  82      -2.637  12.652 -15.010  1.00  0.00      PROA
ATOM   1361 HG22 THR P  82      -3.393  11.622 -16.285  1.00  0.00      PROA
ATOM   1362 HG23 THR P  82      -1.676  12.187 -16.466  1.00  0.00      PROA
ATOM   1363  C   THR P  82      -3.273   8.898 -15.070  1.00  0.85      PROA
ATOM   1364  O   THR P  82      -4.248   8.713 -15.773  1.00  0.89      PROA
ATOM   1365  N   ASP P  83      -2.412   7.901 -14.816  1.00  0.82      PROA
ATOM   1366  HN  ASP P  83      -1.595   8.055 -14.267  1.00  0.00      PROA
ATOM   1367  CA  ASP P  83      -2.580   6.549 -15.299  1.00  0.81      PROA
ATOM   1368  HA  ASP P  83      -2.699   6.589 -16.372  1.00  0.00      PROA
ATOM   1369  CB  ASP P  83      -1.360   5.688 -14.927  1.00  0.82      PROA
ATOM   1370  HB1 ASP P  83      -1.556   4.645 -15.253  1.00  0.00      PROA
ATOM   1371  HB2 ASP P  83      -1.240   5.710 -13.823  1.00  0.00      PROA
ATOM   1372  CG  ASP P  83      -0.158   6.094 -15.495  1.00  0.95      PROA
ATOM   1373  OD1 ASP P  83       0.307   6.262 -15.766  1.00  1.53      PROA
ATOM   1374  OD2 ASP P  83       0.367   6.175 -15.700  1.00  1.55      PROA
ATOM   1375  C   ASP P  83      -3.826   5.877 -14.764  1.00  0.77      PROA
ATOM   1376  O   ASP P  83      -4.565   5.237 -15.491  1.00  0.83      PROA
ATOM   1377  N   ILE P  84      -4.106   6.037 -13.461  1.00  0.73      PROA
ATOM   1378  HN  ILE P  84      -3.477   6.514 -12.853  1.00  0.00      PROA
ATOM   1379  CA  ILE P  84      -5.315   5.545 -12.832  1.00  0.72      PROA
ATOM   1380  HA  ILE P  84      -5.438   4.512 -13.123  1.00  0.00      PROA
ATOM   1381  CB  ILE P  84      -5.262   5.653 -11.317  1.00  0.70      PROA
ATOM   1382  HB  ILE P  84      -5.118   6.717 -11.031  1.00  0.00      PROA
ATOM   1383  CG2 ILE P  84      -6.543   5.136 -10.688  1.00  0.77      PROA
ATOM   1384 HG21 ILE P  84      -6.792   4.134 -11.098  1.00  0.00      PROA
ATOM   1385 HG22 ILE P  84      -7.381   5.830 -10.913  1.00  0.00      PROA
ATOM   1386 HG23 ILE P  84      -6.415   5.047  -9.588  1.00  0.00      PROA
ATOM   1387  CG1 ILE P  84      -4.055   4.934 -10.724  1.00  0.76      PROA
ATOM   1388 HG11 ILE P  84      -4.091   5.110  -9.630  1.00  0.00      PROA
ATOM   1389 HG12 ILE P  84      -3.157   5.429 -11.144  1.00  0.00      PROA
ATOM   1390  CD  ILE P  84      -3.875   3.619 -10.890  1.00  0.94      PROA
ATOM   1391  HD1 ILE P  84      -3.798   3.378 -11.972  1.00  0.00      PROA
ATOM   1392  HD2 ILE P  84      -4.737   3.063 -10.463  1.00  0.00      PROA
ATOM   1393  HD3 ILE P  84      -2.937   3.299 -10.387  1.00  0.00      PROA
ATOM   1394  C   ILE P  84      -6.556   6.210 -13.394  1.00  0.75      PROA
ATOM   1395  O   ILE P  84      -7.510   5.546 -13.751  1.00  0.81      PROA
ATOM   1396  N   LEU P  85      -6.537   7.539 -13.561  1.00  0.76      PROA
ATOM   1397  HN  LEU P  85      -5.759   8.081 -13.255  1.00  0.00      PROA
ATOM   1398  CA  LEU P  85      -7.602   8.300 -14.179  1.00  0.82      PROA
ATOM   1399  HA  LEU P  85      -8.525   8.073 -13.666  1.00  0.00      PROA
ATOM   1400  CB  LEU P  85      -7.280   9.800 -14.077  1.00  0.87      PROA
ATOM   1401  HB1 LEU P  85      -6.295   9.958 -14.563  1.00  0.00      PROA
ATOM   1402  HB2 LEU P  85      -7.196  10.045 -12.998  1.00  0.00      PROA
ATOM   1403  CG  LEU P  85      -8.227  10.775 -14.676  1.00  0.98      PROA
ATOM   1404  HG  LEU P  85      -8.301  10.566 -15.764  1.00  0.00      PROA
ATOM   1405  CD1 LEU P  85      -9.512  10.744 -14.137  1.00  1.20      PROA
ATOM   1406 HD11 LEU P  85      -9.475  10.968 -13.049  1.00  0.00      PROA
ATOM   1407 HD12 LEU P  85      -9.956   9.735 -14.276  1.00  0.00      PROA
ATOM   1408 HD13 LEU P  85     -10.149  11.506 -14.635  1.00  0.00      PROA
ATOM   1409  CD2 LEU P  85      -7.784  12.114 -14.561  1.00  1.20      PROA
ATOM   1410 HD21 LEU P  85      -6.808  12.239 -15.077  1.00  0.00      PROA
ATOM   1411 HD22 LEU P  85      -7.655  12.379 -13.490  1.00  0.00      PROA
ATOM   1412 HD23 LEU P  85      -8.523  12.798 -15.030  1.00  0.00      PROA
ATOM   1413  C   LEU P  85      -7.899   7.900 -15.614  1.00  0.87      PROA
ATOM   1414  O   LEU P  85      -9.038   7.694 -15.990  1.00  0.93      PROA
ATOM   1415  N   GLU P  86      -6.867   7.707 -16.446  1.00  0.89      PROA
ATOM   1416  HN  GLU P  86      -5.933   7.906 -16.161  1.00  0.00      PROA
ATOM   1417  CA  GLU P  86      -7.002   7.208 -17.792  1.00  0.97      PROA
ATOM   1418  HA  GLU P  86      -7.743   7.809 -18.298  1.00  0.00      PROA
ATOM   1419  CB  GLU P  86      -5.666   7.277 -18.536  1.00  1.06      PROA
ATOM   1420  HB1 GLU P  86      -5.623   6.354 -19.145  1.00  0.00      PROA
ATOM   1421  HB2 GLU P  86      -4.891   7.236 -17.748  1.00  0.00      PROA
ATOM   1422  CG  GLU P  86      -5.346   8.092 -19.218  1.00  1.53      PROA
ATOM   1423  HG1 GLU P  86      -4.276   7.894 -19.227  1.00  0.00      PROA
ATOM   1424  HG2 GLU P  86      -5.607   8.945 -18.594  1.00  0.00      PROA
ATOM   1425  CD  GLU P  86      -5.417   8.530 -20.096  1.00  2.04      PROA
ATOM   1426  OE1 GLU P  86      -5.493   8.792 -20.435  1.00  2.61      PROA
ATOM   1427  OE2 GLU P  86      -5.390   8.622 -20.473  1.00  2.62      PROA
ATOM   1428  C   GLU P  86      -7.576   5.814 -17.871  1.00  0.99      PROA
ATOM   1429  O   GLU P  86      -8.399   5.522 -18.711  1.00  1.08      PROA
ATOM   1430  N   THR P  87      -7.188   4.927 -16.949  1.00  0.95      PROA
ATOM   1431  HN  THR P  87      -6.482   5.156 -16.284  1.00  0.00      PROA
ATOM   1432  CA  THR P  87      -7.733   3.589 -16.824  1.00  1.00      PROA
ATOM   1433  HA  THR P  87      -7.716   3.141 -17.806  1.00  0.00      PROA
ATOM   1434  CB  THR P  87      -6.964   2.722 -15.855  1.00  1.01      PROA
ATOM   1435  HB  THR P  87      -7.019   3.176 -14.843  1.00  0.00      PROA
ATOM   1436  OG1 THR P  87      -5.740   2.590 -16.159  1.00  1.24      PROA
ATOM   1437  HG1 THR P  87      -5.335   3.446 -16.002  1.00  0.00      PROA
ATOM   1438  CG2 THR P  87      -7.389   1.411 -15.757  1.00  1.14      PROA
ATOM   1439 HG21 THR P  87      -7.309   0.909 -16.745  1.00  0.00      PROA
ATOM   1440 HG22 THR P  87      -8.450   1.381 -15.429  1.00  0.00      PROA
ATOM   1441 HG23 THR P  87      -6.756   0.862 -15.028  1.00  0.00      PROA
ATOM   1442  C   THR P  87      -9.193   3.588 -16.450  1.00  1.03      PROA
ATOM   1443  O   THR P  87      -9.972   2.825 -16.968  1.00  1.15      PROA
ATOM   1444  N   LEU P  88      -9.619   4.491 -15.567  1.00  0.98      PROA
ATOM   1445  HN  LEU P  88      -8.976   5.105 -15.117  1.00  0.00      PROA
ATOM   1446  CA  LEU P  88     -10.992   4.671 -15.182  1.00  1.05      PROA
ATOM   1447  HA  LEU P  88     -11.410   3.698 -14.971  1.00  0.00      PROA
ATOM   1448  CB  LEU P  88     -11.097   5.568 -13.955  1.00  1.02      PROA
ATOM   1449  HB1 LEU P  88     -12.089   6.054 -14.027  1.00  0.00      PROA
ATOM   1450  HB2 LEU P  88     -10.303   6.330 -14.076  1.00  0.00      PROA
ATOM   1451  CG  LEU P  88     -11.005   5.178 -12.794  1.00  1.12      PROA
ATOM   1452  HG  LEU P  88      -9.979   4.781 -12.747  1.00  0.00      PROA
ATOM   1453  CD1 LEU P  88     -11.126   5.667 -11.814  1.00  1.55      PROA
ATOM   1454 HD11 LEU P  88     -12.046   5.297 -11.314  1.00  0.00      PROA
ATOM   1455 HD12 LEU P  88     -11.213   6.766 -11.948  1.00  0.00      PROA
ATOM   1456 HD13 LEU P  88     -10.253   5.437 -11.166  1.00  0.00      PROA
ATOM   1457  CD2 LEU P  88     -11.562   4.530 -12.223  1.00  1.57      PROA
ATOM   1458 HD21 LEU P  88     -11.568   3.521 -12.687  1.00  0.00      PROA
ATOM   1459 HD22 LEU P  88     -12.609   4.894 -12.151  1.00  0.00      PROA
ATOM   1460 HD23 LEU P  88     -11.123   4.450 -11.205  1.00  0.00      PROA
ATOM   1461  C   LEU P  88     -11.872   5.209 -16.276  1.00  1.15      PROA
ATOM   1462  O   LEU P  88     -13.022   4.880 -16.369  1.00  1.30      PROA
ATOM   1463  N   LYS P  89     -11.346   6.036 -17.160  1.00  1.15      PROA
ATOM   1464  HN  LYS P  89     -10.401   6.340 -17.073  1.00  0.00      PROA
ATOM   1465  CA  LYS P  89     -12.044   6.566 -18.294  1.00  1.28      PROA
ATOM   1466  HA  LYS P  89     -13.045   6.820 -17.979  1.00  0.00      PROA
ATOM   1467  CB  LYS P  89     -11.347   7.783 -18.842  1.00  1.32      PROA
ATOM   1468  HB1 LYS P  89     -11.785   7.991 -19.840  1.00  0.00      PROA
ATOM   1469  HB2 LYS P  89     -10.276   7.522 -18.963  1.00  0.00      PROA
ATOM   1470  CG  LYS P  89     -11.402   8.948 -18.123  1.00  1.38      PROA
ATOM   1471  HG1 LYS P  89     -11.062   8.715 -17.093  1.00  0.00      PROA
ATOM   1472  HG2 LYS P  89     -12.465   9.265 -18.091  1.00  0.00      PROA
ATOM   1473  CD  LYS P  89     -10.652  10.048 -18.571  1.00  1.55      PROA
ATOM   1474  HD1 LYS P  89      -9.687   9.615 -18.372  1.00  0.00      PROA
ATOM   1475  HD2 LYS P  89     -10.992  10.732 -17.813  1.00  0.00      PROA
ATOM   1476  CE  LYS P  89     -10.360  10.670 -19.133  1.00  1.75      PROA
ATOM   1477  HE1 LYS P  89     -11.325  11.097 -19.368  1.00  0.00      PROA
ATOM   1478  HE2 LYS P  89      -9.969   9.996 -19.882  1.00  0.00      PROA
ATOM   1479  NZ  LYS P  89      -9.707  11.669 -19.550  1.00  1.95      PROA
ATOM   1480  HZ1 LYS P  89      -8.688  11.479 -19.463  1.00  0.00      PROA
ATOM   1481  HZ2 LYS P  89      -9.954  12.505 -18.983  1.00  0.00      PROA
ATOM   1482  HZ3 LYS P  89      -9.942  11.845 -20.548  1.00  0.00      PROA
ATOM   1483  C   LYS P  89     -12.280   5.601 -19.395  1.00  1.43      PROA
ATOM   1484  O   LYS P  89     -13.121   5.762 -20.131  1.00  1.67      PROA
ATOM   1485  N   ARG P  90     -11.550   4.569 -19.533  1.00  1.48      PROA
ATOM   1486  HN  ARG P  90     -10.777   4.421 -18.924  1.00  0.00      PROA
ATOM   1487  CA  ARG P  90     -11.720   3.557 -20.502  1.00  1.67      PROA
ATOM   1488  HA  ARG P  90     -11.912   4.049 -21.444  1.00  0.00      PROA
ATOM   1489  CB  ARG P  90     -10.606   2.689 -20.642  1.00  1.81      PROA
ATOM   1490  HB1 ARG P  90     -10.886   1.936 -21.405  1.00  0.00      PROA
ATOM   1491  HB2 ARG P  90     -10.473   2.185 -19.664  1.00  0.00      PROA
ATOM   1492  CG  ARG P  90      -9.463   3.137 -20.977  1.00  1.93      PROA
ATOM   1493  HG1 ARG P  90      -8.989   3.310 -20.001  1.00  0.00      PROA
ATOM   1494  HG2 ARG P  90      -9.721   4.091 -21.457  1.00  0.00      PROA
ATOM   1495  CD  ARG P  90      -8.777   2.860 -21.471  1.00  2.39      PROA
ATOM   1496  HD1 ARG P  90      -9.285   2.686 -22.423  1.00  0.00      PROA
ATOM   1497  HD2 ARG P  90      -8.528   1.933 -20.948  1.00  0.00      PROA
ATOM   1498  NE  ARG P  90      -7.996   3.025 -21.788  1.00  2.74      PROA
ATOM   1499  HE  ARG P  90      -8.092   3.932 -21.800  1.00  0.00      PROA
ATOM   1500  CZ  ARG P  90      -7.328   3.019 -22.051  1.00  3.47      PROA
ATOM   1501  NH1 ARG P  90      -7.249   2.850 -22.078  1.00  4.04      PROA
ATOM   1502 HH11 ARG P  90      -7.357   2.382 -22.955  1.00  0.00      PROA
ATOM   1503 HH12 ARG P  90      -6.722   2.421 -21.344  1.00  0.00      PROA
ATOM   1504  NH2 ARG P  90      -6.706   3.183 -22.298  1.00  4.07      PROA
ATOM   1505 HH21 ARG P  90      -6.450   4.143 -22.411  1.00  0.00      PROA
ATOM   1506 HH22 ARG P  90      -6.059   2.461 -22.544  1.00  0.00      PROA
ATOM   1507  C   ARG P  90     -12.843   2.788 -20.346  1.00  1.95      PROA
ATOM   1508  O   ARG P  90     -13.188   2.388 -19.513  1.00  2.17      PROA
ATOM   1509  N   ARG P  91     -13.446   2.566 -21.167  1.00  2.34      PROA
ATOM   1510  HN  ARG P  91     -13.209   2.924 -22.065  1.00  0.00      PROA
ATOM   1511  CA  ARG P  91     -14.515   1.849 -21.161  1.00  2.82      PROA
ATOM   1512  HA  ARG P  91     -14.839   1.731 -20.138  1.00  0.00      PROA
ATOM   1513  CB  ARG P  91     -15.291   2.343 -21.756  1.00  3.48      PROA
ATOM   1514  HB1 ARG P  91     -16.250   1.793 -21.645  1.00  0.00      PROA
ATOM   1515  HB2 ARG P  91     -14.997   2.338 -22.827  1.00  0.00      PROA
ATOM   1516  CG  ARG P  91     -15.431   3.462 -21.389  1.00  3.72      PROA
ATOM   1517  HG1 ARG P  91     -15.823   4.020 -22.261  1.00  0.00      PROA
ATOM   1518  HG2 ARG P  91     -14.416   3.830 -21.144  1.00  0.00      PROA
ATOM   1519  CD  ARG P  91     -15.875   3.660 -20.796  1.00  4.08      PROA
ATOM   1520  HD1 ARG P  91     -15.197   3.476 -19.954  1.00  0.00      PROA
ATOM   1521  HD2 ARG P  91     -16.668   2.905 -20.865  1.00  0.00      PROA
ATOM   1522  NE  ARG P  91     -16.194   4.104 -20.559  1.00  4.69      PROA
ATOM   1523  HE  ARG P  91     -16.152   4.793 -21.225  1.00  0.00      PROA
ATOM   1524  CZ  ARG P  91     -16.561   4.372 -20.080  1.00  5.36      PROA
ATOM   1525  NH1 ARG P  91     -16.704   4.300 -19.753  1.00  5.62      PROA
ATOM   1526 HH11 ARG P  91     -16.183   4.504 -18.924  1.00  0.00      PROA
ATOM   1527 HH12 ARG P  91     -17.617   3.899 -19.684  1.00  0.00      PROA
ATOM   1528  NH2 ARG P  91     -16.801   4.733 -19.915  1.00  6.11      PROA
ATOM   1529 HH21 ARG P  91     -17.777   4.819 -20.117  1.00  0.00      PROA
ATOM   1530 HH22 ARG P  91     -16.343   5.425 -19.357  1.00  0.00      PROA
ATOM   1531  C   ARG P  91     -14.478   0.712 -21.588  1.00  3.09      PROA
ATOM   1532  OT1 ARG P  91     -14.476   0.232 -21.726  1.00  3.46      PROA
ATOM   1533  OT2 ARG P  91     -14.465   0.294 -21.780  1.00  3.45      PROA
ATOM   1534  N   GLY P   2     -18.106  -9.378  18.679  1.00  5.96      PROB
ATOM   1535  HT1 GLY P   2     -17.769  -8.427  18.932  1.00  0.00      PROB
ATOM   1536  HT2 GLY P   2     -18.166  -9.965  19.536  1.00  0.00      PROB
ATOM   1537  HT3 GLY P   2     -19.047  -9.307  18.242  1.00  0.00      PROB
ATOM   1538  CA  GLY P   2     -17.584  -9.721  18.149  1.00  5.56      PROB
ATOM   1539  HA1 GLY P   2     -16.709  -9.708  18.757  1.00  0.00      PROB
ATOM   1540  HA2 GLY P   2     -17.581  -8.954  17.409  1.00  0.00      PROB
ATOM   1541  C   GLY P   2     -17.401 -10.511  17.588  1.00  4.79      PROB
ATOM   1542  O   GLY P   2     -17.731 -10.950  17.775  1.00  4.60      PROB
ATOM   1543  N   ARG P   3     -16.869 -10.716  16.869  1.00  4.62      PROB
ATOM   1544  HN  ARG P   3     -16.339  -9.947  16.580  1.00  0.00      PROB
ATOM   1545  CA  ARG P   3     -16.624 -11.458  16.254  1.00  4.11      PROB
ATOM   1546  HA  ARG P   3     -17.503 -12.075  16.275  1.00  0.00      PROB
ATOM   1547  CB  ARG P   3     -16.381 -11.449  15.440  1.00  4.68      PROB
ATOM   1548  HB1 ARG P   3     -16.686 -12.390  14.934  1.00  0.00      PROB
ATOM   1549  HB2 ARG P   3     -15.278 -11.344  15.366  1.00  0.00      PROB
ATOM   1550  CG  ARG P   3     -16.709 -10.882  15.137  1.00  5.30      PROB
ATOM   1551  HG1 ARG P   3     -15.916 -10.269  14.663  1.00  0.00      PROB
ATOM   1552  HG2 ARG P   3     -17.174 -10.303  15.960  1.00  0.00      PROB
ATOM   1553  CD  ARG P   3     -17.069 -10.953  14.786  1.00  5.83      PROB
ATOM   1554  HD1 ARG P   3     -17.772 -11.714  15.184  1.00  0.00      PROB
ATOM   1555  HD2 ARG P   3     -16.568 -11.333  13.872  1.00  0.00      PROB
ATOM   1556  NE  ARG P   3     -17.436 -10.475  14.588  1.00  6.47      PROB
ATOM   1557  HE  ARG P   3     -17.445  -9.703  15.213  1.00  0.00      PROB
ATOM   1558  CZ  ARG P   3     -17.680 -10.415  14.243  1.00  7.24      PROB
ATOM   1559  NH1 ARG P   3     -17.633 -10.773  14.013  1.00  7.57      PROB
ATOM   1560 HH11 ARG P   3     -18.148 -11.595  14.257  1.00  0.00      PROB
ATOM   1561 HH12 ARG P   3     -17.009 -10.787  13.232  1.00  0.00      PROB
ATOM   1562  NH2 ARG P   3     -17.982  -9.972  14.127  1.00  7.93      PROB
ATOM   1563 HH21 ARG P   3     -17.543  -9.079  14.030  1.00  0.00      PROB
ATOM   1564 HH22 ARG P   3     -18.972 -10.058  14.013  1.00  0.00      PROB
ATOM   1565  C   ARG P   3     -15.927 -12.009  16.183  1.00  3.53      PROB
ATOM   1566  O   ARG P   3     -15.388 -11.894  16.304  1.00  3.78      PROB
ATOM   1567  N   LYS P   4     -15.929 -12.627  15.988  1.00  3.25      PROB
ATOM   1568  HN  LYS P   4     -16.808 -13.024  15.755  1.00  0.00      PROB
ATOM   1569  CA  LYS P   4     -15.297 -13.197  15.886  1.00  3.21      PROB
ATOM   1570  HA  LYS P   4     -14.423 -12.954  16.463  1.00  0.00      PROB
ATOM   1571  CB  LYS P   4     -15.634 -13.634  16.118  1.00  3.79      PROB
ATOM   1572  HB1 LYS P   4     -14.946 -14.418  16.496  1.00  0.00      PROB
ATOM   1573  HB2 LYS P   4     -16.245 -14.055  15.293  1.00  0.00      PROB
ATOM   1574  CG  LYS P   4     -16.239 -13.406  16.840  1.00  4.37      PROB
ATOM   1575  HG1 LYS P   4     -16.965 -14.214  16.735  1.00  0.00      PROB
ATOM   1576  HG2 LYS P   4     -16.630 -12.460  16.462  1.00  0.00      PROB
ATOM   1577  CD  LYS P   4     -16.277 -13.319  17.352  1.00  4.97      PROB
ATOM   1578  HD1 LYS P   4     -15.619 -12.453  17.433  1.00  0.00      PROB
ATOM   1579  HD2 LYS P   4     -15.802 -14.228  17.721  1.00  0.00      PROB
ATOM   1580  CE  LYS P   4     -16.690 -13.192  17.873  1.00  5.75      PROB
ATOM   1581  HE1 LYS P   4     -16.856 -14.220  18.169  1.00  0.00      PROB
ATOM   1582  HE2 LYS P   4     -17.498 -12.752  17.302  1.00  0.00      PROB
ATOM   1583  NZ  LYS P   4     -16.859 -12.973  18.369  1.00  6.36      PROB
ATOM   1584  HZ1 LYS P   4     -16.668 -11.951  18.380  1.00  0.00      PROB
ATOM   1585  HZ2 LYS P   4     -16.340 -13.431  19.145  1.00  0.00      PROB
ATOM   1586  HZ3 LYS P   4     -17.879 -13.136  18.491  1.00  0.00      PROB
ATOM   1587  C   LYS P   4     -14.547 -13.677  15.017  1.00  3.04      PROB
ATOM   1588  O   LYS P   4     -13.967 -13.886  14.987  1.00  3.69      PROB
ATOM   1589  N   LYS P   5     -14.531 -13.845  14.283  1.00  2.55      PROB
ATOM   1590  HN  LYS P   5     -15.387 -13.644  13.861  1.00  0.00      PROB
ATOM   1591  CA  LYS P   5     -13.840 -14.280  13.392  1.00  2.62      PROB
ATOM   1592  HA  LYS P   5     -12.835 -14.431  13.756  1.00  0.00      PROB
ATOM   1593  CB  LYS P   5     -14.142 -14.884  13.209  1.00  3.15      PROB
ATOM   1594  HB1 LYS P   5     -13.329 -15.636  13.181  1.00  0.00      PROB
ATOM   1595  HB2 LYS P   5     -14.535 -14.731  12.185  1.00  0.00      PROB
ATOM   1596  CG  LYS P   5     -14.735 -15.216  13.625  1.00  3.79      PROB
ATOM   1597  HG1 LYS P   5     -15.650 -14.989  13.048  1.00  0.00      PROB
ATOM   1598  HG2 LYS P   5     -14.754 -14.665  14.583  1.00  0.00      PROB
ATOM   1599  CD  LYS P   5     -14.778 -15.685  13.749  1.00  4.53      PROB
ATOM   1600  HD1 LYS P   5     -13.819 -15.822  14.249  1.00  0.00      PROB
ATOM   1601  HD2 LYS P   5     -14.787 -16.129  12.754  1.00  0.00      PROB
ATOM   1602  CE  LYS P   5     -15.060 -16.048  14.006  1.00  5.39      PROB
ATOM   1603  HE1 LYS P   5     -15.961 -15.765  13.524  1.00  0.00      PROB
ATOM   1604  HE2 LYS P   5     -14.841 -15.623  14.953  1.00  0.00      PROB
ATOM   1605  NZ  LYS P   5     -15.270 -16.385  14.204  1.00  6.08      PROB
ATOM   1606  HZ1 LYS P   5     -14.603 -16.899  14.814  1.00  0.00      PROB
ATOM   1607  HZ2 LYS P   5     -15.647 -17.031  13.481  1.00  0.00      PROB
ATOM   1608  HZ3 LYS P   5     -16.053 -16.015  14.780  1.00  0.00      PROB
ATOM   1609  C   LYS P   5     -13.335 -14.015  12.296  1.00  2.12      PROB
ATOM   1610  O   LYS P   5     -13.645 -13.739  12.021  1.00  2.05      PROB
ATOM   1611  N   ILE P   6     -12.531 -14.092  11.637  1.00  2.39      PROB
ATOM   1612  HN  ILE P   6     -11.861 -14.618  12.076  1.00  0.00      PROB
ATOM   1613  CA  ILE P   6     -11.972 -13.855  10.557  1.00  2.19      PROB
ATOM   1614  HA  ILE P   6     -12.644 -13.126  10.162  1.00  0.00      PROB
ATOM   1615  CB  ILE P   6     -11.261 -13.609  10.271  1.00  3.13      PROB
ATOM   1616  HB  ILE P   6     -10.626 -14.469  10.514  1.00  0.00      PROB
ATOM   1617  CG2 ILE P   6     -10.815 -13.275   9.361  1.00  3.37      PROB
ATOM   1618 HG21 ILE P   6     -11.570 -12.755   8.734  1.00  0.00      PROB
ATOM   1619 HG22 ILE P   6     -10.420 -14.144   8.793  1.00  0.00      PROB
ATOM   1620 HG23 ILE P   6      -9.989 -12.566   9.583  1.00  0.00      PROB
ATOM   1621  CG1 ILE P   6     -11.283 -13.306  10.849  1.00  3.97      PROB
ATOM   1622 HG11 ILE P   6     -10.259 -12.972  11.120  1.00  0.00      PROB
ATOM   1623 HG12 ILE P   6     -11.643 -14.022  11.618  1.00  0.00      PROB
ATOM   1624  CD  ILE P   6     -11.543 -12.966  10.843  1.00  4.63      PROB
ATOM   1625  HD1 ILE P   6     -11.995 -12.848   9.835  1.00  0.00      PROB
ATOM   1626  HD2 ILE P   6     -10.968 -12.046  11.084  1.00  0.00      PROB
ATOM   1627  HD3 ILE P   6     -12.360 -13.101  11.584  1.00  0.00      PROB
ATOM   1628  C   ILE P   6     -11.711 -14.253   9.737  1.00  1.66      PROB
ATOM   1629  O   ILE P   6     -11.457 -14.640   9.706  1.00  2.16      PROB
ATOM   1630  N   GLN P   7     -11.786 -14.164   9.052  1.00  1.69      PROB
ATOM   1631  HN  GLN P   7     -12.195 -13.301   8.852  1.00  0.00      PROB
ATOM   1632  CA  GLN P   7     -11.653 -14.534   8.285  1.00  2.16      PROB
ATOM   1633  HA  GLN P   7     -11.154 -15.478   8.323  1.00  0.00      PROB
ATOM   1634  CB  GLN P   7     -12.188 -14.547   8.301  1.00  3.26      PROB
ATOM   1635  HB1 GLN P   7     -12.487 -15.457   7.745  1.00  0.00      PROB
ATOM   1636  HB2 GLN P   7     -12.531 -13.651   7.748  1.00  0.00      PROB
ATOM   1637  CG  GLN P   7     -12.855 -14.565   9.387  1.00  3.82      PROB
ATOM   1638  HG1 GLN P   7     -13.801 -14.179   9.010  1.00  0.00      PROB
ATOM   1639  HG2 GLN P   7     -12.292 -13.818   9.943  1.00  0.00      PROB
ATOM   1640  CD  GLN P   7     -13.065 -14.873   9.846  1.00  4.11      PROB
ATOM   1641  OE1 GLN P   7     -13.042 -14.786   9.916  1.00  4.59      PROB
ATOM   1642  NE2 GLN P   7     -13.284 -15.250  10.171  1.00  4.38      PROB
ATOM   1643 HE21 GLN P   7     -13.197 -16.219   9.941  1.00  0.00      PROB
ATOM   1644 HE22 GLN P   7     -13.773 -14.974  10.998  1.00  0.00      PROB
ATOM   1645  C   GLN P   7     -11.012 -14.527   7.012  1.00  1.91      PROB
ATOM   1646  O   GLN P   7     -11.340 -14.928   6.266  1.00  2.36      PROB
ATOM   1647  N   ILE P   8     -10.069 -14.076   6.733  1.00  1.49      PROB
ATOM   1648  HN  ILE P   8      -9.594 -13.578   7.445  1.00  0.00      PROB
ATOM   1649  CA  ILE P   8      -9.350 -14.036   5.564  1.00  1.26      PROB
ATOM   1650  HA  ILE P   8     -10.023 -14.296   4.761  1.00  0.00      PROB
ATOM   1651  CB  ILE P   8      -8.760 -12.730   5.309  1.00  1.27      PROB
ATOM   1652  HB  ILE P   8      -9.360 -12.160   6.009  1.00  0.00      PROB
ATOM   1653  CG2 ILE P   8      -8.259 -12.334   5.282  1.00  2.02      PROB
ATOM   1654 HG21 ILE P   8      -7.313 -12.907   5.392  1.00  0.00      PROB
ATOM   1655 HG22 ILE P   8      -8.321 -11.589   6.104  1.00  0.00      PROB
ATOM   1656 HG23 ILE P   8      -8.244 -11.810   4.303  1.00  0.00      PROB
ATOM   1657  CG1 ILE P   8      -8.644 -12.130   4.900  1.00  1.54      PROB
ATOM   1658 HG11 ILE P   8      -8.014 -12.602   4.162  1.00  0.00      PROB
ATOM   1659 HG12 ILE P   8      -8.096 -11.575   5.646  1.00  0.00      PROB
ATOM   1660  CD  ILE P   8      -8.871 -11.452   4.418  1.00  2.01      PROB
ATOM   1661  HD1 ILE P   8      -9.866 -11.073   4.736  1.00  0.00      PROB
ATOM   1662  HD2 ILE P   8      -8.930 -11.750   3.349  1.00  0.00      PROB
ATOM   1663  HD3 ILE P   8      -8.126 -10.636   4.538  1.00  0.00      PROB
ATOM   1664  C   ILE P   8      -8.373 -15.119   5.523  1.00  1.22      PROB
ATOM   1665  O   ILE P   8      -7.737 -15.402   6.452  1.00  1.34      PROB
ATOM   1666  N   SER P   9      -8.245 -15.789   4.446  1.00  1.26      PROB
ATOM   1667  HN  SER P   9      -8.751 -15.546   3.623  1.00  0.00      PROB
ATOM   1668  CA  SER P   9      -7.408 -16.894   4.324  1.00  1.40      PROB
ATOM   1669  HA  SER P   9      -6.617 -16.791   5.052  1.00  0.00      PROB
ATOM   1670  CB  SER P   9      -8.128 -18.137   4.542  1.00  1.74      PROB
ATOM   1671  HB1 SER P   9      -8.860 -18.223   3.714  1.00  0.00      PROB
ATOM   1672  HB2 SER P   9      -8.662 -18.024   5.506  1.00  0.00      PROB
ATOM   1673  OG  SER P   9      -7.712 -18.961   4.588  1.00  2.25      PROB
ATOM   1674  HG1 SER P   9      -7.550 -19.227   3.680  1.00  0.00      PROB
ATOM   1675  C   SER P   9      -6.740 -16.948   3.008  1.00  1.26      PROB
ATOM   1676  O   SER P   9      -7.227 -16.451   2.065  1.00  1.21      PROB
ATOM   1677  N   ARG P  10      -5.585 -17.541   2.919  1.00  1.31      PROB
ATOM   1678  HN  ARG P  10      -5.171 -17.946   3.729  1.00  0.00      PROB
ATOM   1679  CA  ARG P  10      -4.802 -17.686   1.737  1.00  1.28      PROB
ATOM   1680  HA  ARG P  10      -4.664 -16.705   1.307  1.00  0.00      PROB
ATOM   1681  CB  ARG P  10      -3.469 -18.311   2.048  1.00  1.46      PROB
ATOM   1682  HB1 ARG P  10      -2.809 -17.781   1.350  1.00  0.00      PROB
ATOM   1683  HB2 ARG P  10      -3.631 -19.346   1.723  1.00  0.00      PROB
ATOM   1684  CG  ARG P  10      -2.848 -18.444   2.857  1.00  1.53      PROB
ATOM   1685  HG1 ARG P  10      -3.111 -19.446   3.238  1.00  0.00      PROB
ATOM   1686  HG2 ARG P  10      -3.173 -17.672   3.577  1.00  0.00      PROB
ATOM   1687  CD  ARG P  10      -1.754 -18.416   2.909  1.00  1.84      PROB
ATOM   1688  HD1 ARG P  10      -1.574 -18.603   1.861  1.00  0.00      PROB
ATOM   1689  HD2 ARG P  10      -1.637 -19.276   3.552  1.00  0.00      PROB
ATOM   1690  NE  ARG P  10      -0.992 -18.133   3.050  1.00  2.27      PROB
ATOM   1691  HE  ARG P  10      -1.123 -17.193   3.184  1.00  0.00      PROB
ATOM   1692  CZ  ARG P  10      -0.385 -18.204   3.115  1.00  2.98      PROB
ATOM   1693  NH1 ARG P  10      -0.330 -18.572   3.060  1.00  3.47      PROB
ATOM   1694 HH11 ARG P  10      -0.149 -18.918   2.139  1.00  0.00      PROB
ATOM   1695 HH12 ARG P  10      -0.364 -19.204   3.834  1.00  0.00      PROB
ATOM   1696  NH2 ARG P  10       0.193 -17.872   3.234  1.00  3.73      PROB
ATOM   1697 HH21 ARG P  10       0.748 -18.105   4.033  1.00  0.00      PROB
ATOM   1698 HH22 ARG P  10       0.492 -17.149   2.611  1.00  0.00      PROB
ATOM   1699  C   ARG P  10      -5.450 -18.429   0.594  1.00  1.23      PROB
ATOM   1700  O   ARG P  10      -6.162 -19.371   0.774  1.00  1.32      PROB
ATOM   1701  N   ILE P  11      -5.200 -18.014  -0.627  1.00  1.18      PROB
ATOM   1702  HN  ILE P  11      -4.632 -17.211  -0.785  1.00  0.00      PROB
ATOM   1703  CA  ILE P  11      -5.695 -18.643  -1.820  1.00  1.16      PROB
ATOM   1704  HA  ILE P  11      -6.573 -19.210  -1.549  1.00  0.00      PROB
ATOM   1705  CB  ILE P  11      -6.043 -17.644  -2.902  1.00  1.13      PROB
ATOM   1706  HB  ILE P  11      -5.134 -17.062  -3.165  1.00  0.00      PROB
ATOM   1707  CG2 ILE P  11      -6.550 -18.306  -4.102  1.00  1.26      PROB
ATOM   1708 HG21 ILE P  11      -7.467 -18.885  -3.860  1.00  0.00      PROB
ATOM   1709 HG22 ILE P  11      -5.784 -19.005  -4.501  1.00  0.00      PROB
ATOM   1710 HG23 ILE P  11      -6.803 -17.548  -4.874  1.00  0.00      PROB
ATOM   1711  CG1 ILE P  11      -7.007 -16.635  -2.458  1.00  1.18      PROB
ATOM   1712 HG11 ILE P  11      -6.357 -15.851  -2.042  1.00  0.00      PROB
ATOM   1713 HG12 ILE P  11      -7.544 -17.157  -1.652  1.00  0.00      PROB
ATOM   1714  CD  ILE P  11      -7.717 -16.117  -2.884  1.00  1.50      PROB
ATOM   1715  HD1 ILE P  11      -8.483 -16.799  -3.311  1.00  0.00      PROB
ATOM   1716  HD2 ILE P  11      -7.294 -15.500  -3.705  1.00  0.00      PROB
ATOM   1717  HD3 ILE P  11      -8.206 -15.458  -2.135  1.00  0.00      PROB
ATOM   1718  C   ILE P  11      -4.681 -19.633  -2.311  1.00  1.20      PROB
ATOM   1719  O   ILE P  11      -3.570 -19.304  -2.582  1.00  1.24      PROB
ATOM   1720  N   LEU P  12      -5.035 -20.893  -2.418  1.00  1.28      PROB
ATOM   1721  HN  LEU P  12      -5.980 -21.170  -2.268  1.00  0.00      PROB
ATOM   1722  CA  LEU P  12      -4.146 -21.959  -2.747  1.00  1.37      PROB
ATOM   1723  HA  LEU P  12      -3.143 -21.649  -2.494  1.00  0.00      PROB
ATOM   1724  CB  LEU P  12      -4.515 -23.198  -1.992  1.00  1.54      PROB
ATOM   1725  HB1 LEU P  12      -3.868 -24.016  -2.370  1.00  0.00      PROB
ATOM   1726  HB2 LEU P  12      -5.572 -23.428  -2.237  1.00  0.00      PROB
ATOM   1727  CG  LEU P  12      -4.414 -23.198  -0.696  1.00  1.85      PROB
ATOM   1728  HG  LEU P  12      -5.095 -22.403  -0.333  1.00  0.00      PROB
ATOM   1729  CD1 LEU P  12      -4.645 -24.144  -0.052  1.00  2.20      PROB
ATOM   1730 HD11 LEU P  12      -3.723 -24.750   0.081  1.00  0.00      PROB
ATOM   1731 HD12 LEU P  12      -5.410 -24.769  -0.560  1.00  0.00      PROB
ATOM   1732 HD13 LEU P  12      -5.016 -23.838   0.950  1.00  0.00      PROB
ATOM   1733  CD2 LEU P  12      -3.467 -23.052  -0.169  1.00  2.22      PROB
ATOM   1734 HD21 LEU P  12      -3.123 -22.002  -0.285  1.00  0.00      PROB
ATOM   1735 HD22 LEU P  12      -2.692 -23.728  -0.590  1.00  0.00      PROB
ATOM   1736 HD23 LEU P  12      -3.600 -23.264   0.913  1.00  0.00      PROB
ATOM   1737  C   LEU P  12      -4.111 -22.282  -4.197  1.00  1.36      PROB
ATOM   1738  O   LEU P  12      -3.200 -22.816  -4.668  1.00  1.54      PROB
ATOM   1739  N   ASP P  13      -5.090 -21.932  -4.954  1.00  1.31      PROB
ATOM   1740  HN  ASP P  13      -5.890 -21.485  -4.564  1.00  0.00      PROB
ATOM   1741  CA  ASP P  13      -5.157 -22.125  -6.361  1.00  1.37      PROB
ATOM   1742  HA  ASP P  13      -4.600 -23.017  -6.607  1.00  0.00      PROB
ATOM   1743  CB  ASP P  13      -6.600 -22.265  -6.793  1.00  1.46      PROB
ATOM   1744  HB1 ASP P  13      -6.773 -21.399  -7.457  1.00  0.00      PROB
ATOM   1745  HB2 ASP P  13      -7.179 -22.149  -5.859  1.00  0.00      PROB
ATOM   1746  CG  ASP P  13      -7.007 -22.944  -7.215  1.00  2.00      PROB
ATOM   1747  OD1 ASP P  13      -7.080 -23.254  -7.402  1.00  2.61      PROB
ATOM   1748  OD2 ASP P  13      -7.299 -23.208  -7.399  1.00  2.57      PROB
ATOM   1749  C   ASP P  13      -4.463 -21.007  -7.098  1.00  1.33      PROB
ATOM   1750  O   ASP P  13      -4.802 -19.853  -6.979  1.00  1.25      PROB
ATOM   1751  N   GLN P  14      -3.447 -21.336  -7.880  1.00  1.42      PROB
ATOM   1752  HN  GLN P  14      -3.229 -22.292  -8.057  1.00  0.00      PROB
ATOM   1753  CA  GLN P  14      -2.585 -20.393  -8.530  1.00  1.41      PROB
ATOM   1754  HA  GLN P  14      -2.225 -19.698  -7.785  1.00  0.00      PROB
ATOM   1755  CB  GLN P  14      -1.422 -21.107  -9.191  1.00  1.62      PROB
ATOM   1756  HB1 GLN P  14      -0.898 -20.338  -9.791  1.00  0.00      PROB
ATOM   1757  HB2 GLN P  14      -1.874 -21.857  -9.869  1.00  0.00      PROB
ATOM   1758  CG  GLN P  14      -0.544 -21.703  -8.568  1.00  1.82      PROB
ATOM   1759  HG1 GLN P  14       0.171 -22.086  -9.324  1.00  0.00      PROB
ATOM   1760  HG2 GLN P  14      -1.042 -22.555  -8.064  1.00  0.00      PROB
ATOM   1761  CD  GLN P  14       0.014 -21.255  -7.864  1.00  2.17      PROB
ATOM   1762  OE1 GLN P  14       0.381 -20.789  -7.734  1.00  2.53      PROB
ATOM   1763  NE2 GLN P  14       0.100 -21.396  -7.402  1.00  2.82      PROB
ATOM   1764 HE21 GLN P  14       1.038 -21.432  -7.057  1.00  0.00      PROB
ATOM   1765 HE22 GLN P  14      -0.662 -21.647  -6.806  1.00  0.00      PROB
ATOM   1766  C   GLN P  14      -3.233 -19.457  -9.507  1.00  1.34      PROB
ATOM   1767  O   GLN P  14      -2.959 -18.284  -9.509  1.00  1.28      PROB
ATOM   1768  N   ARG P  15      -4.143 -19.941 -10.343  1.00  1.41      PROB
ATOM   1769  HN  ARG P  15      -4.355 -20.914 -10.374  1.00  0.00      PROB
ATOM   1770  CA  ARG P  15      -4.883 -19.119 -11.254  1.00  1.39      PROB
ATOM   1771  HA  ARG P  15      -4.183 -18.484 -11.776  1.00  0.00      PROB
ATOM   1772  CB  ARG P  15      -5.657 -19.979 -12.245  1.00  1.57      PROB
ATOM   1773  HB1 ARG P  15      -6.470 -20.412 -11.638  1.00  0.00      PROB
ATOM   1774  HB2 ARG P  15      -4.937 -20.766 -12.527  1.00  0.00      PROB
ATOM   1775  CG  ARG P  15      -6.066 -19.765 -13.035  1.00  2.31      PROB
ATOM   1776  HG1 ARG P  15      -6.748 -18.971 -12.710  1.00  0.00      PROB
ATOM   1777  HG2 ARG P  15      -6.612 -20.691 -13.246  1.00  0.00      PROB
ATOM   1778  CD  ARG P  15      -5.866 -19.491 -13.864  1.00  2.82      PROB
ATOM   1779  HD1 ARG P  15      -5.240 -20.254 -14.374  1.00  0.00      PROB
ATOM   1780  HD2 ARG P  15      -5.327 -18.521 -13.822  1.00  0.00      PROB
ATOM   1781  NE  ARG P  15      -6.466 -19.396 -14.257  1.00  3.64      PROB
ATOM   1782  HE  ARG P  15      -7.321 -19.739 -13.873  1.00  0.00      PROB
ATOM   1783  CZ  ARG P  15      -6.497 -19.109 -14.834  1.00  4.47      PROB
ATOM   1784  NH1 ARG P  15      -5.982 -18.893 -15.154  1.00  4.78      PROB
ATOM   1785 HH11 ARG P  15      -5.329 -19.541 -15.547  1.00  0.00      PROB
ATOM   1786 HH12 ARG P  15      -5.835 -17.909 -15.259  1.00  0.00      PROB
ATOM   1787  NH2 ARG P  15      -7.075 -19.030 -15.103  1.00  5.31      PROB
ATOM   1788 HH21 ARG P  15      -7.820 -18.622 -14.576  1.00  0.00      PROB
ATOM   1789 HH22 ARG P  15      -7.229 -19.315 -16.049  1.00  0.00      PROB
ATOM   1790  C   ARG P  15      -5.790 -18.134 -10.568  1.00  1.28      PROB
ATOM   1791  O   ARG P  15      -5.840 -16.974 -10.909  1.00  1.24      PROB
ATOM   1792  N   ASN P  16      -6.495 -18.574  -9.526  1.00  1.27      PROB
ATOM   1793  HN  ASN P  16      -6.466 -19.532  -9.254  1.00  0.00      PROB
ATOM   1794  CA  ASN P  16      -7.339 -17.738  -8.719  1.00  1.20      PROB
ATOM   1795  HA  ASN P  16      -7.977 -17.167  -9.378  1.00  0.00      PROB
ATOM   1796  CB  ASN P  16      -8.181 -18.598  -7.771  1.00  1.30      PROB
ATOM   1797  HB1 ASN P  16      -7.785 -18.387  -6.760  1.00  0.00      PROB
ATOM   1798  HB2 ASN P  16      -7.955 -19.644  -8.052  1.00  0.00      PROB
ATOM   1799  CG  ASN P  16      -9.208 -18.573  -7.660  1.00  1.67      PROB
ATOM   1800  OD1 ASN P  16      -9.381 -18.239  -7.971  1.00  2.33      PROB
ATOM   1801  ND2 ASN P  16      -9.920 -18.947  -7.192  1.00  2.06      PROB
ATOM   1802 HD21 ASN P  16     -10.854 -18.641  -7.374  1.00  0.00      PROB
ATOM   1803 HD22 ASN P  16      -9.751 -19.655  -6.507  1.00  0.00      PROB
ATOM   1804  C   ASN P  16      -6.566 -16.684  -7.968  1.00  1.05      PROB
ATOM   1805  O   ASN P  16      -6.979 -15.546  -7.874  1.00  0.99      PROB
ATOM   1806  N   ARG P  17      -5.385 -17.025  -7.449  1.00  1.02      PROB
ATOM   1807  HN  ARG P  17      -5.067 -17.969  -7.469  1.00  0.00      PROB
ATOM   1808  CA  ARG P  17      -4.487 -16.092  -6.831  1.00  0.92      PROB
ATOM   1809  HA  ARG P  17      -5.030 -15.560  -6.064  1.00  0.00      PROB
ATOM   1810  CB  ARG P  17      -3.293 -16.830  -6.224  1.00  1.01      PROB
ATOM   1811  HB1 ARG P  17      -2.674 -17.092  -7.099  1.00  0.00      PROB
ATOM   1812  HB2 ARG P  17      -3.740 -17.741  -5.792  1.00  0.00      PROB
ATOM   1813  CG  ARG P  17      -2.519 -16.500  -5.429  1.00  1.23      PROB
ATOM   1814  HG1 ARG P  17      -3.151 -16.198  -4.580  1.00  0.00      PROB
ATOM   1815  HG2 ARG P  17      -2.053 -15.616  -5.891  1.00  0.00      PROB
ATOM   1816  CD  ARG P  17      -1.462 -17.120  -4.819  1.00  1.38      PROB
ATOM   1817  HD1 ARG P  17      -1.615 -18.202  -4.996  1.00  0.00      PROB
ATOM   1818  HD2 ARG P  17      -1.564 -16.881  -3.743  1.00  0.00      PROB
ATOM   1819  NE  ARG P  17      -0.366 -16.985  -5.006  1.00  1.41      PROB
ATOM   1820  HE  ARG P  17      -0.104 -16.324  -5.707  1.00  0.00      PROB
ATOM   1821  CZ  ARG P  17       0.388 -17.475  -4.527  1.00  1.81      PROB
ATOM   1822  NH1 ARG P  17       0.231 -18.091  -3.785  1.00  2.17      PROB
ATOM   1823 HH11 ARG P  17      -0.701 -18.379  -3.562  1.00  0.00      PROB
ATOM   1824 HH12 ARG P  17       1.002 -18.434  -3.248  1.00  0.00      PROB
ATOM   1825  NH2 ARG P  17       1.359 -17.339  -4.801  1.00  2.33      PROB
ATOM   1826 HH21 ARG P  17       1.585 -16.717  -5.551  1.00  0.00      PROB
ATOM   1827 HH22 ARG P  17       2.087 -17.828  -4.321  1.00  0.00      PROB
ATOM   1828  C   ARG P  17      -4.017 -14.992  -7.755  1.00  0.85      PROB
ATOM   1829  O   ARG P  17      -4.036 -13.834  -7.395  1.00  0.79      PROB
ATOM   1830  N   GLN P  18      -3.638 -15.317  -8.996  1.00  0.92      PROB
ATOM   1831  HN  GLN P  18      -3.596 -16.269  -9.287  1.00  0.00      PROB
ATOM   1832  CA  GLN P  18      -3.265 -14.353 -10.004  1.00  0.91      PROB
ATOM   1833  HA  GLN P  18      -2.556 -13.668  -9.563  1.00  0.00      PROB
ATOM   1834  CB  GLN P  18      -2.647 -15.044 -11.223  1.00  1.07      PROB
ATOM   1835  HB1 GLN P  18      -2.927 -14.409 -12.084  1.00  0.00      PROB
ATOM   1836  HB2 GLN P  18      -3.167 -16.017 -11.295  1.00  0.00      PROB
ATOM   1837  CG  GLN P  18      -1.566 -15.282 -11.379  1.00  1.54      PROB
ATOM   1838  HG1 GLN P  18      -1.363 -15.220 -12.468  1.00  0.00      PROB
ATOM   1839  HG2 GLN P  18      -1.398 -16.323 -11.033  1.00  0.00      PROB
ATOM   1840  CD  GLN P  18      -0.644 -14.498 -10.754  1.00  1.79      PROB
ATOM   1841  OE1 GLN P  18      -0.235 -14.311 -10.053  1.00  1.94      PROB
ATOM   1842  NE2 GLN P  18      -0.291 -14.025 -11.019  1.00  2.47      PROB
ATOM   1843 HE21 GLN P  18       0.549 -13.717 -10.572  1.00  0.00      PROB
ATOM   1844 HE22 GLN P  18      -0.585 -13.602 -11.876  1.00  0.00      PROB
ATOM   1845  C   GLN P  18      -4.374 -13.420 -10.441  1.00  0.87      PROB
ATOM   1846  O   GLN P  18      -4.184 -12.223 -10.556  1.00  0.83      PROB
ATOM   1847  N   VAL P  19      -5.586 -13.943 -10.649  1.00  0.92      PROB
ATOM   1848  HN  VAL P  19      -5.736 -14.928 -10.619  1.00  0.00      PROB
ATOM   1849  CA  VAL P  19      -6.762 -13.150 -10.930  1.00  0.95      PROB
ATOM   1850  HA  VAL P  19      -6.512 -12.453 -11.716  1.00  0.00      PROB
ATOM   1851  CB  VAL P  19      -7.920 -14.018 -11.354  1.00  1.10      PROB
ATOM   1852  HB  VAL P  19      -8.026 -14.833 -10.608  1.00  0.00      PROB
ATOM   1853  CG1 VAL P  19      -9.107 -13.408 -11.467  1.00  1.38      PROB
ATOM   1854 HG11 VAL P  19      -9.049 -12.596 -12.224  1.00  0.00      PROB
ATOM   1855 HG12 VAL P  19      -9.398 -12.963 -10.491  1.00  0.00      PROB
ATOM   1856 HG13 VAL P  19      -9.879 -14.139 -11.790  1.00  0.00      PROB
ATOM   1857  CG2 VAL P  19      -7.718 -14.586 -12.547  1.00  1.45      PROB
ATOM   1858 HG21 VAL P  19      -6.810 -15.225 -12.517  1.00  0.00      PROB
ATOM   1859 HG22 VAL P  19      -7.573 -13.801 -13.320  1.00  0.00      PROB
ATOM   1860 HG23 VAL P  19      -8.590 -15.220 -12.816  1.00  0.00      PROB
ATOM   1861  C   VAL P  19      -7.139 -12.245  -9.780  1.00  0.85      PROB
ATOM   1862  O   VAL P  19      -7.405 -11.073  -9.957  1.00  0.86      PROB
ATOM   1863  N   THR P  20      -7.093 -12.764  -8.546  1.00  0.80      PROB
ATOM   1864  HN  THR P  20      -6.885 -13.728  -8.406  1.00  0.00      PROB
ATOM   1865  CA  THR P  20      -7.331 -12.010  -7.330  1.00  0.74      PROB
ATOM   1866  HA  THR P  20      -8.277 -11.503  -7.446  1.00  0.00      PROB
ATOM   1867  CB  THR P  20      -7.364 -12.875  -6.085  1.00  0.75      PROB
ATOM   1868  HB  THR P  20      -6.393 -13.403  -5.971  1.00  0.00      PROB
ATOM   1869  OG1 THR P  20      -8.382 -13.823  -6.174  1.00  0.89      PROB
ATOM   1870  HG1 THR P  20      -8.038 -14.530  -6.725  1.00  0.00      PROB
ATOM   1871  CG2 THR P  20      -7.648 -12.075  -4.833  1.00  0.77      PROB
ATOM   1872 HG21 THR P  20      -8.540 -11.430  -4.986  1.00  0.00      PROB
ATOM   1873 HG22 THR P  20      -6.778 -11.427  -4.593  1.00  0.00      PROB
ATOM   1874 HG23 THR P  20      -7.848 -12.762  -3.983  1.00  0.00      PROB
ATOM   1875  C   THR P  20      -6.324 -10.905  -7.148  1.00  0.66      PROB
ATOM   1876  O   THR P  20      -6.681  -9.785  -6.840  1.00  0.68      PROB
ATOM   1877  N   PHE P  21      -5.038 -11.179  -7.398  1.00  0.63      PROB
ATOM   1878  HN  PHE P  21      -4.749 -12.105  -7.626  1.00  0.00      PROB
ATOM   1879  CA  PHE P  21      -3.976 -10.204  -7.366  1.00  0.60      PROB
ATOM   1880  HA  PHE P  21      -3.993  -9.717  -6.402  1.00  0.00      PROB
ATOM   1881  CB  PHE P  21      -2.611 -10.904  -7.598  1.00  0.63      PROB
ATOM   1882  HB1 PHE P  21      -2.648 -11.460  -8.559  1.00  0.00      PROB
ATOM   1883  HB2 PHE P  21      -2.417 -11.605  -6.759  1.00  0.00      PROB
ATOM   1884  CG  PHE P  21      -1.437  -9.979  -7.674  1.00  0.63      PROB
ATOM   1885  CD1 PHE P  21      -0.696  -9.856  -8.815  1.00  0.73      PROB
ATOM   1886  HD1 PHE P  21      -0.966 -10.430  -9.689  1.00  0.00      PROB
ATOM   1887  CE1 PHE P  21       0.391  -9.010  -8.866  1.00  0.81      PROB
ATOM   1888  HE1 PHE P  21       0.965  -8.932  -9.777  1.00  0.00      PROB
ATOM   1889  CZ  PHE P  21       0.750  -8.269  -7.775  1.00  0.80      PROB
ATOM   1890  HZ  PHE P  21       1.600  -7.604  -7.818  1.00  0.00      PROB
ATOM   1891  CD2 PHE P  21      -1.059  -9.245  -6.586  1.00  0.71      PROB
ATOM   1892  HD2 PHE P  21      -1.616  -9.341  -5.666  1.00  0.00      PROB
ATOM   1893  CE2 PHE P  21       0.019  -8.383  -6.636  1.00  0.77      PROB
ATOM   1894  HE2 PHE P  21       0.281  -7.798  -5.767  1.00  0.00      PROB
ATOM   1895  C   PHE P  21      -4.188  -9.054  -8.332  1.00  0.61      PROB
ATOM   1896  O   PHE P  21      -4.075  -7.904  -7.964  1.00  0.64      PROB
ATOM   1897  N   THR P  22      -4.560  -9.346  -9.583  1.00  0.66      PROB
ATOM   1898  HN  THR P  22      -4.667 -10.291  -9.881  1.00  0.00      PROB
ATOM   1899  CA  THR P  22      -4.835  -8.347 -10.597  1.00  0.73      PROB
ATOM   1900  HA  THR P  22      -3.990  -7.676 -10.631  1.00  0.00      PROB
ATOM   1901  CB  THR P  22      -5.063  -8.954 -11.961  1.00  0.86      PROB
ATOM   1902  HB  THR P  22      -5.943  -9.628 -11.894  1.00  0.00      PROB
ATOM   1903  OG1 THR P  22      -4.233  -9.546 -12.394  1.00  1.25      PROB
ATOM   1904  HG1 THR P  22      -4.177 -10.348 -11.869  1.00  0.00      PROB
ATOM   1905  CG2 THR P  22      -5.263  -8.243 -12.917  1.00  1.26      PROB
ATOM   1906 HG21 THR P  22      -4.334  -7.696 -13.187  1.00  0.00      PROB
ATOM   1907 HG22 THR P  22      -6.055  -7.501 -12.678  1.00  0.00      PROB
ATOM   1908 HG23 THR P  22      -5.578  -8.858 -13.787  1.00  0.00      PROB
ATOM   1909  C   THR P  22      -5.992  -7.440 -10.239  1.00  0.75      PROB
ATOM   1910  O   THR P  22      -5.894  -6.234 -10.326  1.00  0.83      PROB
ATOM   1911  N   LYS P  23      -7.112  -7.998  -9.773  1.00  0.74      PROB
ATOM   1912  HN  LYS P  23      -7.207  -8.988  -9.710  1.00  0.00      PROB
ATOM   1913  CA  LYS P  23      -8.258  -7.244  -9.330  1.00  0.78      PROB
ATOM   1914  HA  LYS P  23      -8.491  -6.511 -10.089  1.00  0.00      PROB
ATOM   1915  CB  LYS P  23      -9.455  -8.170  -9.100  1.00  0.87      PROB
ATOM   1916  HB1 LYS P  23     -10.243  -7.576  -8.592  1.00  0.00      PROB
ATOM   1917  HB2 LYS P  23      -9.122  -8.983  -8.423  1.00  0.00      PROB
ATOM   1918  CG  LYS P  23     -10.024  -8.755 -10.194  1.00  1.15      PROB
ATOM   1919  HG1 LYS P  23      -9.341  -9.589 -10.429  1.00  0.00      PROB
ATOM   1920  HG2 LYS P  23      -9.952  -7.977 -10.973  1.00  0.00      PROB
ATOM   1921  CD  LYS P  23     -11.007  -9.179 -10.346  1.00  1.59      PROB
ATOM   1922  HD1 LYS P  23     -11.561  -8.404  -9.837  1.00  0.00      PROB
ATOM   1923  HD2 LYS P  23     -10.858 -10.066  -9.748  1.00  0.00      PROB
ATOM   1924  CE  LYS P  23     -11.748  -9.521 -10.878  1.00  2.06      PROB
ATOM   1925  HE1 LYS P  23     -11.479 -10.567 -10.820  1.00  0.00      PROB
ATOM   1926  HE2 LYS P  23     -11.478  -9.035 -11.806  1.00  0.00      PROB
ATOM   1927  NZ  LYS P  23     -12.609  -9.684 -11.132  1.00  2.57      PROB
ATOM   1928  HZ1 LYS P  23     -13.098  -8.782 -11.299  1.00  0.00      PROB
ATOM   1929  HZ2 LYS P  23     -13.099 -10.210 -10.380  1.00  0.00      PROB
ATOM   1930  HZ3 LYS P  23     -12.612 -10.247 -12.006  1.00  0.00      PROB
ATOM   1931  C   LYS P  23      -8.021  -6.402  -8.097  1.00  0.73      PROB
ATOM   1932  O   LYS P  23      -8.355  -5.238  -8.049  1.00  0.83      PROB
ATOM   1933  N   ARG P  24      -7.394  -6.964  -7.068  1.00  0.65      PROB
ATOM   1934  HN  ARG P  24      -7.100  -7.916  -7.098  1.00  0.00      PROB
ATOM   1935  CA  ARG P  24      -7.090  -6.265  -5.845  1.00  0.64      PROB
ATOM   1936  HA  ARG P  24      -7.950  -5.667  -5.584  1.00  0.00      PROB
ATOM   1937  CB  ARG P  24      -6.759  -7.239  -4.705  1.00  0.66      PROB
ATOM   1938  HB1 ARG P  24      -6.411  -6.644  -3.835  1.00  0.00      PROB
ATOM   1939  HB2 ARG P  24      -5.933  -7.898  -5.045  1.00  0.00      PROB
ATOM   1940  CG  ARG P  24      -7.914  -8.127  -4.241  1.00  0.73      PROB
ATOM   1941  HG1 ARG P  24      -7.491  -8.823  -3.490  1.00  0.00      PROB
ATOM   1942  HG2 ARG P  24      -8.242  -8.703  -5.129  1.00  0.00      PROB
ATOM   1943  CD  ARG P  24      -9.006  -7.619  -3.703  1.00  0.88      PROB
ATOM   1944  HD1 ARG P  24      -9.542  -7.035  -4.481  1.00  0.00      PROB
ATOM   1945  HD2 ARG P  24      -8.708  -6.955  -2.864  1.00  0.00      PROB
ATOM   1946  NE  ARG P  24      -9.969  -8.556  -3.160  1.00  0.90      PROB
ATOM   1947  HE  ARG P  24     -10.405  -9.181  -3.805  1.00  0.00      PROB
ATOM   1948  CZ  ARG P  24     -10.303  -8.655  -1.970  1.00  1.04      PROB
ATOM   1949  NH1 ARG P  24      -9.773  -7.984  -1.082  1.00  1.21      PROB
ATOM   1950 HH11 ARG P  24      -9.049  -7.334  -1.311  1.00  0.00      PROB
ATOM   1951 HH12 ARG P  24     -10.068  -8.090  -0.132  1.00  0.00      PROB
ATOM   1952  NH2 ARG P  24     -11.219  -9.479  -1.655  1.00  1.21      PROB
ATOM   1953 HH21 ARG P  24     -11.657 -10.034  -2.362  1.00  0.00      PROB
ATOM   1954 HH22 ARG P  24     -11.501  -9.572  -0.700  1.00  0.00      PROB
ATOM   1955  C   ARG P  24      -6.008  -5.215  -5.966  1.00  0.63      PROB
ATOM   1956  O   ARG P  24      -6.084  -4.181  -5.328  1.00  0.68      PROB
ATOM   1957  N   LYS P  25      -4.982  -5.431  -6.806  1.00  0.62      PROB
ATOM   1958  HN  LYS P  25      -4.892  -6.292  -7.299  1.00  0.00      PROB
ATOM   1959  CA  LYS P  25      -3.939  -4.461  -7.068  1.00  0.62      PROB
ATOM   1960  HA  LYS P  25      -3.537  -4.137  -6.119  1.00  0.00      PROB
ATOM   1961  CB  LYS P  25      -2.824  -5.083  -7.940  1.00  0.67      PROB
ATOM   1962  HB1 LYS P  25      -3.307  -5.572  -8.811  1.00  0.00      PROB
ATOM   1963  HB2 LYS P  25      -2.309  -5.855  -7.332  1.00  0.00      PROB
ATOM   1964  CG  LYS P  25      -1.767  -4.127  -8.471  1.00  0.73      PROB
ATOM   1965  HG1 LYS P  25      -1.428  -3.484  -7.631  1.00  0.00      PROB
ATOM   1966  HG2 LYS P  25      -2.237  -3.488  -9.248  1.00  0.00      PROB
ATOM   1967  CD  LYS P  25      -0.573  -4.777  -9.067  1.00  0.90      PROB
ATOM   1968  HD1 LYS P  25      -0.038  -5.304  -8.250  1.00  0.00      PROB
ATOM   1969  HD2 LYS P  25       0.079  -3.973  -9.467  1.00  0.00      PROB
ATOM   1970  CE  LYS P  25      -0.791  -5.745 -10.146  1.00  1.00      PROB
ATOM   1971  HE1 LYS P  25      -1.589  -6.453  -9.836  1.00  0.00      PROB
ATOM   1972  HE2 LYS P  25       0.157  -6.294 -10.331  1.00  0.00      PROB
ATOM   1973  NZ  LYS P  25      -1.190  -5.201 -11.377  1.00  0.94      PROB
ATOM   1974  HZ1 LYS P  25      -0.461  -4.542 -11.718  1.00  0.00      PROB
ATOM   1975  HZ2 LYS P  25      -2.088  -4.691 -11.256  1.00  0.00      PROB
ATOM   1976  HZ3 LYS P  25      -1.317  -5.967 -12.069  1.00  0.00      PROB
ATOM   1977  C   LYS P  25      -4.433  -3.160  -7.658  1.00  0.59      PROB
ATOM   1978  O   LYS P  25      -4.104  -2.091  -7.174  1.00  0.61      PROB
ATOM   1979  N   PHE P  26      -5.298  -3.222  -8.682  1.00  0.61      PROB
ATOM   1980  HN  PHE P  26      -5.546  -4.091  -9.102  1.00  0.00      PROB
ATOM   1981  CA  PHE P  26      -5.930  -2.054  -9.251  1.00  0.62      PROB
ATOM   1982  HA  PHE P  26      -5.162  -1.319  -9.442  1.00  0.00      PROB
ATOM   1983  CB  PHE P  26      -6.666  -2.411 -10.560  1.00  0.73      PROB
ATOM   1984  HB1 PHE P  26      -7.441  -3.178 -10.347  1.00  0.00      PROB
ATOM   1985  HB2 PHE P  26      -5.933  -2.803 -11.297  1.00  0.00      PROB
ATOM   1986  CG  PHE P  26      -7.355  -1.253 -11.197  1.00  0.82      PROB
ATOM   1987  CD1 PHE P  26      -8.035  -0.912 -11.465  1.00  1.54      PROB
ATOM   1988  HD1 PHE P  26      -8.789  -1.620 -11.305  1.00  0.00      PROB
ATOM   1989  CE1 PHE P  26      -8.654   0.166 -12.032  1.00  1.67      PROB
ATOM   1990  HE1 PHE P  26      -9.663  -0.099 -12.108  1.00  0.00      PROB
ATOM   1991  CZ  PHE P  26      -8.603   0.918 -12.338  1.00  1.20      PROB
ATOM   1992  HZ  PHE P  26      -9.042   1.667 -12.722  1.00  0.00      PROB
ATOM   1993  CD2 PHE P  26      -7.309  -0.497 -11.532  1.00  1.34      PROB
ATOM   1994  HD2 PHE P  26      -6.293  -0.256 -11.524  1.00  0.00      PROB
ATOM   1995  CE2 PHE P  26      -7.930   0.585 -12.090  1.00  1.47      PROB
ATOM   1996  HE2 PHE P  26      -7.176   1.290 -12.270  1.00  0.00      PROB
ATOM   1997  C   PHE P  26      -6.834  -1.339  -8.261  1.00  0.60      PROB
ATOM   1998  O   PHE P  26      -6.806  -0.128  -8.148  1.00  0.62      PROB
ATOM   1999  N   GLY P  27      -7.617  -2.092  -7.469  1.00  0.62      PROB
ATOM   2000  HN  GLY P  27      -7.643  -3.083  -7.565  1.00  0.00      PROB
ATOM   2001  CA  GLY P  27      -8.473  -1.554  -6.432  1.00  0.65      PROB
ATOM   2002  HA1 GLY P  27      -9.004  -2.384  -5.991  1.00  0.00      PROB
ATOM   2003  HA2 GLY P  27      -9.167  -0.877  -6.907  1.00  0.00      PROB
ATOM   2004  C   GLY P  27      -7.757  -0.815  -5.344  1.00  0.59      PROB
ATOM   2005  O   GLY P  27      -8.191   0.236  -4.904  1.00  0.61      PROB
ATOM   2006  N   LEU P  28      -6.613  -1.341  -4.884  1.00  0.57      PROB
ATOM   2007  HN  LEU P  28      -6.297  -2.233  -5.197  1.00  0.00      PROB
ATOM   2008  CA  LEU P  28      -5.752  -0.692  -3.922  1.00  0.54      PROB
ATOM   2009  HA  LEU P  28      -6.356  -0.384  -3.081  1.00  0.00      PROB
ATOM   2010  CB  LEU P  28      -4.644  -1.672  -3.465  1.00  0.58      PROB
ATOM   2011  HB1 LEU P  28      -3.930  -1.764  -4.308  1.00  0.00      PROB
ATOM   2012  HB2 LEU P  28      -5.134  -2.652  -3.294  1.00  0.00      PROB
ATOM   2013  CG  LEU P  28      -3.888  -1.394  -2.324  1.00  0.69      PROB
ATOM   2014  HG  LEU P  28      -3.364  -0.434  -2.508  1.00  0.00      PROB
ATOM   2015  CD1 LEU P  28      -4.480  -1.288  -1.180  1.00  1.12      PROB
ATOM   2016 HD11 LEU P  28      -4.846  -2.282  -0.846  1.00  0.00      PROB
ATOM   2017 HD12 LEU P  28      -5.349  -0.601  -1.266  1.00  0.00      PROB
ATOM   2018 HD13 LEU P  28      -3.769  -0.898  -0.421  1.00  0.00      PROB
ATOM   2019  CD2 LEU P  28      -2.966  -2.263  -1.941  1.00  0.96      PROB
ATOM   2020 HD21 LEU P  28      -2.315  -2.532  -2.800  1.00  0.00      PROB
ATOM   2021 HD22 LEU P  28      -3.452  -3.187  -1.561  1.00  0.00      PROB
ATOM   2022 HD23 LEU P  28      -2.334  -1.817  -1.143  1.00  0.00      PROB
ATOM   2023  C   LEU P  28      -5.143   0.601  -4.438  1.00  0.51      PROB
ATOM   2024  O   LEU P  28      -5.140   1.615  -3.758  1.00  0.54      PROB
ATOM   2025  N   MET P  29      -4.663   0.610  -5.695  1.00  0.50      PROB
ATOM   2026  HN  MET P  29      -4.611  -0.228  -6.232  1.00  0.00      PROB
ATOM   2027  CA  MET P  29      -4.190   1.800  -6.368  1.00  0.50      PROB
ATOM   2028  HA  MET P  29      -3.504   2.306  -5.706  1.00  0.00      PROB
ATOM   2029  CB  MET P  29      -3.487   1.444  -7.693  1.00  0.55      PROB
ATOM   2030  HB1 MET P  29      -3.265   2.385  -8.239  1.00  0.00      PROB
ATOM   2031  HB2 MET P  29      -4.179   0.828  -8.305  1.00  0.00      PROB
ATOM   2032  CG  MET P  29      -2.185   0.672  -7.508  1.00  0.56      PROB
ATOM   2033  HG1 MET P  29      -2.418  -0.256  -6.945  1.00  0.00      PROB
ATOM   2034  HG2 MET P  29      -1.506   1.295  -6.890  1.00  0.00      PROB
ATOM   2035  SD  MET P  29      -1.357   0.238  -8.994  1.00  0.73      PROB
ATOM   2036  CE  MET P  29      -0.046  -0.557  -8.393  1.00  0.90      PROB
ATOM   2037  HE1 MET P  29      -0.350  -1.441  -7.792  1.00  0.00      PROB
ATOM   2038  HE2 MET P  29       0.544   0.117  -7.737  1.00  0.00      PROB
ATOM   2039  HE3 MET P  29       0.601  -0.913  -9.223  1.00  0.00      PROB
ATOM   2040  C   MET P  29      -5.262   2.856  -6.597  1.00  0.50      PROB
ATOM   2041  O   MET P  29      -5.036   4.037  -6.389  1.00  0.53      PROB
ATOM   2042  N   LYS P  30      -6.478   2.447  -6.992  1.00  0.52      PROB
ATOM   2043  HN  LYS P  30      -6.645   1.493  -7.227  1.00  0.00      PROB
ATOM   2044  CA  LYS P  30      -7.629   3.314  -7.113  1.00  0.54      PROB
ATOM   2045  HA  LYS P  30      -7.348   4.163  -7.718  1.00  0.00      PROB
ATOM   2046  CB  LYS P  30      -8.804   2.558  -7.762  1.00  0.62      PROB
ATOM   2047  HB1 LYS P  30      -9.112   1.790  -7.026  1.00  0.00      PROB
ATOM   2048  HB2 LYS P  30      -8.385   2.060  -8.658  1.00  0.00      PROB
ATOM   2049  CG  LYS P  30      -9.876   3.119  -8.147  1.00  1.03      PROB
ATOM   2050  HG1 LYS P  30      -9.584   3.426  -9.155  1.00  0.00      PROB
ATOM   2051  HG2 LYS P  30      -9.906   3.971  -7.463  1.00  0.00      PROB
ATOM   2052  CD  LYS P  30     -10.896   2.960  -8.290  1.00  1.39      PROB
ATOM   2053  HD1 LYS P  30     -11.025   2.311  -7.442  1.00  0.00      PROB
ATOM   2054  HD2 LYS P  30     -10.795   2.446  -9.229  1.00  0.00      PROB
ATOM   2055  CE  LYS P  30     -12.044   3.218  -8.418  1.00  1.75      PROB
ATOM   2056  HE1 LYS P  30     -12.389   2.499  -9.181  1.00  0.00      PROB
ATOM   2057  HE2 LYS P  30     -12.037   4.248  -8.814  1.00  0.00      PROB
ATOM   2058  NZ  LYS P  30     -12.955   3.253  -7.711  1.00  2.07      PROB
ATOM   2059  HZ1 LYS P  30     -12.780   3.943  -6.953  1.00  0.00      PROB
ATOM   2060  HZ2 LYS P  30     -13.108   2.312  -7.295  1.00  0.00      PROB
ATOM   2061  HZ3 LYS P  30     -13.800   3.535  -8.248  1.00  0.00      PROB
ATOM   2062  C   LYS P  30      -8.048   3.962  -5.808  1.00  0.53      PROB
ATOM   2063  O   LYS P  30      -8.292   5.153  -5.745  1.00  0.56      PROB
ATOM   2064  N   LYS P  31      -8.082   3.200  -4.703  1.00  0.53      PROB
ATOM   2065  HN  LYS P  31      -7.916   2.218  -4.743  1.00  0.00      PROB
ATOM   2066  CA  LYS P  31      -8.357   3.731  -3.386  1.00  0.55      PROB
ATOM   2067  HA  LYS P  31      -9.194   4.408  -3.468  1.00  0.00      PROB
ATOM   2068  CB  LYS P  31      -8.682   2.602  -2.392  1.00  0.61      PROB
ATOM   2069  HB1 LYS P  31      -8.502   3.001  -1.373  1.00  0.00      PROB
ATOM   2070  HB2 LYS P  31      -7.968   1.776  -2.589  1.00  0.00      PROB
ATOM   2071  CG  LYS P  31      -9.902   2.076  -2.398  1.00  0.92      PROB
ATOM   2072  HG1 LYS P  31      -9.828   1.201  -1.728  1.00  0.00      PROB
ATOM   2073  HG2 LYS P  31     -10.051   1.737  -3.439  1.00  0.00      PROB
ATOM   2074  CD  LYS P  31     -10.919   2.582  -2.107  1.00  1.40      PROB
ATOM   2075  HD1 LYS P  31     -10.865   3.567  -2.599  1.00  0.00      PROB
ATOM   2076  HD2 LYS P  31     -10.843   2.701  -1.014  1.00  0.00      PROB
ATOM   2077  CE  LYS P  31     -12.138   2.226  -2.284  1.00  1.57      PROB
ATOM   2078  HE1 LYS P  31     -12.409   1.612  -1.403  1.00  0.00      PROB
ATOM   2079  HE2 LYS P  31     -12.147   1.610  -3.205  1.00  0.00      PROB
ATOM   2080  NZ  LYS P  31     -13.134   3.007  -2.430  1.00  1.66      PROB
ATOM   2081  HZ1 LYS P  31     -12.915   3.717  -3.158  1.00  0.00      PROB
ATOM   2082  HZ2 LYS P  31     -13.334   3.485  -1.529  1.00  0.00      PROB
ATOM   2083  HZ3 LYS P  31     -13.966   2.456  -2.722  1.00  0.00      PROB
ATOM   2084  C   LYS P  31      -7.300   4.672  -2.844  1.00  0.52      PROB
ATOM   2085  O   LYS P  31      -7.611   5.659  -2.191  1.00  0.56      PROB
ATOM   2086  N   ALA P  32      -6.013   4.414  -3.136  1.00  0.50      PROB
ATOM   2087  HN  ALA P  32      -5.742   3.553  -3.559  1.00  0.00      PROB
ATOM   2088  CA  ALA P  32      -4.931   5.337  -2.870  1.00  0.50      PROB
ATOM   2089  HA  ALA P  32      -4.983   5.636  -1.834  1.00  0.00      PROB
ATOM   2090  CB  ALA P  32      -3.597   4.643  -3.167  1.00  0.52      PROB
ATOM   2091  HB1 ALA P  32      -3.559   4.328  -4.232  1.00  0.00      PROB
ATOM   2092  HB2 ALA P  32      -3.489   3.742  -2.526  1.00  0.00      PROB
ATOM   2093  HB3 ALA P  32      -2.756   5.342  -2.974  1.00  0.00      PROB
ATOM   2094  C   ALA P  32      -5.048   6.645  -3.648  1.00  0.49      PROB
ATOM   2095  O   ALA P  32      -4.901   7.724  -3.093  1.00  0.53      PROB
ATOM   2096  N   TYR P  33      -5.405   6.569  -4.943  1.00  0.49      PROB
ATOM   2097  HN  TYR P  33      -5.460   5.686  -5.401  1.00  0.00      PROB
ATOM   2098  CA  TYR P  33      -5.735   7.704  -5.783  1.00  0.50      PROB
ATOM   2099  HA  TYR P  33      -4.930   8.421  -5.718  1.00  0.00      PROB
ATOM   2100  CB  TYR P  33      -5.923   7.221  -7.252  1.00  0.54      PROB
ATOM   2101  HB1 TYR P  33      -6.496   6.270  -7.242  1.00  0.00      PROB
ATOM   2102  HB2 TYR P  33      -4.921   7.059  -7.703  1.00  0.00      PROB
ATOM   2103  CG  TYR P  33      -6.652   8.146  -8.158  1.00  0.63      PROB
ATOM   2104  CD1 TYR P  33      -7.903   7.864  -8.582  1.00  0.81      PROB
ATOM   2105  HD1 TYR P  33      -8.375   6.943  -8.273  1.00  0.00      PROB
ATOM   2106  CE1 TYR P  33      -8.583   8.729  -9.399  1.00  0.99      PROB
ATOM   2107  HE1 TYR P  33      -9.584   8.482  -9.720  1.00  0.00      PROB
ATOM   2108  CZ  TYR P  33      -8.020   9.882  -9.807  1.00  1.01      PROB
ATOM   2109  OH  TYR P  33      -8.712  10.773 -10.582  1.00  1.27      PROB
ATOM   2110  HH  TYR P  33      -9.587  10.412 -10.739  1.00  0.00      PROB
ATOM   2111  CD2 TYR P  33      -6.090   9.299  -8.591  1.00  0.77      PROB
ATOM   2112  HD2 TYR P  33      -5.082   9.542  -8.288  1.00  0.00      PROB
ATOM   2113  CE2 TYR P  33      -6.773  10.166  -9.406  1.00  0.94      PROB
ATOM   2114  HE2 TYR P  33      -6.303  11.084  -9.727  1.00  0.00      PROB
ATOM   2115  C   TYR P  33      -6.897   8.541  -5.251  1.00  0.51      PROB
ATOM   2116  O   TYR P  33      -6.808   9.758  -5.157  1.00  0.54      PROB
ATOM   2117  N   GLU P  34      -7.989   7.889  -4.818  1.00  0.52      PROB
ATOM   2118  HN  GLU P  34      -8.076   6.902  -4.920  1.00  0.00      PROB
ATOM   2119  CA  GLU P  34      -9.108   8.545  -4.181  1.00  0.56      PROB
ATOM   2120  HA  GLU P  34      -9.457   9.321  -4.846  1.00  0.00      PROB
ATOM   2121  CB  GLU P  34     -10.255   7.554  -3.874  1.00  0.62      PROB
ATOM   2122  HB1 GLU P  34     -10.835   7.994  -3.038  1.00  0.00      PROB
ATOM   2123  HB2 GLU P  34      -9.776   6.616  -3.531  1.00  0.00      PROB
ATOM   2124  CG  GLU P  34     -11.106   7.220  -4.769  1.00  1.01      PROB
ATOM   2125  HG1 GLU P  34     -10.536   6.768  -5.606  1.00  0.00      PROB
ATOM   2126  HG2 GLU P  34     -11.594   8.153  -5.117  1.00  0.00      PROB
ATOM   2127  CD  GLU P  34     -12.199   6.269  -4.441  1.00  1.07      PROB
ATOM   2128  OE1 GLU P  34     -12.592   5.769  -4.483  1.00  1.66      PROB
ATOM   2129  OE2 GLU P  34     -12.696   6.005  -4.138  1.00  1.45      PROB
ATOM   2130  C   GLU P  34      -8.731   9.291  -2.916  1.00  0.57      PROB
ATOM   2131  O   GLU P  34      -9.094  10.439  -2.737  1.00  0.63      PROB
ATOM   2132  N   LEU P  35      -7.933   8.674  -2.029  1.00  0.56      PROB
ATOM   2133  HN  LEU P  35      -7.634   7.734  -2.168  1.00  0.00      PROB
ATOM   2134  CA  LEU P  35      -7.446   9.307  -0.817  1.00  0.57      PROB
ATOM   2135  HA  LEU P  35      -8.290   9.739  -0.300  1.00  0.00      PROB
ATOM   2136  CB  LEU P  35      -6.738   8.267   0.082  1.00  0.60      PROB
ATOM   2137  HB1 LEU P  35      -5.871   7.866  -0.483  1.00  0.00      PROB
ATOM   2138  HB2 LEU P  35      -7.456   7.443   0.275  1.00  0.00      PROB
ATOM   2139  CG  LEU P  35      -6.224   8.762   1.432  1.00  0.65      PROB
ATOM   2140  HG  LEU P  35      -5.473   9.558   1.247  1.00  0.00      PROB
ATOM   2141  CD1 LEU P  35      -7.186   9.267   2.266  1.00  0.98      PROB
ATOM   2142 HD11 LEU P  35      -7.946   8.488   2.488  1.00  0.00      PROB
ATOM   2143 HD12 LEU P  35      -7.693  10.129   1.781  1.00  0.00      PROB
ATOM   2144 HD13 LEU P  35      -6.724   9.594   3.222  1.00  0.00      PROB
ATOM   2145  CD2 LEU P  35      -5.550   7.798   2.166  1.00  0.98      PROB
ATOM   2146 HD21 LEU P  35      -4.779   7.307   1.535  1.00  0.00      PROB
ATOM   2147 HD22 LEU P  35      -6.264   7.024   2.519  1.00  0.00      PROB
ATOM   2148 HD23 LEU P  35      -5.048   8.269   3.038  1.00  0.00      PROB
ATOM   2149  C   LEU P  35      -6.544  10.503  -1.084  1.00  0.56      PROB
ATOM   2150  O   LEU P  35      -6.649  11.540  -0.444  1.00  0.61      PROB
ATOM   2151  N   SER P  36      -5.658  10.389  -2.089  1.00  0.53      PROB
ATOM   2152  HN  SER P  36      -5.555   9.531  -2.586  1.00  0.00      PROB
ATOM   2153  CA  SER P  36      -4.792  11.462  -2.538  1.00  0.54      PROB
ATOM   2154  HA  SER P  36      -4.234  11.817  -1.684  1.00  0.00      PROB
ATOM   2155  CB  SER P  36      -3.821  10.977  -3.646  1.00  0.56      PROB
ATOM   2156  HB1 SER P  36      -4.412  10.659  -4.531  1.00  0.00      PROB
ATOM   2157  HB2 SER P  36      -3.236  10.114  -3.262  1.00  0.00      PROB
ATOM   2158  OG  SER P  36      -2.908  11.975  -4.063  1.00  0.59      PROB
ATOM   2159  HG1 SER P  36      -2.519  12.330  -3.260  1.00  0.00      PROB
ATOM   2160  C   SER P  36      -5.544  12.687  -3.017  1.00  0.56      PROB
ATOM   2161  O   SER P  36      -5.265  13.796  -2.597  1.00  0.62      PROB
ATOM   2162  N   VAL P  37      -6.557  12.507  -3.875  1.00  0.57      PROB
ATOM   2163  HN  VAL P  37      -6.790  11.603  -4.223  1.00  0.00      PROB
ATOM   2164  CA  VAL P  37      -7.383  13.591  -4.359  1.00  0.62      PROB
ATOM   2165  HA  VAL P  37      -6.737  14.430  -4.571  1.00  0.00      PROB
ATOM   2166  CB  VAL P  37      -8.146  13.192  -5.606  1.00  0.69      PROB
ATOM   2167  HB  VAL P  37      -8.770  12.302  -5.379  1.00  0.00      PROB
ATOM   2168  CG1 VAL P  37      -9.028  14.292  -6.094  1.00  0.87      PROB
ATOM   2169 HG11 VAL P  37      -8.452  15.239  -6.166  1.00  0.00      PROB
ATOM   2170 HG12 VAL P  37      -9.871  14.442  -5.387  1.00  0.00      PROB
ATOM   2171 HG13 VAL P  37      -9.424  14.040  -7.101  1.00  0.00      PROB
ATOM   2172  CG2 VAL P  37      -7.191  12.830  -6.697  1.00  0.83      PROB
ATOM   2173 HG21 VAL P  37      -6.553  11.978  -6.379  1.00  0.00      PROB
ATOM   2174 HG22 VAL P  37      -6.536  13.697  -6.929  1.00  0.00      PROB
ATOM   2175 HG23 VAL P  37      -7.753  12.531  -7.608  1.00  0.00      PROB
ATOM   2176  C   VAL P  37      -8.320  14.154  -3.309  1.00  0.63      PROB
ATOM   2177  O   VAL P  37      -8.420  15.356  -3.143  1.00  0.70      PROB
ATOM   2178  N   LEU P  38      -9.008  13.301  -2.537  1.00  0.61      PROB
ATOM   2179  HN  LEU P  38      -8.869  12.317  -2.607  1.00  0.00      PROB
ATOM   2180  CA  LEU P  38      -9.988  13.714  -1.558  1.00  0.64      PROB
ATOM   2181  HA  LEU P  38     -10.686  14.383  -2.039  1.00  0.00      PROB
ATOM   2182  CB  LEU P  38     -10.720  12.479  -1.000  1.00  0.68      PROB
ATOM   2183  HB1 LEU P  38     -10.313  12.365   0.020  1.00  0.00      PROB
ATOM   2184  HB2 LEU P  38     -10.370  11.649  -1.638  1.00  0.00      PROB
ATOM   2185  CG  LEU P  38     -11.858  12.277  -0.874  1.00  1.04      PROB
ATOM   2186  HG  LEU P  38     -12.054  13.229  -0.435  1.00  0.00      PROB
ATOM   2187  CD1 LEU P  38     -12.684  12.100  -1.001  1.00  1.65      PROB
ATOM   2188 HD11 LEU P  38     -12.892  11.040  -0.741  1.00  0.00      PROB
ATOM   2189 HD12 LEU P  38     -12.945  12.261  -2.069  1.00  0.00      PROB
ATOM   2190 HD13 LEU P  38     -13.314  12.752  -0.359  1.00  0.00      PROB
ATOM   2191  CD2 LEU P  38     -12.645  11.900  -0.717  1.00  1.53      PROB
ATOM   2192 HD21 LEU P  38     -12.766  11.707   0.370  1.00  0.00      PROB
ATOM   2193 HD22 LEU P  38     -12.716  10.933  -1.259  1.00  0.00      PROB
ATOM   2194 HD23 LEU P  38     -13.461  12.576  -1.050  1.00  0.00      PROB
ATOM   2195  C   LEU P  38      -9.434  14.523  -0.400  1.00  0.64      PROB
ATOM   2196  O   LEU P  38     -10.007  15.522  -0.004  1.00  0.71      PROB
ATOM   2197  N   CYS P  39      -8.293  14.103   0.157  1.00  0.62      PROB
ATOM   2198  HN  CYS P  39      -7.743  13.386  -0.262  1.00  0.00      PROB
ATOM   2199  CA  CYS P  39      -7.771  14.645   1.393  1.00  0.66      PROB
ATOM   2200  HA  CYS P  39      -8.443  15.421   1.728  1.00  0.00      PROB
ATOM   2201  CB  CYS P  39      -7.652  13.544   2.459  1.00  0.72      PROB
ATOM   2202  HB1 CYS P  39      -7.194  13.984   3.370  1.00  0.00      PROB
ATOM   2203  HB2 CYS P  39      -6.974  12.753   2.075  1.00  0.00      PROB
ATOM   2204  SG  CYS P  39      -9.225  12.824   2.876  1.00  0.88      PROB
ATOM   2205  HG1 CYS P  39      -9.485  12.397   1.649  1.00  0.00      PROB
ATOM   2206  C   CYS P  39      -6.437  15.331   1.230  1.00  0.66      PROB
ATOM   2207  O   CYS P  39      -5.793  15.657   2.205  1.00  0.75      PROB
ATOM   2208  N   ASP P  40      -5.993  15.566  -0.008  1.00  0.65      PROB
ATOM   2209  HN  ASP P  40      -6.516  15.255  -0.796  1.00  0.00      PROB
ATOM   2210  CA  ASP P  40      -4.767  16.262  -0.344  1.00  0.69      PROB
ATOM   2211  HA  ASP P  40      -4.660  16.221  -1.418  1.00  0.00      PROB
ATOM   2212  CB  ASP P  40      -4.739  17.733   0.122  1.00  0.80      PROB
ATOM   2213  HB1 ASP P  40      -3.744  18.153  -0.132  1.00  0.00      PROB
ATOM   2214  HB2 ASP P  40      -4.872  17.745   1.224  1.00  0.00      PROB
ATOM   2215  CG  ASP P  40      -5.711  18.586  -0.430  1.00  0.99      PROB
ATOM   2216  OD1 ASP P  40      -6.105  18.820  -0.812  1.00  1.60      PROB
ATOM   2217  OD2 ASP P  40      -6.068  19.109  -0.492  1.00  1.51      PROB
ATOM   2218  C   ASP P  40      -3.504  15.523   0.066  1.00  0.69      PROB
ATOM   2219  O   ASP P  40      -2.550  16.063   0.400  1.00  0.97      PROB
ATOM   2220  N   CYS P  41      -3.472  14.244   0.055  1.00  0.62      PROB
ATOM   2221  HN  CYS P  41      -4.239  13.732  -0.320  1.00  0.00      PROB
ATOM   2222  CA  CYS P  41      -2.399  13.413   0.548  1.00  0.60      PROB
ATOM   2223  HA  CYS P  41      -1.818  14.002   1.242  1.00  0.00      PROB
ATOM   2224  CB  CYS P  41      -2.930  12.152   1.244  1.00  0.65      PROB
ATOM   2225  HB1 CYS P  41      -2.061  11.528   1.539  1.00  0.00      PROB
ATOM   2226  HB2 CYS P  41      -3.537  11.582   0.510  1.00  0.00      PROB
ATOM   2227  SG  CYS P  41      -3.898  12.477   2.650  1.00  0.82      PROB
ATOM   2228  HG1 CYS P  41      -4.680  13.362   2.050  1.00  0.00      PROB
ATOM   2229  C   CYS P  41      -1.414  13.006  -0.524  1.00  0.57      PROB
ATOM   2230  O   CYS P  41      -1.766  12.764  -1.653  1.00  0.61      PROB
ATOM   2231  N   GLU P  42      -0.138  12.909  -0.172  1.00  0.59      PROB
ATOM   2232  HN  GLU P  42       0.162  13.205   0.731  1.00  0.00      PROB
ATOM   2233  CA  GLU P  42       0.910  12.391  -1.010  1.00  0.57      PROB
ATOM   2234  HA  GLU P  42       0.541  12.365  -2.025  1.00  0.00      PROB
ATOM   2235  CB  GLU P  42       2.169  13.262  -0.927  1.00  0.65      PROB
ATOM   2236  HB1 GLU P  42       2.989  12.528  -0.853  1.00  0.00      PROB
ATOM   2237  HB2 GLU P  42       2.053  13.796   0.031  1.00  0.00      PROB
ATOM   2238  CG  GLU P  42       2.548  13.991  -1.572  1.00  1.21      PROB
ATOM   2239  HG1 GLU P  42       1.678  14.649  -1.688  1.00  0.00      PROB
ATOM   2240  HG2 GLU P  42       2.725  13.403  -2.481  1.00  0.00      PROB
ATOM   2241  CD  GLU P  42       3.566  14.897  -1.652  1.00  1.30      PROB
ATOM   2242  OE1 GLU P  42       3.890  15.317  -1.845  1.00  1.76      PROB
ATOM   2243  OE2 GLU P  42       4.049  15.222  -1.524  1.00  1.81      PROB
ATOM   2244  C   GLU P  42       1.189  10.966  -0.596  1.00  0.55      PROB
ATOM   2245  O   GLU P  42       1.400  10.680   0.562  1.00  0.64      PROB
ATOM   2246  N   ILE P  43       1.121  10.021  -1.530  1.00  0.54      PROB
ATOM   2247  HN  ILE P  43       1.094  10.250  -2.500  1.00  0.00      PROB
ATOM   2248  CA  ILE P  43       1.081   8.604  -1.224  1.00  0.54      PROB
ATOM   2249  HA  ILE P  43       1.418   8.478  -0.206  1.00  0.00      PROB
ATOM   2250  CB  ILE P  43      -0.325   8.028  -1.385  1.00  0.60      PROB
ATOM   2251  HB  ILE P  43      -0.717   8.379  -2.362  1.00  0.00      PROB
ATOM   2252  CG2 ILE P  43      -0.452   6.837  -1.355  1.00  1.22      PROB
ATOM   2253 HG21 ILE P  43      -0.447   6.479  -0.303  1.00  0.00      PROB
ATOM   2254 HG22 ILE P  43       0.388   6.353  -1.899  1.00  0.00      PROB
ATOM   2255 HG23 ILE P  43      -1.417   6.548  -1.823  1.00  0.00      PROB
ATOM   2256  CG1 ILE P  43      -1.197   8.388  -0.607  1.00  0.99      PROB
ATOM   2257 HG11 ILE P  43      -1.270   9.473  -0.790  1.00  0.00      PROB
ATOM   2258 HG12 ILE P  43      -0.749   8.200   0.383  1.00  0.00      PROB
ATOM   2259  CD  ILE P  43      -2.476   8.013  -0.446  1.00  1.04      PROB
ATOM   2260  HD1 ILE P  43      -2.523   6.983  -0.032  1.00  0.00      PROB
ATOM   2261  HD2 ILE P  43      -3.000   8.026  -1.426  1.00  0.00      PROB
ATOM   2262  HD3 ILE P  43      -2.986   8.702   0.260  1.00  0.00      PROB
ATOM   2263  C   ILE P  43       2.066   7.860  -2.090  1.00  0.55      PROB
ATOM   2264  O   ILE P  43       2.194   8.125  -3.268  1.00  0.62      PROB
ATOM   2265  N   ALA P  44       2.785   6.889  -1.516  1.00  0.55      PROB
ATOM   2266  HN  ALA P  44       2.795   6.777  -0.526  1.00  0.00      PROB
ATOM   2267  CA  ALA P  44       3.590   5.939  -2.242  1.00  0.55      PROB
ATOM   2268  HA  ALA P  44       3.319   6.005  -3.285  1.00  0.00      PROB
ATOM   2269  CB  ALA P  44       5.075   6.220  -2.069  1.00  0.66      PROB
ATOM   2270  HB1 ALA P  44       5.318   6.337  -0.991  1.00  0.00      PROB
ATOM   2271  HB2 ALA P  44       5.346   7.158  -2.598  1.00  0.00      PROB
ATOM   2272  HB3 ALA P  44       5.670   5.375  -2.477  1.00  0.00      PROB
ATOM   2273  C   ALA P  44       3.265   4.535  -1.779  1.00  0.51      PROB
ATOM   2274  O   ALA P  44       3.097   4.264  -0.605  1.00  0.56      PROB
ATOM   2275  N   LEU P  45       3.142   3.608  -2.720  1.00  0.50      PROB
ATOM   2276  HN  LEU P  45       3.324   3.830  -3.674  1.00  0.00      PROB
ATOM   2277  CA  LEU P  45       2.751   2.239  -2.489  1.00  0.49      PROB
ATOM   2278  HA  LEU P  45       2.823   2.037  -1.431  1.00  0.00      PROB
ATOM   2279  CB  LEU P  45       1.310   2.037  -2.983  1.00  0.57      PROB
ATOM   2280  HB1 LEU P  45       1.278   2.422  -4.022  1.00  0.00      PROB
ATOM   2281  HB2 LEU P  45       0.667   2.669  -2.339  1.00  0.00      PROB
ATOM   2282  CG  LEU P  45       0.692   0.717  -3.014  1.00  0.65      PROB
ATOM   2283  HG  LEU P  45       1.304   0.071  -3.678  1.00  0.00      PROB
ATOM   2284  CD1 LEU P  45       0.562   0.076  -1.808  1.00  0.95      PROB
ATOM   2285 HD11 LEU P  45      -0.204   0.586  -1.185  1.00  0.00      PROB
ATOM   2286 HD12 LEU P  45       1.530   0.094  -1.264  1.00  0.00      PROB
ATOM   2287 HD13 LEU P  45       0.244  -0.976  -1.971  1.00  0.00      PROB
ATOM   2288  CD2 LEU P  45      -0.612   0.696  -3.549  1.00  0.87      PROB
ATOM   2289 HD21 LEU P  45      -0.601   1.065  -4.597  1.00  0.00      PROB
ATOM   2290 HD22 LEU P  45      -1.278   1.352  -2.949  1.00  0.00      PROB
ATOM   2291 HD23 LEU P  45      -1.006  -0.343  -3.543  1.00  0.00      PROB
ATOM   2292  C   LEU P  45       3.708   1.313  -3.201  1.00  0.48      PROB
ATOM   2293  O   LEU P  45       3.932   1.438  -4.391  1.00  0.54      PROB
ATOM   2294  N   ILE P  46       4.303   0.364  -2.474  1.00  0.47      PROB
ATOM   2295  HN  ILE P  46       4.109   0.273  -1.501  1.00  0.00      PROB
ATOM   2296  CA  ILE P  46       5.254  -0.597  -2.992  1.00  0.47      PROB
ATOM   2297  HA  ILE P  46       5.338  -0.434  -4.056  1.00  0.00      PROB
ATOM   2298  CB  ILE P  46       6.622  -0.460  -2.335  1.00  0.55      PROB
ATOM   2299  HB  ILE P  46       6.514  -0.594  -1.238  1.00  0.00      PROB
ATOM   2300  CG2 ILE P  46       7.567  -1.462  -2.853  1.00  0.76      PROB
ATOM   2301 HG21 ILE P  46       7.694  -1.336  -3.949  1.00  0.00      PROB
ATOM   2302 HG22 ILE P  46       7.180  -2.484  -2.656  1.00  0.00      PROB
ATOM   2303 HG23 ILE P  46       8.557  -1.336  -2.364  1.00  0.00      PROB
ATOM   2304  CG1 ILE P  46       7.197   0.901  -2.493  1.00  0.73      PROB
ATOM   2305 HG11 ILE P  46       6.355   1.609  -2.358  1.00  0.00      PROB
ATOM   2306 HG12 ILE P  46       7.562   0.962  -3.537  1.00  0.00      PROB
ATOM   2307  CD  ILE P  46       8.141   1.332  -1.763  1.00  1.12      PROB
ATOM   2308  HD1 ILE P  46       9.037   0.685  -1.876  1.00  0.00      PROB
ATOM   2309  HD2 ILE P  46       7.829   1.323  -0.697  1.00  0.00      PROB
ATOM   2310  HD3 ILE P  46       8.411   2.366  -2.065  1.00  0.00      PROB
ATOM   2311  C   ILE P  46       4.691  -1.979  -2.745  1.00  0.46      PROB
ATOM   2312  O   ILE P  46       4.375  -2.333  -1.623  1.00  0.49      PROB
ATOM   2313  N   ILE P  47       4.538  -2.797  -3.798  1.00  0.48      PROB
ATOM   2314  HN  ILE P  47       4.782  -2.500  -4.717  1.00  0.00      PROB
ATOM   2315  CA  ILE P  47       4.021  -4.146  -3.708  1.00  0.49      PROB
ATOM   2316  HA  ILE P  47       3.899  -4.377  -2.660  1.00  0.00      PROB
ATOM   2317  CB  ILE P  47       2.686  -4.320  -4.435  1.00  0.54      PROB
ATOM   2318  HB  ILE P  47       2.817  -4.068  -5.509  1.00  0.00      PROB
ATOM   2319  CG2 ILE P  47       2.189  -5.752  -4.312  1.00  0.65      PROB
ATOM   2320 HG21 ILE P  47       2.045  -6.016  -3.242  1.00  0.00      PROB
ATOM   2321 HG22 ILE P  47       2.933  -6.450  -4.752  1.00  0.00      PROB
ATOM   2322 HG23 ILE P  47       1.217  -5.861  -4.838  1.00  0.00      PROB
ATOM   2323  CG1 ILE P  47       1.629  -3.329  -3.957  1.00  0.61      PROB
ATOM   2324 HG11 ILE P  47       2.109  -2.331  -3.883  1.00  0.00      PROB
ATOM   2325 HG12 ILE P  47       1.298  -3.647  -2.946  1.00  0.00      PROB
ATOM   2326  CD  ILE P  47       0.448  -3.192  -4.787  1.00  0.76      PROB
ATOM   2327  HD1 ILE P  47      -0.076  -4.168  -4.869  1.00  0.00      PROB
ATOM   2328  HD2 ILE P  47       0.739  -2.859  -5.806  1.00  0.00      PROB
ATOM   2329  HD3 ILE P  47      -0.248  -2.453  -4.336  1.00  0.00      PROB
ATOM   2330  C   ILE P  47       5.047  -5.095  -4.301  1.00  0.50      PROB
ATOM   2331  O   ILE P  47       5.442  -4.972  -5.444  1.00  0.55      PROB
ATOM   2332  N   PHE P  48       5.485  -6.092  -3.532  1.00  0.52      PROB
ATOM   2333  HN  PHE P  48       5.248  -6.137  -2.565  1.00  0.00      PROB
ATOM   2334  CA  PHE P  48       6.318  -7.170  -4.007  1.00  0.56      PROB
ATOM   2335  HA  PHE P  48       6.712  -6.877  -4.969  1.00  0.00      PROB
ATOM   2336  CB  PHE P  48       7.477  -7.492  -3.044  1.00  0.64      PROB
ATOM   2337  HB1 PHE P  48       8.097  -8.309  -3.470  1.00  0.00      PROB
ATOM   2338  HB2 PHE P  48       7.066  -7.799  -2.059  1.00  0.00      PROB
ATOM   2339  CG  PHE P  48       8.365  -6.333  -2.814  1.00  0.74      PROB
ATOM   2340  CD1 PHE P  48       8.533  -5.782  -2.028  1.00  1.41      PROB
ATOM   2341  HD1 PHE P  48       7.912  -6.023  -1.185  1.00  0.00      PROB
ATOM   2342  CE1 PHE P  48       9.411  -4.759  -1.797  1.00  1.58      PROB
ATOM   2343  HE1 PHE P  48       9.315  -4.356  -0.810  1.00  0.00      PROB
ATOM   2344  CZ  PHE P  48      10.141  -4.284  -2.343  1.00  1.13      PROB
ATOM   2345  HZ  PHE P  48      10.803  -3.496  -2.128  1.00  0.00      PROB
ATOM   2346  CD2 PHE P  48       9.107  -5.843  -3.356  1.00  1.10      PROB
ATOM   2347  HD2 PHE P  48       9.199  -6.233  -4.347  1.00  0.00      PROB
ATOM   2348  CE2 PHE P  48       9.994  -4.827  -3.124  1.00  1.19      PROB
ATOM   2349  HE2 PHE P  48      10.636  -4.596  -3.955  1.00  0.00      PROB
ATOM   2350  C   PHE P  48       5.477  -8.415  -4.172  1.00  0.58      PROB
ATOM   2351  O   PHE P  48       4.647  -8.733  -3.375  1.00  0.70      PROB
ATOM   2352  N   ASN P  49       5.674  -9.161  -5.235  1.00  0.64      PROB
ATOM   2353  HN  ASN P  49       6.360  -8.912  -5.914  1.00  0.00      PROB
ATOM   2354  CA  ASN P  49       4.954 -10.364  -5.522  1.00  0.69      PROB
ATOM   2355  HA  ASN P  49       4.441 -10.672  -4.623  1.00  0.00      PROB
ATOM   2356  CB  ASN P  49       3.965 -10.123  -6.638  1.00  0.82      PROB
ATOM   2357  HB1 ASN P  49       4.474  -9.476  -7.380  1.00  0.00      PROB
ATOM   2358  HB2 ASN P  49       3.111  -9.574  -6.193  1.00  0.00      PROB
ATOM   2359  CG  ASN P  49       3.456 -11.098  -7.303  1.00  1.13      PROB
ATOM   2360  OD1 ASN P  49       3.710 -11.356  -7.840  1.00  1.84      PROB
ATOM   2361  ND2 ASN P  49       2.717 -11.664  -7.286  1.00  1.47      PROB
ATOM   2362 HD21 ASN P  49       2.606 -12.363  -7.993  1.00  0.00      PROB
ATOM   2363 HD22 ASN P  49       2.034 -11.573  -6.561  1.00  0.00      PROB
ATOM   2364  C   ASN P  49       5.919 -11.452  -5.797  1.00  0.83      PROB
ATOM   2365  O   ASN P  49       7.038 -11.189  -6.102  1.00  0.98      PROB
ATOM   2366  N   SER P  50       5.501 -12.707  -5.656  1.00  0.92      PROB
ATOM   2367  HN  SER P  50       4.568 -12.874  -5.353  1.00  0.00      PROB
ATOM   2368  CA  SER P  50       6.228 -13.894  -5.886  1.00  1.16      PROB
ATOM   2369  HA  SER P  50       7.017 -13.948  -5.150  1.00  0.00      PROB
ATOM   2370  CB  SER P  50       5.343 -15.099  -5.785  1.00  1.42      PROB
ATOM   2371  HB1 SER P  50       6.100 -15.808  -5.471  1.00  0.00      PROB
ATOM   2372  HB2 SER P  50       5.085 -15.177  -6.835  1.00  0.00      PROB
ATOM   2373  OG  SER P  50       4.812 -15.445  -5.550  1.00  1.75      PROB
ATOM   2374  HG1 SER P  50       4.843 -15.361  -4.594  1.00  0.00      PROB
ATOM   2375  C   SER P  50       7.017 -13.971  -7.134  1.00  1.26      PROB
ATOM   2376  O   SER P  50       6.804 -13.665  -7.882  1.00  1.81      PROB
ATOM   2377  N   ALA P  51       7.975 -14.369  -7.355  1.00  1.25      PROB
ATOM   2378  HN  ALA P  51       8.379 -14.835  -6.592  1.00  0.00      PROB
ATOM   2379  CA  ALA P  51       8.907 -14.456  -8.433  1.00  1.32      PROB
ATOM   2380  HA  ALA P  51       9.669 -15.162  -8.140  1.00  0.00      PROB
ATOM   2381  CB  ALA P  51       8.299 -14.887  -9.722  1.00  1.48      PROB
ATOM   2382  HB1 ALA P  51       7.646 -14.083 -10.124  1.00  0.00      PROB
ATOM   2383  HB2 ALA P  51       7.683 -15.798  -9.564  1.00  0.00      PROB
ATOM   2384  HB3 ALA P  51       9.098 -15.100 -10.464  1.00  0.00      PROB
ATOM   2385  C   ALA P  51       9.744 -13.227  -8.588  1.00  1.20      PROB
ATOM   2386  O   ALA P  51      10.303 -12.986  -9.603  1.00  1.28      PROB
ATOM   2387  N   ASN P  52       9.847 -12.429  -7.551  1.00  1.14      PROB
ATOM   2388  HN  ASN P  52       9.303 -12.615  -6.739  1.00  0.00      PROB
ATOM   2389  CA  ASN P  52      10.676 -11.269  -7.420  1.00  1.10      PROB
ATOM   2390  HA  ASN P  52      10.516 -10.875  -6.428  1.00  0.00      PROB
ATOM   2391  CB  ASN P  52      12.154 -11.533  -7.625  1.00  1.32      PROB
ATOM   2392  HB1 ASN P  52      12.722 -10.599  -7.426  1.00  0.00      PROB
ATOM   2393  HB2 ASN P  52      12.325 -11.847  -8.677  1.00  0.00      PROB
ATOM   2394  CG  ASN P  52      12.656 -12.590  -6.730  1.00  1.55      PROB
ATOM   2395  OD1 ASN P  52      12.477 -13.116  -6.231  1.00  1.85      PROB
ATOM   2396  ND2 ASN P  52      13.330 -12.930  -6.523  1.00  2.05      PROB
ATOM   2397 HD21 ASN P  52      13.355 -13.556  -5.744  1.00  0.00      PROB
ATOM   2398 HD22 ASN P  52      14.166 -12.738  -7.038  1.00  0.00      PROB
ATOM   2399  C   ASN P  52      10.210 -10.103  -8.229  1.00  0.94      PROB
ATOM   2400  O   ASN P  52      10.957  -9.377  -8.775  1.00  1.09      PROB
ATOM   2401  N   ARG P  53       8.944  -9.894  -8.330  1.00  0.80      PROB
ATOM   2402  HN  ARG P  53       8.291 -10.461  -7.836  1.00  0.00      PROB
ATOM   2403  CA  ARG P  53       8.365  -8.870  -9.128  1.00  0.73      PROB
ATOM   2404  HA  ARG P  53       9.131  -8.483  -9.783  1.00  0.00      PROB
ATOM   2405  CB  ARG P  53       7.209  -9.414  -9.937  1.00  0.86      PROB
ATOM   2406  HB1 ARG P  53       6.764  -8.576 -10.514  1.00  0.00      PROB
ATOM   2407  HB2 ARG P  53       6.448  -9.810  -9.232  1.00  0.00      PROB
ATOM   2408  CG  ARG P  53       7.567 -10.495 -10.889  1.00  1.04      PROB
ATOM   2409  HG1 ARG P  53       7.679 -11.346 -10.208  1.00  0.00      PROB
ATOM   2410  HG2 ARG P  53       8.542 -10.146 -11.247  1.00  0.00      PROB
ATOM   2411  CD  ARG P  53       7.237 -10.919 -11.653  1.00  1.57      PROB
ATOM   2412  HD1 ARG P  53       7.980 -10.630 -12.408  1.00  0.00      PROB
ATOM   2413  HD2 ARG P  53       6.279 -10.402 -11.800  1.00  0.00      PROB
ATOM   2414  NE  ARG P  53       7.015 -11.730 -11.970  1.00  2.10      PROB
ATOM   2415  HE  ARG P  53       7.192 -12.313 -11.230  1.00  0.00      PROB
ATOM   2416  CZ  ARG P  53       6.733 -12.257 -12.572  1.00  2.82      PROB
ATOM   2417  NH1 ARG P  53       6.607 -12.146 -12.967  1.00  3.29      PROB
ATOM   2418 HH11 ARG P  53       7.270 -12.121 -13.715  1.00  0.00      PROB
ATOM   2419 HH12 ARG P  53       5.650 -11.912 -13.139  1.00  0.00      PROB
ATOM   2420  NH2 ARG P  53       6.573 -12.929 -12.785  1.00  3.54      PROB
ATOM   2421 HH21 ARG P  53       5.653 -13.293 -12.641  1.00  0.00      PROB
ATOM   2422 HH22 ARG P  53       7.272 -13.494 -13.224  1.00  0.00      PROB
ATOM   2423  C   ARG P  53       7.931  -7.680  -8.311  1.00  0.65      PROB
ATOM   2424  O   ARG P  53       7.334  -7.807  -7.283  1.00  0.73      PROB
ATOM   2425  N   LEU P  54       8.240  -6.481  -8.770  1.00  0.62      PROB
ATOM   2426  HN  LEU P  54       8.710  -6.384  -9.643  1.00  0.00      PROB
ATOM   2427  CA  LEU P  54       7.955  -5.232  -8.108  1.00  0.57      PROB
ATOM   2428  HA  LEU P  54       7.547  -5.448  -7.132  1.00  0.00      PROB
ATOM   2429  CB  LEU P  54       9.257  -4.415  -7.985  1.00  0.65      PROB
ATOM   2430  HB1 LEU P  54       9.722  -4.409  -8.991  1.00  0.00      PROB
ATOM   2431  HB2 LEU P  54       9.912  -4.970  -7.284  1.00  0.00      PROB
ATOM   2432  CG  LEU P  54       9.239  -3.026  -7.527  1.00  0.72      PROB
ATOM   2433  HG  LEU P  54       8.651  -2.436  -8.261  1.00  0.00      PROB
ATOM   2434  CD1 LEU P  54       8.700  -2.785  -6.260  1.00  0.93      PROB
ATOM   2435 HD11 LEU P  54       9.275  -3.340  -5.488  1.00  0.00      PROB
ATOM   2436 HD12 LEU P  54       7.643  -3.126  -6.228  1.00  0.00      PROB
ATOM   2437 HD13 LEU P  54       8.751  -1.700  -6.028  1.00  0.00      PROB
ATOM   2438  CD2 LEU P  54      10.515  -2.440  -7.471  1.00  1.00      PROB
ATOM   2439 HD21 LEU P  54      11.054  -2.606  -8.429  1.00  0.00      PROB
ATOM   2440 HD22 LEU P  54      11.105  -2.897  -6.648  1.00  0.00      PROB
ATOM   2441 HD23 LEU P  54      10.422  -1.346  -7.301  1.00  0.00      PROB
ATOM   2442  C   LEU P  54       6.892  -4.448  -8.852  1.00  0.53      PROB
ATOM   2443  O   LEU P  54       6.976  -4.226 -10.045  1.00  0.60      PROB
ATOM   2444  N   PHE P  55       5.847  -4.016  -8.149  1.00  0.49      PROB
ATOM   2445  HN  PHE P  55       5.762  -4.242  -7.183  1.00  0.00      PROB
ATOM   2446  CA  PHE P  55       4.766  -3.210  -8.670  1.00  0.49      PROB
ATOM   2447  HA  PHE P  55       5.028  -2.924  -9.678  1.00  0.00      PROB
ATOM   2448  CB  PHE P  55       3.416  -3.969  -8.670  1.00  0.54      PROB
ATOM   2449  HB1 PHE P  55       2.624  -3.319  -9.098  1.00  0.00      PROB
ATOM   2450  HB2 PHE P  55       3.152  -4.258  -7.630  1.00  0.00      PROB
ATOM   2451  CG  PHE P  55       3.463  -5.221  -9.488  1.00  0.56      PROB
ATOM   2452  CD1 PHE P  55       2.964  -5.247 -10.767  1.00  0.67      PROB
ATOM   2453  HD1 PHE P  55       2.571  -4.339 -11.199  1.00  0.00      PROB
ATOM   2454  CE1 PHE P  55       2.954  -6.409 -11.514  1.00  0.76      PROB
ATOM   2455  HE1 PHE P  55       2.558  -6.400 -12.519  1.00  0.00      PROB
ATOM   2456  CZ  PHE P  55       3.444  -7.570 -10.986  1.00  0.76      PROB
ATOM   2457  HZ  PHE P  55       3.439  -8.480 -11.568  1.00  0.00      PROB
ATOM   2458  CD2 PHE P  55       3.935  -6.405  -8.961  1.00  0.62      PROB
ATOM   2459  HD2 PHE P  55       4.305  -6.426  -7.947  1.00  0.00      PROB
ATOM   2460  CE2 PHE P  55       3.941  -7.566  -9.712  1.00  0.72      PROB
ATOM   2461  HE2 PHE P  55       4.341  -8.476  -9.290  1.00  0.00      PROB
ATOM   2462  C   PHE P  55       4.645  -1.997  -7.772  1.00  0.49      PROB
ATOM   2463  O   PHE P  55       4.734  -2.102  -6.567  1.00  0.55      PROB
ATOM   2464  N   GLN P  56       4.455  -0.795  -8.320  1.00  0.49      PROB
ATOM   2465  HN  GLN P  56       4.320  -0.668  -9.300  1.00  0.00      PROB
ATOM   2466  CA  GLN P  56       4.435   0.401  -7.506  1.00  0.50      PROB
ATOM   2467  HA  GLN P  56       4.055   0.131  -6.532  1.00  0.00      PROB
ATOM   2468  CB  GLN P  56       5.843   1.019  -7.374  1.00  0.56      PROB
ATOM   2469  HB1 GLN P  56       6.501   0.241  -6.936  1.00  0.00      PROB
ATOM   2470  HB2 GLN P  56       5.761   1.867  -6.664  1.00  0.00      PROB
ATOM   2471  CG  GLN P  56       6.494   1.509  -8.537  1.00  0.65      PROB
ATOM   2472  HG1 GLN P  56       5.830   2.268  -9.000  1.00  0.00      PROB
ATOM   2473  HG2 GLN P  56       6.620   0.657  -9.237  1.00  0.00      PROB
ATOM   2474  CD  GLN P  56       7.845   2.146  -8.364  1.00  0.61      PROB
ATOM   2475  OE1 GLN P  56       8.618   1.825  -7.520  1.00  0.68      PROB
ATOM   2476  NE2 GLN P  56       8.148   3.089  -9.196  1.00  0.75      PROB
ATOM   2477 HE21 GLN P  56       7.497   3.358  -9.906  1.00  0.00      PROB
ATOM   2478 HE22 GLN P  56       9.033   3.549  -9.129  1.00  0.00      PROB
ATOM   2479  C   GLN P  56       3.455   1.445  -7.998  1.00  0.49      PROB
ATOM   2480  O   GLN P  56       3.059   1.491  -9.150  1.00  0.53      PROB
ATOM   2481  N   TYR P  57       3.038   2.326  -7.087  1.00  0.49      PROB
ATOM   2482  HN  TYR P  57       3.277   2.209  -6.127  1.00  0.00      PROB
ATOM   2483  CA  TYR P  57       2.236   3.491  -7.361  1.00  0.49      PROB
ATOM   2484  HA  TYR P  57       2.429   3.791  -8.380  1.00  0.00      PROB
ATOM   2485  CB  TYR P  57       0.714   3.205  -7.167  1.00  0.53      PROB
ATOM   2486  HB1 TYR P  57       0.589   2.512  -6.308  1.00  0.00      PROB
ATOM   2487  HB2 TYR P  57       0.318   2.740  -8.095  1.00  0.00      PROB
ATOM   2488  CG  TYR P  57      -0.152   4.407  -6.882  1.00  0.55      PROB
ATOM   2489  CD1 TYR P  57      -0.365   4.817  -5.574  1.00  0.61      PROB
ATOM   2490  HD1 TYR P  57       0.022   4.218  -4.763  1.00  0.00      PROB
ATOM   2491  CE1 TYR P  57      -1.065   5.981  -5.286  1.00  0.64      PROB
ATOM   2492  HE1 TYR P  57      -1.196   6.292  -4.260  1.00  0.00      PROB
ATOM   2493  CZ  TYR P  57      -1.589   6.735  -6.301  1.00  0.64      PROB
ATOM   2494  OH  TYR P  57      -2.241   7.924  -5.982  1.00  0.73      PROB
ATOM   2495  HH  TYR P  57      -2.265   8.470  -6.771  1.00  0.00      PROB
ATOM   2496  CD2 TYR P  57      -0.716   5.160  -7.896  1.00  0.61      PROB
ATOM   2497  HD2 TYR P  57      -0.605   4.842  -8.922  1.00  0.00      PROB
ATOM   2498  CE2 TYR P  57      -1.426   6.325  -7.607  1.00  0.66      PROB
ATOM   2499  HE2 TYR P  57      -1.850   6.909  -8.410  1.00  0.00      PROB
ATOM   2500  C   TYR P  57       2.756   4.644  -6.527  1.00  0.47      PROB
ATOM   2501  O   TYR P  57       3.179   4.459  -5.398  1.00  0.51      PROB
ATOM   2502  N   ALA P  58       2.718   5.867  -7.056  1.00  0.48      PROB
ATOM   2503  HN  ALA P  58       2.535   6.018  -8.024  1.00  0.00      PROB
ATOM   2504  CA  ALA P  58       2.938   7.042  -6.268  1.00  0.49      PROB
ATOM   2505  HA  ALA P  58       2.569   6.845  -5.273  1.00  0.00      PROB
ATOM   2506  CB  ALA P  58       4.407   7.415  -6.213  1.00  0.59      PROB
ATOM   2507  HB1 ALA P  58       4.789   7.612  -7.237  1.00  0.00      PROB
ATOM   2508  HB2 ALA P  58       4.993   6.581  -5.770  1.00  0.00      PROB
ATOM   2509  HB3 ALA P  58       4.542   8.333  -5.601  1.00  0.00      PROB
ATOM   2510  C   ALA P  58       2.122   8.174  -6.844  1.00  0.51      PROB
ATOM   2511  O   ALA P  58       1.880   8.241  -8.029  1.00  0.58      PROB
ATOM   2512  N   SER P  59       1.663   9.104  -6.007  1.00  0.53      PROB
ATOM   2513  HN  SER P  59       1.890   9.082  -5.037  1.00  0.00      PROB
ATOM   2514  CA  SER P  59       0.812  10.207  -6.419  1.00  0.57      PROB
ATOM   2515  HA  SER P  59       0.125   9.834  -7.164  1.00  0.00      PROB
ATOM   2516  CB  SER P  59       0.039  10.789  -5.235  1.00  0.65      PROB
ATOM   2517  HB1 SER P  59      -0.660  10.017  -4.849  1.00  0.00      PROB
ATOM   2518  HB2 SER P  59      -0.539  11.671  -5.584  1.00  0.00      PROB
ATOM   2519  OG  SER P  59       0.823  11.187  -4.210  1.00  0.76      PROB
ATOM   2520  HG1 SER P  59       1.167  12.048  -4.459  1.00  0.00      PROB
ATOM   2521  C   SER P  59       1.550  11.306  -7.109  1.00  0.61      PROB
ATOM   2522  O   SER P  59       0.991  12.091  -7.782  1.00  0.83      PROB
ATOM   2523  N   THR P  60       2.848  11.341  -6.975  1.00  0.60      PROB
ATOM   2524  HN  THR P  60       3.281  10.703  -6.347  1.00  0.00      PROB
ATOM   2525  CA  THR P  60       3.783  12.194  -7.621  1.00  0.73      PROB
ATOM   2526  HA  THR P  60       3.386  12.423  -8.598  1.00  0.00      PROB
ATOM   2527  CB  THR P  60       4.039  13.426  -6.898  1.00  1.02      PROB
ATOM   2528  HB  THR P  60       3.057  13.883  -6.654  1.00  0.00      PROB
ATOM   2529  OG1 THR P  60       4.688  14.274  -7.432  1.00  1.37      PROB
ATOM   2530  HG1 THR P  60       4.613  15.054  -6.877  1.00  0.00      PROB
ATOM   2531  CG2 THR P  60       4.612  13.252  -5.831  1.00  1.54      PROB
ATOM   2532 HG21 THR P  60       5.661  12.931  -6.009  1.00  0.00      PROB
ATOM   2533 HG22 THR P  60       4.093  12.462  -5.247  1.00  0.00      PROB
ATOM   2534 HG23 THR P  60       4.625  14.199  -5.250  1.00  0.00      PROB
ATOM   2535  C   THR P  60       5.010  11.399  -7.819  1.00  0.72      PROB
ATOM   2536  O   THR P  60       4.996  10.366  -7.515  1.00  1.00      PROB
ATOM   2537  N   ASP P  61       6.080  11.822  -8.373  1.00  0.78      PROB
ATOM   2538  HN  ASP P  61       6.099  12.764  -8.687  1.00  0.00      PROB
ATOM   2539  CA  ASP P  61       7.315  11.148  -8.634  1.00  0.79      PROB
ATOM   2540  HA  ASP P  61       7.136  10.395  -9.387  1.00  0.00      PROB
ATOM   2541  CB  ASP P  61       8.359  12.139  -9.113  1.00  0.99      PROB
ATOM   2542  HB1 ASP P  61       9.342  11.624  -9.112  1.00  0.00      PROB
ATOM   2543  HB2 ASP P  61       8.386  12.981  -8.390  1.00  0.00      PROB
ATOM   2544  CG  ASP P  61       8.190  12.651 -10.298  1.00  1.34      PROB
ATOM   2545  OD1 ASP P  61       8.120  12.826 -10.794  1.00  1.93      PROB
ATOM   2546  OD2 ASP P  61       8.177  12.890 -10.784  1.00  1.88      PROB
ATOM   2547  C   ASP P  61       7.862  10.329  -7.473  1.00  0.72      PROB
ATOM   2548  O   ASP P  61       8.159  10.841  -6.416  1.00  0.75      PROB
ATOM   2549  N   MET P  62       8.007   9.014  -7.659  1.00  0.70      PROB
ATOM   2550  HN  MET P  62       7.867   8.609  -8.558  1.00  0.00      PROB
ATOM   2551  CA  MET P  62       8.367   8.074  -6.624  1.00  0.65      PROB
ATOM   2552  HA  MET P  62       7.684   8.203  -5.797  1.00  0.00      PROB
ATOM   2553  CB  MET P  62       8.286   6.642  -7.169  1.00  0.69      PROB
ATOM   2554  HB1 MET P  62       8.954   6.580  -8.053  1.00  0.00      PROB
ATOM   2555  HB2 MET P  62       7.240   6.464  -7.493  1.00  0.00      PROB
ATOM   2556  CG  MET P  62       8.671   5.525  -6.224  1.00  0.70      PROB
ATOM   2557  HG1 MET P  62       9.727   5.681  -5.921  1.00  0.00      PROB
ATOM   2558  HG2 MET P  62       8.605   4.567  -6.781  1.00  0.00      PROB
ATOM   2559  SD  MET P  62       7.668   5.415  -4.771  1.00  0.79      PROB
ATOM   2560  CE  MET P  62       7.234   4.072  -4.768  1.00  1.05      PROB
ATOM   2561  HE1 MET P  62       8.094   3.370  -4.724  1.00  0.00      PROB
ATOM   2562  HE2 MET P  62       6.659   3.853  -5.693  1.00  0.00      PROB
ATOM   2563  HE3 MET P  62       6.589   3.879  -3.885  1.00  0.00      PROB
ATOM   2564  C   MET P  62       9.708   8.331  -5.969  1.00  0.64      PROB
ATOM   2565  O   MET P  62       9.850   8.271  -4.761  1.00  0.66      PROB
ATOM   2566  N   ASP P  63      10.728   8.686  -6.762  1.00  0.67      PROB
ATOM   2567  HN  ASP P  63      10.615   8.740  -7.751  1.00  0.00      PROB
ATOM   2568  CA  ASP P  63      12.047   9.014  -6.279  1.00  0.70      PROB
ATOM   2569  HA  ASP P  63      12.411   8.175  -5.704  1.00  0.00      PROB
ATOM   2570  CB  ASP P  63      12.997   9.309  -7.453  1.00  0.80      PROB
ATOM   2571  HB1 ASP P  63      14.005   9.477  -7.022  1.00  0.00      PROB
ATOM   2572  HB2 ASP P  63      12.641  10.243  -7.933  1.00  0.00      PROB
ATOM   2573  CG  ASP P  63      13.140   8.441  -8.397  1.00  1.11      PROB
ATOM   2574  OD1 ASP P  63      13.181   8.053  -8.771  1.00  1.73      PROB
ATOM   2575  OD2 ASP P  63      13.250   8.151  -8.838  1.00  1.73      PROB
ATOM   2576  C   ASP P  63      12.042  10.189  -5.316  1.00  0.71      PROB
ATOM   2577  O   ASP P  63      12.685  10.166  -4.284  1.00  0.74      PROB
ATOM   2578  N   ARG P  64      11.256  11.231  -5.617  1.00  0.73      PROB
ATOM   2579  HN  ARG P  64      10.755  11.268  -6.478  1.00  0.00      PROB
ATOM   2580  CA  ARG P  64      11.066  12.365  -4.749  1.00  0.77      PROB
ATOM   2581  HA  ARG P  64      12.039  12.724  -4.448  1.00  0.00      PROB
ATOM   2582  CB  ARG P  64      10.290  13.471  -5.477  1.00  0.86      PROB
ATOM   2583  HB1 ARG P  64       9.239  13.141  -5.413  1.00  0.00      PROB
ATOM   2584  HB2 ARG P  64      10.645  13.399  -6.519  1.00  0.00      PROB
ATOM   2585  CG  ARG P  64      10.240  14.489  -5.303  1.00  1.46      PROB
ATOM   2586  HG1 ARG P  64       9.463  14.625  -4.526  1.00  0.00      PROB
ATOM   2587  HG2 ARG P  64       9.893  14.941  -6.253  1.00  0.00      PROB
ATOM   2588  CD  ARG P  64      11.261  15.211  -4.916  1.00  1.88      PROB
ATOM   2589  HD1 ARG P  64      12.088  14.878  -5.568  1.00  0.00      PROB
ATOM   2590  HD2 ARG P  64      11.429  14.899  -3.870  1.00  0.00      PROB
ATOM   2591  NE  ARG P  64      11.388  15.964  -4.876  1.00  2.29      PROB
ATOM   2592  HE  ARG P  64      10.612  16.487  -5.200  1.00  0.00      PROB
ATOM   2593  CZ  ARG P  64      12.173  16.583  -4.566  1.00  2.87      PROB
ATOM   2594  NH1 ARG P  64      12.958  16.639  -4.248  1.00  3.05      PROB
ATOM   2595 HH11 ARG P  64      13.750  16.511  -4.845  1.00  0.00      PROB
ATOM   2596 HH12 ARG P  64      13.091  16.833  -3.276  1.00  0.00      PROB
ATOM   2597  NH2 ARG P  64      12.176  17.161  -4.572  1.00  3.66      PROB
ATOM   2598 HH21 ARG P  64      11.719  17.671  -3.843  1.00  0.00      PROB
ATOM   2599 HH22 ARG P  64      12.638  17.651  -5.311  1.00  0.00      PROB
ATOM   2600  C   ARG P  64      10.403  12.030  -3.426  1.00  0.71      PROB
ATOM   2601  O   ARG P  64      10.815  12.506  -2.382  1.00  0.76      PROB
ATOM   2602  N   VAL P  65       9.380  11.164  -3.430  1.00  0.66      PROB
ATOM   2603  HN  VAL P  65       9.006  10.808  -4.282  1.00  0.00      PROB
ATOM   2604  CA  VAL P  65       8.741  10.680  -2.222  1.00  0.65      PROB
ATOM   2605  HA  VAL P  65       8.510  11.538  -1.608  1.00  0.00      PROB
ATOM   2606  CB  VAL P  65       7.476   9.899  -2.515  1.00  0.71      PROB
ATOM   2607  HB  VAL P  65       7.729   9.052  -3.188  1.00  0.00      PROB
ATOM   2608  CG1 VAL P  65       6.854   9.382  -1.348  1.00  0.96      PROB
ATOM   2609 HG11 VAL P  65       6.740  10.185  -0.588  1.00  0.00      PROB
ATOM   2610 HG12 VAL P  65       7.477   8.570  -0.915  1.00  0.00      PROB
ATOM   2611 HG13 VAL P  65       5.847   8.987  -1.600  1.00  0.00      PROB
ATOM   2612  CG2 VAL P  65       6.501  10.704  -3.159  1.00  0.91      PROB
ATOM   2613 HG21 VAL P  65       6.899  11.088  -4.122  1.00  0.00      PROB
ATOM   2614 HG22 VAL P  65       6.239  11.569  -2.513  1.00  0.00      PROB
ATOM   2615 HG23 VAL P  65       5.591  10.102  -3.366  1.00  0.00      PROB
ATOM   2616  C   VAL P  65       9.683   9.883  -1.345  1.00  0.62      PROB
ATOM   2617  O   VAL P  65       9.750  10.084  -0.143  1.00  0.65      PROB
ATOM   2618  N   LEU P  66      10.501   8.998  -1.932  1.00  0.62      PROB
ATOM   2619  HN  LEU P  66      10.438   8.805  -2.908  1.00  0.00      PROB
ATOM   2620  CA  LEU P  66      11.523   8.262  -1.223  1.00  0.63      PROB
ATOM   2621  HA  LEU P  66      11.076   7.847  -0.332  1.00  0.00      PROB
ATOM   2622  CB  LEU P  66      12.105   7.140  -2.097  1.00  0.68      PROB
ATOM   2623  HB1 LEU P  66      12.969   6.695  -1.560  1.00  0.00      PROB
ATOM   2624  HB2 LEU P  66      12.464   7.590  -3.046  1.00  0.00      PROB
ATOM   2625  CG  LEU P  66      11.126   6.017  -2.441  1.00  0.73      PROB
ATOM   2626  HG  LEU P  66      10.194   6.456  -2.857  1.00  0.00      PROB
ATOM   2627  CD1 LEU P  66      11.727   5.084  -3.446  1.00  0.87      PROB
ATOM   2628 HD11 LEU P  66      12.656   4.631  -3.039  1.00  0.00      PROB
ATOM   2629 HD12 LEU P  66      11.980   5.640  -4.374  1.00  0.00      PROB
ATOM   2630 HD13 LEU P  66      11.009   4.269  -3.682  1.00  0.00      PROB
ATOM   2631  CD2 LEU P  66      10.684   5.243  -1.244  1.00  0.87      PROB
ATOM   2632 HD21 LEU P  66      10.176   5.916  -0.521  1.00  0.00      PROB
ATOM   2633 HD22 LEU P  66      11.564   4.785  -0.744  1.00  0.00      PROB
ATOM   2634 HD23 LEU P  66       9.971   4.448  -1.550  1.00  0.00      PROB
ATOM   2635  C   LEU P  66      12.638   9.122  -0.649  1.00  0.65      PROB
ATOM   2636  O   LEU P  66      13.089   8.911   0.465  1.00  0.69      PROB
ATOM   2637  N   LEU P  67      13.089  10.156  -1.377  1.00  0.69      PROB
ATOM   2638  HN  LEU P  67      12.796  10.291  -2.320  1.00  0.00      PROB
ATOM   2639  CA  LEU P  67      14.016  11.141  -0.873  1.00  0.75      PROB
ATOM   2640  HA  LEU P  67      14.862  10.618  -0.452  1.00  0.00      PROB
ATOM   2641  CB  LEU P  67      14.478  12.084  -1.997  1.00  0.84      PROB
ATOM   2642  HB1 LEU P  67      14.564  13.084  -1.531  1.00  0.00      PROB
ATOM   2643  HB2 LEU P  67      13.654  12.093  -2.736  1.00  0.00      PROB
ATOM   2644  CG  LEU P  67      15.471  11.939  -2.627  1.00  1.27      PROB
ATOM   2645  HG  LEU P  67      15.326  10.926  -3.021  1.00  0.00      PROB
ATOM   2646  CD1 LEU P  67      15.972  12.370  -3.379  1.00  1.70      PROB
ATOM   2647 HD11 LEU P  67      15.425  13.268  -3.737  1.00  0.00      PROB
ATOM   2648 HD12 LEU P  67      16.073  11.656  -4.224  1.00  0.00      PROB
ATOM   2649 HD13 LEU P  67      16.980  12.683  -3.032  1.00  0.00      PROB
ATOM   2650  CD2 LEU P  67      16.468  11.985  -2.541  1.00  1.77      PROB
ATOM   2651 HD21 LEU P  67      16.836  11.146  -1.912  1.00  0.00      PROB
ATOM   2652 HD22 LEU P  67      16.762  12.943  -2.062  1.00  0.00      PROB
ATOM   2653 HD23 LEU P  67      16.938  11.909  -3.545  1.00  0.00      PROB
ATOM   2654  C   LEU P  67      13.476  11.937   0.297  1.00  0.76      PROB
ATOM   2655  O   LEU P  67      14.150  12.139   1.290  1.00  0.83      PROB
ATOM   2656  N   LYS P  68      12.210  12.363   0.238  1.00  0.74      PROB
ATOM   2657  HN  LYS P  68      11.671  12.263  -0.594  1.00  0.00      PROB
ATOM   2658  CA  LYS P  68      11.523  12.989   1.341  1.00  0.77      PROB
ATOM   2659  HA  LYS P  68      12.158  13.771   1.730  1.00  0.00      PROB
ATOM   2660  CB  LYS P  68      10.181  13.573   0.882  1.00  0.84      PROB
ATOM   2661  HB1 LYS P  68       9.449  12.912   1.371  1.00  0.00      PROB
ATOM   2662  HB2 LYS P  68      10.196  13.391  -0.203  1.00  0.00      PROB
ATOM   2663  CG  LYS P  68       9.761  14.438   0.946  1.00  1.33      PROB
ATOM   2664  HG1 LYS P  68      10.689  14.947   0.893  1.00  0.00      PROB
ATOM   2665  HG2 LYS P  68       9.377  14.234   1.912  1.00  0.00      PROB
ATOM   2666  CD  LYS P  68       9.251  15.267   0.869  1.00  1.85      PROB
ATOM   2667  HD1 LYS P  68       8.993  15.155  -0.173  1.00  0.00      PROB
ATOM   2668  HD2 LYS P  68      10.079  15.936   1.043  1.00  0.00      PROB
ATOM   2669  CE  LYS P  68       8.707  15.759   1.039  1.00  2.37      PROB
ATOM   2670  HE1 LYS P  68       8.854  15.800   2.117  1.00  0.00      PROB
ATOM   2671  HE2 LYS P  68       7.847  15.163   0.739  1.00  0.00      PROB
ATOM   2672  NZ  LYS P  68       8.282  16.597   0.962  1.00  3.13      PROB
ATOM   2673  HZ1 LYS P  68       8.000  16.754  -0.027  1.00  0.00      PROB
ATOM   2674  HZ2 LYS P  68       8.939  17.347   1.258  1.00  0.00      PROB
ATOM   2675  HZ3 LYS P  68       7.439  16.615   1.570  1.00  0.00      PROB
ATOM   2676  C   LYS P  68      11.338  12.087   2.544  1.00  0.74      PROB
ATOM   2677  O   LYS P  68      11.529  12.493   3.674  1.00  0.82      PROB
ATOM   2678  N   TYR P  69      11.016  10.809   2.321  1.00  0.68      PROB
ATOM   2679  HN  TYR P  69      10.837  10.491   1.394  1.00  0.00      PROB
ATOM   2680  CA  TYR P  69      10.894   9.788   3.330  1.00  0.68      PROB
ATOM   2681  HA  TYR P  69      10.234  10.150   4.104  1.00  0.00      PROB
ATOM   2682  CB  TYR P  69      10.326   8.503   2.687  1.00  0.68      PROB
ATOM   2683  HB1 TYR P  69      10.982   8.202   1.842  1.00  0.00      PROB
ATOM   2684  HB2 TYR P  69       9.298   8.708   2.319  1.00  0.00      PROB
ATOM   2685  CG  TYR P  69      10.233   7.331   3.602  1.00  0.67      PROB
ATOM   2686  CD1 TYR P  69      11.051   6.276   3.486  1.00  0.86      PROB
ATOM   2687  HD1 TYR P  69      11.785   6.261   2.694  1.00  0.00      PROB
ATOM   2688  CE1 TYR P  69      10.976   5.205   4.359  1.00  0.93      PROB
ATOM   2689  HE1 TYR P  69      11.658   4.376   4.241  1.00  0.00      PROB
ATOM   2690  CZ  TYR P  69      10.077   5.177   5.344  1.00  0.82      PROB
ATOM   2691  OH  TYR P  69      10.011   4.119   6.228  1.00  0.97      PROB
ATOM   2692  HH  TYR P  69       9.210   4.217   6.749  1.00  0.00      PROB
ATOM   2693  CD2 TYR P  69       9.325   7.281   4.587  1.00  0.72      PROB
ATOM   2694  HD2 TYR P  69       8.633   8.102   4.706  1.00  0.00      PROB
ATOM   2695  CE2 TYR P  69       9.250   6.208   5.455  1.00  0.79      PROB
ATOM   2696  HE2 TYR P  69       8.505   6.209   6.237  1.00  0.00      PROB
ATOM   2697  C   TYR P  69      12.173   9.541   4.113  1.00  0.73      PROB
ATOM   2698  O   TYR P  69      12.151   9.369   5.316  1.00  0.79      PROB
ATOM   2699  N   THR P  70      13.328   9.563   3.450  1.00  0.77      PROB
ATOM   2700  HN  THR P  70      13.359   9.722   2.467  1.00  0.00      PROB
ATOM   2701  CA  THR P  70      14.613   9.362   4.087  1.00  0.87      PROB
ATOM   2702  HA  THR P  70      14.497   8.544   4.782  1.00  0.00      PROB
ATOM   2703  CB  THR P  70      15.738   9.054   3.139  1.00  0.99      PROB
ATOM   2704  HB  THR P  70      16.679   9.314   3.665  1.00  0.00      PROB
ATOM   2705  OG1 THR P  70      15.810   9.524   2.154  1.00  1.32      PROB
ATOM   2706  HG1 THR P  70      15.551  10.440   2.278  1.00  0.00      PROB
ATOM   2707  CG2 THR P  70      15.824   7.961   2.779  1.00  1.41      PROB
ATOM   2708 HG21 THR P  70      14.983   7.717   2.096  1.00  0.00      PROB
ATOM   2709 HG22 THR P  70      15.785   7.272   3.650  1.00  0.00      PROB
ATOM   2710 HG23 THR P  70      16.779   7.818   2.230  1.00  0.00      PROB
ATOM   2711  C   THR P  70      15.025  10.473   4.998  1.00  0.96      PROB
ATOM   2712  O   THR P  70      15.745  10.266   5.934  1.00  1.08      PROB
ATOM   2713  N   GLU P  71      14.547  11.680   4.775  1.00  1.00      PROB
ATOM   2714  HN  GLU P  71      13.984  11.869   3.975  1.00  0.00      PROB
ATOM   2715  CA  GLU P  71      14.781  12.807   5.632  1.00  1.14      PROB
ATOM   2716  HA  GLU P  71      15.809  12.773   5.960  1.00  0.00      PROB
ATOM   2717  CB  GLU P  71      14.510  14.077   4.896  1.00  1.37      PROB
ATOM   2718  HB1 GLU P  71      14.272  14.809   5.689  1.00  0.00      PROB
ATOM   2719  HB2 GLU P  71      13.604  13.862   4.301  1.00  0.00      PROB
ATOM   2720  CG  GLU P  71      15.161  14.620   4.212  1.00  1.64      PROB
ATOM   2721  HG1 GLU P  71      15.108  14.002   3.304  1.00  0.00      PROB
ATOM   2722  HG2 GLU P  71      16.141  14.519   4.698  1.00  0.00      PROB
ATOM   2723  CD  GLU P  71      15.240  15.796   3.717  1.00  1.95      PROB
ATOM   2724  OE1 GLU P  71      15.257  16.257   3.546  1.00  2.43      PROB
ATOM   2725  OE2 GLU P  71      15.290  16.283   3.487  1.00  2.41      PROB
ATOM   2726  C   GLU P  71      13.998  12.794   6.897  1.00  1.15      PROB
ATOM   2727  O   GLU P  71      14.406  13.333   7.860  1.00  1.29      PROB
ATOM   2728  N   TYR P  72      12.850  12.164   6.931  1.00  1.13      PROB
ATOM   2729  HN  TYR P  72      12.508  11.699   6.120  1.00  0.00      PROB
ATOM   2730  CA  TYR P  72      11.999  12.070   8.060  1.00  1.23      PROB
ATOM   2731  HA  TYR P  72      11.976  13.038   8.537  1.00  0.00      PROB
ATOM   2732  CB  TYR P  72      10.583  11.645   7.665  1.00  1.33      PROB
ATOM   2733  HB1 TYR P  72      10.206  10.942   8.437  1.00  0.00      PROB
ATOM   2734  HB2 TYR P  72      10.638  11.138   6.679  1.00  0.00      PROB
ATOM   2735  CG  TYR P  72       9.676  12.564   7.545  1.00  1.18      PROB
ATOM   2736  CD1 TYR P  72       9.309  12.758   7.626  1.00  1.83      PROB
ATOM   2737  HD1 TYR P  72       8.906  12.144   8.340  1.00  0.00      PROB
ATOM   2738  CE1 TYR P  72       8.452  13.600   7.521  1.00  2.26      PROB
ATOM   2739  HE1 TYR P  72       7.919  13.288   8.285  1.00  0.00      PROB
ATOM   2740  CZ  TYR P  72       7.938  14.243   7.321  1.00  1.96      PROB
ATOM   2741  OH  TYR P  72       7.074  15.071   7.205  1.00  2.57      PROB
ATOM   2742  HH  TYR P  72       6.390  14.879   7.851  1.00  0.00      PROB
ATOM   2743  CD2 TYR P  72       9.142  13.217   7.343  1.00  1.64      PROB
ATOM   2744  HD2 TYR P  72       9.673  13.534   6.583  1.00  0.00      PROB
ATOM   2745  CE2 TYR P  72       8.281  14.055   7.231  1.00  1.83      PROB
ATOM   2746  HE2 TYR P  72       8.631  14.615   6.445  1.00  0.00      PROB
ATOM   2747  C   TYR P  72      12.517  11.159   9.112  1.00  1.24      PROB
ATOM   2748  O   TYR P  72      13.055  10.158   8.858  1.00  1.27      PROB
ATOM   2749  N   SER P  73      12.361  11.502  10.342  1.00  1.40      PROB
ATOM   2750  HN  SER P  73      11.936  12.372  10.576  1.00  0.00      PROB
ATOM   2751  CA  SER P  73      12.756  10.721  11.452  1.00  1.54      PROB
ATOM   2752  HA  SER P  73      13.502  10.018  11.113  1.00  0.00      PROB
ATOM   2753  CB  SER P  73      13.275  11.515  12.478  1.00  1.89      PROB
ATOM   2754  HB1 SER P  73      14.196  11.910  12.026  1.00  0.00      PROB
ATOM   2755  HB2 SER P  73      13.503  10.773  13.257  1.00  0.00      PROB
ATOM   2756  OG  SER P  73      13.084  12.020  12.837  1.00  2.45      PROB
ATOM   2757  HG1 SER P  73      12.518  11.658  13.523  1.00  0.00      PROB
ATOM   2758  C   SER P  73      11.789   9.854  12.030  1.00  1.50      PROB
ATOM   2759  O   SER P  73      11.896   8.951  12.085  1.00  2.09      PROB
ATOM   2760  N   GLU P  74      10.816  10.090  12.468  1.00  1.15      PROB
ATOM   2761  HN  GLU P  74      10.538  11.040  12.434  1.00  0.00      PROB
ATOM   2762  CA  GLU P  74       9.857   9.338  13.077  1.00  1.26      PROB
ATOM   2763  HA  GLU P  74      10.141   8.298  13.014  1.00  0.00      PROB
ATOM   2764  CB  GLU P  74       9.761   9.748  14.406  1.00  1.60      PROB
ATOM   2765  HB1 GLU P  74       8.808   9.303  14.732  1.00  0.00      PROB
ATOM   2766  HB2 GLU P  74       9.662  10.841  14.319  1.00  0.00      PROB
ATOM   2767  CG  GLU P  74      10.341   9.641  15.208  1.00  2.05      PROB
ATOM   2768  HG1 GLU P  74      11.260  10.153  14.892  1.00  0.00      PROB
ATOM   2769  HG2 GLU P  74      10.487   8.553  15.237  1.00  0.00      PROB
ATOM   2770  CD  GLU P  74      10.313   9.923  16.452  1.00  2.41      PROB
ATOM   2771  OE1 GLU P  74      10.309  10.050  16.915  1.00  2.88      PROB
ATOM   2772  OE2 GLU P  74      10.299  10.024  16.983  1.00  2.81      PROB
ATOM   2773  C   GLU P  74       8.509   9.358  12.449  1.00  1.05      PROB
ATOM   2774  O   GLU P  74       7.978  10.393  12.301  1.00  1.10      PROB
ATOM   2775  N   PRO P  75       7.891   8.289  12.062  1.00  0.98      PROB
ATOM   2776  CD  PRO P  75       8.502   7.032  11.957  1.00  1.16      PROB
ATOM   2777  HD1 PRO P  75       8.773   6.658  12.966  1.00  0.00      PROB
ATOM   2778  HD2 PRO P  75       9.411   7.105  11.323  1.00  0.00      PROB
ATOM   2779  CA  PRO P  75       6.503   8.221  11.733  1.00  0.85      PROB
ATOM   2780  HA  PRO P  75       6.267   8.932  10.958  1.00  0.00      PROB
ATOM   2781  CB  PRO P  75       6.298   6.785  11.346  1.00  0.92      PROB
ATOM   2782  HB1 PRO P  75       5.835   6.723  10.338  1.00  0.00      PROB
ATOM   2783  HB2 PRO P  75       5.631   6.283  12.079  1.00  0.00      PROB
ATOM   2784  CG  PRO P  75       7.490   6.200  11.338  1.00  1.21      PROB
ATOM   2785  HG1 PRO P  75       7.425   5.238  11.889  1.00  0.00      PROB
ATOM   2786  HG2 PRO P  75       7.785   5.993  10.287  1.00  0.00      PROB
ATOM   2787  C   PRO P  75       5.564   8.639  12.830  1.00  0.82      PROB
ATOM   2788  O   PRO P  75       5.816   8.377  13.975  1.00  0.92      PROB
ATOM   2789  N   HSD P  76       4.444   9.266  12.501  1.00  0.78      PROB
ATOM   2790  HN  HSD P  76       4.281   9.576  11.568  1.00  0.00      PROB
ATOM   2791  CA  HSD P  76       3.386   9.551  13.434  1.00  0.83      PROB
ATOM   2792  HA  HSD P  76       3.836   9.866  14.364  1.00  0.00      PROB
ATOM   2793  CB  HSD P  76       2.467  10.645  12.892  1.00  0.90      PROB
ATOM   2794  HB1 HSD P  76       1.774  10.159  12.175  1.00  0.00      PROB
ATOM   2795  HB2 HSD P  76       3.110  11.368  12.351  1.00  0.00      PROB
ATOM   2796  ND1 HSD P  76       1.723  11.957  14.432  1.00  1.54      PROB
ATOM   2797  HD1 HSD P  76       2.613  12.109  14.788  1.00  0.00      PROB
ATOM   2798  CG  HSD P  76       1.740  11.333  13.687  1.00  0.99      PROB
ATOM   2799  CE1 HSD P  76       0.964  12.513  14.950  1.00  1.82      PROB
ATOM   2800  HE1 HSD P  76       1.015  13.193  15.782  1.00  0.00      PROB
ATOM   2801  NE2 HSD P  76       0.491  12.290  14.585  1.00  1.98      PROB
ATOM   2802  CD2 HSD P  76       0.979  11.550  13.787  1.00  1.63      PROB
ATOM   2803  HD2 HSD P  76       0.224  11.158  13.144  1.00  0.00      PROB
ATOM   2804  C   HSD P  76       2.577   8.321  13.759  1.00  0.81      PROB
ATOM   2805  O   HSD P  76       2.131   8.145  14.854  1.00  0.96      PROB
ATOM   2806  N   GLU P  77       2.413   7.419  12.808  1.00  0.73      PROB
ATOM   2807  HN  GLU P  77       2.709   7.602  11.874  1.00  0.00      PROB
ATOM   2808  CA  GLU P  77       1.815   6.132  13.009  1.00  0.75      PROB
ATOM   2809  HA  GLU P  77       1.984   5.846  14.036  1.00  0.00      PROB
ATOM   2810  CB  GLU P  77       0.326   6.155  12.713  1.00  0.91      PROB
ATOM   2811  HB1 GLU P  77       0.300   6.927  11.941  1.00  0.00      PROB
ATOM   2812  HB2 GLU P  77      -0.050   6.528  13.668  1.00  0.00      PROB
ATOM   2813  CG  GLU P  77      -0.459   5.595  12.425  1.00  1.17      PROB
ATOM   2814  HG1 GLU P  77      -0.398   4.755  13.129  1.00  0.00      PROB
ATOM   2815  HG2 GLU P  77      -0.152   5.290  11.417  1.00  0.00      PROB
ATOM   2816  CD  GLU P  77      -1.921   5.709  12.250  1.00  1.15      PROB
ATOM   2817  OE1 GLU P  77      -2.525   5.787  12.212  1.00  1.57      PROB
ATOM   2818  OE2 GLU P  77      -2.497   5.707  12.170  1.00  1.63      PROB
ATOM   2819  C   GLU P  77       2.495   5.133  12.125  1.00  0.66      PROB
ATOM   2820  O   GLU P  77       2.786   5.410  10.986  1.00  0.67      PROB
ATOM   2821  N   SER P  78       2.778   3.941  12.633  1.00  0.68      PROB
ATOM   2822  HN  SER P  78       2.627   3.738  13.597  1.00  0.00      PROB
ATOM   2823  CA  SER P  78       3.317   2.861  11.852  1.00  0.67      PROB
ATOM   2824  HA  SER P  78       3.142   3.095  10.813  1.00  0.00      PROB
ATOM   2825  CB  SER P  78       4.806   2.641  12.085  1.00  0.77      PROB
ATOM   2826  HB1 SER P  78       4.940   2.140  13.067  1.00  0.00      PROB
ATOM   2827  HB2 SER P  78       5.311   3.630  12.101  1.00  0.00      PROB
ATOM   2828  OG  SER P  78       5.359   1.959  11.246  1.00  1.16      PROB
ATOM   2829  HG1 SER P  78       5.029   1.066  11.371  1.00  0.00      PROB
ATOM   2830  C   SER P  78       2.568   1.609  12.194  1.00  0.70      PROB
ATOM   2831  O   SER P  78       2.520   1.204  13.313  1.00  0.86      PROB
ATOM   2832  N   ARG P  79       1.940   0.965  11.231  1.00  0.65      PROB
ATOM   2833  HN  ARG P  79       2.010   1.265  10.283  1.00  0.00      PROB
ATOM   2834  CA  ARG P  79       1.116  -0.199  11.441  1.00  0.65      PROB
ATOM   2835  HA  ARG P  79       1.131  -0.429  12.496  1.00  0.00      PROB
ATOM   2836  CB  ARG P  79      -0.330   0.042  10.973  1.00  0.70      PROB
ATOM   2837  HB1 ARG P  79      -0.909  -0.890  11.142  1.00  0.00      PROB
ATOM   2838  HB2 ARG P  79      -0.310   0.262   9.885  1.00  0.00      PROB
ATOM   2839  CG  ARG P  79      -1.054   1.187  11.678  1.00  0.76      PROB
ATOM   2840  HG1 ARG P  79      -2.084   1.240  11.267  1.00  0.00      PROB
ATOM   2841  HG2 ARG P  79      -0.518   2.128  11.433  1.00  0.00      PROB
ATOM   2842  CD  ARG P  79      -1.158   1.100  13.125  1.00  0.87      PROB
ATOM   2843  HD1 ARG P  79      -0.144   1.114  13.579  1.00  0.00      PROB
ATOM   2844  HD2 ARG P  79      -1.691   0.168  13.411  1.00  0.00      PROB
ATOM   2845  NE  ARG P  79      -1.888   2.201  13.649  1.00  0.97      PROB
ATOM   2846  HE  ARG P  79      -2.303   2.808  12.975  1.00  0.00      PROB
ATOM   2847  CZ  ARG P  79      -2.070   2.495  14.806  1.00  1.21      PROB
ATOM   2848  NH1 ARG P  79      -1.613   1.865  15.674  1.00  1.48      PROB
ATOM   2849 HH11 ARG P  79      -1.056   1.061  15.468  1.00  0.00      PROB
ATOM   2850 HH12 ARG P  79      -1.778   2.129  16.624  1.00  0.00      PROB
ATOM   2851  NH2 ARG P  79      -2.728   3.481  15.113  1.00  1.48      PROB
ATOM   2852 HH21 ARG P  79      -2.995   3.627  16.066  1.00  0.00      PROB
ATOM   2853 HH22 ARG P  79      -2.999   4.140  14.411  1.00  0.00      PROB
ATOM   2854  C   ARG P  79       1.677  -1.419  10.749  1.00  0.65      PROB
ATOM   2855  O   ARG P  79       2.345  -1.346   9.751  1.00  0.66      PROB
ATOM   2856  N   THR P  80       1.415  -2.587  11.287  1.00  0.77      PROB
ATOM   2857  HN  THR P  80       0.914  -2.643  12.146  1.00  0.00      PROB
ATOM   2858  CA  THR P  80       1.796  -3.867  10.737  1.00  0.81      PROB
ATOM   2859  HA  THR P  80       2.087  -3.705   9.710  1.00  0.00      PROB
ATOM   2860  CB  THR P  80       2.912  -4.505  11.481  1.00  0.95      PROB
ATOM   2861  HB  THR P  80       3.848  -3.963  11.230  1.00  0.00      PROB
ATOM   2862  OG1 THR P  80       3.037  -5.249  11.342  1.00  1.83      PROB
ATOM   2863  HG1 THR P  80       3.991  -5.357  11.317  1.00  0.00      PROB
ATOM   2864  CG2 THR P  80       3.178  -4.612  12.509  1.00  1.28      PROB
ATOM   2865 HG21 THR P  80       2.473  -5.305  13.016  1.00  0.00      PROB
ATOM   2866 HG22 THR P  80       3.131  -3.625  13.017  1.00  0.00      PROB
ATOM   2867 HG23 THR P  80       4.205  -5.027  12.593  1.00  0.00      PROB
ATOM   2868  C   THR P  80       0.596  -4.764  10.685  1.00  0.73      PROB
ATOM   2869  O   THR P  80      -0.456  -4.398  11.153  1.00  0.73      PROB
ATOM   2870  N   ASN P  81       0.697  -5.965  10.091  1.00  0.75      PROB
ATOM   2871  HN  ASN P  81       1.573  -6.278   9.735  1.00  0.00      PROB
ATOM   2872  CA  ASN P  81      -0.394  -6.904   9.904  1.00  0.74      PROB
ATOM   2873  HA  ASN P  81      -1.147  -6.419   9.300  1.00  0.00      PROB
ATOM   2874  CB  ASN P  81       0.085  -8.203   9.214  1.00  0.78      PROB
ATOM   2875  HB1 ASN P  81      -0.725  -8.962   9.262  1.00  0.00      PROB
ATOM   2876  HB2 ASN P  81       0.980  -8.591   9.746  1.00  0.00      PROB
ATOM   2877  CG  ASN P  81       0.444  -7.969   7.770  1.00  0.81      PROB
ATOM   2878  OD1 ASN P  81       0.367  -6.911   7.238  1.00  0.79      PROB
ATOM   2879  ND2 ASN P  81       0.822  -8.991   7.093  1.00  1.03      PROB
ATOM   2880 HD21 ASN P  81       0.927  -8.923   6.101  1.00  0.00      PROB
ATOM   2881 HD22 ASN P  81       1.011  -9.856   7.557  1.00  0.00      PROB
ATOM   2882  C   ASN P  81      -1.103  -7.288  11.191  1.00  0.75      PROB
ATOM   2883  O   ASN P  81      -2.318  -7.322  11.248  1.00  0.77      PROB
ATOM   2884  N   THR P  82      -0.349  -7.542  12.272  1.00  0.79      PROB
ATOM   2885  HN  THR P  82       0.646  -7.539  12.217  1.00  0.00      PROB
ATOM   2886  CA  THR P  82      -0.890  -7.836  13.585  1.00  0.84      PROB
ATOM   2887  HA  THR P  82      -1.610  -8.631  13.464  1.00  0.00      PROB
ATOM   2888  CB  THR P  82       0.157  -8.249  14.590  1.00  0.95      PROB
ATOM   2889  HB  THR P  82       0.044  -7.552  15.443  1.00  0.00      PROB
ATOM   2890  OG1 THR P  82       1.064  -8.286  14.438  1.00  1.31      PROB
ATOM   2891  HG1 THR P  82       1.407  -7.420  14.669  1.00  0.00      PROB
ATOM   2892  CG2 THR P  82       0.191  -9.134  14.966  1.00  1.64      PROB
ATOM   2893 HG21 THR P  82       0.507  -9.866  14.192  1.00  0.00      PROB
ATOM   2894 HG22 THR P  82      -0.814  -9.425  15.340  1.00  0.00      PROB
ATOM   2895 HG23 THR P  82       0.924  -9.162  15.801  1.00  0.00      PROB
ATOM   2896  C   THR P  82      -1.720  -6.715  14.164  1.00  0.82      PROB
ATOM   2897  O   THR P  82      -2.760  -6.955  14.744  1.00  0.86      PROB
ATOM   2898  N   ASP P  83      -1.308  -5.451  13.984  1.00  0.81      PROB
ATOM   2899  HN  ASP P  83      -0.445  -5.252  13.528  1.00  0.00      PROB
ATOM   2900  CA  ASP P  83      -2.053  -4.289  14.420  1.00  0.82      PROB
ATOM   2901  HA  ASP P  83      -2.253  -4.397  15.476  1.00  0.00      PROB
ATOM   2902  CB  ASP P  83      -1.253  -2.997  14.156  1.00  0.86      PROB
ATOM   2903  HB1 ASP P  83      -1.884  -2.129  14.443  1.00  0.00      PROB
ATOM   2904  HB2 ASP P  83      -1.026  -2.941  13.070  1.00  0.00      PROB
ATOM   2905  CG  ASP P  83      -0.044  -2.901  14.854  1.00  0.98      PROB
ATOM   2906  OD1 ASP P  83       0.466  -2.784  15.089  1.00  1.57      PROB
ATOM   2907  OD2 ASP P  83       0.405  -2.853  15.198  1.00  1.53      PROB
ATOM   2908  C   ASP P  83      -3.406  -4.167  13.744  1.00  0.80      PROB
ATOM   2909  O   ASP P  83      -4.419  -3.916  14.379  1.00  0.86      PROB
ATOM   2910  N   ILE P  84      -3.457  -4.386  12.423  1.00  0.76      PROB
ATOM   2911  HN  ILE P  84      -2.629  -4.552  11.895  1.00  0.00      PROB
ATOM   2912  CA  ILE P  84      -4.690  -4.401  11.660  1.00  0.76      PROB
ATOM   2913  HA  ILE P  84      -5.255  -3.522  11.934  1.00  0.00      PROB
ATOM   2914  CB  ILE P  84      -4.437  -4.409  10.161  1.00  0.76      PROB
ATOM   2915  HB  ILE P  84      -3.859  -5.318   9.890  1.00  0.00      PROB
ATOM   2916  CG2 ILE P  84      -5.750  -4.401   9.396  1.00  0.83      PROB
ATOM   2917 HG21 ILE P  84      -6.411  -3.595   9.780  1.00  0.00      PROB
ATOM   2918 HG22 ILE P  84      -6.268  -5.375   9.524  1.00  0.00      PROB
ATOM   2919 HG23 ILE P  84      -5.558  -4.218   8.317  1.00  0.00      PROB
ATOM   2920  CG1 ILE P  84      -3.550  -3.250   9.708  1.00  0.79      PROB
ATOM   2921 HG11 ILE P  84      -3.398  -3.376   8.617  1.00  0.00      PROB
ATOM   2922 HG12 ILE P  84      -2.579  -3.373  10.228  1.00  0.00      PROB
ATOM   2923  CD  ILE P  84      -3.925  -1.979   9.896  1.00  0.96      PROB
ATOM   2924  HD1 ILE P  84      -4.064  -1.778  10.980  1.00  0.00      PROB
ATOM   2925  HD2 ILE P  84      -4.886  -1.787   9.373  1.00  0.00      PROB
ATOM   2926  HD3 ILE P  84      -3.144  -1.293   9.506  1.00  0.00      PROB
ATOM   2927  C   ILE P  84      -5.600  -5.542  12.082  1.00  0.79      PROB
ATOM   2928  O   ILE P  84      -6.777  -5.345  12.330  1.00  0.85      PROB
ATOM   2929  N   LEU P  85      -5.051  -6.754  12.254  1.00  0.79      PROB
ATOM   2930  HN  LEU P  85      -4.089  -6.910  12.049  1.00  0.00      PROB
ATOM   2931  CA  LEU P  85      -5.763  -7.917  12.735  1.00  0.84      PROB
ATOM   2932  HA  LEU P  85      -6.622  -8.078  12.100  1.00  0.00      PROB
ATOM   2933  CB  LEU P  85      -4.824  -9.137  12.699  1.00  0.86      PROB
ATOM   2934  HB1 LEU P  85      -3.921  -8.877  13.288  1.00  0.00      PROB
ATOM   2935  HB2 LEU P  85      -4.532  -9.299  11.641  1.00  0.00      PROB
ATOM   2936  CG  LEU P  85      -5.343 -10.446  13.227  1.00  0.96      PROB
ATOM   2937  HG  LEU P  85      -5.645 -10.302  14.286  1.00  0.00      PROB
ATOM   2938  CD1 LEU P  85      -6.445 -10.957  12.515  1.00  1.20      PROB
ATOM   2939 HD11 LEU P  85      -6.167 -11.128  11.453  1.00  0.00      PROB
ATOM   2940 HD12 LEU P  85      -7.287 -10.233  12.550  1.00  0.00      PROB
ATOM   2941 HD13 LEU P  85      -6.766 -11.924  12.958  1.00  0.00      PROB
ATOM   2942  CD2 LEU P  85      -4.344 -11.459  13.239  1.00  1.13      PROB
ATOM   2943 HD21 LEU P  85      -3.494 -11.149  13.883  1.00  0.00      PROB
ATOM   2944 HD22 LEU P  85      -3.965 -11.629  12.209  1.00  0.00      PROB
ATOM   2945 HD23 LEU P  85      -4.768 -12.404  13.642  1.00  0.00      PROB
ATOM   2946  C   LEU P  85      -6.372  -7.741  14.114  1.00  0.90      PROB
ATOM   2947  O   LEU P  85      -7.535  -8.028  14.332  1.00  0.97      PROB
ATOM   2948  N   GLU P  86      -5.612  -7.194  15.074  1.00  0.91      PROB
ATOM   2949  HN  GLU P  86      -4.649  -6.992  14.917  1.00  0.00      PROB
ATOM   2950  CA  GLU P  86      -6.102  -6.857  16.386  1.00  0.99      PROB
ATOM   2951  HA  GLU P  86      -6.616  -7.721  16.781  1.00  0.00      PROB
ATOM   2952  CB  GLU P  86      -4.955  -6.453  17.315  1.00  1.06      PROB
ATOM   2953  HB1 GLU P  86      -5.400  -5.835  18.121  1.00  0.00      PROB
ATOM   2954  HB2 GLU P  86      -4.264  -5.827  16.715  1.00  0.00      PROB
ATOM   2955  CG  GLU P  86      -4.251  -7.332  17.878  1.00  1.45      PROB
ATOM   2956  HG1 GLU P  86      -3.311  -6.796  18.076  1.00  0.00      PROB
ATOM   2957  HG2 GLU P  86      -4.113  -8.076  17.079  1.00  0.00      PROB
ATOM   2958  CD  GLU P  86      -4.340  -7.933  18.722  1.00  1.94      PROB
ATOM   2959  OE1 GLU P  86      -4.332  -8.255  18.977  1.00  2.53      PROB
ATOM   2960  OE2 GLU P  86      -4.409  -8.102  19.156  1.00  2.49      PROB
ATOM   2961  C   GLU P  86      -7.183  -5.804  16.386  1.00  1.02      PROB
ATOM   2962  O   GLU P  86      -8.148  -5.895  17.114  1.00  1.12      PROB
ATOM   2963  N   THR P  87      -7.070  -4.793  15.519  1.00  0.97      PROB
ATOM   2964  HN  THR P  87      -6.257  -4.687  14.953  1.00  0.00      PROB
ATOM   2965  CA  THR P  87      -8.093  -3.781  15.326  1.00  1.02      PROB
ATOM   2966  HA  THR P  87      -8.362  -3.405  16.302  1.00  0.00      PROB
ATOM   2967  CB  THR P  87      -7.645  -2.639  14.448  1.00  1.03      PROB
ATOM   2968  HB  THR P  87      -7.399  -3.026  13.436  1.00  0.00      PROB
ATOM   2969  OG1 THR P  87      -6.579  -2.040  14.935  1.00  1.18      PROB
ATOM   2970  HG1 THR P  87      -5.855  -2.662  14.831  1.00  0.00      PROB
ATOM   2971  CG2 THR P  87      -8.607  -1.575  14.315  1.00  1.15      PROB
ATOM   2972 HG21 THR P  87      -8.833  -1.138  15.311  1.00  0.00      PROB
ATOM   2973 HG22 THR P  87      -9.549  -1.970  13.878  1.00  0.00      PROB
ATOM   2974 HG23 THR P  87      -8.198  -0.775  13.662  1.00  0.00      PROB
ATOM   2975  C   THR P  87      -9.387  -4.344  14.789  1.00  1.04      PROB
ATOM   2976  O   THR P  87     -10.455  -4.019  15.263  1.00  1.15      PROB
ATOM   2977  N   LEU P  88      -9.323  -5.260  13.821  1.00  1.00      PROB
ATOM   2978  HN  LEU P  88      -8.449  -5.522  13.422  1.00  0.00      PROB
ATOM   2979  CA  LEU P  88     -10.468  -5.940  13.272  1.00  1.06      PROB
ATOM   2980  HA  LEU P  88     -11.204  -5.194  13.010  1.00  0.00      PROB
ATOM   2981  CB  LEU P  88     -10.084  -6.757  12.041  1.00  1.05      PROB
ATOM   2982  HB1 LEU P  88     -10.908  -7.477  11.858  1.00  0.00      PROB
ATOM   2983  HB2 LEU P  88      -9.162  -7.318  12.297  1.00  0.00      PROB
ATOM   2984  CG  LEU P  88      -9.846  -6.111  10.861  1.00  1.06      PROB
ATOM   2985  HG  LEU P  88      -9.071  -5.344  11.062  1.00  0.00      PROB
ATOM   2986  CD1 LEU P  88      -9.445  -6.795   9.822  1.00  1.33      PROB
ATOM   2987 HD11 LEU P  88     -10.310  -7.296   9.338  1.00  0.00      PROB
ATOM   2988 HD12 LEU P  88      -8.717  -7.572  10.139  1.00  0.00      PROB
ATOM   2989 HD13 LEU P  88      -8.969  -6.116   9.083  1.00  0.00      PROB
ATOM   2990  CD2 LEU P  88     -10.787  -5.498  10.293  1.00  1.41      PROB
ATOM   2991 HD21 LEU P  88     -11.181  -4.701  10.960  1.00  0.00      PROB
ATOM   2992 HD22 LEU P  88     -11.612  -6.205  10.059  1.00  0.00      PROB
ATOM   2993 HD23 LEU P  88     -10.420  -5.027   9.356  1.00  0.00      PROB
ATOM   2994  C   LEU P  88     -11.183  -6.824  14.252  1.00  1.16      PROB
ATOM   2995  O   LEU P  88     -12.381  -6.911  14.249  1.00  1.31      PROB
ATOM   2996  N   LYS P  89     -10.460  -7.475  15.152  1.00  1.16      PROB
ATOM   2997  HN  LYS P  89      -9.464  -7.443  15.131  1.00  0.00      PROB
ATOM   2998  CA  LYS P  89     -11.016  -8.261  16.206  1.00  1.30      PROB
ATOM   2999  HA  LYS P  89     -11.797  -8.877  15.786  1.00  0.00      PROB
ATOM   3000  CB  LYS P  89      -9.951  -9.133  16.856  1.00  1.32      PROB
ATOM   3001  HB1 LYS P  89     -10.407  -9.564  17.770  1.00  0.00      PROB
ATOM   3002  HB2 LYS P  89      -9.121  -8.458  17.147  1.00  0.00      PROB
ATOM   3003  CG  LYS P  89      -9.430 -10.095  16.223  1.00  1.55      PROB
ATOM   3004  HG1 LYS P  89      -9.034  -9.666  15.281  1.00  0.00      PROB
ATOM   3005  HG2 LYS P  89     -10.257 -10.793  15.988  1.00  0.00      PROB
ATOM   3006  CD  LYS P  89      -8.395 -10.881  16.761  1.00  1.68      PROB
ATOM   3007  HD1 LYS P  89      -7.663 -10.105  16.695  1.00  0.00      PROB
ATOM   3008  HD2 LYS P  89      -8.398 -11.580  15.953  1.00  0.00      PROB
ATOM   3009  CE  LYS P  89      -7.930 -11.363  17.259  1.00  1.81      PROB
ATOM   3010  HE1 LYS P  89      -8.684 -12.114  17.398  1.00  0.00      PROB
ATOM   3011  HE2 LYS P  89      -7.839 -10.634  18.042  1.00  0.00      PROB
ATOM   3012  NZ  LYS P  89      -7.044 -12.081  17.747  1.00  1.96      PROB
ATOM   3013  HZ1 LYS P  89      -6.193 -11.510  17.924  1.00  0.00      PROB
ATOM   3014  HZ2 LYS P  89      -6.815 -12.848  17.083  1.00  0.00      PROB
ATOM   3015  HZ3 LYS P  89      -7.382 -12.488  18.643  1.00  0.00      PROB
ATOM   3016  C   LYS P  89     -11.741  -7.481  17.258  1.00  1.43      PROB
ATOM   3017  O   LYS P  89     -12.636  -7.949  17.865  1.00  1.63      PROB
ATOM   3018  N   ARG P  90     -11.385  -6.261  17.492  1.00  1.44      PROB
ATOM   3019  HN  ARG P  90     -10.665  -5.823  16.961  1.00  0.00      PROB
ATOM   3020  CA  ARG P  90     -11.967  -5.455  18.496  1.00  1.65      PROB
ATOM   3021  HA  ARG P  90     -12.370  -6.104  19.259  1.00  0.00      PROB
ATOM   3022  CB  ARG P  90     -10.953  -4.561  19.064  1.00  1.78      PROB
ATOM   3023  HB1 ARG P  90     -11.494  -3.907  19.775  1.00  0.00      PROB
ATOM   3024  HB2 ARG P  90     -10.580  -3.954  18.217  1.00  0.00      PROB
ATOM   3025  CG  ARG P  90      -9.967  -4.942  19.654  1.00  1.89      PROB
ATOM   3026  HG1 ARG P  90      -9.178  -4.548  19.005  1.00  0.00      PROB
ATOM   3027  HG2 ARG P  90     -10.069  -6.026  19.541  1.00  0.00      PROB
ATOM   3028  CD  ARG P  90      -9.568  -4.897  20.443  1.00  2.38      PROB
ATOM   3029  HD1 ARG P  90     -10.376  -5.266  21.078  1.00  0.00      PROB
ATOM   3030  HD2 ARG P  90      -9.427  -3.817  20.515  1.00  0.00      PROB
ATOM   3031  NE  ARG P  90      -8.955  -5.111  20.926  1.00  2.89      PROB
ATOM   3032  HE  ARG P  90      -8.458  -5.393  20.244  1.00  0.00      PROB
ATOM   3033  CZ  ARG P  90      -8.488  -5.266  21.373  1.00  3.63      PROB
ATOM   3034  NH1 ARG P  90      -8.501  -5.257  21.482  1.00  4.11      PROB
ATOM   3035 HH11 ARG P  90      -8.860  -6.028  22.008  1.00  0.00      PROB
ATOM   3036 HH12 ARG P  90      -8.261  -4.404  21.945  1.00  0.00      PROB
ATOM   3037  NH2 ARG P  90      -7.977  -5.447  21.725  1.00  4.33      PROB
ATOM   3038 HH21 ARG P  90      -7.165  -5.818  21.274  1.00  0.00      PROB
ATOM   3039 HH22 ARG P  90      -7.998  -5.356  22.721  1.00  0.00      PROB
ATOM   3040  C   ARG P  90     -13.101  -4.672  18.057  1.00  1.82      PROB
ATOM   3041  O   ARG P  90     -13.758  -4.108  18.791  1.00  2.06      PROB
ATOM   3042  N   ARG P  91     -13.371  -4.628  16.853  1.00  1.88      PROB
ATOM   3043  HN  ARG P  91     -12.826  -5.117  16.176  1.00  0.00      PROB
ATOM   3044  CA  ARG P  91     -14.426  -3.914  16.359  1.00  2.21      PROB
ATOM   3045  HA  ARG P  91     -14.718  -3.177  17.093  1.00  0.00      PROB
ATOM   3046  CB  ARG P  91     -14.031  -3.309  15.187  1.00  2.56      PROB
ATOM   3047  HB1 ARG P  91     -14.893  -2.735  14.787  1.00  0.00      PROB
ATOM   3048  HB2 ARG P  91     -13.760  -4.104  14.462  1.00  0.00      PROB
ATOM   3049  CG  ARG P  91     -12.967  -2.456  15.302  1.00  2.70      PROB
ATOM   3050  HG1 ARG P  91     -12.418  -2.461  14.337  1.00  0.00      PROB
ATOM   3051  HG2 ARG P  91     -12.300  -2.846  16.099  1.00  0.00      PROB
ATOM   3052  CD  ARG P  91     -13.134  -1.749  15.468  1.00  3.41      PROB
ATOM   3053  HD1 ARG P  91     -13.684  -1.700  16.432  1.00  0.00      PROB
ATOM   3054  HD2 ARG P  91     -13.744  -1.298  14.657  1.00  0.00      PROB
ATOM   3055  NE  ARG P  91     -12.447  -1.315  15.543  1.00  4.08      PROB
ATOM   3056  HE  ARG P  91     -11.668  -1.916  15.521  1.00  0.00      PROB
ATOM   3057  CZ  ARG P  91     -12.307  -0.881  15.592  1.00  4.97      PROB
ATOM   3058  NH1 ARG P  91     -12.730  -0.763  15.588  1.00  5.44      PROB
ATOM   3059 HH11 ARG P  91     -13.244  -0.715  16.445  1.00  0.00      PROB
ATOM   3060 HH12 ARG P  91     -13.179  -0.542  14.722  1.00  0.00      PROB
ATOM   3061  NH2 ARG P  91     -11.720  -0.537  15.643  1.00  5.69      PROB
ATOM   3062 HH21 ARG P  91     -10.849  -1.027  15.614  1.00  0.00      PROB
ATOM   3063 HH22 ARG P  91     -11.731   0.458  15.747  1.00  0.00      PROB
ATOM   3064  C   ARG P  91     -15.569  -4.676  16.153  1.00  2.39      PROB
ATOM   3065  OT1 ARG P  91     -16.088  -4.956  16.115  1.00  2.70      PROB
ATOM   3066  OT2 ARG P  91     -15.976  -4.990  16.034  1.00  2.78      PROB
ATOM   3067  N   GLY P 133       8.586  -4.452  18.432  1.00  8.50      PROC
ATOM   3068  HT1 GLY P 133       7.687  -4.188  18.883  1.00  0.00      PROC
ATOM   3069  HT2 GLY P 133       8.514  -4.305  17.405  1.00  0.00      PROC
ATOM   3070  HT3 GLY P 133       9.352  -3.861  18.814  1.00  0.00      PROC
ATOM   3071  CA  GLY P 133       8.623  -4.633  18.467  1.00  7.79      PROC
ATOM   3072  HA1 GLY P 133       8.005  -5.338  17.989  1.00  0.00      PROC
ATOM   3073  HA2 GLY P 133       8.884  -4.874  19.458  1.00  0.00      PROC
ATOM   3074  C   GLY P 133       8.858  -4.480  18.278  1.00  6.71      PROC
ATOM   3075  O   GLY P 133       8.964  -4.244  18.298  1.00  6.56      PROC
ATOM   3076  N   ARG P 134       8.948  -4.612  18.082  1.00  6.23      PROC
ATOM   3077  HN  ARG P 134       8.657  -5.548  17.901  1.00  0.00      PROC
ATOM   3078  CA  ARG P 134       9.180  -4.480  17.859  1.00  5.43      PROC
ATOM   3079  HA  ARG P 134       9.379  -3.489  17.919  1.00  0.00      PROC
ATOM   3080  CB  ARG P 134       9.132  -4.703  18.230  1.00  5.72      PROC
ATOM   3081  HB1 ARG P 134       9.950  -4.211  18.691  1.00  0.00      PROC
ATOM   3082  HB2 ARG P 134       9.333  -5.630  17.758  1.00  0.00      PROC
ATOM   3083  CG  ARG P 134       8.960  -4.976  18.759  1.00  6.40      PROC
ATOM   3084  HG1 ARG P 134       8.307  -4.189  19.110  1.00  0.00      PROC
ATOM   3085  HG2 ARG P 134       9.931  -4.971  19.234  1.00  0.00      PROC
ATOM   3086  CD  ARG P 134       8.809  -5.257  18.964  1.00  6.84      PROC
ATOM   3087  HD1 ARG P 134       9.391  -6.188  18.791  1.00  0.00      PROC
ATOM   3088  HD2 ARG P 134       7.752  -5.405  18.657  1.00  0.00      PROC
ATOM   3089  NE  ARG P 134       8.809  -5.251  18.999  1.00  7.40      PROC
ATOM   3090  HE  ARG P 134       9.534  -4.635  19.279  1.00  0.00      PROC
ATOM   3091  CZ  ARG P 134       8.694  -5.314  19.157  1.00  8.04      PROC
ATOM   3092  NH1 ARG P 134       8.549  -5.398  19.309  1.00  8.28      PROC
ATOM   3093 HH11 ARG P 134       8.530  -6.381  19.492  1.00  0.00      PROC
ATOM   3094 HH12 ARG P 134       7.927  -4.786  19.798  1.00  0.00      PROC
ATOM   3095  NH2 ARG P 134       8.720  -5.294  19.160  1.00  8.74      PROC
ATOM   3096 HH21 ARG P 134       8.605  -4.378  19.545  1.00  0.00      PROC
ATOM   3097 HH22 ARG P 134       9.625  -5.602  18.866  1.00  0.00      PROC
ATOM   3098  C   ARG P 134       9.610  -4.211  16.726  1.00  4.82      PROC
ATOM   3099  O   ARG P 134      10.504  -3.939  16.609  1.00  4.58      PROC
ATOM   3100  N   GLU P 135       8.971  -4.268  15.863  1.00  4.71      PROC
ATOM   3101  HN  GLU P 135       8.041  -4.599  15.979  1.00  0.00      PROC
ATOM   3102  CA  GLU P 135       9.223  -3.978  14.721  1.00  4.26      PROC
ATOM   3103  HA  GLU P 135      10.126  -4.499  14.439  1.00  0.00      PROC
ATOM   3104  CB  GLU P 135       8.326  -4.279  13.984  1.00  4.60      PROC
ATOM   3105  HB1 GLU P 135       8.559  -3.861  12.983  1.00  0.00      PROC
ATOM   3106  HB2 GLU P 135       7.400  -3.803  14.369  1.00  0.00      PROC
ATOM   3107  CG  GLU P 135       8.104  -5.439  13.847  1.00  5.25      PROC
ATOM   3108  HG1 GLU P 135       9.117  -5.854  13.750  1.00  0.00      PROC
ATOM   3109  HG2 GLU P 135       7.578  -5.457  12.883  1.00  0.00      PROC
ATOM   3110  CD  GLU P 135       7.636  -6.175  14.341  1.00  5.45      PROC
ATOM   3111  OE1 GLU P 135       7.444  -6.457  14.605  1.00  5.68      PROC
ATOM   3112  OE2 GLU P 135       7.453  -6.503  14.465  1.00  5.73      PROC
ATOM   3113  C   GLU P 135       9.472  -2.778  14.489  1.00  3.58      PROC
ATOM   3114  O   GLU P 135       8.930  -2.040  14.924  1.00  3.52      PROC
ATOM   3115  N   ARG P 136      10.321  -2.559  13.804  1.00  3.21      PROC
ATOM   3116  HN  ARG P 136      10.824  -3.288  13.346  1.00  0.00      PROC
ATOM   3117  CA  ARG P 136      10.685  -1.468  13.571  1.00  2.66      PROC
ATOM   3118  HA  ARG P 136      10.438  -0.848  14.420  1.00  0.00      PROC
ATOM   3119  CB  ARG P 136      12.000  -1.434  13.344  1.00  2.84      PROC
ATOM   3120  HB1 ARG P 136      12.284  -0.392  13.086  1.00  0.00      PROC
ATOM   3121  HB2 ARG P 136      12.223  -2.092  12.478  1.00  0.00      PROC
ATOM   3122  CG  ARG P 136      12.724  -1.818  14.345  1.00  3.44      PROC
ATOM   3123  HG1 ARG P 136      13.677  -1.802  13.835  1.00  0.00      PROC
ATOM   3124  HG2 ARG P 136      12.305  -2.811  14.440  1.00  0.00      PROC
ATOM   3125  CD  ARG P 136      12.947  -1.772  14.927  1.00  3.96      PROC
ATOM   3126  HD1 ARG P 136      12.113  -2.166  15.526  1.00  0.00      PROC
ATOM   3127  HD2 ARG P 136      13.058  -0.685  15.046  1.00  0.00      PROC
ATOM   3128  NE  ARG P 136      13.415  -1.961  15.266  1.00  4.61      PROC
ATOM   3129  HE  ARG P 136      14.029  -2.458  14.688  1.00  0.00      PROC
ATOM   3130  CZ  ARG P 136      13.626  -1.958  15.782  1.00  5.38      PROC
ATOM   3131  NH1 ARG P 136      13.444  -1.812  16.078  1.00  5.74      PROC
ATOM   3132 HH11 ARG P 136      12.836  -2.388  16.625  1.00  0.00      PROC
ATOM   3133 HH12 ARG P 136      13.569  -0.849  16.316  1.00  0.00      PROC
ATOM   3134  NH2 ARG P 136      14.036  -2.113  16.013  1.00  6.14      PROC
ATOM   3135 HH21 ARG P 136      14.828  -1.507  16.087  1.00  0.00      PROC
ATOM   3136 HH22 ARG P 136      14.072  -3.032  16.405  1.00  0.00      PROC
ATOM   3137  C   ARG P 136      10.081  -0.854  12.593  1.00  2.15      PROC
ATOM   3138  O   ARG P 136      10.001  -1.285  11.656  1.00  2.31      PROC
ATOM   3139  N   ALA P 137       9.633   0.185  12.808  1.00  1.79      PROC
ATOM   3140  HN  ALA P 137       9.750   0.609  13.702  1.00  0.00      PROC
ATOM   3141  CA  ALA P 137       8.985   0.868  11.998  1.00  1.53      PROC
ATOM   3142  HA  ALA P 137       8.587   0.217  11.234  1.00  0.00      PROC
ATOM   3143  CB  ALA P 137       7.961   1.500  12.699  1.00  1.79      PROC
ATOM   3144  HB1 ALA P 137       8.370   2.006  13.599  1.00  0.00      PROC
ATOM   3145  HB2 ALA P 137       7.208   0.751  13.025  1.00  0.00      PROC
ATOM   3146  HB3 ALA P 137       7.475   2.263  12.053  1.00  0.00      PROC
ATOM   3147  C   ALA P 137       9.794   1.731  11.260  1.00  1.21      PROC
ATOM   3148  O   ALA P 137       9.447   2.147  10.364  1.00  1.35      PROC
ATOM   3149  N   VAL P 138      10.916   2.005  11.611  1.00  1.20      PROC
ATOM   3150  HN  VAL P 138      11.261   1.600  12.451  1.00  0.00      PROC
ATOM   3151  CA  VAL P 138      11.821   2.810  11.020  1.00  1.19      PROC
ATOM   3152  HA  VAL P 138      11.342   3.275  10.171  1.00  0.00      PROC
ATOM   3153  CB  VAL P 138      12.285   3.762  11.872  1.00  1.65      PROC
ATOM   3154  HB  VAL P 138      13.350   3.503  11.970  1.00  0.00      PROC
ATOM   3155  CG1 VAL P 138      12.297   4.561  11.864  1.00  2.20      PROC
ATOM   3156 HG11 VAL P 138      11.667   4.944  11.033  1.00  0.00      PROC
ATOM   3157 HG12 VAL P 138      13.337   4.922  11.716  1.00  0.00      PROC
ATOM   3158 HG13 VAL P 138      11.897   4.955  12.823  1.00  0.00      PROC
ATOM   3159  CG2 VAL P 138      12.133   4.126  12.690  1.00  1.94      PROC
ATOM   3160 HG21 VAL P 138      12.225   3.348  13.477  1.00  0.00      PROC
ATOM   3161 HG22 VAL P 138      11.107   4.551  12.730  1.00  0.00      PROC
ATOM   3162 HG23 VAL P 138      12.878   4.925  12.892  1.00  0.00      PROC
ATOM   3163  C   VAL P 138      12.970   2.088  10.433  1.00  1.03      PROC
ATOM   3164  O   VAL P 138      13.466   1.179  10.974  1.00  1.10      PROC
ATOM   3165  N   ALA P 139      13.415   2.463   9.279  1.00  0.99      PROC
ATOM   3166  HN  ALA P 139      12.954   3.184   8.769  1.00  0.00      PROC
ATOM   3167  CA  ALA P 139      14.556   1.921   8.632  1.00  0.95      PROC
ATOM   3168  HA  ALA P 139      14.548   0.851   8.777  1.00  0.00      PROC
ATOM   3169  CB  ALA P 139      14.529   2.250   7.173  1.00  1.05      PROC
ATOM   3170  HB1 ALA P 139      14.527   3.352   7.030  1.00  0.00      PROC
ATOM   3171  HB2 ALA P 139      13.612   1.830   6.708  1.00  0.00      PROC
ATOM   3172  HB3 ALA P 139      15.428   1.829   6.674  1.00  0.00      PROC
ATOM   3173  C   ALA P 139      15.864   2.368   9.244  1.00  0.96      PROC
ATOM   3174  O   ALA P 139      16.014   3.473   9.697  1.00  1.04      PROC
ATOM   3175  N   SER P 140      16.853   1.491   9.271  1.00  0.95      PROC
ATOM   3176  HN  SER P 140      16.704   0.556   8.962  1.00  0.00      PROC
ATOM   3177  CA  SER P 140      18.196   1.760   9.725  1.00  1.00      PROC
ATOM   3178  HA  SER P 140      18.122   2.276  10.670  1.00  0.00      PROC
ATOM   3179  CB  SER P 140      19.029   0.489   9.893  1.00  1.07      PROC
ATOM   3180  HB1 SER P 140      18.579  -0.057  10.745  1.00  0.00      PROC
ATOM   3181  HB2 SER P 140      20.049   0.829  10.159  1.00  0.00      PROC
ATOM   3182  OG  SER P 140      19.167  -0.206   9.189  1.00  1.42      PROC
ATOM   3183  HG1 SER P 140      18.376  -0.750   9.195  1.00  0.00      PROC
ATOM   3184  C   SER P 140      18.953   2.748   8.880  1.00  1.00      PROC
ATOM   3185  O   SER P 140      18.731   2.884   7.694  1.00  0.98      PROC
ATOM   3186  N   THR P 141      19.884   3.485   9.487  1.00  1.10      PROC
ATOM   3187  HN  THR P 141      20.092   3.350  10.452  1.00  0.00      PROC
ATOM   3188  CA  THR P 141      20.665   4.522   8.837  1.00  1.14      PROC
ATOM   3189  HA  THR P 141      19.970   5.221   8.396  1.00  0.00      PROC
ATOM   3190  CB  THR P 141      21.588   5.251   9.783  1.00  1.30      PROC
ATOM   3191  HB  THR P 141      22.471   4.596   9.922  1.00  0.00      PROC
ATOM   3192  OG1 THR P 141      21.346   5.509  10.622  1.00  1.77      PROC
ATOM   3193  HG1 THR P 141      22.150   5.493  11.146  1.00  0.00      PROC
ATOM   3194  CG2 THR P 141      21.977   6.142   9.635  1.00  1.74      PROC
ATOM   3195 HG21 THR P 141      21.186   6.920   9.702  1.00  0.00      PROC
ATOM   3196 HG22 THR P 141      22.438   6.190   8.625  1.00  0.00      PROC
ATOM   3197 HG23 THR P 141      22.747   6.352  10.408  1.00  0.00      PROC
ATOM   3198  C   THR P 141      21.444   4.052   7.642  1.00  1.12      PROC
ATOM   3199  O   THR P 141      21.436   4.681   6.603  1.00  1.12      PROC
ATOM   3200  N   GLU P 142      22.093   2.894   7.732  1.00  1.16      PROC
ATOM   3201  HN  GLU P 142      22.120   2.384   8.588  1.00  0.00      PROC
ATOM   3202  CA  GLU P 142      22.797   2.285   6.635  1.00  1.18      PROC
ATOM   3203  HA  GLU P 142      23.492   3.009   6.236  1.00  0.00      PROC
ATOM   3204  CB  GLU P 142      23.535   1.049   7.115  1.00  1.33      PROC
ATOM   3205  HB1 GLU P 142      23.651   0.427   6.209  1.00  0.00      PROC
ATOM   3206  HB2 GLU P 142      22.832   0.562   7.815  1.00  0.00      PROC
ATOM   3207  CG  GLU P 142      24.405   0.994   7.563  1.00  1.90      PROC
ATOM   3208  HG1 GLU P 142      24.314   1.741   8.367  1.00  0.00      PROC
ATOM   3209  HG2 GLU P 142      25.103   1.343   6.786  1.00  0.00      PROC
ATOM   3210  CD  GLU P 142      25.062   0.076   8.122  1.00  2.17      PROC
ATOM   3211  OE1 GLU P 142      25.320  -0.299   8.293  1.00  2.60      PROC
ATOM   3212  OE2 GLU P 142      25.334  -0.275   8.402  1.00  2.60      PROC
ATOM   3213  C   GLU P 142      21.941   1.950   5.434  1.00  1.07      PROC
ATOM   3214  O   GLU P 142      22.311   2.196   4.305  1.00  1.09      PROC
ATOM   3215  N   VAL P 143      20.737   1.414   5.654  1.00  0.99      PROC
ATOM   3216  HN  VAL P 143      20.439   1.172   6.574  1.00  0.00      PROC
ATOM   3217  CA  VAL P 143      19.782   1.143   4.607  1.00  0.89      PROC
ATOM   3218  HA  VAL P 143      20.308   0.667   3.793  1.00  0.00      PROC
ATOM   3219  CB  VAL P 143      18.671   0.254   5.097  1.00  0.91      PROC
ATOM   3220  HB  VAL P 143      18.256   0.698   6.026  1.00  0.00      PROC
ATOM   3221  CG1 VAL P 143      17.631   0.071   4.203  1.00  1.04      PROC
ATOM   3222 HG11 VAL P 143      18.030  -0.220   3.208  1.00  0.00      PROC
ATOM   3223 HG12 VAL P 143      17.057   1.016   4.092  1.00  0.00      PROC
ATOM   3224 HG13 VAL P 143      16.958  -0.735   4.565  1.00  0.00      PROC
ATOM   3225  CG2 VAL P 143      19.141  -0.999   5.393  1.00  1.20      PROC
ATOM   3226 HG21 VAL P 143      19.917  -0.938   6.186  1.00  0.00      PROC
ATOM   3227 HG22 VAL P 143      19.594  -1.457   4.488  1.00  0.00      PROC
ATOM   3228 HG23 VAL P 143      18.309  -1.638   5.759  1.00  0.00      PROC
ATOM   3229  C   VAL P 143      19.252   2.400   3.958  1.00  0.84      PROC
ATOM   3230  O   VAL P 143      19.127   2.487   2.749  1.00  0.82      PROC
ATOM   3231  N   LYS P 144      18.986   3.449   4.747  1.00  0.87      PROC
ATOM   3232  HN  LYS P 144      19.022   3.373   5.740  1.00  0.00      PROC
ATOM   3233  CA  LYS P 144      18.632   4.753   4.239  1.00  0.87      PROC
ATOM   3234  HA  LYS P 144      17.824   4.625   3.534  1.00  0.00      PROC
ATOM   3235  CB  LYS P 144      18.201   5.699   5.370  1.00  0.95      PROC
ATOM   3236  HB1 LYS P 144      18.141   6.727   4.956  1.00  0.00      PROC
ATOM   3237  HB2 LYS P 144      18.982   5.673   6.159  1.00  0.00      PROC
ATOM   3238  CG  LYS P 144      16.925   5.385   5.987  1.00  1.01      PROC
ATOM   3239  HG1 LYS P 144      16.997   4.366   6.420  1.00  0.00      PROC
ATOM   3240  HG2 LYS P 144      16.152   5.385   5.191  1.00  0.00      PROC
ATOM   3241  CD  LYS P 144      16.471   6.312   7.067  1.00  1.14      PROC
ATOM   3242  HD1 LYS P 144      15.550   5.810   7.369  1.00  0.00      PROC
ATOM   3243  HD2 LYS P 144      16.267   7.205   6.473  1.00  0.00      PROC
ATOM   3244  CE  LYS P 144      16.721   6.730   7.918  1.00  1.42      PROC
ATOM   3245  HE1 LYS P 144      17.641   7.249   7.628  1.00  0.00      PROC
ATOM   3246  HE2 LYS P 144      16.916   5.844   8.531  1.00  0.00      PROC
ATOM   3247  NZ  LYS P 144      16.327   7.567   8.904  1.00  1.49      PROC
ATOM   3248  HZ1 LYS P 144      15.461   7.198   9.347  1.00  0.00      PROC
ATOM   3249  HZ2 LYS P 144      16.138   8.508   8.505  1.00  0.00      PROC
ATOM   3250  HZ3 LYS P 144      17.079   7.639   9.619  1.00  0.00      PROC
ATOM   3251  C   LYS P 144      19.699   5.404   3.379  1.00  0.92      PROC
ATOM   3252  O   LYS P 144      19.411   5.955   2.334  1.00  0.92      PROC
ATOM   3253  N   GLN P 145      20.971   5.313   3.771  1.00  1.00      PROC
ATOM   3254  HN  GLN P 145      21.214   4.936   4.661  1.00  0.00      PROC
ATOM   3255  CA  GLN P 145      22.083   5.744   2.958  1.00  1.08      PROC
ATOM   3256  HA  GLN P 145      21.875   6.747   2.615  1.00  0.00      PROC
ATOM   3257  CB  GLN P 145      23.393   5.718   3.756  1.00  1.23      PROC
ATOM   3258  HB1 GLN P 145      24.229   5.852   3.039  1.00  0.00      PROC
ATOM   3259  HB2 GLN P 145      23.480   4.719   4.231  1.00  0.00      PROC
ATOM   3260  CG  GLN P 145      23.544   6.745   4.827  1.00  1.36      PROC
ATOM   3261  HG1 GLN P 145      24.617   6.775   5.107  1.00  0.00      PROC
ATOM   3262  HG2 GLN P 145      22.946   6.406   5.698  1.00  0.00      PROC
ATOM   3263  CD  GLN P 145      23.175   8.002   4.570  1.00  1.57      PROC
ATOM   3264  OE1 GLN P 145      22.752   8.515   4.629  1.00  1.97      PROC
ATOM   3265  NE2 GLN P 145      23.341   8.521   4.283  1.00  2.13      PROC
ATOM   3266 HE21 GLN P 145      23.464   9.364   4.806  1.00  0.00      PROC
ATOM   3267 HE22 GLN P 145      23.487   8.521   3.294  1.00  0.00      PROC
ATOM   3268  C   GLN P 145      22.245   4.984   1.658  1.00  1.03      PROC
ATOM   3269  O   GLN P 145      22.481   5.567   0.617  1.00  1.07      PROC
ATOM   3270  N   LYS P 146      22.064   3.662   1.676  1.00  0.98      PROC
ATOM   3271  HN  LYS P 146      21.932   3.170   2.533  1.00  0.00      PROC
ATOM   3272  CA  LYS P 146      22.043   2.842   0.486  1.00  0.96      PROC
ATOM   3273  HA  LYS P 146      22.918   3.083  -0.099  1.00  0.00      PROC
ATOM   3274  CB  LYS P 146      22.039   1.353   0.841  1.00  1.02      PROC
ATOM   3275  HB1 LYS P 146      21.442   0.853   0.053  1.00  0.00      PROC
ATOM   3276  HB2 LYS P 146      21.509   1.271   1.810  1.00  0.00      PROC
ATOM   3277  CG  LYS P 146      23.005   0.730   0.953  1.00  1.51      PROC
ATOM   3278  HG1 LYS P 146      22.604  -0.102   1.529  1.00  0.00      PROC
ATOM   3279  HG2 LYS P 146      23.580   1.418   1.570  1.00  0.00      PROC
ATOM   3280  CD  LYS P 146      23.729   0.277   0.521  1.00  1.99      PROC
ATOM   3281  HD1 LYS P 146      24.241   1.177   0.259  1.00  0.00      PROC
ATOM   3282  HD2 LYS P 146      23.114  -0.143  -0.245  1.00  0.00      PROC
ATOM   3283  CE  LYS P 146      24.446  -0.265   0.338  1.00  2.49      PROC
ATOM   3284  HE1 LYS P 146      23.898  -1.120  -0.047  1.00  0.00      PROC
ATOM   3285  HE2 LYS P 146      24.806  -0.394   1.355  1.00  0.00      PROC
ATOM   3286  NZ  LYS P 146      25.234  -0.475  -0.063  1.00  3.03      PROC
ATOM   3287  HZ1 LYS P 146      25.959   0.218   0.211  1.00  0.00      PROC
ATOM   3288  HZ2 LYS P 146      25.112  -0.459  -1.096  1.00  0.00      PROC
ATOM   3289  HZ3 LYS P 146      25.533  -1.425   0.236  1.00  0.00      PROC
ATOM   3290  C   LYS P 146      20.923   3.168  -0.471  1.00  0.86      PROC
ATOM   3291  O   LYS P 146      21.115   3.229  -1.672  1.00  0.88      PROC
ATOM   3292  N   LEU P 147      19.721   3.437   0.051  1.00  0.79      PROC
ATOM   3293  HN  LEU P 147      19.539   3.311   1.023  1.00  0.00      PROC
ATOM   3294  CA  LEU P 147      18.608   3.921  -0.724  1.00  0.74      PROC
ATOM   3295  HA  LEU P 147      18.465   3.257  -1.563  1.00  0.00      PROC
ATOM   3296  CB  LEU P 147      17.350   3.962   0.151  1.00  0.76      PROC
ATOM   3297  HB1 LEU P 147      17.542   4.672   0.982  1.00  0.00      PROC
ATOM   3298  HB2 LEU P 147      17.200   2.946   0.571  1.00  0.00      PROC
ATOM   3299  CG  LEU P 147      16.067   4.374  -0.511  1.00  0.82      PROC
ATOM   3300  HG  LEU P 147      16.206   5.433  -0.803  1.00  0.00      PROC
ATOM   3301  CD1 LEU P 147      15.636   3.868  -1.406  1.00  1.12      PROC
ATOM   3302 HD11 LEU P 147      14.959   3.046  -1.091  1.00  0.00      PROC
ATOM   3303 HD12 LEU P 147      16.451   3.438  -2.027  1.00  0.00      PROC
ATOM   3304 HD13 LEU P 147      15.052   4.597  -2.008  1.00  0.00      PROC
ATOM   3305  CD2 LEU P 147      15.111   4.392   0.059  1.00  1.42      PROC
ATOM   3306 HD21 LEU P 147      15.190   5.095   0.915  1.00  0.00      PROC
ATOM   3307 HD22 LEU P 147      14.886   3.378   0.453  1.00  0.00      PROC
ATOM   3308 HD23 LEU P 147      14.283   4.729  -0.601  1.00  0.00      PROC
ATOM   3309  C   LEU P 147      18.869   5.263  -1.374  1.00  0.78      PROC
ATOM   3310  O   LEU P 147      18.627   5.452  -2.552  1.00  0.80      PROC
ATOM   3311  N   GLN P 148      19.439   6.215  -0.633  1.00  0.86      PROC
ATOM   3312  HN  GLN P 148      19.614   6.082   0.339  1.00  0.00      PROC
ATOM   3313  CA  GLN P 148      19.842   7.491  -1.165  1.00  0.97      PROC
ATOM   3314  HA  GLN P 148      18.993   7.926  -1.671  1.00  0.00      PROC
ATOM   3315  CB  GLN P 148      20.325   8.418  -0.042  1.00  1.09      PROC
ATOM   3316  HB1 GLN P 148      21.222   8.913  -0.456  1.00  0.00      PROC
ATOM   3317  HB2 GLN P 148      20.620   7.736   0.776  1.00  0.00      PROC
ATOM   3318  CG  GLN P 148      19.771   9.220   0.454  1.00  1.41      PROC
ATOM   3319  HG1 GLN P 148      18.966   8.637   0.905  1.00  0.00      PROC
ATOM   3320  HG2 GLN P 148      19.432   9.779  -0.421  1.00  0.00      PROC
ATOM   3321  CD  GLN P 148      19.821  10.069   1.203  1.00  1.54      PROC
ATOM   3322  OE1 GLN P 148      19.960  10.693   1.319  1.00  1.90      PROC
ATOM   3323  NE2 GLN P 148      19.709  10.105   1.728  1.00  2.24      PROC
ATOM   3324 HE21 GLN P 148      19.122  10.841   2.065  1.00  0.00      PROC
ATOM   3325 HE22 GLN P 148      20.088   9.436   2.367  1.00  0.00      PROC
ATOM   3326  C   GLN P 148      20.870   7.412  -2.268  1.00  1.01      PROC
ATOM   3327  O   GLN P 148      20.746   8.050  -3.295  1.00  1.06      PROC
ATOM   3328  N   GLU P 149      21.887   6.564  -2.110  1.00  1.02      PROC
ATOM   3329  HN  GLU P 149      22.025   6.077  -1.251  1.00  0.00      PROC
ATOM   3330  CA  GLU P 149      22.853   6.281  -3.138  1.00  1.09      PROC
ATOM   3331  HA  GLU P 149      23.265   7.219  -3.480  1.00  0.00      PROC
ATOM   3332  CB  GLU P 149      23.956   5.383  -2.590  1.00  1.20      PROC
ATOM   3333  HB1 GLU P 149      23.553   4.365  -2.723  1.00  0.00      PROC
ATOM   3334  HB2 GLU P 149      23.990   5.638  -1.518  1.00  0.00      PROC
ATOM   3335  CG  GLU P 149      24.946   5.287  -2.848  1.00  1.69      PROC
ATOM   3336  HG1 GLU P 149      25.295   6.330  -2.825  1.00  0.00      PROC
ATOM   3337  HG2 GLU P 149      24.882   4.918  -3.882  1.00  0.00      PROC
ATOM   3338  CD  GLU P 149      26.057   4.610  -2.377  1.00  1.84      PROC
ATOM   3339  OE1 GLU P 149      26.511   4.348  -2.166  1.00  2.21      PROC
ATOM   3340  OE2 GLU P 149      26.500   4.335  -2.218  1.00  2.28      PROC
ATOM   3341  C   GLU P 149      22.263   5.692  -4.394  1.00  1.02      PROC
ATOM   3342  O   GLU P 149      22.598   6.081  -5.497  1.00  1.10      PROC
ATOM   3343  N   PHE P 150      21.321   4.763  -4.253  1.00  0.91      PROC
ATOM   3344  HN  PHE P 150      21.088   4.404  -3.353  1.00  0.00      PROC
ATOM   3345  CA  PHE P 150      20.568   4.201  -5.342  1.00  0.88      PROC
ATOM   3346  HA  PHE P 150      21.259   3.854  -6.096  1.00  0.00      PROC
ATOM   3347  CB  PHE P 150      19.719   3.034  -4.795  1.00  0.86      PROC
ATOM   3348  HB1 PHE P 150      19.146   3.392  -3.914  1.00  0.00      PROC
ATOM   3349  HB2 PHE P 150      20.398   2.207  -4.499  1.00  0.00      PROC
ATOM   3350  CG  PHE P 150      18.735   2.459  -5.737  1.00  0.88      PROC
ATOM   3351  CD1 PHE P 150      17.429   2.792  -5.675  1.00  0.94      PROC
ATOM   3352  HD1 PHE P 150      17.106   3.525  -4.951  1.00  0.00      PROC
ATOM   3353  CE1 PHE P 150      16.506   2.225  -6.505  1.00  1.09      PROC
ATOM   3354  HE1 PHE P 150      15.468   2.515  -6.434  1.00  0.00      PROC
ATOM   3355  CZ  PHE P 150      16.882   1.313  -7.405  1.00  1.19      PROC
ATOM   3356  HZ  PHE P 150      16.157   0.860  -8.064  1.00  0.00      PROC
ATOM   3357  CD2 PHE P 150      19.100   1.539  -6.642  1.00  1.06      PROC
ATOM   3358  HD2 PHE P 150      20.136   1.244  -6.713  1.00  0.00      PROC
ATOM   3359  CE2 PHE P 150      18.179   0.970  -7.475  1.00  1.21      PROC
ATOM   3360  HE2 PHE P 150      18.498   0.235  -8.199  1.00  0.00      PROC
ATOM   3361  C   PHE P 150      19.762   5.219  -6.125  1.00  0.87      PROC
ATOM   3362  O   PHE P 150      19.820   5.266  -7.339  1.00  0.95      PROC
ATOM   3363  N   LEU P 151      19.042   6.098  -5.437  1.00  0.86      PROC
ATOM   3364  HN  LEU P 151      18.998   6.061  -4.442  1.00  0.00      PROC
ATOM   3365  CA  LEU P 151      18.281   7.154  -6.040  1.00  0.94      PROC
ATOM   3366  HA  LEU P 151      17.681   6.725  -6.829  1.00  0.00      PROC
ATOM   3367  CB  LEU P 151      17.390   7.834  -5.009  1.00  1.02      PROC
ATOM   3368  HB1 LEU P 151      16.911   8.710  -5.494  1.00  0.00      PROC
ATOM   3369  HB2 LEU P 151      18.036   8.189  -4.179  1.00  0.00      PROC
ATOM   3370  CG  LEU P 151      16.309   6.984  -4.421  1.00  1.01      PROC
ATOM   3371  HG  LEU P 151      16.752   6.023  -4.083  1.00  0.00      PROC
ATOM   3372  CD1 LEU P 151      15.646   7.629  -3.279  1.00  1.18      PROC
ATOM   3373 HD11 LEU P 151      15.184   8.588  -3.597  1.00  0.00      PROC
ATOM   3374 HD12 LEU P 151      16.389   7.841  -2.481  1.00  0.00      PROC
ATOM   3375 HD13 LEU P 151      14.848   6.966  -2.881  1.00  0.00      PROC
ATOM   3376  CD2 LEU P 151      15.306   6.614  -5.398  1.00  1.23      PROC
ATOM   3377 HD21 LEU P 151      15.773   6.040  -6.226  1.00  0.00      PROC
ATOM   3378 HD22 LEU P 151      14.835   7.527  -5.821  1.00  0.00      PROC
ATOM   3379 HD23 LEU P 151      14.529   5.979  -4.921  1.00  0.00      PROC
ATOM   3380  C   LEU P 151      19.111   8.183  -6.758  1.00  1.06      PROC
ATOM   3381  O   LEU P 151      18.756   8.648  -7.815  1.00  1.17      PROC
ATOM   3382  N   LEU P 152      20.267   8.535  -6.217  1.00  1.10      PROC
ATOM   3383  HN  LEU P 152      20.563   8.161  -5.342  1.00  0.00      PROC
ATOM   3384  CA  LEU P 152      21.169   9.456  -6.821  1.00  1.28      PROC
ATOM   3385  HA  LEU P 152      20.593  10.247  -7.278  1.00  0.00      PROC
ATOM   3386  CB  LEU P 152      22.083  10.006  -5.777  1.00  1.51      PROC
ATOM   3387  HB1 LEU P 152      22.975  10.391  -6.310  1.00  0.00      PROC
ATOM   3388  HB2 LEU P 152      22.381   9.152  -5.136  1.00  0.00      PROC
ATOM   3389  CG  LEU P 152      21.748  10.820  -5.087  1.00  2.12      PROC
ATOM   3390  HG  LEU P 152      20.930  10.359  -4.507  1.00  0.00      PROC
ATOM   3391  CD1 LEU P 152      22.343  11.422  -4.301  1.00  2.32      PROC
ATOM   3392 HD11 LEU P 152      22.468  12.473  -4.639  1.00  0.00      PROC
ATOM   3393 HD12 LEU P 152      23.349  10.972  -4.163  1.00  0.00      PROC
ATOM   3394 HD13 LEU P 152      21.797  11.423  -3.333  1.00  0.00      PROC
ATOM   3395  CD2 LEU P 152      21.494  11.749  -5.347  1.00  2.72      PROC
ATOM   3396 HD21 LEU P 152      20.635  11.727  -6.052  1.00  0.00      PROC
ATOM   3397 HD22 LEU P 152      22.351  12.249  -5.847  1.00  0.00      PROC
ATOM   3398 HD23 LEU P 152      21.198  12.327  -4.445  1.00  0.00      PROC
ATOM   3399  C   LEU P 152      21.950   8.888  -7.946  1.00  1.30      PROC
ATOM   3400  O   LEU P 152      22.408   9.593  -8.755  1.00  1.49      PROC
ATOM   3401  N   SER P 153      22.085   7.588  -8.056  1.00  1.23      PROC
ATOM   3402  HN  SER P 153      21.689   6.976  -7.377  1.00  0.00      PROC
ATOM   3403  CA  SER P 153      22.780   6.936  -9.109  1.00  1.34      PROC
ATOM   3404  HA  SER P 153      23.542   7.611  -9.469  1.00  0.00      PROC
ATOM   3405  CB  SER P 153      23.401   5.662  -8.652  1.00  1.48      PROC
ATOM   3406  HB1 SER P 153      24.237   5.550  -9.356  1.00  0.00      PROC
ATOM   3407  HB2 SER P 153      22.605   4.933  -8.859  1.00  0.00      PROC
ATOM   3408  OG  SER P 153      23.734   5.339  -7.960  1.00  1.71      PROC
ATOM   3409  HG1 SER P 153      23.284   5.764  -7.226  1.00  0.00      PROC
ATOM   3410  C   SER P 153      21.959   6.661 -10.293  1.00  1.31      PROC
ATOM   3411  O   SER P 153      22.450   6.344 -11.290  1.00  1.46      PROC
ATOM   3412  N   LYS P 154      20.680   6.791 -10.225  1.00  1.29      PROC
ATOM   3413  HN  LYS P 154      20.238   7.018  -9.362  1.00  0.00      PROC
ATOM   3414  CA  LYS P 154      19.801   6.635 -11.308  1.00  1.40      PROC
ATOM   3415  HA  LYS P 154      20.126   5.761 -11.853  1.00  0.00      PROC
ATOM   3416  CB  LYS P 154      18.426   6.483 -10.949  1.00  1.56      PROC
ATOM   3417  HB1 LYS P 154      17.976   6.180 -11.904  1.00  0.00      PROC
ATOM   3418  HB2 LYS P 154      18.144   7.514 -10.697  1.00  0.00      PROC
ATOM   3419  CG  LYS P 154      17.826   5.897 -10.218  1.00  1.53      PROC
ATOM   3420  HG1 LYS P 154      17.913   6.526  -9.325  1.00  0.00      PROC
ATOM   3421  HG2 LYS P 154      18.437   4.993 -10.124  1.00  0.00      PROC
ATOM   3422  CD  LYS P 154      16.741   5.451 -10.074  1.00  1.73      PROC
ATOM   3423  HD1 LYS P 154      16.503   6.111  -9.273  1.00  0.00      PROC
ATOM   3424  HD2 LYS P 154      17.101   4.488  -9.797  1.00  0.00      PROC
ATOM   3425  CE  LYS P 154      15.862   5.159 -10.172  1.00  1.90      PROC
ATOM   3426  HE1 LYS P 154      15.825   4.511  -9.303  1.00  0.00      PROC
ATOM   3427  HE2 LYS P 154      15.986   4.634 -11.113  1.00  0.00      PROC
ATOM   3428  NZ  LYS P 154      14.738   5.275 -10.264  1.00  2.16      PROC
ATOM   3429  HZ1 LYS P 154      14.495   5.545 -11.239  1.00  0.00      PROC
ATOM   3430  HZ2 LYS P 154      14.411   6.013  -9.608  1.00  0.00      PROC
ATOM   3431  HZ3 LYS P 154      14.276   4.373 -10.029  1.00  0.00      PROC
ATOM   3432  C   LYS P 154      19.899   7.611 -12.235  1.00  1.67      PROC
ATOM   3433  O   LYS P 154      19.919   8.359 -12.412  1.00  2.11      PROC
ATOM   3434  N   SER P 155      19.966   7.616 -12.857  1.00  2.14      PROC
ATOM   3435  HN  SER P 155      20.013   6.721 -13.269  1.00  0.00      PROC
ATOM   3436  CA  SER P 155      20.062   8.478 -13.769  1.00  2.72      PROC
ATOM   3437  HA  SER P 155      20.340   9.367 -13.233  1.00  0.00      PROC
ATOM   3438  CB  SER P 155      20.360   8.472 -14.192  1.00  3.60      PROC
ATOM   3439  HB1 SER P 155      20.149   7.479 -14.615  1.00  0.00      PROC
ATOM   3440  HB2 SER P 155      21.374   8.513 -13.767  1.00  0.00      PROC
ATOM   3441  OG  SER P 155      20.422   8.770 -14.645  1.00  4.32      PROC
ATOM   3442  HG1 SER P 155      21.125   8.348 -15.145  1.00  0.00      PROC
ATOM   3443  C   SER P 155      19.730   8.912 -14.307  1.00  3.01      PROC
ATOM   3444  O   SER P 155      19.509   8.626 -14.288  1.00  3.39      PROC
ATOM   3445  N   ALA P 156      19.682   9.623 -14.807  1.00  3.46      PROC
ATOM   3446  HN  ALA P 156      20.449  10.122 -14.575  1.00  0.00      PROC
ATOM   3447  CA  ALA P 156      19.385  10.118 -15.347  1.00  4.21      PROC
ATOM   3448  HA  ALA P 156      18.359   9.900 -15.190  1.00  0.00      PROC
ATOM   3449  CB  ALA P 156      19.345  10.722 -15.559  1.00  4.78      PROC
ATOM   3450  HB1 ALA P 156      20.158  10.925 -16.289  1.00  0.00      PROC
ATOM   3451  HB2 ALA P 156      19.447  11.429 -14.708  1.00  0.00      PROC
ATOM   3452  HB3 ALA P 156      18.368  10.882 -16.063  1.00  0.00      PROC
ATOM   3453  C   ALA P 156      19.382  10.385 -16.023  1.00  4.79      PROC
ATOM   3454  O   ALA P 156      19.360  10.529 -16.227  1.00  5.23      PROC
ATOM   3455  N   THR P 157      19.402  10.446 -16.382  1.00  5.24      PROC
ATOM   3456  HN  THR P 157      19.639   9.611 -16.651  1.00  0.00      PROC
ATOM   3457  CA  THR P 157      19.404  10.694 -17.036  1.00  6.11      PROC
ATOM   3458  HA  THR P 157      18.391  10.482 -17.205  1.00  0.00      PROC
ATOM   3459  CB  THR P 157      19.491  10.724 -17.343  1.00  6.77      PROC
ATOM   3460  HB  THR P 157      18.591  11.144 -17.821  1.00  0.00      PROC
ATOM   3461  OG1 THR P 157      19.584  10.785 -17.403  1.00  7.14      PROC
ATOM   3462  HG1 THR P 157      20.256  10.125 -17.590  1.00  0.00      PROC
ATOM   3463  CG2 THR P 157      19.551  10.523 -17.423  1.00  7.19      PROC
ATOM   3464 HG21 THR P 157      18.985   9.721 -16.903  1.00  0.00      PROC
ATOM   3465 HG22 THR P 157      20.637  10.358 -17.255  1.00  0.00      PROC
ATOM   3466 HG23 THR P 157      19.328  10.467 -18.510  1.00  0.00      PROC
ATOM   3467  C   THR P 157      19.316  10.993 -17.421  1.00  6.64      PROC
ATOM   3468  O   THR P 157      19.282  11.044 -17.396  1.00  6.71      PROC
ATOM   3469  N   LYS P 158      19.274  11.193 -17.777  1.00  7.34      PROC
ATOM   3470  HN  LYS P 158      19.762  10.633 -18.282  1.00  0.00      PROC
ATOM   3471  CA  LYS P 158      19.185  11.473 -18.153  1.00  8.14      PROC
ATOM   3472  HA  LYS P 158      20.015  12.159 -18.232  1.00  0.00      PROC
ATOM   3473  CB  LYS P 158      19.100  11.525 -18.149  1.00  8.67      PROC
ATOM   3474  HB1 LYS P 158      18.417  11.315 -18.996  1.00  0.00      PROC
ATOM   3475  HB2 LYS P 158      19.258  12.619 -18.070  1.00  0.00      PROC
ATOM   3476  CG  LYS P 158      18.912  11.254 -17.597  1.00  8.34      PROC
ATOM   3477  HG1 LYS P 158      19.553  11.834 -16.951  1.00  0.00      PROC
ATOM   3478  HG2 LYS P 158      19.289  10.266 -17.811  1.00  0.00      PROC
ATOM   3479  CD  LYS P 158      18.731  11.177 -17.401  1.00  8.46      PROC
ATOM   3480  HD1 LYS P 158      18.270  10.493 -18.056  1.00  0.00      PROC
ATOM   3481  HD2 LYS P 158      18.337  12.152 -17.342  1.00  0.00      PROC
ATOM   3482  CE  LYS P 158      18.507  11.057 -17.101  1.00  8.74      PROC
ATOM   3483  HE1 LYS P 158      17.973  10.381 -17.714  1.00  0.00      PROC
ATOM   3484  HE2 LYS P 158      18.115  12.028 -16.950  1.00  0.00      PROC
ATOM   3485  NZ  LYS P 158      18.334  10.947 -16.832  1.00  8.97      PROC
ATOM   3486  HZ1 LYS P 158      18.754  11.339 -15.965  1.00  0.00      PROC
ATOM   3487  HZ2 LYS P 158      18.372   9.908 -16.797  1.00  0.00      PROC
ATOM   3488  HZ3 LYS P 158      17.344  11.255 -16.907  1.00  0.00      PROC
ATOM   3489  C   LYS P 158      19.251  11.740 -18.779  1.00  8.99      PROC
ATOM   3490  OT1 LYS P 158      19.286  11.846 -18.990  1.00  9.43      PROC
ATOM   3491  OT2 LYS P 158      19.267  11.848 -19.064  1.00  9.43      PROC
TER    3492      LYS    158
END
