# Supplementary material for: Mapping the Interactions Among Class IIa Histone Deacetylases and Myocyte Enhancer Factor 2s
Source: J Chem Inf Model. 2025 Jun 6;65(12):6249–60. doi: 10.1021/acs.jcim.5c00858 (PMC12199305; doi:10.1021/acs.jcim.5c00858)
Supplement: Supplementary file 6 [file ci5c00858_si_006.zip › Average_Structures/HDAC9_MEF2C.pdb]

REMARK  GENERATED BY CHARMM-GUI (HTTP://WWW.CHARMM-GUI.ORG) V3.7 ON APR, 06. 2025. JOB
REMARK  READ PDB, MANIPULATE STRUCTURE IF NEEDED, AND GENERATE TOPOLOGY FILE          
REMARK   DATE:     4/ 6/25      8:23: 6      CREATED BY USER: charmm-gui              
ATOM      1  N   GLY P   2     -14.998   3.334 -23.011  1.00  6.23      PROA
ATOM      2  HT1 GLY P   2     -14.542   3.357 -23.946  1.00  0.00      PROA
ATOM      3  HT2 GLY P   2     -15.776   4.024 -22.987  1.00  0.00      PROA
ATOM      4  HT3 GLY P   2     -15.375   2.381 -22.833  1.00  0.00      PROA
ATOM      5  CA  GLY P   2     -14.654   3.452 -22.650  1.00  5.61      PROA
ATOM      6  HA1 GLY P   2     -14.398   4.425 -22.998  1.00  0.00      PROA
ATOM      7  HA2 GLY P   2     -13.921   2.720 -22.895  1.00  0.00      PROA
ATOM      8  C   GLY P   2     -14.529   3.527 -21.986  1.00  4.68      PROA
ATOM      9  O   GLY P   2     -14.741   3.478 -21.802  1.00  4.57      PROA
ATOM     10  N   ARG P   3     -14.183   3.647 -21.604  1.00  4.38      PROA
ATOM     11  HN  ARG P   3     -13.342   3.838 -22.027  1.00  0.00      PROA
ATOM     12  CA  ARG P   3     -14.028   3.737 -20.948  1.00  3.84      PROA
ATOM     13  HA  ARG P   3     -14.523   3.052 -20.288  1.00  0.00      PROA
ATOM     14  CB  ARG P   3     -13.573   3.613 -21.078  1.00  4.44      PROA
ATOM     15  HB1 ARG P   3     -13.135   3.115 -20.192  1.00  0.00      PROA
ATOM     16  HB2 ARG P   3     -13.045   4.568 -21.263  1.00  0.00      PROA
ATOM     17  CG  ARG P   3     -13.298   2.897 -22.026  1.00  5.06      PROA
ATOM     18  HG1 ARG P   3     -13.708   3.492 -22.847  1.00  0.00      PROA
ATOM     19  HG2 ARG P   3     -13.928   2.030 -21.808  1.00  0.00      PROA
ATOM     20  CD  ARG P   3     -12.845   2.633 -22.301  1.00  5.47      PROA
ATOM     21  HD1 ARG P   3     -13.364   2.215 -23.168  1.00  0.00      PROA
ATOM     22  HD2 ARG P   3     -12.585   1.875 -21.557  1.00  0.00      PROA
ATOM     23  NE  ARG P   3     -12.499   2.668 -22.461  1.00  6.12      PROA
ATOM     24  HE  ARG P   3     -12.422   3.608 -22.652  1.00  0.00      PROA
ATOM     25  CZ  ARG P   3     -12.076   2.479 -22.618  1.00  6.81      PROA
ATOM     26  NH1 ARG P   3     -11.902   2.233 -22.648  1.00  7.03      PROA
ATOM     27 HH11 ARG P   3     -11.972   1.668 -23.470  1.00  0.00      PROA
ATOM     28 HH12 ARG P   3     -11.257   1.986 -21.925  1.00  0.00      PROA
ATOM     29  NH2 ARG P   3     -11.806   2.538 -22.747  1.00  7.58      PROA
ATOM     30 HH21 ARG P   3     -11.016   2.760 -22.175  1.00  0.00      PROA
ATOM     31 HH22 ARG P   3     -11.710   2.509 -23.742  1.00  0.00      PROA
ATOM     32  C   ARG P   3     -14.225   4.433 -19.887  1.00  3.38      PROA
ATOM     33  O   ARG P   3     -14.198   5.178 -19.745  1.00  3.56      PROA
ATOM     34  N   LYS P   4     -14.431   4.198 -19.109  1.00  3.13      PROA
ATOM     35  HN  LYS P   4     -14.555   3.226 -18.988  1.00  0.00      PROA
ATOM     36  CA  LYS P   4     -14.629   4.763 -18.032  1.00  2.87      PROA
ATOM     37  HA  LYS P   4     -15.318   5.573 -18.219  1.00  0.00      PROA
ATOM     38  CB  LYS P   4     -14.961   4.230 -17.401  1.00  3.34      PROA
ATOM     39  HB1 LYS P   4     -15.653   4.906 -16.883  1.00  0.00      PROA
ATOM     40  HB2 LYS P   4     -14.073   4.035 -16.786  1.00  0.00      PROA
ATOM     41  CG  LYS P   4     -15.303   3.614 -17.356  1.00  3.96      PROA
ATOM     42  HG1 LYS P   4     -14.461   2.977 -17.092  1.00  0.00      PROA
ATOM     43  HG2 LYS P   4     -15.590   3.508 -18.400  1.00  0.00      PROA
ATOM     44  CD  LYS P   4     -15.815   3.238 -17.067  1.00  4.59      PROA
ATOM     45  HD1 LYS P   4     -16.625   3.950 -17.196  1.00  0.00      PROA
ATOM     46  HD2 LYS P   4     -15.438   3.216 -16.048  1.00  0.00      PROA
ATOM     47  CE  LYS P   4     -16.170   2.694 -17.048  1.00  5.38      PROA
ATOM     48  HE1 LYS P   4     -15.616   2.302 -16.234  1.00  0.00      PROA
ATOM     49  HE2 LYS P   4     -15.888   2.417 -18.031  1.00  0.00      PROA
ATOM     50  NZ  LYS P   4     -16.566   2.194 -17.020  1.00  5.93      PROA
ATOM     51  HZ1 LYS P   4     -17.285   2.279 -17.766  1.00  0.00      PROA
ATOM     52  HZ2 LYS P   4     -17.032   2.172 -16.090  1.00  0.00      PROA
ATOM     53  HZ3 LYS P   4     -16.026   1.316 -17.157  1.00  0.00      PROA
ATOM     54  C   LYS P   4     -13.955   5.420 -17.252  1.00  2.49      PROA
ATOM     55  O   LYS P   4     -13.253   5.244 -17.200  1.00  2.69      PROA
ATOM     56  N   LYS P   5     -14.157   6.206 -16.631  1.00  2.41      PROA
ATOM     57  HN  LYS P   5     -15.092   6.506 -16.670  1.00  0.00      PROA
ATOM     58  CA  LYS P   5     -13.594   6.895 -15.848  1.00  2.35      PROA
ATOM     59  HA  LYS P   5     -12.536   6.828 -16.055  1.00  0.00      PROA
ATOM     60  CB  LYS P   5     -13.866   7.768 -15.895  1.00  3.04      PROA
ATOM     61  HB1 LYS P   5     -13.060   8.423 -15.500  1.00  0.00      PROA
ATOM     62  HB2 LYS P   5     -14.775   7.901 -15.271  1.00  0.00      PROA
ATOM     63  CG  LYS P   5     -14.038   7.988 -16.679  1.00  3.78      PROA
ATOM     64  HG1 LYS P   5     -15.033   7.548 -16.859  1.00  0.00      PROA
ATOM     65  HG2 LYS P   5     -13.276   7.454 -17.271  1.00  0.00      PROA
ATOM     66  CD  LYS P   5     -14.069   8.489 -16.926  1.00  4.46      PROA
ATOM     67  HD1 LYS P   5     -13.005   8.698 -17.029  1.00  0.00      PROA
ATOM     68  HD2 LYS P   5     -14.520   9.057 -16.113  1.00  0.00      PROA
ATOM     69  CE  LYS P   5     -14.263   8.789 -17.364  1.00  5.32      PROA
ATOM     70  HE1 LYS P   5     -15.296   8.641 -17.123  1.00  0.00      PROA
ATOM     71  HE2 LYS P   5     -13.849   8.139 -18.108  1.00  0.00      PROA
ATOM     72  NZ  LYS P   5     -14.367   9.123 -17.687  1.00  5.96      PROA
ATOM     73  HZ1 LYS P   5     -13.490   9.455 -18.138  1.00  0.00      PROA
ATOM     74  HZ2 LYS P   5     -14.840   9.922 -17.219  1.00  0.00      PROA
ATOM     75  HZ3 LYS P   5     -14.998   8.722 -18.410  1.00  0.00      PROA
ATOM     76  C   LYS P   5     -13.453   6.919 -14.594  1.00  1.90      PROA
ATOM     77  O   LYS P   5     -13.993   6.727 -14.178  1.00  2.01      PROA
ATOM     78  N   ILE P   6     -12.710   7.162 -13.952  1.00  2.01      PROA
ATOM     79  HN  ILE P   6     -11.879   7.416 -14.409  1.00  0.00      PROA
ATOM     80  CA  ILE P   6     -12.491   7.249 -12.728  1.00  1.94      PROA
ATOM     81  HA  ILE P   6     -13.224   6.618 -12.251  1.00  0.00      PROA
ATOM     82  CB  ILE P   6     -11.600   6.999 -12.390  1.00  2.75      PROA
ATOM     83  HB  ILE P   6     -10.879   7.733 -12.804  1.00  0.00      PROA
ATOM     84  CG2 ILE P   6     -11.446   6.959 -11.438  1.00  3.20      PROA
ATOM     85 HG21 ILE P   6     -12.326   6.512 -10.927  1.00  0.00      PROA
ATOM     86 HG22 ILE P   6     -11.286   7.983 -11.038  1.00  0.00      PROA
ATOM     87 HG23 ILE P   6     -10.555   6.330 -11.225  1.00  0.00      PROA
ATOM     88  CG1 ILE P   6     -11.335   6.055 -12.840  1.00  3.35      PROA
ATOM     89 HG11 ILE P   6     -10.234   6.030 -12.772  1.00  0.00      PROA
ATOM     90 HG12 ILE P   6     -11.644   6.169 -13.893  1.00  0.00      PROA
ATOM     91  CD  ILE P   6     -11.532   5.385 -12.675  1.00  3.83      PROA
ATOM     92  HD1 ILE P   6     -12.637   5.324 -12.580  1.00  0.00      PROA
ATOM     93  HD2 ILE P   6     -11.076   5.084 -11.708  1.00  0.00      PROA
ATOM     94  HD3 ILE P   6     -11.206   4.687 -13.475  1.00  0.00      PROA
ATOM     95  C   ILE P   6     -12.619   8.228 -11.997  1.00  1.63      PROA
ATOM     96  O   ILE P   6     -12.262   8.898 -12.155  1.00  1.99      PROA
ATOM     97  N   GLN P   7     -13.160   8.342 -11.185  1.00  1.66      PROA
ATOM     98  HN  GLN P   7     -13.575   7.518 -10.831  1.00  0.00      PROA
ATOM     99  CA  GLN P   7     -13.446   9.242 -10.507  1.00  1.92      PROA
ATOM    100  HA  GLN P   7     -13.051  10.155 -10.925  1.00  0.00      PROA
ATOM    101  CB  GLN P   7     -14.429   9.232 -10.509  1.00  2.78      PROA
ATOM    102  HB1 GLN P   7     -14.776  10.230 -10.170  1.00  0.00      PROA
ATOM    103  HB2 GLN P   7     -14.759   8.466  -9.777  1.00  0.00      PROA
ATOM    104  CG  GLN P   7     -14.887   9.031 -11.392  1.00  3.42      PROA
ATOM    105  HG1 GLN P   7     -15.927   8.744 -11.141  1.00  0.00      PROA
ATOM    106  HG2 GLN P   7     -14.355   8.160 -11.823  1.00  0.00      PROA
ATOM    107  CD  GLN P   7     -14.939   9.484 -11.899  1.00  3.86      PROA
ATOM    108  OE1 GLN P   7     -14.937   9.723 -12.041  1.00  4.26      PROA
ATOM    109  NE2 GLN P   7     -14.995   9.603 -12.191  1.00  4.39      PROA
ATOM    110 HE21 GLN P   7     -14.258   9.638 -12.867  1.00  0.00      PROA
ATOM    111 HE22 GLN P   7     -15.906   9.940 -12.427  1.00  0.00      PROA
ATOM    112  C   GLN P   7     -13.067   9.573  -9.174  1.00  1.64      PROA
ATOM    113  O   GLN P   7     -13.648  10.123  -8.596  1.00  1.89      PROA
ATOM    114  N   ILE P   8     -12.061   9.255  -8.652  1.00  1.44      PROA
ATOM    115  HN  ILE P   8     -11.433   8.682  -9.166  1.00  0.00      PROA
ATOM    116  CA  ILE P   8     -11.574   9.550  -7.393  1.00  1.26      PROA
ATOM    117  HA  ILE P   8     -12.426   9.652  -6.738  1.00  0.00      PROA
ATOM    118  CB  ILE P   8     -10.663   8.540  -6.854  1.00  1.36      PROA
ATOM    119  HB  ILE P   8      -9.769   8.659  -7.485  1.00  0.00      PROA
ATOM    120  CG2 ILE P   8     -10.360   8.396  -6.153  1.00  2.06      PROA
ATOM    121 HG21 ILE P   8     -11.025   7.712  -5.583  1.00  0.00      PROA
ATOM    122 HG22 ILE P   8     -10.255   9.345  -5.584  1.00  0.00      PROA
ATOM    123 HG23 ILE P   8      -9.365   7.914  -6.263  1.00  0.00      PROA
ATOM    124  CG1 ILE P   8     -10.606   7.669  -6.763  1.00  1.56      PROA
ATOM    125 HG11 ILE P   8     -10.440   7.412  -7.805  1.00  0.00      PROA
ATOM    126 HG12 ILE P   8     -11.627   7.476  -6.445  1.00  0.00      PROA
ATOM    127  CD  ILE P   8     -10.191   6.910  -6.365  1.00  1.97      PROA
ATOM    128  HD1 ILE P   8      -9.974   7.111  -5.294  1.00  0.00      PROA
ATOM    129  HD2 ILE P   8      -9.235   6.686  -6.885  1.00  0.00      PROA
ATOM    130  HD3 ILE P   8     -10.868   6.031  -6.430  1.00  0.00      PROA
ATOM    131  C   ILE P   8     -10.990  10.868  -7.375  1.00  1.23      PROA
ATOM    132  O   ILE P   8     -10.284  11.216  -8.187  1.00  1.43      PROA
ATOM    133  N   THR P   9     -11.291  11.654  -6.447  1.00  1.25      PROA
ATOM    134  HN  THR P   9     -11.896  11.363  -5.711  1.00  0.00      PROA
ATOM    135  CA  THR P   9     -10.839  12.954  -6.342  1.00  1.44      PROA
ATOM    136  HA  THR P   9      -9.992  13.064  -7.002  1.00  0.00      PROA
ATOM    137  CB  THR P   9     -11.809  13.846  -6.674  1.00  1.94      PROA
ATOM    138  HB  THR P   9     -12.462  13.286  -7.365  1.00  0.00      PROA
ATOM    139  OG1 THR P   9     -11.779  14.458  -6.957  1.00  2.54      PROA
ATOM    140  HG1 THR P   9     -11.515  14.315  -7.869  1.00  0.00      PROA
ATOM    141  CG2 THR P   9     -12.495  14.364  -6.353  1.00  2.15      PROA
ATOM    142 HG21 THR P   9     -12.091  15.292  -5.895  1.00  0.00      PROA
ATOM    143 HG22 THR P   9     -13.061  13.804  -5.579  1.00  0.00      PROA
ATOM    144 HG23 THR P   9     -13.176  14.646  -7.184  1.00  0.00      PROA
ATOM    145  C   THR P   9     -10.276  13.306  -5.040  1.00  1.18      PROA
ATOM    146  O   THR P   9     -10.666  12.807  -4.106  1.00  1.16      PROA
ATOM    147  N   ARG P  10      -9.308  14.158  -4.946  1.00  1.17      PROA
ATOM    148  HN  ARG P  10      -8.959  14.581  -5.775  1.00  0.00      PROA
ATOM    149  CA  ARG P  10      -8.639  14.599  -3.780  1.00  0.99      PROA
ATOM    150  HA  ARG P  10      -8.325  13.727  -3.226  1.00  0.00      PROA
ATOM    151  CB  ARG P  10      -7.450  15.448  -4.133  1.00  1.08      PROA
ATOM    152  HB1 ARG P  10      -6.846  15.264  -3.247  1.00  0.00      PROA
ATOM    153  HB2 ARG P  10      -7.930  16.424  -4.110  1.00  0.00      PROA
ATOM    154  CG  ARG P  10      -6.791  15.634  -4.711  1.00  1.32      PROA
ATOM    155  HG1 ARG P  10      -7.404  15.708  -5.600  1.00  0.00      PROA
ATOM    156  HG2 ARG P  10      -6.268  14.690  -4.631  1.00  0.00      PROA
ATOM    157  CD  ARG P  10      -5.674  16.424  -5.192  1.00  1.40      PROA
ATOM    158  HD1 ARG P  10      -6.049  17.356  -5.667  1.00  0.00      PROA
ATOM    159  HD2 ARG P  10      -5.083  15.833  -5.924  1.00  0.00      PROA
ATOM    160  NE  ARG P  10      -4.848  16.778  -4.186  1.00  1.38      PROA
ATOM    161  HE  ARG P  10      -4.506  16.071  -3.567  1.00  0.00      PROA
ATOM    162  CZ  ARG P  10      -4.546  17.800  -4.031  1.00  1.76      PROA
ATOM    163  NH1 ARG P  10      -4.915  18.667  -4.748  1.00  2.12      PROA
ATOM    164 HH11 ARG P  10      -5.520  18.457  -5.516  1.00  0.00      PROA
ATOM    165 HH12 ARG P  10      -4.622  19.609  -4.585  1.00  0.00      PROA
ATOM    166  NH2 ARG P  10      -3.821  17.966  -3.104  1.00  2.05      PROA
ATOM    167 HH21 ARG P  10      -3.422  17.179  -2.634  1.00  0.00      PROA
ATOM    168 HH22 ARG P  10      -3.610  18.893  -2.794  1.00  0.00      PROA
ATOM    169  C   ARG P  10      -9.483  15.328  -2.774  1.00  0.95      PROA
ATOM    170  O   ARG P  10     -10.338  16.094  -3.112  1.00  1.09      PROA
ATOM    171  N   ILE P  11      -9.246  15.108  -1.498  1.00  0.87      PROA
ATOM    172  HN  ILE P  11      -8.570  14.434  -1.212  1.00  0.00      PROA
ATOM    173  CA  ILE P  11      -9.911  15.789  -0.423  1.00  0.91      PROA
ATOM    174  HA  ILE P  11     -10.858  16.142  -0.802  1.00  0.00      PROA
ATOM    175  CB  ILE P  11     -10.141  14.913   0.784  1.00  0.86      PROA
ATOM    176  HB  ILE P  11      -9.162  14.539   1.152  1.00  0.00      PROA
ATOM    177  CG2 ILE P  11     -10.820  15.650   1.880  1.00  1.02      PROA
ATOM    178 HG21 ILE P  11     -11.808  16.023   1.535  1.00  0.00      PROA
ATOM    179 HG22 ILE P  11     -10.202  16.519   2.191  1.00  0.00      PROA
ATOM    180 HG23 ILE P  11     -10.979  14.975   2.748  1.00  0.00      PROA
ATOM    181  CG1 ILE P  11     -10.927  13.702   0.438  1.00  0.92      PROA
ATOM    182 HG11 ILE P  11     -10.315  13.145  -0.298  1.00  0.00      PROA
ATOM    183 HG12 ILE P  11     -11.848  14.070  -0.053  1.00  0.00      PROA
ATOM    184  CD  ILE P  11     -11.277  12.915   1.219  1.00  1.23      PROA
ATOM    185  HD1 ILE P  11     -12.068  13.347   1.868  1.00  0.00      PROA
ATOM    186  HD2 ILE P  11     -10.421  12.610   1.858  1.00  0.00      PROA
ATOM    187  HD3 ILE P  11     -11.692  12.025   0.699  1.00  0.00      PROA
ATOM    188  C   ILE P  11      -9.129  16.979  -0.053  1.00  1.04      PROA
ATOM    189  O   ILE P  11      -8.022  16.886   0.304  1.00  1.16      PROA
ATOM    190  N   MET P  12      -9.685  18.142  -0.151  1.00  1.20      PROA
ATOM    191  HN  MET P  12     -10.644  18.228  -0.405  1.00  0.00      PROA
ATOM    192  CA  MET P  12      -9.028  19.361   0.080  1.00  1.44      PROA
ATOM    193  HA  MET P  12      -7.964  19.194  -0.000  1.00  0.00      PROA
ATOM    194  CB  MET P  12      -9.470  20.351  -0.906  1.00  1.76      PROA
ATOM    195  HB1 MET P  12      -8.954  21.310  -0.692  1.00  0.00      PROA
ATOM    196  HB2 MET P  12     -10.564  20.496  -0.787  1.00  0.00      PROA
ATOM    197  CG  MET P  12      -9.205  19.989  -2.297  1.00  1.96      PROA
ATOM    198  HG1 MET P  12      -9.681  20.812  -2.848  1.00  0.00      PROA
ATOM    199  HG2 MET P  12      -9.794  19.069  -2.416  1.00  0.00      PROA
ATOM    200  SD  MET P  12      -8.221  19.769  -2.927  1.00  2.20      PROA
ATOM    201  CE  MET P  12      -8.171  20.415  -3.554  1.00  2.86      PROA
ATOM    202  HE1 MET P  12      -8.112  21.423  -3.091  1.00  0.00      PROA
ATOM    203  HE2 MET P  12      -9.071  20.389  -4.205  1.00  0.00      PROA
ATOM    204  HE3 MET P  12      -7.265  20.272  -4.181  1.00  0.00      PROA
ATOM    205  C   MET P  12      -9.208  19.926   1.454  1.00  1.38      PROA
ATOM    206  O   MET P  12      -8.478  20.696   1.901  1.00  1.62      PROA
ATOM    207  N   ASP P  13     -10.171  19.530   2.171  1.00  1.18      PROA
ATOM    208  HN  ASP P  13     -10.816  18.858   1.818  1.00  0.00      PROA
ATOM    209  CA  ASP P  13     -10.448  19.966   3.501  1.00  1.16      PROA
ATOM    210  HA  ASP P  13     -10.133  20.995   3.593  1.00  0.00      PROA
ATOM    211  CB  ASP P  13     -11.933  19.836   3.782  1.00  1.23      PROA
ATOM    212  HB1 ASP P  13     -12.003  19.387   4.791  1.00  0.00      PROA
ATOM    213  HB2 ASP P  13     -12.314  19.122   3.027  1.00  0.00      PROA
ATOM    214  CG  ASP P  13     -12.568  20.552   3.786  1.00  1.77      PROA
ATOM    215  OD1 ASP P  13     -12.828  20.844   3.827  1.00  2.40      PROA
ATOM    216  OD2 ASP P  13     -12.859  20.851   3.770  1.00  2.39      PROA
ATOM    217  C   ASP P  13      -9.639  19.192   4.508  1.00  1.09      PROA
ATOM    218  O   ASP P  13      -9.692  17.984   4.559  1.00  1.04      PROA
ATOM    219  N   GLU P  14      -8.854  19.880   5.327  1.00  1.14      PROA
ATOM    220  HN  GLU P  14      -8.900  20.875   5.353  1.00  0.00      PROA
ATOM    221  CA  GLU P  14      -7.895  19.307   6.227  1.00  1.13      PROA
ATOM    222  HA  GLU P  14      -7.232  18.675   5.655  1.00  0.00      PROA
ATOM    223  CB  GLU P  14      -7.109  20.410   6.925  1.00  1.28      PROA
ATOM    224  HB1 GLU P  14      -6.874  20.001   7.925  1.00  0.00      PROA
ATOM    225  HB2 GLU P  14      -7.824  21.247   7.025  1.00  0.00      PROA
ATOM    226  CG  GLU P  14      -6.236  20.847   6.609  1.00  1.69      PROA
ATOM    227  HG1 GLU P  14      -6.503  21.237   5.614  1.00  0.00      PROA
ATOM    228  HG2 GLU P  14      -5.551  19.989   6.518  1.00  0.00      PROA
ATOM    229  CD  GLU P  14      -5.481  21.747   7.056  1.00  2.00      PROA
ATOM    230  OE1 GLU P  14      -5.186  22.147   7.259  1.00  2.46      PROA
ATOM    231  OE2 GLU P  14      -5.164  22.058   7.212  1.00  2.48      PROA
ATOM    232  C   GLU P  14      -8.430  18.334   7.243  1.00  1.07      PROA
ATOM    233  O   GLU P  14      -7.887  17.266   7.419  1.00  1.03      PROA
ATOM    234  N   ARG P  15      -9.527  18.652   7.925  1.00  1.12      PROA
ATOM    235  HN  ARG P  15      -9.985  19.528   7.797  1.00  0.00      PROA
ATOM    236  CA  ARG P  15     -10.132  17.771   8.888  1.00  1.13      PROA
ATOM    237  HA  ARG P  15      -9.350  17.391   9.528  1.00  0.00      PROA
ATOM    238  CB  ARG P  15     -11.181  18.500   9.716  1.00  1.29      PROA
ATOM    239  HB1 ARG P  15     -11.853  17.718  10.122  1.00  0.00      PROA
ATOM    240  HB2 ARG P  15     -11.747  19.137   9.008  1.00  0.00      PROA
ATOM    241  CG  ARG P  15     -10.893  19.195  10.628  1.00  1.72      PROA
ATOM    242  HG1 ARG P  15     -11.881  19.434  11.039  1.00  0.00      PROA
ATOM    243  HG2 ARG P  15     -10.463  20.063  10.113  1.00  0.00      PROA
ATOM    244  CD  ARG P  15     -10.384  19.164  11.386  1.00  2.27      PROA
ATOM    245  HD1 ARG P  15      -9.387  18.945  10.979  1.00  0.00      PROA
ATOM    246  HD2 ARG P  15     -10.813  18.299  11.910  1.00  0.00      PROA
ATOM    247  NE  ARG P  15     -10.223  19.503  11.868  1.00  2.69      PROA
ATOM    248  HE  ARG P  15     -10.788  20.301  11.880  1.00  0.00      PROA
ATOM    249  CZ  ARG P  15      -9.830  19.534  12.362  1.00  3.50      PROA
ATOM    250  NH1 ARG P  15      -9.525  19.291  12.537  1.00  4.01      PROA
ATOM    251 HH11 ARG P  15      -8.574  19.394  12.245  1.00  0.00      PROA
ATOM    252 HH12 ARG P  15      -9.762  18.619  13.239  1.00  0.00      PROA
ATOM    253  NH2 ARG P  15      -9.746  19.828  12.700  1.00  4.26      PROA
ATOM    254 HH21 ARG P  15     -10.243  19.751  13.564  1.00  0.00      PROA
ATOM    255 HH22 ARG P  15      -9.065  20.550  12.577  1.00  0.00      PROA
ATOM    256  C   ARG P  15     -10.714  16.519   8.282  1.00  1.02      PROA
ATOM    257  O   ARG P  15     -10.530  15.432   8.786  1.00  1.00      PROA
ATOM    258  N   ASN P  16     -11.388  16.642   7.138  1.00  1.00      PROA
ATOM    259  HN  ASN P  16     -11.565  17.538   6.740  1.00  0.00      PROA
ATOM    260  CA  ASN P  16     -11.909  15.529   6.389  1.00  0.94      PROA
ATOM    261  HA  ASN P  16     -12.455  14.890   7.067  1.00  0.00      PROA
ATOM    262  CB  ASN P  16     -12.831  16.044   5.271  1.00  1.02      PROA
ATOM    263  HB1 ASN P  16     -12.193  16.174   4.374  1.00  0.00      PROA
ATOM    264  HB2 ASN P  16     -13.206  17.032   5.605  1.00  0.00      PROA
ATOM    265  CG  ASN P  16     -13.696  15.497   4.940  1.00  1.62      PROA
ATOM    266  OD1 ASN P  16     -13.761  14.913   5.269  1.00  2.31      PROA
ATOM    267  ND2 ASN P  16     -14.397  15.698   4.260  1.00  2.01      PROA
ATOM    268 HD21 ASN P  16     -15.136  15.045   4.096  1.00  0.00      PROA
ATOM    269 HD22 ASN P  16     -14.361  16.553   3.742  1.00  0.00      PROA
ATOM    270  C   ASN P  16     -10.810  14.633   5.847  1.00  0.82      PROA
ATOM    271  O   ASN P  16     -10.907  13.420   5.889  1.00  0.80      PROA
ATOM    272  N   ARG P  17      -9.706  15.223   5.365  1.00  0.79      PROA
ATOM    273  HN  ARG P  17      -9.654  16.214   5.277  1.00  0.00      PROA
ATOM    274  CA  ARG P  17      -8.525  14.514   4.940  1.00  0.71      PROA
ATOM    275  HA  ARG P  17      -8.822  13.777   4.208  1.00  0.00      PROA
ATOM    276  CB  ARG P  17      -7.495  15.490   4.331  1.00  0.74      PROA
ATOM    277  HB1 ARG P  17      -7.254  16.248   5.105  1.00  0.00      PROA
ATOM    278  HB2 ARG P  17      -7.981  15.994   3.470  1.00  0.00      PROA
ATOM    279  CG  ARG P  17      -6.230  14.928   3.856  1.00  0.85      PROA
ATOM    280  HG1 ARG P  17      -6.459  14.266   2.995  1.00  0.00      PROA
ATOM    281  HG2 ARG P  17      -5.804  14.317   4.679  1.00  0.00      PROA
ATOM    282  CD  ARG P  17      -5.165  15.904   3.412  1.00  0.89      PROA
ATOM    283  HD1 ARG P  17      -4.205  15.372   3.236  1.00  0.00      PROA
ATOM    284  HD2 ARG P  17      -5.028  16.697   4.177  1.00  0.00      PROA
ATOM    285  NE  ARG P  17      -5.561  16.519   2.200  1.00  0.92      PROA
ATOM    286  HE  ARG P  17      -6.339  16.117   1.719  1.00  0.00      PROA
ATOM    287  CZ  ARG P  17      -5.115  17.352   1.765  1.00  1.40      PROA
ATOM    288  NH1 ARG P  17      -4.243  17.858   2.352  1.00  1.82      PROA
ATOM    289 HH11 ARG P  17      -3.954  17.488   3.235  1.00  0.00      PROA
ATOM    290 HH12 ARG P  17      -3.785  18.662   1.972  1.00  0.00      PROA
ATOM    291  NH2 ARG P  17      -5.561  17.702   0.678  1.00  1.72      PROA
ATOM    292 HH21 ARG P  17      -6.403  17.293   0.328  1.00  0.00      PROA
ATOM    293 HH22 ARG P  17      -5.082  18.397   0.141  1.00  0.00      PROA
ATOM    294  C   ARG P  17      -7.892  13.688   6.040  1.00  0.69      PROA
ATOM    295  O   ARG P  17      -7.592  12.529   5.843  1.00  0.66      PROA
ATOM    296  N   GLN P  18      -7.723  14.255   7.243  1.00  0.75      PROA
ATOM    297  HN  GLN P  18      -7.961  15.210   7.399  1.00  0.00      PROA
ATOM    298  CA  GLN P  18      -7.196  13.560   8.396  1.00  0.76      PROA
ATOM    299  HA  GLN P  18      -6.284  13.064   8.100  1.00  0.00      PROA
ATOM    300  CB  GLN P  18      -6.920  14.546   9.542  1.00  0.89      PROA
ATOM    301  HB1 GLN P  18      -7.218  14.002  10.457  1.00  0.00      PROA
ATOM    302  HB2 GLN P  18      -7.618  15.384   9.364  1.00  0.00      PROA
ATOM    303  CG  GLN P  18      -5.980  15.021   9.799  1.00  1.51      PROA
ATOM    304  HG1 GLN P  18      -6.001  15.130  10.900  1.00  0.00      PROA
ATOM    305  HG2 GLN P  18      -6.019  16.019   9.323  1.00  0.00      PROA
ATOM    306  CD  GLN P  18      -4.901  14.617   9.559  1.00  1.87      PROA
ATOM    307  OE1 GLN P  18      -4.427  14.465   9.082  1.00  2.21      PROA
ATOM    308  NE2 GLN P  18      -4.491  14.444   9.905  1.00  2.56      PROA
ATOM    309 HE21 GLN P  18      -3.540  14.684   9.712  1.00  0.00      PROA
ATOM    310 HE22 GLN P  18      -4.715  13.897  10.712  1.00  0.00      PROA
ATOM    311  C   GLN P  18      -8.045  12.403   8.894  1.00  0.74      PROA
ATOM    312  O   GLN P  18      -7.541  11.328   9.171  1.00  0.74      PROA
ATOM    313  N   VAL P  19      -9.373  12.579   8.975  1.00  0.78      PROA
ATOM    314  HN  VAL P  19      -9.789  13.468   8.799  1.00  0.00      PROA
ATOM    315  CA  VAL P  19     -10.301  11.518   9.317  1.00  0.80      PROA
ATOM    316  HA  VAL P  19      -9.925  11.019  10.198  1.00  0.00      PROA
ATOM    317  CB  VAL P  19     -11.689  12.067   9.580  1.00  0.91      PROA
ATOM    318  HB  VAL P  19     -11.911  12.818   8.794  1.00  0.00      PROA
ATOM    319  CG1 VAL P  19     -12.705  11.167   9.592  1.00  1.16      PROA
ATOM    320 HG11 VAL P  19     -12.532  10.407  10.384  1.00  0.00      PROA
ATOM    321 HG12 VAL P  19     -12.764  10.650   8.610  1.00  0.00      PROA
ATOM    322 HG13 VAL P  19     -13.666  11.684   9.800  1.00  0.00      PROA
ATOM    323  CG2 VAL P  19     -11.755  12.684  10.767  1.00  1.27      PROA
ATOM    324 HG21 VAL P  19     -11.037  13.531  10.798  1.00  0.00      PROA
ATOM    325 HG22 VAL P  19     -11.497  11.971  11.579  1.00  0.00      PROA
ATOM    326 HG23 VAL P  19     -12.779  13.082  10.930  1.00  0.00      PROA
ATOM    327  C   VAL P  19     -10.321  10.414   8.286  1.00  0.71      PROA
ATOM    328  O   VAL P  19     -10.252   9.240   8.606  1.00  0.73      PROA
ATOM    329  N   THR P  20     -10.339  10.778   6.994  1.00  0.67      PROA
ATOM    330  HN  THR P  20     -10.400  11.737   6.730  1.00  0.00      PROA
ATOM    331  CA  THR P  20     -10.274   9.838   5.888  1.00  0.62      PROA
ATOM    332  HA  THR P  20     -11.033   9.089   6.057  1.00  0.00      PROA
ATOM    333  CB  THR P  20     -10.492  10.492   4.536  1.00  0.65      PROA
ATOM    334  HB  THR P  20      -9.698  11.247   4.353  1.00  0.00      PROA
ATOM    335  OG1 THR P  20     -11.736  11.128   4.498  1.00  0.78      PROA
ATOM    336  HG1 THR P  20     -11.618  11.967   4.950  1.00  0.00      PROA
ATOM    337  CG2 THR P  20     -10.497   9.470   3.412  1.00  0.70      PROA
ATOM    338 HG21 THR P  20     -11.185   8.634   3.659  1.00  0.00      PROA
ATOM    339 HG22 THR P  20      -9.475   9.058   3.271  1.00  0.00      PROA
ATOM    340 HG23 THR P  20     -10.842   9.946   2.469  1.00  0.00      PROA
ATOM    341  C   THR P  20      -8.983   9.066   5.872  1.00  0.55      PROA
ATOM    342  O   THR P  20      -8.978   7.856   5.717  1.00  0.56      PROA
ATOM    343  N   PHE P  21      -7.846   9.739   6.103  1.00  0.53      PROA
ATOM    344  HN  PHE P  21      -7.851  10.730   6.202  1.00  0.00      PROA
ATOM    345  CA  PHE P  21      -6.541   9.123   6.228  1.00  0.51      PROA
ATOM    346  HA  PHE P  21      -6.354   8.539   5.339  1.00  0.00      PROA
ATOM    347  CB  PHE P  21      -5.459  10.227   6.394  1.00  0.55      PROA
ATOM    348  HB1 PHE P  21      -5.737  10.877   7.251  1.00  0.00      PROA
ATOM    349  HB2 PHE P  21      -5.410  10.826   5.460  1.00  0.00      PROA
ATOM    350  CG  PHE P  21      -4.073   9.727   6.661  1.00  0.56      PROA
ATOM    351  CD1 PHE P  21      -3.429  10.005   7.831  1.00  0.69      PROA
ATOM    352  HD1 PHE P  21      -3.931  10.593   8.585  1.00  0.00      PROA
ATOM    353  CE1 PHE P  21      -2.145   9.548   8.071  1.00  0.77      PROA
ATOM    354  HE1 PHE P  21      -1.659   9.782   9.007  1.00  0.00      PROA
ATOM    355  CZ  PHE P  21      -1.490   8.806   7.138  1.00  0.71      PROA
ATOM    356  HZ  PHE P  21      -0.488   8.448   7.324  1.00  0.00      PROA
ATOM    357  CD2 PHE P  21      -3.395   8.997   5.730  1.00  0.62      PROA
ATOM    358  HD2 PHE P  21      -3.866   8.783   4.782  1.00  0.00      PROA
ATOM    359  CE2 PHE P  21      -2.117   8.524   5.972  1.00  0.68      PROA
ATOM    360  HE2 PHE P  21      -1.616   7.926   5.225  1.00  0.00      PROA
ATOM    361  C   PHE P  21      -6.467   8.087   7.335  1.00  0.52      PROA
ATOM    362  O   PHE P  21      -5.999   6.980   7.129  1.00  0.54      PROA
ATOM    363  N   THR P  22      -6.984   8.411   8.527  1.00  0.57      PROA
ATOM    364  HN  THR P  22      -7.384   9.310   8.686  1.00  0.00      PROA
ATOM    365  CA  THR P  22      -7.013   7.513   9.672  1.00  0.62      PROA
ATOM    366  HA  THR P  22      -6.011   7.135   9.814  1.00  0.00      PROA
ATOM    367  CB  THR P  22      -7.488   8.194  10.938  1.00  0.74      PROA
ATOM    368  HB  THR P  22      -8.534   8.528  10.774  1.00  0.00      PROA
ATOM    369  OG1 THR P  22      -6.922   9.072  11.286  1.00  1.18      PROA
ATOM    370  HG1 THR P  22      -7.103   9.771  10.653  1.00  0.00      PROA
ATOM    371  CG2 THR P  22      -7.492   7.599  11.976  1.00  1.20      PROA
ATOM    372 HG21 THR P  22      -6.450   7.426  12.321  1.00  0.00      PROA
ATOM    373 HG22 THR P  22      -7.991   6.615  11.846  1.00  0.00      PROA
ATOM    374 HG23 THR P  22      -8.028   8.191  12.749  1.00  0.00      PROA
ATOM    375  C   THR P  22      -7.824   6.261   9.431  1.00  0.60      PROA
ATOM    376  O   THR P  22      -7.368   5.155   9.686  1.00  0.64      PROA
ATOM    377  N   LYS P  23      -9.038   6.397   8.873  1.00  0.59      PROA
ATOM    378  HN  LYS P  23      -9.423   7.296   8.679  1.00  0.00      PROA
ATOM    379  CA  LYS P  23      -9.873   5.275   8.514  1.00  0.60      PROA
ATOM    380  HA  LYS P  23      -9.919   4.606   9.361  1.00  0.00      PROA
ATOM    381  CB  LYS P  23     -11.284   5.757   8.135  1.00  0.69      PROA
ATOM    382  HB1 LYS P  23     -11.809   4.900   7.665  1.00  0.00      PROA
ATOM    383  HB2 LYS P  23     -11.165   6.566   7.385  1.00  0.00      PROA
ATOM    384  CG  LYS P  23     -12.079   6.227   9.102  1.00  1.03      PROA
ATOM    385  HG1 LYS P  23     -11.718   7.259   9.217  1.00  0.00      PROA
ATOM    386  HG2 LYS P  23     -11.781   5.615   9.965  1.00  0.00      PROA
ATOM    387  CD  LYS P  23     -13.081   6.332   9.249  1.00  1.54      PROA
ATOM    388  HD1 LYS P  23     -13.295   5.280   9.333  1.00  0.00      PROA
ATOM    389  HD2 LYS P  23     -13.295   6.748   8.279  1.00  0.00      PROA
ATOM    390  CE  LYS P  23     -13.861   6.623   9.655  1.00  2.06      PROA
ATOM    391  HE1 LYS P  23     -13.932   7.596   9.176  1.00  0.00      PROA
ATOM    392  HE2 LYS P  23     -13.498   6.662  10.679  1.00  0.00      PROA
ATOM    393  NZ  LYS P  23     -14.743   6.564   9.873  1.00  2.61      PROA
ATOM    394  HZ1 LYS P  23     -14.911   5.687  10.406  1.00  0.00      PROA
ATOM    395  HZ2 LYS P  23     -15.315   6.557   9.004  1.00  0.00      PROA
ATOM    396  HZ3 LYS P  23     -15.011   7.381  10.458  1.00  0.00      PROA
ATOM    397  C   LYS P  23      -9.318   4.397   7.411  1.00  0.56      PROA
ATOM    398  O   LYS P  23      -9.277   3.183   7.519  1.00  0.59      PROA
ATOM    399  N   ARG P  24      -8.835   5.002   6.318  1.00  0.52      PROA
ATOM    400  HN  ARG P  24      -8.852   5.994   6.223  1.00  0.00      PROA
ATOM    401  CA  ARG P  24      -8.259   4.282   5.204  1.00  0.51      PROA
ATOM    402  HA  ARG P  24      -8.892   3.432   4.996  1.00  0.00      PROA
ATOM    403  CB  ARG P  24      -8.146   5.176   3.958  1.00  0.53      PROA
ATOM    404  HB1 ARG P  24      -7.565   4.624   3.190  1.00  0.00      PROA
ATOM    405  HB2 ARG P  24      -7.589   6.093   4.242  1.00  0.00      PROA
ATOM    406  CG  ARG P  24      -9.474   5.602   3.333  1.00  0.61      PROA
ATOM    407  HG1 ARG P  24      -9.233   6.283   2.492  1.00  0.00      PROA
ATOM    408  HG2 ARG P  24     -10.031   6.166   4.109  1.00  0.00      PROA
ATOM    409  CD  ARG P  24     -10.332   4.639   2.839  1.00  0.81      PROA
ATOM    410  HD1 ARG P  24     -10.721   4.033   3.685  1.00  0.00      PROA
ATOM    411  HD2 ARG P  24      -9.776   3.991   2.128  1.00  0.00      PROA
ATOM    412  NE  ARG P  24     -11.455   5.144   2.144  1.00  0.90      PROA
ATOM    413  HE  ARG P  24     -12.105   5.691   2.669  1.00  0.00      PROA
ATOM    414  CZ  ARG P  24     -11.693   4.980   1.011  1.00  1.24      PROA
ATOM    415  NH1 ARG P  24     -10.936   4.398   0.324  1.00  1.58      PROA
ATOM    416 HH11 ARG P  24     -10.085   4.041   0.708  1.00  0.00      PROA
ATOM    417 HH12 ARG P  24     -11.144   4.260  -0.644  1.00  0.00      PROA
ATOM    418  NH2 ARG P  24     -12.757   5.429   0.543  1.00  1.50      PROA
ATOM    419 HH21 ARG P  24     -13.395   5.922   1.135  1.00  0.00      PROA
ATOM    420 HH22 ARG P  24     -12.973   5.296  -0.424  1.00  0.00      PROA
ATOM    421  C   ARG P  24      -6.929   3.622   5.505  1.00  0.50      PROA
ATOM    422  O   ARG P  24      -6.665   2.532   5.032  1.00  0.55      PROA
ATOM    423  N   LYS P  25      -6.064   4.244   6.326  1.00  0.49      PROA
ATOM    424  HN  LYS P  25      -6.242   5.166   6.661  1.00  0.00      PROA
ATOM    425  CA  LYS P  25      -4.827   3.650   6.788  1.00  0.50      PROA
ATOM    426  HA  LYS P  25      -4.282   3.302   5.923  1.00  0.00      PROA
ATOM    427  CB  LYS P  25      -3.980   4.675   7.578  1.00  0.54      PROA
ATOM    428  HB1 LYS P  25      -4.633   5.134   8.350  1.00  0.00      PROA
ATOM    429  HB2 LYS P  25      -3.650   5.463   6.869  1.00  0.00      PROA
ATOM    430  CG  LYS P  25      -2.749   4.130   8.274  1.00  0.61      PROA
ATOM    431  HG1 LYS P  25      -2.220   3.452   7.572  1.00  0.00      PROA
ATOM    432  HG2 LYS P  25      -3.076   3.546   9.160  1.00  0.00      PROA
ATOM    433  CD  LYS P  25      -1.766   5.208   8.740  1.00  0.67      PROA
ATOM    434  HD1 LYS P  25      -1.409   5.752   7.841  1.00  0.00      PROA
ATOM    435  HD2 LYS P  25      -0.905   4.696   9.218  1.00  0.00      PROA
ATOM    436  CE  LYS P  25      -2.295   6.236   9.721  1.00  0.72      PROA
ATOM    437  HE1 LYS P  25      -3.242   6.670   9.336  1.00  0.00      PROA
ATOM    438  HE2 LYS P  25      -1.540   7.038   9.868  1.00  0.00      PROA
ATOM    439  NZ  LYS P  25      -2.572   5.649  11.013  1.00  0.75      PROA
ATOM    440  HZ1 LYS P  25      -1.677   5.395  11.478  1.00  0.00      PROA
ATOM    441  HZ2 LYS P  25      -3.152   4.795  10.889  1.00  0.00      PROA
ATOM    442  HZ3 LYS P  25      -3.087   6.334  11.602  1.00  0.00      PROA
ATOM    443  C   LYS P  25      -5.019   2.379   7.589  1.00  0.50      PROA
ATOM    444  O   LYS P  25      -4.379   1.373   7.326  1.00  0.53      PROA
ATOM    445  N   PHE P  26      -5.970   2.371   8.539  1.00  0.50      PROA
ATOM    446  HN  PHE P  26      -6.473   3.198   8.777  1.00  0.00      PROA
ATOM    447  CA  PHE P  26      -6.337   1.185   9.283  1.00  0.53      PROA
ATOM    448  HA  PHE P  26      -5.433   0.732   9.662  1.00  0.00      PROA
ATOM    449  CB  PHE P  26      -7.283   1.556  10.448  1.00  0.61      PROA
ATOM    450  HB1 PHE P  26      -8.192   2.046  10.039  1.00  0.00      PROA
ATOM    451  HB2 PHE P  26      -6.756   2.246  11.141  1.00  0.00      PROA
ATOM    452  CG  PHE P  26      -7.736   0.390  11.250  1.00  0.71      PROA
ATOM    453  CD1 PHE P  26      -8.166  -0.089  11.621  1.00  1.40      PROA
ATOM    454  HD1 PHE P  26      -9.054   0.382  11.524  1.00  0.00      PROA
ATOM    455  CE1 PHE P  26      -8.571  -1.169  12.342  1.00  1.54      PROA
ATOM    456  HE1 PHE P  26      -9.558  -0.957  12.427  1.00  0.00      PROA
ATOM    457  CZ  PHE P  26      -8.549  -1.789  12.702  1.00  1.16      PROA
ATOM    458  HZ  PHE P  26      -8.792  -2.444  13.128  1.00  0.00      PROA
ATOM    459  CD2 PHE P  26      -7.718  -0.234  11.636  1.00  1.47      PROA
ATOM    460  HD2 PHE P  26      -6.721  -0.399  11.635  1.00  0.00      PROA
ATOM    461  CE2 PHE P  26      -8.122  -1.322  12.354  1.00  1.61      PROA
ATOM    462  HE2 PHE P  26      -7.228  -1.778  12.488  1.00  0.00      PROA
ATOM    463  C   PHE P  26      -6.908   0.089   8.397  1.00  0.51      PROA
ATOM    464  O   PHE P  26      -6.539  -1.068   8.504  1.00  0.55      PROA
ATOM    465  N   GLY P  27      -7.783   0.455   7.441  1.00  0.51      PROA
ATOM    466  HN  GLY P  27      -8.099   1.397   7.366  1.00  0.00      PROA
ATOM    467  CA  GLY P  27      -8.334  -0.459   6.457  1.00  0.53      PROA
ATOM    468  HA1 GLY P  27      -9.021   0.103   5.843  1.00  0.00      PROA
ATOM    469  HA2 GLY P  27      -8.862  -1.233   6.995  1.00  0.00      PROA
ATOM    470  C   GLY P  27      -7.314  -1.107   5.564  1.00  0.50      PROA
ATOM    471  O   GLY P  27      -7.358  -2.298   5.311  1.00  0.55      PROA
ATOM    472  N   LEU P  28      -6.337  -0.334   5.075  1.00  0.49      PROA
ATOM    473  HN  LEU P  28      -6.328   0.648   5.242  1.00  0.00      PROA
ATOM    474  CA  LEU P  28      -5.231  -0.830   4.281  1.00  0.48      PROA
ATOM    475  HA  LEU P  28      -5.632  -1.430   3.478  1.00  0.00      PROA
ATOM    476  CB  LEU P  28      -4.421   0.359   3.718  1.00  0.50      PROA
ATOM    477  HB1 LEU P  28      -3.904   0.847   4.570  1.00  0.00      PROA
ATOM    478  HB2 LEU P  28      -5.142   1.076   3.274  1.00  0.00      PROA
ATOM    479  CG  LEU P  28      -3.389   0.052   2.679  1.00  0.57      PROA
ATOM    480  HG  LEU P  28      -2.669  -0.682   3.098  1.00  0.00      PROA
ATOM    481  CD1 LEU P  28      -3.950  -0.491   1.470  1.00  0.80      PROA
ATOM    482 HD11 LEU P  28      -4.665   0.232   1.022  1.00  0.00      PROA
ATOM    483 HD12 LEU P  28      -4.494  -1.433   1.695  1.00  0.00      PROA
ATOM    484 HD13 LEU P  28      -3.142  -0.692   0.735  1.00  0.00      PROA
ATOM    485  CD2 LEU P  28      -2.599   1.223   2.289  1.00  0.72      PROA
ATOM    486 HD21 LEU P  28      -2.066   1.635   3.172  1.00  0.00      PROA
ATOM    487 HD22 LEU P  28      -3.267   2.010   1.879  1.00  0.00      PROA
ATOM    488 HD23 LEU P  28      -1.847   0.934   1.524  1.00  0.00      PROA
ATOM    489  C   LEU P  28      -4.330  -1.792   5.042  1.00  0.47      PROA
ATOM    490  O   LEU P  28      -3.958  -2.846   4.539  1.00  0.50      PROA
ATOM    491  N   MET P  29      -3.997  -1.473   6.304  1.00  0.47      PROA
ATOM    492  HN  MET P  29      -4.243  -0.589   6.693  1.00  0.00      PROA
ATOM    493  CA  MET P  29      -3.271  -2.355   7.195  1.00  0.47      PROA
ATOM    494  HA  MET P  29      -2.401  -2.718   6.668  1.00  0.00      PROA
ATOM    495  CB  MET P  29      -2.845  -1.616   8.480  1.00  0.50      PROA
ATOM    496  HB1 MET P  29      -2.441  -2.360   9.198  1.00  0.00      PROA
ATOM    497  HB2 MET P  29      -3.742  -1.136   8.926  1.00  0.00      PROA
ATOM    498  CG  MET P  29      -1.787  -0.543   8.246  1.00  0.55      PROA
ATOM    499  HG1 MET P  29      -2.186   0.166   7.492  1.00  0.00      PROA
ATOM    500  HG2 MET P  29      -0.891  -1.039   7.820  1.00  0.00      PROA
ATOM    501  SD  MET P  29      -1.305   0.362   9.668  1.00  0.74      PROA
ATOM    502  CE  MET P  29      -0.340   1.283   9.133  1.00  1.32      PROA
ATOM    503  HE1 MET P  29      -0.792   1.934   8.355  1.00  0.00      PROA
ATOM    504  HE2 MET P  29       0.503   0.729   8.669  1.00  0.00      PROA
ATOM    505  HE3 MET P  29       0.055   1.936   9.940  1.00  0.00      PROA
ATOM    506  C   MET P  29      -4.009  -3.642   7.542  1.00  0.47      PROA
ATOM    507  O   MET P  29      -3.433  -4.716   7.547  1.00  0.50      PROA
ATOM    508  N   LYS P  30      -5.329  -3.568   7.792  1.00  0.48      PROA
ATOM    509  HN  LYS P  30      -5.788  -2.686   7.859  1.00  0.00      PROA
ATOM    510  CA  LYS P  30      -6.186  -4.717   7.982  1.00  0.50      PROA
ATOM    511  HA  LYS P  30      -5.737  -5.348   8.735  1.00  0.00      PROA
ATOM    512  CB  LYS P  30      -7.598  -4.279   8.424  1.00  0.57      PROA
ATOM    513  HB1 LYS P  30      -8.096  -3.958   7.491  1.00  0.00      PROA
ATOM    514  HB2 LYS P  30      -7.428  -3.403   9.076  1.00  0.00      PROA
ATOM    515  CG  LYS P  30      -8.396  -4.908   8.981  1.00  1.05      PROA
ATOM    516  HG1 LYS P  30      -7.898  -5.088   9.941  1.00  0.00      PROA
ATOM    517  HG2 LYS P  30      -8.415  -5.820   8.373  1.00  0.00      PROA
ATOM    518  CD  LYS P  30      -9.537  -4.828   9.320  1.00  1.33      PROA
ATOM    519  HD1 LYS P  30      -9.719  -3.802   9.014  1.00  0.00      PROA
ATOM    520  HD2 LYS P  30      -9.388  -4.923  10.392  1.00  0.00      PROA
ATOM    521  CE  LYS P  30     -10.508  -5.171   9.274  1.00  1.89      PROA
ATOM    522  HE1 LYS P  30     -10.982  -4.469   9.963  1.00  0.00      PROA
ATOM    523  HE2 LYS P  30     -10.371  -6.165   9.704  1.00  0.00      PROA
ATOM    524  NZ  LYS P  30     -11.412  -5.405   8.671  1.00  2.26      PROA
ATOM    525  HZ1 LYS P  30     -11.176  -6.123   7.956  1.00  0.00      PROA
ATOM    526  HZ2 LYS P  30     -11.746  -4.541   8.198  1.00  0.00      PROA
ATOM    527  HZ3 LYS P  30     -12.160  -5.769   9.295  1.00  0.00      PROA
ATOM    528  C   LYS P  30      -6.255  -5.631   6.772  1.00  0.48      PROA
ATOM    529  O   LYS P  30      -6.140  -6.838   6.896  1.00  0.51      PROA
ATOM    530  N   LYS P  31      -6.385  -5.077   5.553  1.00  0.48      PROA
ATOM    531  HN  LYS P  31      -6.515  -4.095   5.438  1.00  0.00      PROA
ATOM    532  CA  LYS P  31      -6.348  -5.848   4.329  1.00  0.49      PROA
ATOM    533  HA  LYS P  31      -6.956  -6.728   4.475  1.00  0.00      PROA
ATOM    534  CB  LYS P  31      -6.871  -5.038   3.133  1.00  0.56      PROA
ATOM    535  HB1 LYS P  31      -6.639  -5.596   2.201  1.00  0.00      PROA
ATOM    536  HB2 LYS P  31      -6.341  -4.062   3.110  1.00  0.00      PROA
ATOM    537  CG  LYS P  31      -8.359  -4.774   3.175  1.00  0.68      PROA
ATOM    538  HG1 LYS P  31      -8.600  -4.072   2.350  1.00  0.00      PROA
ATOM    539  HG2 LYS P  31      -8.587  -4.284   4.144  1.00  0.00      PROA
ATOM    540  CD  LYS P  31      -9.191  -5.865   3.052  1.00  1.03      PROA
ATOM    541  HD1 LYS P  31      -8.880  -6.522   3.881  1.00  0.00      PROA
ATOM    542  HD2 LYS P  31      -8.894  -6.309   2.087  1.00  0.00      PROA
ATOM    543  CE  LYS P  31     -10.400  -5.962   3.050  1.00  1.28      PROA
ATOM    544  HE1 LYS P  31     -10.703  -5.726   2.013  1.00  0.00      PROA
ATOM    545  HE2 LYS P  31     -10.750  -5.180   3.749  1.00  0.00      PROA
ATOM    546  NZ  LYS P  31     -11.126  -6.923   3.333  1.00  1.45      PROA
ATOM    547  HZ1 LYS P  31     -10.655  -7.516   4.046  1.00  0.00      PROA
ATOM    548  HZ2 LYS P  31     -11.305  -7.486   2.477  1.00  0.00      PROA
ATOM    549  HZ3 LYS P  31     -12.029  -6.575   3.713  1.00  0.00      PROA
ATOM    550  C   LYS P  31      -5.009  -6.493   4.024  1.00  0.47      PROA
ATOM    551  O   LYS P  31      -4.947  -7.611   3.529  1.00  0.50      PROA
ATOM    552  N   ALA P  32      -3.891  -5.819   4.343  1.00  0.46      PROA
ATOM    553  HN  ALA P  32      -3.926  -4.863   4.624  1.00  0.00      PROA
ATOM    554  CA  ALA P  32      -2.570  -6.404   4.309  1.00  0.46      PROA
ATOM    555  HA  ALA P  32      -2.418  -6.847   3.336  1.00  0.00      PROA
ATOM    556  CB  ALA P  32      -1.530  -5.312   4.575  1.00  0.50      PROA
ATOM    557  HB1 ALA P  32      -1.704  -4.854   5.572  1.00  0.00      PROA
ATOM    558  HB2 ALA P  32      -1.609  -4.518   3.802  1.00  0.00      PROA
ATOM    559  HB3 ALA P  32      -0.509  -5.750   4.559  1.00  0.00      PROA
ATOM    560  C   ALA P  32      -2.398  -7.565   5.284  1.00  0.45      PROA
ATOM    561  O   ALA P  32      -1.876  -8.615   4.937  1.00  0.48      PROA
ATOM    562  N   TYR P  33      -2.903  -7.417   6.522  1.00  0.45      PROA
ATOM    563  HN  TYR P  33      -3.276  -6.543   6.822  1.00  0.00      PROA
ATOM    564  CA  TYR P  33      -2.954  -8.476   7.510  1.00  0.46      PROA
ATOM    565  HA  TYR P  33      -1.971  -8.915   7.591  1.00  0.00      PROA
ATOM    566  CB  TYR P  33      -3.402  -7.881   8.872  1.00  0.50      PROA
ATOM    567  HB1 TYR P  33      -4.371  -7.356   8.733  1.00  0.00      PROA
ATOM    568  HB2 TYR P  33      -2.627  -7.167   9.224  1.00  0.00      PROA
ATOM    569  CG  TYR P  33      -3.604  -8.882   9.973  1.00  0.52      PROA
ATOM    570  CD1 TYR P  33      -4.763  -8.914  10.703  1.00  0.63      PROA
ATOM    571  HD1 TYR P  33      -5.552  -8.211  10.483  1.00  0.00      PROA
ATOM    572  CE1 TYR P  33      -4.934  -9.841  11.723  1.00  0.71      PROA
ATOM    573  HE1 TYR P  33      -5.852  -9.842  12.291  1.00  0.00      PROA
ATOM    574  CZ  TYR P  33      -3.958 -10.753  12.020  1.00  0.67      PROA
ATOM    575  OH  TYR P  33      -4.134 -11.699  13.032  1.00  0.79      PROA
ATOM    576  HH  TYR P  33      -4.712 -11.318  13.697  1.00  0.00      PROA
ATOM    577  CD2 TYR P  33      -2.624  -9.796  10.296  1.00  0.60      PROA
ATOM    578  HD2 TYR P  33      -1.694  -9.786   9.748  1.00  0.00      PROA
ATOM    579  CE2 TYR P  33      -2.803 -10.730  11.309  1.00  0.65      PROA
ATOM    580  HE2 TYR P  33      -2.020 -11.440  11.531  1.00  0.00      PROA
ATOM    581  C   TYR P  33      -3.787  -9.676   7.071  1.00  0.46      PROA
ATOM    582  O   TYR P  33      -3.353 -10.813   7.174  1.00  0.49      PROA
ATOM    583  N   GLU P  34      -4.979  -9.442   6.491  1.00  0.47      PROA
ATOM    584  HN  GLU P  34      -5.354  -8.520   6.437  1.00  0.00      PROA
ATOM    585  CA  GLU P  34      -5.807 -10.480   5.906  1.00  0.49      PROA
ATOM    586  HA  GLU P  34      -5.995 -11.221   6.669  1.00  0.00      PROA
ATOM    587  CB  GLU P  34      -7.142  -9.912   5.378  1.00  0.55      PROA
ATOM    588  HB1 GLU P  34      -7.445 -10.573   4.543  1.00  0.00      PROA
ATOM    589  HB2 GLU P  34      -6.909  -8.904   4.982  1.00  0.00      PROA
ATOM    590  CG  GLU P  34      -8.138  -9.777   6.080  1.00  1.06      PROA
ATOM    591  HG1 GLU P  34      -7.848  -9.114   6.920  1.00  0.00      PROA
ATOM    592  HG2 GLU P  34      -8.389 -10.783   6.473  1.00  0.00      PROA
ATOM    593  CD  GLU P  34      -9.403  -9.219   5.530  1.00  1.09      PROA
ATOM    594  OE1 GLU P  34      -9.883  -8.931   5.291  1.00  1.67      PROA
ATOM    595  OE2 GLU P  34      -9.953  -9.061   5.333  1.00  1.48      PROA
ATOM    596  C   GLU P  34      -5.119 -11.263   4.796  1.00  0.49      PROA
ATOM    597  O   GLU P  34      -5.184 -12.479   4.757  1.00  0.54      PROA
ATOM    598  N   LEU P  35      -4.393 -10.581   3.891  1.00  0.48      PROA
ATOM    599  HN  LEU P  35      -4.374  -9.585   3.891  1.00  0.00      PROA
ATOM    600  CA  LEU P  35      -3.593 -11.212   2.860  1.00  0.49      PROA
ATOM    601  HA  LEU P  35      -4.217 -11.920   2.335  1.00  0.00      PROA
ATOM    602  CB  LEU P  35      -3.049 -10.143   1.885  1.00  0.53      PROA
ATOM    603  HB1 LEU P  35      -2.382  -9.470   2.463  1.00  0.00      PROA
ATOM    604  HB2 LEU P  35      -3.915  -9.560   1.509  1.00  0.00      PROA
ATOM    605  CG  LEU P  35      -2.274 -10.635   0.686  1.00  0.59      PROA
ATOM    606  HG  LEU P  35      -1.488 -11.330   1.049  1.00  0.00      PROA
ATOM    607  CD1 LEU P  35      -2.952 -11.243  -0.211  1.00  1.10      PROA
ATOM    608 HD11 LEU P  35      -3.614 -10.525  -0.741  1.00  0.00      PROA
ATOM    609 HD12 LEU P  35      -3.583 -12.027   0.259  1.00  0.00      PROA
ATOM    610 HD13 LEU P  35      -2.267 -11.708  -0.952  1.00  0.00      PROA
ATOM    611  CD2 LEU P  35      -1.615  -9.739  -0.017  1.00  0.95      PROA
ATOM    612 HD21 LEU P  35      -0.994  -9.108   0.654  1.00  0.00      PROA
ATOM    613 HD22 LEU P  35      -2.330  -9.084  -0.559  1.00  0.00      PROA
ATOM    614 HD23 LEU P  35      -0.946 -10.246  -0.745  1.00  0.00      PROA
ATOM    615  C   LEU P  35      -2.461 -12.065   3.417  1.00  0.48      PROA
ATOM    616  O   LEU P  35      -2.210 -13.173   2.962  1.00  0.52      PROA
ATOM    617  N   SER P  36      -1.774 -11.578   4.464  1.00  0.46      PROA
ATOM    618  HN  SER P  36      -1.951 -10.662   4.815  1.00  0.00      PROA
ATOM    619  CA  SER P  36      -0.738 -12.317   5.165  1.00  0.47      PROA
ATOM    620  HA  SER P  36      -0.016 -12.648   4.433  1.00  0.00      PROA
ATOM    621  CB  SER P  36      -0.045 -11.444   6.240  1.00  0.50      PROA
ATOM    622  HB1 SER P  36      -0.785 -11.180   7.025  1.00  0.00      PROA
ATOM    623  HB2 SER P  36       0.336 -10.516   5.763  1.00  0.00      PROA
ATOM    624  OG  SER P  36       1.045 -12.098   6.865  1.00  0.53      PROA
ATOM    625  HG1 SER P  36       1.591 -12.441   6.154  1.00  0.00      PROA
ATOM    626  C   SER P  36      -1.235 -13.605   5.795  1.00  0.49      PROA
ATOM    627  O   SER P  36      -0.637 -14.654   5.633  1.00  0.56      PROA
ATOM    628  N   VAL P  37      -2.375 -13.563   6.499  1.00  0.49      PROA
ATOM    629  HN  VAL P  37      -2.861 -12.706   6.645  1.00  0.00      PROA
ATOM    630  CA  VAL P  37      -2.989 -14.732   7.097  1.00  0.54      PROA
ATOM    631  HA  VAL P  37      -2.204 -15.332   7.533  1.00  0.00      PROA
ATOM    632  CB  VAL P  37      -3.994 -14.344   8.152  1.00  0.65      PROA
ATOM    633  HB  VAL P  37      -4.852 -13.890   7.617  1.00  0.00      PROA
ATOM    634  CG1 VAL P  37      -4.384 -15.034   8.791  1.00  1.49      PROA
ATOM    635 HG11 VAL P  37      -3.754 -15.109   9.703  1.00  0.00      PROA
ATOM    636 HG12 VAL P  37      -4.416 -16.030   8.299  1.00  0.00      PROA
ATOM    637 HG13 VAL P  37      -5.410 -14.733   9.093  1.00  0.00      PROA
ATOM    638  CG2 VAL P  37      -3.821 -13.628   8.955  1.00  1.00      PROA
ATOM    639 HG21 VAL P  37      -3.753 -12.599   8.541  1.00  0.00      PROA
ATOM    640 HG22 VAL P  37      -2.868 -13.865   9.474  1.00  0.00      PROA
ATOM    641 HG23 VAL P  37      -4.661 -13.664   9.681  1.00  0.00      PROA
ATOM    642  C   VAL P  37      -3.593 -15.693   6.094  1.00  0.55      PROA
ATOM    643  O   VAL P  37      -3.449 -16.887   6.214  1.00  0.66      PROA
ATOM    644  N   LEU P  38      -4.272 -15.202   5.050  1.00  0.53      PROA
ATOM    645  HN  LEU P  38      -4.358 -14.219   4.911  1.00  0.00      PROA
ATOM    646  CA  LEU P  38      -4.926 -16.018   4.054  1.00  0.55      PROA
ATOM    647  HA  LEU P  38      -5.440 -16.824   4.557  1.00  0.00      PROA
ATOM    648  CB  LEU P  38      -5.919 -15.152   3.262  1.00  0.60      PROA
ATOM    649  HB1 LEU P  38      -5.338 -14.353   2.757  1.00  0.00      PROA
ATOM    650  HB2 LEU P  38      -6.614 -14.688   3.991  1.00  0.00      PROA
ATOM    651  CG  LEU P  38      -6.761 -15.847   2.203  1.00  0.70      PROA
ATOM    652  HG  LEU P  38      -6.084 -16.302   1.449  1.00  0.00      PROA
ATOM    653  CD1 LEU P  38      -7.632 -16.911   2.770  1.00  0.83      PROA
ATOM    654 HD11 LEU P  38      -8.329 -16.476   3.518  1.00  0.00      PROA
ATOM    655 HD12 LEU P  38      -7.009 -17.682   3.272  1.00  0.00      PROA
ATOM    656 HD13 LEU P  38      -8.230 -17.382   1.960  1.00  0.00      PROA
ATOM    657  CD2 LEU P  38      -7.602 -14.860   1.463  1.00  0.87      PROA
ATOM    658 HD21 LEU P  38      -6.956 -14.108   0.962  1.00  0.00      PROA
ATOM    659 HD22 LEU P  38      -8.277 -14.333   2.171  1.00  0.00      PROA
ATOM    660 HD23 LEU P  38      -8.205 -15.382   0.689  1.00  0.00      PROA
ATOM    661  C   LEU P  38      -3.989 -16.722   3.098  1.00  0.56      PROA
ATOM    662  O   LEU P  38      -4.169 -17.879   2.781  1.00  0.65      PROA
ATOM    663  N   CYS P  39      -2.953 -16.032   2.612  1.00  0.54      PROA
ATOM    664  HN  CYS P  39      -2.700 -15.140   2.978  1.00  0.00      PROA
ATOM    665  CA  CYS P  39      -2.129 -16.522   1.530  1.00  0.60      PROA
ATOM    666  HA  CYS P  39      -2.517 -17.481   1.221  1.00  0.00      PROA
ATOM    667  CB  CYS P  39      -2.142 -15.533   0.347  1.00  0.65      PROA
ATOM    668  HB1 CYS P  39      -1.479 -15.930  -0.450  1.00  0.00      PROA
ATOM    669  HB2 CYS P  39      -1.727 -14.564   0.695  1.00  0.00      PROA
ATOM    670  SG  CYS P  39      -3.786 -15.272  -0.321  1.00  0.77      PROA
ATOM    671  HG1 CYS P  39      -4.297 -14.806   0.809  1.00  0.00      PROA
ATOM    672  C   CYS P  39      -0.708 -16.782   1.965  1.00  0.62      PROA
ATOM    673  O   CYS P  39       0.141 -17.041   1.148  1.00  0.73      PROA
ATOM    674  N   ASP P  40      -0.414 -16.728   3.265  1.00  0.59      PROA
ATOM    675  HN  ASP P  40      -1.114 -16.473   3.926  1.00  0.00      PROA
ATOM    676  CA  ASP P  40       0.880 -17.015   3.853  1.00  0.63      PROA
ATOM    677  HA  ASP P  40       0.826 -16.752   4.899  1.00  0.00      PROA
ATOM    678  CB  ASP P  40       1.289 -18.495   3.707  1.00  0.76      PROA
ATOM    679  HB1 ASP P  40       2.288 -18.645   4.169  1.00  0.00      PROA
ATOM    680  HB2 ASP P  40       1.344 -18.754   2.628  1.00  0.00      PROA
ATOM    681  CG  ASP P  40       0.317 -19.405   4.367  1.00  0.86      PROA
ATOM    682  OD1 ASP P  40      -0.056 -19.817   4.617  1.00  1.38      PROA
ATOM    683  OD2 ASP P  40      -0.023 -19.776   4.691  1.00  1.47      PROA
ATOM    684  C   ASP P  40       1.990 -16.067   3.429  1.00  0.63      PROA
ATOM    685  O   ASP P  40       3.083 -16.400   3.286  1.00  0.92      PROA
ATOM    686  N   CYS P  41       1.720 -14.834   3.213  1.00  0.54      PROA
ATOM    687  HN  CYS P  41       0.807 -14.487   3.405  1.00  0.00      PROA
ATOM    688  CA  CYS P  41       2.626 -13.835   2.698  1.00  0.52      PROA
ATOM    689  HA  CYS P  41       3.428 -14.348   2.188  1.00  0.00      PROA
ATOM    690  CB  CYS P  41       1.916 -12.874   1.734  1.00  0.58      PROA
ATOM    691  HB1 CYS P  41       2.659 -12.114   1.418  1.00  0.00      PROA
ATOM    692  HB2 CYS P  41       1.114 -12.364   2.306  1.00  0.00      PROA
ATOM    693  SG  CYS P  41       1.240 -13.541   0.371  1.00  0.81      PROA
ATOM    694  HG1 CYS P  41       0.780 -14.621   0.987  1.00  0.00      PROA
ATOM    695  C   CYS P  41       3.314 -13.024   3.769  1.00  0.48      PROA
ATOM    696  O   CYS P  41       2.743 -12.710   4.784  1.00  0.55      PROA
ATOM    697  N   GLU P  42       4.562 -12.638   3.532  1.00  0.50      PROA
ATOM    698  HN  GLU P  42       5.058 -12.993   2.745  1.00  0.00      PROA
ATOM    699  CA  GLU P  42       5.311 -11.710   4.339  1.00  0.48      PROA
ATOM    700  HA  GLU P  42       4.828 -11.642   5.302  1.00  0.00      PROA
ATOM    701  CB  GLU P  42       6.767 -12.171   4.507  1.00  0.55      PROA
ATOM    702  HB1 GLU P  42       7.354 -11.237   4.457  1.00  0.00      PROA
ATOM    703  HB2 GLU P  42       6.962 -12.784   3.610  1.00  0.00      PROA
ATOM    704  CG  GLU P  42       7.228 -12.732   5.318  1.00  1.10      PROA
ATOM    705  HG1 GLU P  42       6.582 -13.620   5.393  1.00  0.00      PROA
ATOM    706  HG2 GLU P  42       7.079 -12.068   6.183  1.00  0.00      PROA
ATOM    707  CD  GLU P  42       8.501 -13.273   5.579  1.00  1.13      PROA
ATOM    708  OE1 GLU P  42       9.009 -13.521   5.693  1.00  1.62      PROA
ATOM    709  OE2 GLU P  42       9.013 -13.487   5.682  1.00  1.65      PROA
ATOM    710  C   GLU P  42       5.244 -10.339   3.703  1.00  0.47      PROA
ATOM    711  O   GLU P  42       5.584 -10.158   2.553  1.00  0.55      PROA
ATOM    712  N   ILE P  43       4.742  -9.344   4.432  1.00  0.46      PROA
ATOM    713  HN  ILE P  43       4.612  -9.440   5.415  1.00  0.00      PROA
ATOM    714  CA  ILE P  43       4.348  -8.063   3.881  1.00  0.47      PROA
ATOM    715  HA  ILE P  43       4.754  -7.996   2.883  1.00  0.00      PROA
ATOM    716  CB  ILE P  43       2.834  -7.904   3.839  1.00  0.56      PROA
ATOM    717  HB  ILE P  43       2.446  -8.301   4.799  1.00  0.00      PROA
ATOM    718  CG2 ILE P  43       2.372  -6.898   3.698  1.00  1.22      PROA
ATOM    719 HG21 ILE P  43       2.393  -6.615   2.624  1.00  0.00      PROA
ATOM    720 HG22 ILE P  43       2.939  -6.137   4.276  1.00  0.00      PROA
ATOM    721 HG23 ILE P  43       1.315  -6.916   4.040  1.00  0.00      PROA
ATOM    722  CG1 ILE P  43       2.185  -8.493   3.089  1.00  1.06      PROA
ATOM    723 HG11 ILE P  43       2.354  -9.532   3.405  1.00  0.00      PROA
ATOM    724 HG12 ILE P  43       2.694  -8.290   2.137  1.00  0.00      PROA
ATOM    725  CD  ILE P  43       0.906  -8.520   2.720  1.00  1.12      PROA
ATOM    726  HD1 ILE P  43       0.651  -7.595   2.160  1.00  0.00      PROA
ATOM    727  HD2 ILE P  43       0.255  -8.582   3.618  1.00  0.00      PROA
ATOM    728  HD3 ILE P  43       0.721  -9.396   2.062  1.00  0.00      PROA
ATOM    729  C   ILE P  43       4.988  -6.941   4.659  1.00  0.47      PROA
ATOM    730  O   ILE P  43       5.031  -6.960   5.873  1.00  0.55      PROA
ATOM    731  N   ALA P  44       5.500  -5.922   3.959  1.00  0.46      PROA
ATOM    732  HN  ALA P  44       5.620  -5.987   2.972  1.00  0.00      PROA
ATOM    733  CA  ALA P  44       5.914  -4.675   4.539  1.00  0.47      PROA
ATOM    734  HA  ALA P  44       5.553  -4.646   5.556  1.00  0.00      PROA
ATOM    735  CB  ALA P  44       7.430  -4.535   4.514  1.00  0.54      PROA
ATOM    736  HB1 ALA P  44       7.817  -4.752   3.495  1.00  0.00      PROA
ATOM    737  HB2 ALA P  44       7.888  -5.253   5.227  1.00  0.00      PROA
ATOM    738  HB3 ALA P  44       7.719  -3.498   4.790  1.00  0.00      PROA
ATOM    739  C   ALA P  44       5.264  -3.529   3.792  1.00  0.43      PROA
ATOM    740  O   ALA P  44       5.230  -3.489   2.576  1.00  0.48      PROA
ATOM    741  N   LEU P  45       4.697  -2.577   4.527  1.00  0.44      PROA
ATOM    742  HN  LEU P  45       4.764  -2.598   5.521  1.00  0.00      PROA
ATOM    743  CA  LEU P  45       3.956  -1.459   4.003  1.00  0.44      PROA
ATOM    744  HA  LEU P  45       4.115  -1.412   2.936  1.00  0.00      PROA
ATOM    745  CB  LEU P  45       2.464  -1.657   4.323  1.00  0.53      PROA
ATOM    746  HB1 LEU P  45       2.403  -1.904   5.402  1.00  0.00      PROA
ATOM    747  HB2 LEU P  45       2.128  -2.531   3.730  1.00  0.00      PROA
ATOM    748  CG  LEU P  45       1.482  -0.586   4.083  1.00  0.59      PROA
ATOM    749  HG  LEU P  45       1.769   0.295   4.695  1.00  0.00      PROA
ATOM    750  CD1 LEU P  45       1.382  -0.180   2.748  1.00  0.86      PROA
ATOM    751 HD11 LEU P  45       1.078  -1.037   2.110  1.00  0.00      PROA
ATOM    752 HD12 LEU P  45       2.365   0.196   2.392  1.00  0.00      PROA
ATOM    753 HD13 LEU P  45       0.619   0.621   2.653  1.00  0.00      PROA
ATOM    754  CD2 LEU P  45       0.133  -0.936   4.507  1.00  0.78      PROA
ATOM    755 HD21 LEU P  45       0.120  -1.155   5.596  1.00  0.00      PROA
ATOM    756 HD22 LEU P  45      -0.213  -1.838   3.959  1.00  0.00      PROA
ATOM    757 HD23 LEU P  45      -0.558  -0.089   4.307  1.00  0.00      PROA
ATOM    758  C   LEU P  45       4.485  -0.175   4.605  1.00  0.43      PROA
ATOM    759  O   LEU P  45       4.540  -0.017   5.811  1.00  0.50      PROA
ATOM    760  N   ILE P  46       4.896   0.775   3.760  1.00  0.42      PROA
ATOM    761  HN  ILE P  46       4.828   0.638   2.776  1.00  0.00      PROA
ATOM    762  CA  ILE P  46       5.458   2.048   4.148  1.00  0.43      PROA
ATOM    763  HA  ILE P  46       5.451   2.096   5.227  1.00  0.00      PROA
ATOM    764  CB  ILE P  46       6.882   2.218   3.625  1.00  0.51      PROA
ATOM    765  HB  ILE P  46       6.876   2.091   2.522  1.00  0.00      PROA
ATOM    766  CG2 ILE P  46       7.429   3.493   3.938  1.00  0.82      PROA
ATOM    767 HG21 ILE P  46       7.457   3.637   5.039  1.00  0.00      PROA
ATOM    768 HG22 ILE P  46       6.801   4.294   3.492  1.00  0.00      PROA
ATOM    769 HG23 ILE P  46       8.465   3.567   3.545  1.00  0.00      PROA
ATOM    770  CG1 ILE P  46       7.797   1.200   4.080  1.00  0.72      PROA
ATOM    771 HG11 ILE P  46       7.224   0.252   4.092  1.00  0.00      PROA
ATOM    772 HG12 ILE P  46       8.074   1.474   5.117  1.00  0.00      PROA
ATOM    773  CD  ILE P  46       8.907   0.944   3.465  1.00  1.12      PROA
ATOM    774  HD1 ILE P  46       9.550   1.850   3.445  1.00  0.00      PROA
ATOM    775  HD2 ILE P  46       8.697   0.635   2.419  1.00  0.00      PROA
ATOM    776  HD3 ILE P  46       9.453   0.133   3.992  1.00  0.00      PROA
ATOM    777  C   ILE P  46       4.555   3.135   3.608  1.00  0.43      PROA
ATOM    778  O   ILE P  46       4.275   3.189   2.424  1.00  0.48      PROA
ATOM    779  N   ILE P  47       4.058   4.028   4.475  1.00  0.44      PROA
ATOM    780  HN  ILE P  47       4.275   3.977   5.446  1.00  0.00      PROA
ATOM    781  CA  ILE P  47       3.183   5.123   4.099  1.00  0.44      PROA
ATOM    782  HA  ILE P  47       3.116   5.131   3.021  1.00  0.00      PROA
ATOM    783  CB  ILE P  47       1.782   4.989   4.707  1.00  0.49      PROA
ATOM    784  HB  ILE P  47       1.866   4.939   5.814  1.00  0.00      PROA
ATOM    785  CG2 ILE P  47       0.903   6.179   4.321  1.00  0.58      PROA
ATOM    786 HG21 ILE P  47       0.802   6.237   3.216  1.00  0.00      PROA
ATOM    787 HG22 ILE P  47       1.363   7.123   4.685  1.00  0.00      PROA
ATOM    788 HG23 ILE P  47      -0.109   6.061   4.764  1.00  0.00      PROA
ATOM    789  CG1 ILE P  47       1.115   3.657   4.330  1.00  0.55      PROA
ATOM    790 HG11 ILE P  47       1.856   2.846   4.491  1.00  0.00      PROA
ATOM    791 HG12 ILE P  47       0.854   3.699   3.252  1.00  0.00      PROA
ATOM    792  CD  ILE P  47      -0.080   3.318   5.063  1.00  0.77      PROA
ATOM    793  HD1 ILE P  47      -0.912   3.994   4.771  1.00  0.00      PROA
ATOM    794  HD2 ILE P  47       0.101   3.429   6.153  1.00  0.00      PROA
ATOM    795  HD3 ILE P  47      -0.378   2.272   4.838  1.00  0.00      PROA
ATOM    796  C   ILE P  47       3.811   6.426   4.556  1.00  0.45      PROA
ATOM    797  O   ILE P  47       4.124   6.600   5.719  1.00  0.51      PROA
ATOM    798  N   PHE P  48       3.976   7.388   3.649  1.00  0.47      PROA
ATOM    799  HN  PHE P  48       3.876   7.198   2.676  1.00  0.00      PROA
ATOM    800  CA  PHE P  48       4.305   8.755   3.972  1.00  0.50      PROA
ATOM    801  HA  PHE P  48       4.523   8.795   5.029  1.00  0.00      PROA
ATOM    802  CB  PHE P  48       5.511   9.283   3.169  1.00  0.56      PROA
ATOM    803  HB1 PHE P  48       5.548  10.391   3.241  1.00  0.00      PROA
ATOM    804  HB2 PHE P  48       5.413   8.973   2.107  1.00  0.00      PROA
ATOM    805  CG  PHE P  48       6.803   8.763   3.666  1.00  0.53      PROA
ATOM    806  CD1 PHE P  48       7.432   7.941   3.266  1.00  1.05      PROA
ATOM    807  HD1 PHE P  48       7.013   7.388   2.442  1.00  0.00      PROA
ATOM    808  CE1 PHE P  48       8.676   7.537   3.685  1.00  1.14      PROA
ATOM    809  HE1 PHE P  48       9.103   6.709   3.145  1.00  0.00      PROA
ATOM    810  CZ  PHE P  48       9.302   7.949   4.507  1.00  0.80      PROA
ATOM    811  HZ  PHE P  48      10.269   7.627   4.828  1.00  0.00      PROA
ATOM    812  CD2 PHE P  48       7.443   9.169   4.495  1.00  0.97      PROA
ATOM    813  HD2 PHE P  48       7.018   9.993   5.042  1.00  0.00      PROA
ATOM    814  CE2 PHE P  48       8.685   8.769   4.911  1.00  1.05      PROA
ATOM    815  HE2 PHE P  48       9.111   9.322   5.732  1.00  0.00      PROA
ATOM    816  C   PHE P  48       3.114   9.638   3.684  1.00  0.54      PROA
ATOM    817  O   PHE P  48       2.499   9.553   2.650  1.00  0.64      PROA
ATOM    818  N   ASN P  49       2.756  10.525   4.602  1.00  0.57      PROA
ATOM    819  HN  ASN P  49       3.199  10.555   5.494  1.00  0.00      PROA
ATOM    820  CA  ASN P  49       1.716  11.504   4.396  1.00  0.62      PROA
ATOM    821  HA  ASN P  49       1.054  11.129   3.629  1.00  0.00      PROA
ATOM    822  CB  ASN P  49       0.928  11.765   5.700  1.00  0.69      PROA
ATOM    823  HB1 ASN P  49       0.729  10.782   6.174  1.00  0.00      PROA
ATOM    824  HB2 ASN P  49      -0.035  12.240   5.421  1.00  0.00      PROA
ATOM    825  CG  ASN P  49       1.541  12.605   6.703  1.00  0.78      PROA
ATOM    826  OD1 ASN P  49       2.620  12.990   6.575  1.00  0.98      PROA
ATOM    827  ND2 ASN P  49       0.816  12.926   7.738  1.00  0.92      PROA
ATOM    828 HD21 ASN P  49       1.200  13.506   8.457  1.00  0.00      PROA
ATOM    829 HD22 ASN P  49      -0.124  12.593   7.813  1.00  0.00      PROA
ATOM    830  C   ASN P  49       2.263  12.753   3.735  1.00  0.66      PROA
ATOM    831  O   ASN P  49       3.441  12.881   3.506  1.00  0.71      PROA
ATOM    832  N   SER P  50       1.410  13.720   3.398  1.00  0.75      PROA
ATOM    833  HN  SER P  50       0.439  13.634   3.604  1.00  0.00      PROA
ATOM    834  CA  SER P  50       1.775  14.945   2.728  1.00  0.85      PROA
ATOM    835  HA  SER P  50       2.394  14.683   1.883  1.00  0.00      PROA
ATOM    836  CB  SER P  50       0.569  15.727   2.258  1.00  1.02      PROA
ATOM    837  HB1 SER P  50      -0.169  14.934   2.064  1.00  0.00      PROA
ATOM    838  HB2 SER P  50       0.925  16.173   1.317  1.00  0.00      PROA
ATOM    839  OG  SER P  50       0.099  16.316   2.547  1.00  1.52      PROA
ATOM    840  HG1 SER P  50       0.640  17.109   2.550  1.00  0.00      PROA
ATOM    841  C   SER P  50       2.665  15.867   3.497  1.00  0.88      PROA
ATOM    842  O   SER P  50       3.374  16.634   2.935  1.00  1.05      PROA
ATOM    843  N   THR P  51       2.686  15.781   4.815  1.00  0.85      PROA
ATOM    844  HN  THR P  51       2.071  15.160   5.293  1.00  0.00      PROA
ATOM    845  CA  THR P  51       3.560  16.540   5.674  1.00  0.96      PROA
ATOM    846  HA  THR P  51       3.861  17.422   5.128  1.00  0.00      PROA
ATOM    847  CB  THR P  51       2.923  16.940   6.962  1.00  1.09      PROA
ATOM    848  HB  THR P  51       3.741  17.041   7.703  1.00  0.00      PROA
ATOM    849  OG1 THR P  51       2.209  16.368   7.416  1.00  1.43      PROA
ATOM    850  HG1 THR P  51       1.387  16.557   6.957  1.00  0.00      PROA
ATOM    851  CG2 THR P  51       2.323  17.860   6.998  1.00  1.55      PROA
ATOM    852 HG21 THR P  51       1.379  17.723   6.428  1.00  0.00      PROA
ATOM    853 HG22 THR P  51       2.892  18.700   6.546  1.00  0.00      PROA
ATOM    854 HG23 THR P  51       2.068  18.104   8.051  1.00  0.00      PROA
ATOM    855  C   THR P  51       4.836  15.805   5.963  1.00  0.93      PROA
ATOM    856  O   THR P  51       5.682  16.277   6.661  1.00  1.10      PROA
ATOM    857  N   ASN P  52       5.010  14.632   5.386  1.00  0.82      PROA
ATOM    858  HN  ASN P  52       4.248  14.202   4.912  1.00  0.00      PROA
ATOM    859  CA  ASN P  52       6.214  13.858   5.352  1.00  0.87      PROA
ATOM    860  HA  ASN P  52       6.038  13.032   4.680  1.00  0.00      PROA
ATOM    861  CB  ASN P  52       7.449  14.622   4.898  1.00  1.11      PROA
ATOM    862  HB1 ASN P  52       8.323  13.941   4.965  1.00  0.00      PROA
ATOM    863  HB2 ASN P  52       7.600  15.480   5.587  1.00  0.00      PROA
ATOM    864  CG  ASN P  52       7.403  15.086   3.696  1.00  1.48      PROA
ATOM    865  OD1 ASN P  52       7.281  14.976   3.107  1.00  2.03      PROA
ATOM    866  ND2 ASN P  52       7.522  15.623   3.307  1.00  2.03      PROA
ATOM    867 HD21 ASN P  52       6.883  15.863   2.576  1.00  0.00      PROA
ATOM    868 HD22 ASN P  52       8.338  16.180   3.460  1.00  0.00      PROA
ATOM    869  C   ASN P  52       6.478  13.055   6.594  1.00  0.80      PROA
ATOM    870  O   ASN P  52       7.588  12.774   6.937  1.00  0.94      PROA
ATOM    871  N   LYS P  53       5.447  12.639   7.291  1.00  0.70      PROA
ATOM    872  HN  LYS P  53       4.520  12.906   7.041  1.00  0.00      PROA
ATOM    873  CA  LYS P  53       5.538  11.788   8.444  1.00  0.68      PROA
ATOM    874  HA  LYS P  53       6.544  11.862   8.831  1.00  0.00      PROA
ATOM    875  CB  LYS P  53       4.531  12.190   9.520  1.00  0.77      PROA
ATOM    876  HB1 LYS P  53       4.676  11.523  10.395  1.00  0.00      PROA
ATOM    877  HB2 LYS P  53       3.510  12.034   9.113  1.00  0.00      PROA
ATOM    878  CG  LYS P  53       4.633  13.607   9.993  1.00  0.95      PROA
ATOM    879  HG1 LYS P  53       3.875  13.746  10.791  1.00  0.00      PROA
ATOM    880  HG2 LYS P  53       4.379  14.263   9.135  1.00  0.00      PROA
ATOM    881  CD  LYS P  53       5.855  14.037  10.499  1.00  1.21      PROA
ATOM    882  HD1 LYS P  53       6.518  14.128   9.618  1.00  0.00      PROA
ATOM    883  HD2 LYS P  53       6.208  13.211  11.144  1.00  0.00      PROA
ATOM    884  CE  LYS P  53       6.048  15.067  11.157  1.00  1.50      PROA
ATOM    885  HE1 LYS P  53       5.491  14.939  12.107  1.00  0.00      PROA
ATOM    886  HE2 LYS P  53       5.618  15.900  10.565  1.00  0.00      PROA
ATOM    887  NZ  LYS P  53       7.181  15.498  11.519  1.00  1.78      PROA
ATOM    888  HZ1 LYS P  53       7.703  15.842  10.688  1.00  0.00      PROA
ATOM    889  HZ2 LYS P  53       7.716  14.729  11.971  1.00  0.00      PROA
ATOM    890  HZ3 LYS P  53       7.055  16.277  12.196  1.00  0.00      PROA
ATOM    891  C   LYS P  53       5.347  10.344   8.058  1.00  0.58      PROA
ATOM    892  O   LYS P  53       4.567  10.018   7.197  1.00  0.61      PROA
ATOM    893  N   LEU P  54       6.100   9.443   8.684  1.00  0.59      PROA
ATOM    894  HN  LEU P  54       6.687   9.720   9.439  1.00  0.00      PROA
ATOM    895  CA  LEU P  54       6.164   8.036   8.374  1.00  0.52      PROA
ATOM    896  HA  LEU P  54       5.851   7.897   7.350  1.00  0.00      PROA
ATOM    897  CB  LEU P  54       7.608   7.542   8.573  1.00  0.56      PROA
ATOM    898  HB1 LEU P  54       7.922   7.846   9.593  1.00  0.00      PROA
ATOM    899  HB2 LEU P  54       8.240   8.066   7.827  1.00  0.00      PROA
ATOM    900  CG  LEU P  54       7.896   6.042   8.438  1.00  0.56      PROA
ATOM    901  HG  LEU P  54       7.285   5.495   9.187  1.00  0.00      PROA
ATOM    902  CD1 LEU P  54       7.586   5.494   7.077  1.00  0.64      PROA
ATOM    903 HD11 LEU P  54       8.196   6.014   6.308  1.00  0.00      PROA
ATOM    904 HD12 LEU P  54       6.511   5.650   6.842  1.00  0.00      PROA
ATOM    905 HD13 LEU P  54       7.822   4.409   7.043  1.00  0.00      PROA
ATOM    906  CD2 LEU P  54       9.334   5.763   8.766  1.00  0.69      PROA
ATOM    907 HD21 LEU P  54       9.556   6.079   9.808  1.00  0.00      PROA
ATOM    908 HD22 LEU P  54       9.996   6.327   8.075  1.00  0.00      PROA
ATOM    909 HD23 LEU P  54       9.538   4.675   8.674  1.00  0.00      PROA
ATOM    910  C   LEU P  54       5.217   7.201   9.208  1.00  0.47      PROA
ATOM    911  O   LEU P  54       5.139   7.336  10.416  1.00  0.53      PROA
ATOM    912  N   PHE P  55       4.477   6.294   8.564  1.00  0.46      PROA
ATOM    913  HN  PHE P  55       4.476   6.259   7.569  1.00  0.00      PROA
ATOM    914  CA  PHE P  55       3.636   5.310   9.194  1.00  0.46      PROA
ATOM    915  HA  PHE P  55       3.881   5.297  10.245  1.00  0.00      PROA
ATOM    916  CB  PHE P  55       2.128   5.613   9.009  1.00  0.52      PROA
ATOM    917  HB1 PHE P  55       1.525   4.876   9.582  1.00  0.00      PROA
ATOM    918  HB2 PHE P  55       1.866   5.564   7.930  1.00  0.00      PROA
ATOM    919  CG  PHE P  55       1.768   6.975   9.502  1.00  0.56      PROA
ATOM    920  CD1 PHE P  55       1.224   7.152  10.754  1.00  0.67      PROA
ATOM    921  HD1 PHE P  55       1.066   6.293  11.389  1.00  0.00      PROA
ATOM    922  CE1 PHE P  55       0.876   8.408  11.215  1.00  0.80      PROA
ATOM    923  HE1 PHE P  55       0.444   8.523  12.198  1.00  0.00      PROA
ATOM    924  CZ  PHE P  55       1.080   9.507  10.422  1.00  0.84      PROA
ATOM    925  HZ  PHE P  55       0.822  10.492  10.782  1.00  0.00      PROA
ATOM    926  CD2 PHE P  55       1.930   8.090   8.703  1.00  0.65      PROA
ATOM    927  HD2 PHE P  55       2.310   7.974   7.699  1.00  0.00      PROA
ATOM    928  CE2 PHE P  55       1.614   9.348   9.169  1.00  0.78      PROA
ATOM    929  HE2 PHE P  55       1.788  10.212   8.545  1.00  0.00      PROA
ATOM    930  C   PHE P  55       3.964   3.979   8.543  1.00  0.45      PROA
ATOM    931  O   PHE P  55       4.104   3.891   7.343  1.00  0.54      PROA
ATOM    932  N   GLN P  56       4.128   2.902   9.305  1.00  0.46      PROA
ATOM    933  HN  GLN P  56       3.973   2.919  10.290  1.00  0.00      PROA
ATOM    934  CA  GLN P  56       4.543   1.638   8.746  1.00  0.47      PROA
ATOM    935  HA  GLN P  56       4.221   1.612   7.716  1.00  0.00      PROA
ATOM    936  CB  GLN P  56       6.059   1.454   8.827  1.00  0.62      PROA
ATOM    937  HB1 GLN P  56       6.448   2.408   8.436  1.00  0.00      PROA
ATOM    938  HB2 GLN P  56       6.251   0.642   8.108  1.00  0.00      PROA
ATOM    939  CG  GLN P  56       6.783   1.212   9.695  1.00  0.94      PROA
ATOM    940  HG1 GLN P  56       6.222   0.431  10.221  1.00  0.00      PROA
ATOM    941  HG2 GLN P  56       6.767   2.158  10.248  1.00  0.00      PROA
ATOM    942  CD  GLN P  56       8.036   0.813   9.939  1.00  0.93      PROA
ATOM    943  OE1 GLN P  56       8.746   1.257   9.537  1.00  1.35      PROA
ATOM    944  NE2 GLN P  56       8.331  -0.044  10.642  1.00  1.22      PROA
ATOM    945 HE21 GLN P  56       9.295  -0.278  10.768  1.00  0.00      PROA
ATOM    946 HE22 GLN P  56       7.624  -0.557  11.129  1.00  0.00      PROA
ATOM    947  C   GLN P  56       3.836   0.448   9.356  1.00  0.45      PROA
ATOM    948  O   GLN P  56       3.422   0.450  10.501  1.00  0.50      PROA
ATOM    949  N   TYR P  57       3.694  -0.616   8.569  1.00  0.45      PROA
ATOM    950  HN  TYR P  57       3.936  -0.567   7.604  1.00  0.00      PROA
ATOM    951  CA  TYR P  57       3.198  -1.902   8.998  1.00  0.44      PROA
ATOM    952  HA  TYR P  57       3.341  -1.968  10.066  1.00  0.00      PROA
ATOM    953  CB  TYR P  57       1.690  -2.098   8.650  1.00  0.48      PROA
ATOM    954  HB1 TYR P  57       1.503  -1.696   7.632  1.00  0.00      PROA
ATOM    955  HB2 TYR P  57       1.076  -1.550   9.396  1.00  0.00      PROA
ATOM    956  CG  TYR P  57       1.202  -3.528   8.651  1.00  0.49      PROA
ATOM    957  CD1 TYR P  57       1.123  -4.252   7.467  1.00  0.55      PROA
ATOM    958  HD1 TYR P  57       1.329  -3.760   6.528  1.00  0.00      PROA
ATOM    959  CE1 TYR P  57       0.783  -5.602   7.473  1.00  0.57      PROA
ATOM    960  HE1 TYR P  57       0.741  -6.150   6.543  1.00  0.00      PROA
ATOM    961  CZ  TYR P  57       0.501  -6.240   8.657  1.00  0.54      PROA
ATOM    962  OH  TYR P  57       0.222  -7.608   8.638  1.00  0.61      PROA
ATOM    963  HH  TYR P  57       0.360  -7.951   9.524  1.00  0.00      PROA
ATOM    964  CD2 TYR P  57       0.876  -4.174   9.833  1.00  0.53      PROA
ATOM    965  HD2 TYR P  57       0.889  -3.624  10.762  1.00  0.00      PROA
ATOM    966  CE2 TYR P  57       0.532  -5.523   9.837  1.00  0.56      PROA
ATOM    967  HE2 TYR P  57       0.288  -6.012  10.769  1.00  0.00      PROA
ATOM    968  C   TYR P  57       4.090  -2.983   8.422  1.00  0.42      PROA
ATOM    969  O   TYR P  57       4.548  -2.880   7.301  1.00  0.48      PROA
ATOM    970  N   ALA P  58       4.344  -4.044   9.178  1.00  0.43      PROA
ATOM    971  HN  ALA P  58       4.112  -4.070  10.147  1.00  0.00      PROA
ATOM    972  CA  ALA P  58       4.969  -5.221   8.650  1.00  0.45      PROA
ATOM    973  HA  ALA P  58       4.682  -5.310   7.613  1.00  0.00      PROA
ATOM    974  CB  ALA P  58       6.483  -5.152   8.769  1.00  0.57      PROA
ATOM    975  HB1 ALA P  58       6.778  -5.054   9.836  1.00  0.00      PROA
ATOM    976  HB2 ALA P  58       6.866  -4.270   8.213  1.00  0.00      PROA
ATOM    977  HB3 ALA P  58       6.937  -6.079   8.359  1.00  0.00      PROA
ATOM    978  C   ALA P  58       4.433  -6.428   9.375  1.00  0.45      PROA
ATOM    979  O   ALA P  58       4.100  -6.372  10.546  1.00  0.51      PROA
ATOM    980  N   SER P  59       4.318  -7.566   8.687  1.00  0.46      PROA
ATOM    981  HN  SER P  59       4.635  -7.635   7.745  1.00  0.00      PROA
ATOM    982  CA  SER P  59       3.734  -8.779   9.235  1.00  0.50      PROA
ATOM    983  HA  SER P  59       2.969  -8.489   9.940  1.00  0.00      PROA
ATOM    984  CB  SER P  59       3.127  -9.660   8.128  1.00  0.59      PROA
ATOM    985  HB1 SER P  59       2.348  -9.079   7.591  1.00  0.00      PROA
ATOM    986  HB2 SER P  59       2.666 -10.557   8.593  1.00  0.00      PROA
ATOM    987  OG  SER P  59       4.070 -10.095   7.187  1.00  0.62      PROA
ATOM    988  HG1 SER P  59       4.410 -10.929   7.519  1.00  0.00      PROA
ATOM    989  C   SER P  59       4.725  -9.595  10.017  1.00  0.55      PROA
ATOM    990  O   SER P  59       4.393 -10.502  10.699  1.00  0.74      PROA
ATOM    991  N   THR P  60       5.983  -9.246   9.931  1.00  0.57      PROA
ATOM    992  HN  THR P  60       6.234  -8.492   9.333  1.00  0.00      PROA
ATOM    993  CA  THR P  60       7.099  -9.816  10.602  1.00  0.69      PROA
ATOM    994  HA  THR P  60       6.750 -10.171  11.560  1.00  0.00      PROA
ATOM    995  CB  THR P  60       7.729 -10.930   9.859  1.00  0.88      PROA
ATOM    996  HB  THR P  60       6.935 -11.664   9.609  1.00  0.00      PROA
ATOM    997  OG1 THR P  60       8.594 -11.531  10.397  1.00  1.25      PROA
ATOM    998  HG1 THR P  60       8.876 -12.204   9.773  1.00  0.00      PROA
ATOM    999  CG2 THR P  60       8.249 -10.632   8.746  1.00  1.31      PROA
ATOM   1000 HG21 THR P  60       9.161 -10.018   8.903  1.00  0.00      PROA
ATOM   1001 HG22 THR P  60       7.528 -10.046   8.136  1.00  0.00      PROA
ATOM   1002 HG23 THR P  60       8.534 -11.558   8.202  1.00  0.00      PROA
ATOM   1003  C   THR P  60       8.035  -8.685  10.822  1.00  0.73      PROA
ATOM   1004  O   THR P  60       7.740  -7.671  10.529  1.00  1.03      PROA
ATOM   1005  N   ASP P  61       9.150  -8.795  11.379  1.00  0.80      PROA
ATOM   1006  HN  ASP P  61       9.443  -9.693  11.689  1.00  0.00      PROA
ATOM   1007  CA  ASP P  61      10.119  -7.770  11.652  1.00  0.85      PROA
ATOM   1008  HA  ASP P  61       9.638  -6.997  12.233  1.00  0.00      PROA
ATOM   1009  CB  ASP P  61      11.296  -8.358  12.417  1.00  1.02      PROA
ATOM   1010  HB1 ASP P  61      12.117  -7.611  12.409  1.00  0.00      PROA
ATOM   1011  HB2 ASP P  61      11.628  -9.273  11.883  1.00  0.00      PROA
ATOM   1012  CG  ASP P  61      11.073  -8.696  13.693  1.00  1.26      PROA
ATOM   1013  OD1 ASP P  61      10.974  -8.871  14.213  1.00  1.81      PROA
ATOM   1014  OD2 ASP P  61      11.045  -8.774  14.232  1.00  1.80      PROA
ATOM   1015  C   ASP P  61      10.612  -7.033  10.416  1.00  0.79      PROA
ATOM   1016  O   ASP P  61      11.083  -7.616   9.466  1.00  0.79      PROA
ATOM   1017  N   MET P  62      10.503  -5.705  10.409  1.00  0.83      PROA
ATOM   1018  HN  MET P  62      10.217  -5.216  11.228  1.00  0.00      PROA
ATOM   1019  CA  MET P  62      10.773  -4.863   9.271  1.00  0.83      PROA
ATOM   1020  HA  MET P  62      10.198  -5.230   8.434  1.00  0.00      PROA
ATOM   1021  CB  MET P  62      10.388  -3.415   9.594  1.00  0.96      PROA
ATOM   1022  HB1 MET P  62      11.110  -3.067  10.359  1.00  0.00      PROA
ATOM   1023  HB2 MET P  62       9.374  -3.457  10.039  1.00  0.00      PROA
ATOM   1024  CG  MET P  62      10.345  -2.446   8.645  1.00  0.79      PROA
ATOM   1025  HG1 MET P  62      11.395  -2.248   8.352  1.00  0.00      PROA
ATOM   1026  HG2 MET P  62       9.939  -1.541   9.139  1.00  0.00      PROA
ATOM   1027  SD  MET P  62       9.430  -2.695   7.176  1.00  0.86      PROA
ATOM   1028  CE  MET P  62       9.109  -1.507   6.778  1.00  1.33      PROA
ATOM   1029  HE1 MET P  62      10.012  -0.889   6.583  1.00  0.00      PROA
ATOM   1030  HE2 MET P  62       8.503  -0.993   7.554  1.00  0.00      PROA
ATOM   1031  HE3 MET P  62       8.521  -1.563   5.837  1.00  0.00      PROA
ATOM   1032  C   MET P  62      12.184  -4.930   8.748  1.00  0.82      PROA
ATOM   1033  O   MET P  62      12.419  -4.992   7.555  1.00  0.83      PROA
ATOM   1034  N   ASP P  63      13.171  -4.983   9.645  1.00  0.87      PROA
ATOM   1035  HN  ASP P  63      12.980  -4.926  10.621  1.00  0.00      PROA
ATOM   1036  CA  ASP P  63      14.552  -5.122   9.307  1.00  0.94      PROA
ATOM   1037  HA  ASP P  63      14.806  -4.352   8.593  1.00  0.00      PROA
ATOM   1038  CB  ASP P  63      15.406  -4.987  10.569  1.00  1.07      PROA
ATOM   1039  HB1 ASP P  63      15.252  -3.930  10.815  1.00  0.00      PROA
ATOM   1040  HB2 ASP P  63      16.409  -5.161  10.163  1.00  0.00      PROA
ATOM   1041  CG  ASP P  63      15.504  -5.349  11.427  1.00  1.74      PROA
ATOM   1042  OD1 ASP P  63      15.539  -5.490  11.794  1.00  2.41      PROA
ATOM   1043  OD2 ASP P  63      15.567  -5.459  11.798  1.00  2.39      PROA
ATOM   1044  C   ASP P  63      14.854  -6.396   8.547  1.00  0.89      PROA
ATOM   1045  O   ASP P  63      15.593  -6.398   7.583  1.00  0.95      PROA
ATOM   1046  N   LYS P  64      14.238  -7.505   8.934  1.00  0.83      PROA
ATOM   1047  HN  LYS P  64      13.641  -7.510   9.732  1.00  0.00      PROA
ATOM   1048  CA  LYS P  64      14.366  -8.766   8.264  1.00  0.84      PROA
ATOM   1049  HA  LYS P  64      15.417  -8.957   8.105  1.00  0.00      PROA
ATOM   1050  CB  LYS P  64      13.742  -9.884   9.107  1.00  0.91      PROA
ATOM   1051  HB1 LYS P  64      13.865 -10.837   8.552  1.00  0.00      PROA
ATOM   1052  HB2 LYS P  64      12.659  -9.665   9.214  1.00  0.00      PROA
ATOM   1053  CG  LYS P  64      14.288 -10.069  10.429  1.00  1.14      PROA
ATOM   1054  HG1 LYS P  64      13.579 -10.748  10.938  1.00  0.00      PROA
ATOM   1055  HG2 LYS P  64      14.244  -9.069  10.898  1.00  0.00      PROA
ATOM   1056  CD  LYS P  64      15.224 -10.434  10.667  1.00  1.76      PROA
ATOM   1057  HD1 LYS P  64      15.925  -9.686  10.255  1.00  0.00      PROA
ATOM   1058  HD2 LYS P  64      15.307 -11.377  10.097  1.00  0.00      PROA
ATOM   1059  CE  LYS P  64      15.720 -10.729  11.876  1.00  2.11      PROA
ATOM   1060  HE1 LYS P  64      16.823 -10.778  11.772  1.00  0.00      PROA
ATOM   1061  HE2 LYS P  64      15.315 -11.722  12.160  1.00  0.00      PROA
ATOM   1062  NZ  LYS P  64      15.571 -10.178  12.635  1.00  2.52      PROA
ATOM   1063  HZ1 LYS P  64      14.550 -10.108  12.818  1.00  0.00      PROA
ATOM   1064  HZ2 LYS P  64      15.957  -9.229  12.455  1.00  0.00      PROA
ATOM   1065  HZ3 LYS P  64      16.044 -10.593  13.463  1.00  0.00      PROA
ATOM   1066  C   LYS P  64      13.803  -8.773   6.861  1.00  0.77      PROA
ATOM   1067  O   LYS P  64      14.401  -9.307   5.948  1.00  0.83      PROA
ATOM   1068  N   VAL P  65      12.650  -8.134   6.641  1.00  0.69      PROA
ATOM   1069  HN  VAL P  65      12.127  -7.738   7.391  1.00  0.00      PROA
ATOM   1070  CA  VAL P  65      12.069  -7.963   5.320  1.00  0.64      PROA
ATOM   1071  HA  VAL P  65      12.074  -8.927   4.834  1.00  0.00      PROA
ATOM   1072  CB  VAL P  65      10.660  -7.424   5.380  1.00  0.68      PROA
ATOM   1073  HB  VAL P  65      10.672  -6.506   6.004  1.00  0.00      PROA
ATOM   1074  CG1 VAL P  65      10.105  -7.119   4.217  1.00  0.99      PROA
ATOM   1075 HG11 VAL P  65      10.056  -8.020   3.569  1.00  0.00      PROA
ATOM   1076 HG12 VAL P  65      10.711  -6.344   3.701  1.00  0.00      PROA
ATOM   1077 HG13 VAL P  65       9.073  -6.741   4.378  1.00  0.00      PROA
ATOM   1078  CG2 VAL P  65       9.795  -8.260   5.925  1.00  0.99      PROA
ATOM   1079 HG21 VAL P  65      10.097  -8.496   6.968  1.00  0.00      PROA
ATOM   1080 HG22 VAL P  65       9.764  -9.205   5.342  1.00  0.00      PROA
ATOM   1081 HG23 VAL P  65       8.784  -7.799   5.944  1.00  0.00      PROA
ATOM   1082  C   VAL P  65      12.930  -7.112   4.410  1.00  0.64      PROA
ATOM   1083  O   VAL P  65      13.160  -7.441   3.255  1.00  0.66      PROA
ATOM   1084  N   LEU P  66      13.485  -6.010   4.926  1.00  0.69      PROA
ATOM   1085  HN  LEU P  66      13.277  -5.712   5.854  1.00  0.00      PROA
ATOM   1086  CA  LEU P  66      14.411  -5.174   4.204  1.00  0.76      PROA
ATOM   1087  HA  LEU P  66      13.983  -4.962   3.235  1.00  0.00      PROA
ATOM   1088  CB  LEU P  66      14.676  -3.872   4.963  1.00  0.89      PROA
ATOM   1089  HB1 LEU P  66      15.618  -3.446   4.562  1.00  0.00      PROA
ATOM   1090  HB2 LEU P  66      14.824  -4.139   6.029  1.00  0.00      PROA
ATOM   1091  CG  LEU P  66      13.815  -2.964   4.926  1.00  1.49      PROA
ATOM   1092  HG  LEU P  66      12.887  -3.406   5.339  1.00  0.00      PROA
ATOM   1093  CD1 LEU P  66      13.958  -1.867   5.500  1.00  1.76      PROA
ATOM   1094 HD11 LEU P  66      14.606  -1.200   4.892  1.00  0.00      PROA
ATOM   1095 HD12 LEU P  66      14.436  -2.018   6.491  1.00  0.00      PROA
ATOM   1096 HD13 LEU P  66      12.969  -1.378   5.632  1.00  0.00      PROA
ATOM   1097  CD2 LEU P  66      13.532  -2.412   3.962  1.00  1.87      PROA
ATOM   1098 HD21 LEU P  66      13.140  -3.131   3.211  1.00  0.00      PROA
ATOM   1099 HD22 LEU P  66      14.427  -1.909   3.538  1.00  0.00      PROA
ATOM   1100 HD23 LEU P  66      12.745  -1.658   4.175  1.00  0.00      PROA
ATOM   1101  C   LEU P  66      15.713  -5.855   3.847  1.00  0.82      PROA
ATOM   1102  O   LEU P  66      16.226  -5.705   2.750  1.00  0.86      PROA
ATOM   1103  N   LEU P  67      16.268  -6.674   4.748  1.00  0.87      PROA
ATOM   1104  HN  LEU P  67      15.904  -6.751   5.673  1.00  0.00      PROA
ATOM   1105  CA  LEU P  67      17.414  -7.497   4.466  1.00  0.97      PROA
ATOM   1106  HA  LEU P  67      18.186  -6.868   4.047  1.00  0.00      PROA
ATOM   1107  CB  LEU P  67      17.909  -8.168   5.749  1.00  1.10      PROA
ATOM   1108  HB1 LEU P  67      17.983  -9.239   5.488  1.00  0.00      PROA
ATOM   1109  HB2 LEU P  67      17.089  -8.016   6.473  1.00  0.00      PROA
ATOM   1110  CG  LEU P  67      18.768  -7.975   6.289  1.00  1.83      PROA
ATOM   1111  HG  LEU P  67      18.448  -7.035   6.717  1.00  0.00      PROA
ATOM   1112  CD1 LEU P  67      19.401  -8.167   6.903  1.00  2.21      PROA
ATOM   1113 HD11 LEU P  67      19.796  -9.192   6.736  1.00  0.00      PROA
ATOM   1114 HD12 LEU P  67      18.965  -8.116   7.924  1.00  0.00      PROA
ATOM   1115 HD13 LEU P  67      20.241  -7.445   6.819  1.00  0.00      PROA
ATOM   1116  CD2 LEU P  67      19.591  -7.850   6.432  1.00  2.37      PROA
ATOM   1117 HD21 LEU P  67      19.952  -6.977   5.847  1.00  0.00      PROA
ATOM   1118 HD22 LEU P  67      20.169  -8.747   6.123  1.00  0.00      PROA
ATOM   1119 HD23 LEU P  67      19.761  -7.649   7.511  1.00  0.00      PROA
ATOM   1120  C   LEU P  67      17.179  -8.515   3.373  1.00  0.93      PROA
ATOM   1121  O   LEU P  67      17.981  -8.671   2.474  1.00  1.00      PROA
ATOM   1122  N   LYS P  68      16.029  -9.191   3.380  1.00  0.86      PROA
ATOM   1123  HN  LYS P  68      15.386  -9.119   4.138  1.00  0.00      PROA
ATOM   1124  CA  LYS P  68      15.630 -10.066   2.308  1.00  0.85      PROA
ATOM   1125  HA  LYS P  68      16.455 -10.726   2.087  1.00  0.00      PROA
ATOM   1126  CB  LYS P  68      14.399 -10.870   2.716  1.00  0.91      PROA
ATOM   1127  HB1 LYS P  68      13.803 -10.882   1.791  1.00  0.00      PROA
ATOM   1128  HB2 LYS P  68      13.927 -10.220   3.468  1.00  0.00      PROA
ATOM   1129  CG  LYS P  68      14.242 -11.783   3.088  1.00  1.31      PROA
ATOM   1130  HG1 LYS P  68      14.778 -11.670   4.027  1.00  0.00      PROA
ATOM   1131  HG2 LYS P  68      14.806 -12.356   2.356  1.00  0.00      PROA
ATOM   1132  CD  LYS P  68      13.444 -12.664   3.436  1.00  1.61      PROA
ATOM   1133  HD1 LYS P  68      13.829 -13.440   2.792  1.00  0.00      PROA
ATOM   1134  HD2 LYS P  68      12.556 -12.184   3.055  1.00  0.00      PROA
ATOM   1135  CE  LYS P  68      13.026 -13.208   4.013  1.00  2.01      PROA
ATOM   1136  HE1 LYS P  68      12.612 -12.428   4.631  1.00  0.00      PROA
ATOM   1137  HE2 LYS P  68      13.917 -13.677   4.399  1.00  0.00      PROA
ATOM   1138  NZ  LYS P  68      12.320 -14.025   4.440  1.00  2.32      PROA
ATOM   1139  HZ1 LYS P  68      12.304 -14.841   3.796  1.00  0.00      PROA
ATOM   1140  HZ2 LYS P  68      11.359 -13.638   4.534  1.00  0.00      PROA
ATOM   1141  HZ3 LYS P  68      12.664 -14.327   5.374  1.00  0.00      PROA
ATOM   1142  C   LYS P  68      15.426  -9.377   0.975  1.00  0.76      PROA
ATOM   1143  O   LYS P  68      15.828  -9.869  -0.064  1.00  0.81      PROA
ATOM   1144  N   TYR P  69      14.828  -8.184   0.991  1.00  0.68      PROA
ATOM   1145  HN  TYR P  69      14.470  -7.810   1.842  1.00  0.00      PROA
ATOM   1146  CA  TYR P  69      14.637  -7.334  -0.163  1.00  0.64      PROA
ATOM   1147  HA  TYR P  69      14.167  -7.913  -0.944  1.00  0.00      PROA
ATOM   1148  CB  TYR P  69      13.744  -6.144   0.254  1.00  0.65      PROA
ATOM   1149  HB1 TYR P  69      14.251  -5.577   1.064  1.00  0.00      PROA
ATOM   1150  HB2 TYR P  69      12.767  -6.532   0.613  1.00  0.00      PROA
ATOM   1151  CG  TYR P  69      13.451  -5.170  -0.846  1.00  0.61      PROA
ATOM   1152  CD1 TYR P  69      12.470  -5.425  -1.756  1.00  0.66      PROA
ATOM   1153  HD1 TYR P  69      11.913  -6.348  -1.690  1.00  0.00      PROA
ATOM   1154  CE1 TYR P  69      12.174  -4.521  -2.766  1.00  0.69      PROA
ATOM   1155  HE1 TYR P  69      11.381  -4.741  -3.465  1.00  0.00      PROA
ATOM   1156  CZ  TYR P  69      12.871  -3.363  -2.884  1.00  0.66      PROA
ATOM   1157  OH  TYR P  69      12.595  -2.477  -3.912  1.00  0.76      PROA
ATOM   1158  HH  TYR P  69      11.884  -2.847  -4.440  1.00  0.00      PROA
ATOM   1159  CD2 TYR P  69      14.126  -3.984  -0.957  1.00  0.71      PROA
ATOM   1160  HD2 TYR P  69      14.894  -3.741  -0.237  1.00  0.00      PROA
ATOM   1161  CE2 TYR P  69      13.841  -3.090  -1.977  1.00  0.72      PROA
ATOM   1162  HE2 TYR P  69      14.397  -2.167  -2.050  1.00  0.00      PROA
ATOM   1163  C   TYR P  69      15.931  -6.882  -0.822  1.00  0.67      PROA
ATOM   1164  O   TYR P  69      16.071  -6.911  -2.030  1.00  0.70      PROA
ATOM   1165  N   THR P  70      16.932  -6.486  -0.027  1.00  0.74      PROA
ATOM   1166  HN  THR P  70      16.842  -6.503   0.965  1.00  0.00      PROA
ATOM   1167  CA  THR P  70      18.210  -6.007  -0.527  1.00  0.80      PROA
ATOM   1168  HA  THR P  70      18.001  -5.395  -1.392  1.00  0.00      PROA
ATOM   1169  CB  THR P  70      19.020  -5.204   0.471  1.00  0.90      PROA
ATOM   1170  HB  THR P  70      20.024  -4.999   0.042  1.00  0.00      PROA
ATOM   1171  OG1 THR P  70      19.194  -5.864   1.687  1.00  0.99      PROA
ATOM   1172  HG1 THR P  70      19.352  -6.785   1.468  1.00  0.00      PROA
ATOM   1173  CG2 THR P  70      18.315  -3.906   0.779  1.00  0.93      PROA
ATOM   1174 HG21 THR P  70      17.311  -4.110   1.210  1.00  0.00      PROA
ATOM   1175 HG22 THR P  70      18.188  -3.314  -0.153  1.00  0.00      PROA
ATOM   1176 HG23 THR P  70      18.905  -3.321   1.516  1.00  0.00      PROA
ATOM   1177  C   THR P  70      19.083  -7.089  -1.099  1.00  0.87      PROA
ATOM   1178  O   THR P  70      19.896  -6.843  -1.949  1.00  0.99      PROA
ATOM   1179  N   GLU P  71      18.910  -8.333  -0.675  1.00  0.88      PROA
ATOM   1180  HN  GLU P  71      18.240  -8.549   0.031  1.00  0.00      PROA
ATOM   1181  CA  GLU P  71      19.652  -9.458  -1.179  1.00  0.96      PROA
ATOM   1182  HA  GLU P  71      20.566  -9.090  -1.620  1.00  0.00      PROA
ATOM   1183  CB  GLU P  71      19.958 -10.422  -0.045  1.00  1.10      PROA
ATOM   1184  HB1 GLU P  71      20.280 -11.381  -0.500  1.00  0.00      PROA
ATOM   1185  HB2 GLU P  71      19.015 -10.587   0.516  1.00  0.00      PROA
ATOM   1186  CG  GLU P  71      20.872 -10.071   0.818  1.00  1.43      PROA
ATOM   1187  HG1 GLU P  71      20.307  -9.899   1.751  1.00  0.00      PROA
ATOM   1188  HG2 GLU P  71      21.258  -9.115   0.425  1.00  0.00      PROA
ATOM   1189  CD  GLU P  71      21.769 -10.587   1.156  1.00  1.80      PROA
ATOM   1190  OE1 GLU P  71      22.115 -10.768   1.318  1.00  2.37      PROA
ATOM   1191  OE2 GLU P  71      22.157 -10.819   1.270  1.00  2.35      PROA
ATOM   1192  C   GLU P  71      18.954 -10.182  -2.304  1.00  0.92      PROA
ATOM   1193  O   GLU P  71      19.473 -11.098  -2.853  1.00  1.04      PROA
ATOM   1194  N   TYR P  72      17.763  -9.778  -2.697  1.00  0.87      PROA
ATOM   1195  HN  TYR P  72      17.323  -9.002  -2.255  1.00  0.00      PROA
ATOM   1196  CA  TYR P  72      16.992 -10.377  -3.757  1.00  0.84      PROA
ATOM   1197  HA  TYR P  72      17.105 -11.449  -3.695  1.00  0.00      PROA
ATOM   1198  CB  TYR P  72      15.520  -9.981  -3.608  1.00  0.83      PROA
ATOM   1199  HB1 TYR P  72      15.391  -8.926  -3.930  1.00  0.00      PROA
ATOM   1200  HB2 TYR P  72      15.216 -10.096  -2.546  1.00  0.00      PROA
ATOM   1201  CG  TYR P  72      14.590 -10.805  -4.422  1.00  0.77      PROA
ATOM   1202  CD1 TYR P  72      14.164 -10.408  -5.661  1.00  0.81      PROA
ATOM   1203  HD1 TYR P  72      14.530  -9.481  -6.077  1.00  0.00      PROA
ATOM   1204  CE1 TYR P  72      13.277 -11.171  -6.384  1.00  0.84      PROA
ATOM   1205  HE1 TYR P  72      12.965 -10.847  -7.366  1.00  0.00      PROA
ATOM   1206  CZ  TYR P  72      12.791 -12.333  -5.868  1.00  0.86      PROA
ATOM   1207  OH  TYR P  72      11.882 -13.091  -6.575  1.00  1.00      PROA
ATOM   1208  HH  TYR P  72      11.942 -12.840  -7.500  1.00  0.00      PROA
ATOM   1209  CD2 TYR P  72      14.093 -11.971  -3.914  1.00  0.83      PROA
ATOM   1210  HD2 TYR P  72      14.403 -12.299  -2.933  1.00  0.00      PROA
ATOM   1211  CE2 TYR P  72      13.202 -12.735  -4.635  1.00  0.87      PROA
ATOM   1212  HE2 TYR P  72      12.827 -13.659  -4.219  1.00  0.00      PROA
ATOM   1213  C   TYR P  72      17.524  -9.985  -5.108  1.00  0.91      PROA
ATOM   1214  O   TYR P  72      17.677  -8.867  -5.405  1.00  1.06      PROA
ATOM   1215  N   ASN P  73      17.836 -10.913  -5.961  1.00  0.99      PROA
ATOM   1216  HN  ASN P  73      17.634 -11.870  -5.770  1.00  0.00      PROA
ATOM   1217  CA  ASN P  73      18.473 -10.677  -7.208  1.00  1.16      PROA
ATOM   1218  HA  ASN P  73      18.541  -9.610  -7.359  1.00  0.00      PROA
ATOM   1219  CB  ASN P  73      19.812 -11.285  -7.195  1.00  1.46      PROA
ATOM   1220  HB1 ASN P  73      19.996 -11.377  -8.269  1.00  0.00      PROA
ATOM   1221  HB2 ASN P  73      19.584 -12.252  -6.739  1.00  0.00      PROA
ATOM   1222  CG  ASN P  73      20.605 -11.181  -6.922  1.00  1.92      PROA
ATOM   1223  OD1 ASN P  73      20.790 -11.229  -6.912  1.00  2.56      PROA
ATOM   1224  ND2 ASN P  73      21.104 -11.050  -6.701  1.00  2.53      PROA
ATOM   1225 HD21 ASN P  73      21.908 -11.603  -6.919  1.00  0.00      PROA
ATOM   1226 HD22 ASN P  73      21.189 -10.263  -6.090  1.00  0.00      PROA
ATOM   1227  C   ASN P  73      17.711 -11.184  -8.391  1.00  1.13      PROA
ATOM   1228  O   ASN P  73      18.022 -10.923  -9.457  1.00  1.39      PROA
ATOM   1229  N   GLU P  74      16.683 -11.912  -8.238  1.00  1.01      PROA
ATOM   1230  HN  GLU P  74      16.385 -12.160  -7.321  1.00  0.00      PROA
ATOM   1231  CA  GLU P  74      15.857 -12.448  -9.278  1.00  1.02      PROA
ATOM   1232  HA  GLU P  74      16.496 -12.732 -10.101  1.00  0.00      PROA
ATOM   1233  CB  GLU P  74      15.080 -13.653  -8.771  1.00  1.07      PROA
ATOM   1234  HB1 GLU P  74      14.216 -13.801  -9.452  1.00  0.00      PROA
ATOM   1235  HB2 GLU P  74      14.704 -13.403  -7.758  1.00  0.00      PROA
ATOM   1236  CG  GLU P  74      15.716 -14.810  -8.682  1.00  1.39      PROA
ATOM   1237  HG1 GLU P  74      16.565 -14.656  -7.986  1.00  0.00      PROA
ATOM   1238  HG2 GLU P  74      16.105 -15.041  -9.694  1.00  0.00      PROA
ATOM   1239  CD  GLU P  74      15.075 -15.922  -8.259  1.00  1.58      PROA
ATOM   1240  OE1 GLU P  74      14.750 -16.373  -8.137  1.00  2.00      PROA
ATOM   1241  OE2 GLU P  74      14.896 -16.368  -8.047  1.00  2.09      PROA
ATOM   1242  C   GLU P  74      14.920 -11.434  -9.905  1.00  0.99      PROA
ATOM   1243  O   GLU P  74      14.591 -10.463  -9.280  1.00  0.95      PROA
ATOM   1244  N   PRO P  75      14.476 -11.569 -11.127  1.00  1.12      PROA
ATOM   1245  CD  PRO P  75      15.023 -12.479 -12.075  1.00  1.31      PROA
ATOM   1246  HD1 PRO P  75      14.828 -13.524 -11.753  1.00  0.00      PROA
ATOM   1247  HD2 PRO P  75      16.116 -12.311 -12.174  1.00  0.00      PROA
ATOM   1248  CA  PRO P  75      13.348 -10.840 -11.666  1.00  1.15      PROA
ATOM   1249  HA  PRO P  75      13.579  -9.789 -11.734  1.00  0.00      PROA
ATOM   1250  CB  PRO P  75      13.095 -11.501 -12.965  1.00  1.43      PROA
ATOM   1251  HB1 PRO P  75      12.820 -10.750 -13.736  1.00  0.00      PROA
ATOM   1252  HB2 PRO P  75      12.269 -12.238 -12.871  1.00  0.00      PROA
ATOM   1253  CG  PRO P  75      14.315 -12.161 -13.323  1.00  1.51      PROA
ATOM   1254  HG1 PRO P  75      14.095 -13.093 -13.887  1.00  0.00      PROA
ATOM   1255  HG2 PRO P  75      14.938 -11.496 -13.958  1.00  0.00      PROA
ATOM   1256  C   PRO P  75      12.121 -10.759 -10.825  1.00  1.03      PROA
ATOM   1257  O   PRO P  75      11.813 -11.690 -10.171  1.00  1.11      PROA
ATOM   1258  N   HSD P  76      11.404  -9.656 -10.826  1.00  0.98      PROA
ATOM   1259  HN  HSD P  76      11.640  -8.889 -11.416  1.00  0.00      PROA
ATOM   1260  CA  HSD P  76      10.259  -9.458 -10.011  1.00  0.91      PROA
ATOM   1261  HA  HSD P  76       9.774 -10.414  -9.882  1.00  0.00      PROA
ATOM   1262  CB  HSD P  76      10.634  -8.888  -8.684  1.00  0.90      PROA
ATOM   1263  HB1 HSD P  76      11.311  -9.605  -8.174  1.00  0.00      PROA
ATOM   1264  HB2 HSD P  76       9.709  -8.767  -8.082  1.00  0.00      PROA
ATOM   1265  ND1 HSD P  76      11.846  -7.139  -8.804  1.00  1.61      PROA
ATOM   1266  HD1 HSD P  76      12.538  -7.671  -9.100  1.00  0.00      PROA
ATOM   1267  CG  HSD P  76      11.298  -7.614  -8.734  1.00  0.93      PROA
ATOM   1268  CE1 HSD P  76      12.349  -5.987  -8.737  1.00  1.57      PROA
ATOM   1269  HE1 HSD P  76      13.389  -5.888  -9.031  1.00  0.00      PROA
ATOM   1270  NE2 HSD P  76      12.164  -5.689  -8.625  1.00  1.32      PROA
ATOM   1271  CD2 HSD P  76      11.503  -6.715  -8.611  1.00  1.34      PROA
ATOM   1272  HD2 HSD P  76      10.691  -6.305  -8.227  1.00  0.00      PROA
ATOM   1273  C   HSD P  76       9.265  -8.557 -10.656  1.00  0.88      PROA
ATOM   1274  O   HSD P  76       9.584  -7.787 -11.468  1.00  1.03      PROA
ATOM   1275  N   GLU P  77       8.020  -8.633 -10.298  1.00  0.88      PROA
ATOM   1276  HN  GLU P  77       7.722  -9.341  -9.664  1.00  0.00      PROA
ATOM   1277  CA  GLU P  77       6.978  -7.765 -10.739  1.00  0.89      PROA
ATOM   1278  HA  GLU P  77       7.209  -7.458 -11.748  1.00  0.00      PROA
ATOM   1279  CB  GLU P  77       5.642  -8.444 -10.701  1.00  1.12      PROA
ATOM   1280  HB1 GLU P  77       4.860  -7.671 -10.854  1.00  0.00      PROA
ATOM   1281  HB2 GLU P  77       5.514  -8.893  -9.694  1.00  0.00      PROA
ATOM   1282  CG  GLU P  77       5.448  -9.438 -11.638  1.00  1.49      PROA
ATOM   1283  HG1 GLU P  77       6.100 -10.284 -11.341  1.00  0.00      PROA
ATOM   1284  HG2 GLU P  77       5.792  -9.028 -12.609  1.00  0.00      PROA
ATOM   1285  CD  GLU P  77       4.359  -9.913 -11.844  1.00  1.94      PROA
ATOM   1286  OE1 GLU P  77       3.933 -10.080 -11.909  1.00  2.50      PROA
ATOM   1287  OE2 GLU P  77       3.910 -10.133 -11.953  1.00  2.43      PROA
ATOM   1288  C   GLU P  77       6.919  -6.492  -9.966  1.00  0.71      PROA
ATOM   1289  O   GLU P  77       7.022  -6.471  -8.775  1.00  0.73      PROA
ATOM   1290  N   SER P  78       6.760  -5.384 -10.643  1.00  0.72      PROA
ATOM   1291  HN  SER P  78       6.679  -5.396 -11.636  1.00  0.00      PROA
ATOM   1292  CA  SER P  78       6.689  -4.087 -10.046  1.00  0.69      PROA
ATOM   1293  HA  SER P  78       6.510  -4.220  -8.989  1.00  0.00      PROA
ATOM   1294  CB  SER P  78       7.970  -3.295 -10.262  1.00  0.80      PROA
ATOM   1295  HB1 SER P  78       8.008  -3.066 -11.345  1.00  0.00      PROA
ATOM   1296  HB2 SER P  78       8.800  -3.977  -9.991  1.00  0.00      PROA
ATOM   1297  OG  SER P  78       8.177  -2.471  -9.829  1.00  1.40      PROA
ATOM   1298  HG1 SER P  78       7.698  -1.792 -10.310  1.00  0.00      PROA
ATOM   1299  C   SER P  78       5.532  -3.335 -10.627  1.00  0.73      PROA
ATOM   1300  O   SER P  78       5.394  -3.242 -11.790  1.00  0.96      PROA
ATOM   1301  N   ARG P  79       4.653  -2.788  -9.830  1.00  0.64      PROA
ATOM   1302  HN  ARG P  79       4.767  -2.832  -8.841  1.00  0.00      PROA
ATOM   1303  CA  ARG P  79       3.472  -2.090 -10.269  1.00  0.67      PROA
ATOM   1304  HA  ARG P  79       3.513  -2.018 -11.346  1.00  0.00      PROA
ATOM   1305  CB  ARG P  79       2.189  -2.819  -9.837  1.00  0.73      PROA
ATOM   1306  HB1 ARG P  79       1.320  -2.212 -10.167  1.00  0.00      PROA
ATOM   1307  HB2 ARG P  79       2.185  -2.882  -8.729  1.00  0.00      PROA
ATOM   1308  CG  ARG P  79       2.019  -4.222 -10.388  1.00  0.78      PROA
ATOM   1309  HG1 ARG P  79       1.090  -4.646  -9.954  1.00  0.00      PROA
ATOM   1310  HG2 ARG P  79       2.885  -4.827 -10.048  1.00  0.00      PROA
ATOM   1311  CD  ARG P  79       1.930  -4.347 -11.839  1.00  0.96      PROA
ATOM   1312  HD1 ARG P  79       2.970  -4.199 -12.177  1.00  0.00      PROA
ATOM   1313  HD2 ARG P  79       1.289  -3.499 -12.134  1.00  0.00      PROA
ATOM   1314  NE  ARG P  79       1.635  -5.019 -12.436  1.00  1.25      PROA
ATOM   1315  HE  ARG P  79       0.718  -5.147 -12.190  1.00  0.00      PROA
ATOM   1316  CZ  ARG P  79       1.748  -5.576 -13.080  1.00  1.80      PROA
ATOM   1317  NH1 ARG P  79       2.121  -5.609 -13.288  1.00  2.32      PROA
ATOM   1318 HH11 ARG P  79       2.819  -6.248 -12.965  1.00  0.00      PROA
ATOM   1319 HH12 ARG P  79       2.294  -5.047 -14.097  1.00  0.00      PROA
ATOM   1320  NH2 ARG P  79       1.481  -6.136 -13.557  1.00  2.57      PROA
ATOM   1321 HH21 ARG P  79       0.514  -6.158 -13.809  1.00  0.00      PROA
ATOM   1322 HH22 ARG P  79       2.107  -6.829 -13.914  1.00  0.00      PROA
ATOM   1323  C   ARG P  79       3.451  -0.669  -9.759  1.00  0.69      PROA
ATOM   1324  O   ARG P  79       4.059  -0.330  -8.769  1.00  0.71      PROA
ATOM   1325  N   THR P  80       2.741   0.214 -10.445  1.00  0.77      PROA
ATOM   1326  HN  THR P  80       2.239  -0.051 -11.264  1.00  0.00      PROA
ATOM   1327  CA  THR P  80       2.631   1.607 -10.080  1.00  0.83      PROA
ATOM   1328  HA  THR P  80       2.675   1.663  -9.003  1.00  0.00      PROA
ATOM   1329  CB  THR P  80       3.716   2.461 -10.678  1.00  0.98      PROA
ATOM   1330  HB  THR P  80       4.700   1.979 -10.496  1.00  0.00      PROA
ATOM   1331  OG1 THR P  80       3.752   3.690 -10.157  1.00  1.24      PROA
ATOM   1332  HG1 THR P  80       4.068   3.586  -9.256  1.00  0.00      PROA
ATOM   1333  CG2 THR P  80       3.635   2.601 -12.124  1.00  1.09      PROA
ATOM   1334 HG21 THR P  80       2.758   3.225 -12.399  1.00  0.00      PROA
ATOM   1335 HG22 THR P  80       3.520   1.601 -12.595  1.00  0.00      PROA
ATOM   1336 HG23 THR P  80       4.554   3.093 -12.508  1.00  0.00      PROA
ATOM   1337  C   THR P  80       1.258   2.102 -10.439  1.00  0.82      PROA
ATOM   1338  O   THR P  80       0.477   1.377 -11.005  1.00  0.85      PROA
ATOM   1339  N   ASN P  81       0.896   3.346 -10.091  1.00  0.85      PROA
ATOM   1340  HN  ASN P  81       1.561   3.965  -9.684  1.00  0.00      PROA
ATOM   1341  CA  ASN P  81      -0.429   3.919 -10.251  1.00  0.85      PROA
ATOM   1342  HA  ASN P  81      -1.121   3.306  -9.693  1.00  0.00      PROA
ATOM   1343  CB  ASN P  81      -0.494   5.375  -9.750  1.00  0.90      PROA
ATOM   1344  HB1 ASN P  81      -1.454   5.830 -10.073  1.00  0.00      PROA
ATOM   1345  HB2 ASN P  81       0.348   5.951 -10.190  1.00  0.00      PROA
ATOM   1346  CG  ASN P  81      -0.403   5.452  -8.262  1.00  0.91      PROA
ATOM   1347  OD1 ASN P  81      -0.360   4.481  -7.547  1.00  0.88      PROA
ATOM   1348  ND2 ASN P  81      -0.394   6.652  -7.758  1.00  1.10      PROA
ATOM   1349 HD21 ASN P  81      -0.486   6.780  -6.771  1.00  0.00      PROA
ATOM   1350 HD22 ASN P  81      -0.295   7.446  -8.358  1.00  0.00      PROA
ATOM   1351  C   ASN P  81      -0.965   3.880 -11.662  1.00  0.89      PROA
ATOM   1352  O   ASN P  81      -2.112   3.554 -11.880  1.00  0.89      PROA
ATOM   1353  N   SER P  82      -0.133   4.161 -12.664  1.00  0.99      PROA
ATOM   1354  HN  SER P  82       0.808   4.439 -12.489  1.00  0.00      PROA
ATOM   1355  CA  SER P  82      -0.503   4.092 -14.059  1.00  1.07      PROA
ATOM   1356  HA  SER P  82      -1.369   4.721 -14.202  1.00  0.00      PROA
ATOM   1357  CB  SER P  82       0.633   4.551 -14.966  1.00  1.25      PROA
ATOM   1358  HB1 SER P  82       1.373   4.802 -14.206  1.00  0.00      PROA
ATOM   1359  HB2 SER P  82       0.164   5.433 -15.402  1.00  0.00      PROA
ATOM   1360  OG  SER P  82       1.063   4.409 -15.476  1.00  1.72      PROA
ATOM   1361  HG1 SER P  82       0.553   3.914 -16.122  1.00  0.00      PROA
ATOM   1362  C   SER P  82      -0.978   2.737 -14.507  1.00  1.06      PROA
ATOM   1363  O   SER P  82      -1.925   2.630 -15.257  1.00  1.10      PROA
ATOM   1364  N   ASP P  83      -0.356   1.664 -14.016  1.00  1.08      PROA
ATOM   1365  HN  ASP P  83       0.448   1.762 -13.436  1.00  0.00      PROA
ATOM   1366  CA  ASP P  83      -0.761   0.308 -14.259  1.00  1.13      PROA
ATOM   1367  HA  ASP P  83      -0.844   0.164 -15.326  1.00  0.00      PROA
ATOM   1368  CB  ASP P  83       0.278  -0.650 -13.665  1.00  1.27      PROA
ATOM   1369  HB1 ASP P  83      -0.209  -1.644 -13.625  1.00  0.00      PROA
ATOM   1370  HB2 ASP P  83       0.474  -0.290 -12.636  1.00  0.00      PROA
ATOM   1371  CG  ASP P  83       1.347  -0.839 -14.145  1.00  1.17      PROA
ATOM   1372  OD1 ASP P  83       1.826  -0.956 -14.286  1.00  1.72      PROA
ATOM   1373  OD2 ASP P  83       1.741  -0.957 -14.399  1.00  1.71      PROA
ATOM   1374  C   ASP P  83      -2.132  -0.005 -13.700  1.00  1.05      PROA
ATOM   1375  O   ASP P  83      -2.950  -0.646 -14.332  1.00  1.13      PROA
ATOM   1376  N   ILE P  84      -2.428   0.483 -12.494  1.00  0.96      PROA
ATOM   1377  HN  ILE P  84      -1.747   0.969 -11.952  1.00  0.00      PROA
ATOM   1378  CA  ILE P  84      -3.729   0.356 -11.878  1.00  0.92      PROA
ATOM   1379  HA  ILE P  84      -4.030  -0.678 -11.959  1.00  0.00      PROA
ATOM   1380  CB  ILE P  84      -3.716   0.778 -10.421  1.00  0.88      PROA
ATOM   1381  HB  ILE P  84      -3.343   1.822 -10.366  1.00  0.00      PROA
ATOM   1382  CG2 ILE P  84      -4.927   0.725  -9.794  1.00  1.16      PROA
ATOM   1383 HG21 ILE P  84      -5.322  -0.313  -9.814  1.00  0.00      PROA
ATOM   1384 HG22 ILE P  84      -5.651   1.390 -10.312  1.00  0.00      PROA
ATOM   1385 HG23 ILE P  84      -4.819   1.043  -8.735  1.00  0.00      PROA
ATOM   1386  CG1 ILE P  84      -2.831   0.096  -9.630  1.00  1.08      PROA
ATOM   1387 HG11 ILE P  84      -2.836   0.676  -8.693  1.00  0.00      PROA
ATOM   1388 HG12 ILE P  84      -1.872   0.230 -10.156  1.00  0.00      PROA
ATOM   1389  CD  ILE P  84      -2.781  -0.898  -9.294  1.00  1.47      PROA
ATOM   1390  HD1 ILE P  84      -2.722  -1.591 -10.160  1.00  0.00      PROA
ATOM   1391  HD2 ILE P  84      -3.690  -1.144  -8.704  1.00  0.00      PROA
ATOM   1392  HD3 ILE P  84      -1.877  -1.039  -8.664  1.00  0.00      PROA
ATOM   1393  C   ILE P  84      -4.798   1.092 -12.658  1.00  0.90      PROA
ATOM   1394  O   ILE P  84      -5.846   0.549 -12.941  1.00  0.97      PROA
ATOM   1395  N   VAL P  85      -4.526   2.326 -13.092  1.00  0.87      PROA
ATOM   1396  HN  VAL P  85      -3.668   2.774 -12.856  1.00  0.00      PROA
ATOM   1397  CA  VAL P  85      -5.417   3.113 -13.921  1.00  0.89      PROA
ATOM   1398  HA  VAL P  85      -6.387   3.124 -13.448  1.00  0.00      PROA
ATOM   1399  CB  VAL P  85      -4.903   4.525 -14.090  1.00  0.93      PROA
ATOM   1400  HB  VAL P  85      -3.819   4.470 -14.324  1.00  0.00      PROA
ATOM   1401  CG1 VAL P  85      -5.535   5.296 -15.110  1.00  1.12      PROA
ATOM   1402 HG11 VAL P  85      -6.639   5.242 -15.001  1.00  0.00      PROA
ATOM   1403 HG12 VAL P  85      -5.257   4.900 -16.110  1.00  0.00      PROA
ATOM   1404 HG13 VAL P  85      -5.223   6.359 -15.029  1.00  0.00      PROA
ATOM   1405  CG2 VAL P  85      -5.051   5.251 -12.893  1.00  1.03      PROA
ATOM   1406 HG21 VAL P  85      -4.479   4.761 -12.076  1.00  0.00      PROA
ATOM   1407 HG22 VAL P  85      -6.123   5.288 -12.603  1.00  0.00      PROA
ATOM   1408 HG23 VAL P  85      -4.664   6.284 -13.027  1.00  0.00      PROA
ATOM   1409  C   VAL P  85      -5.714   2.476 -15.256  1.00  0.96      PROA
ATOM   1410  O   VAL P  85      -6.851   2.399 -15.676  1.00  1.01      PROA
ATOM   1411  N   GLU P  86      -4.705   1.927 -15.929  1.00  1.01      PROA
ATOM   1412  HN  GLU P  86      -3.765   2.019 -15.611  1.00  0.00      PROA
ATOM   1413  CA  GLU P  86      -4.866   1.171 -17.143  1.00  1.12      PROA
ATOM   1414  HA  GLU P  86      -5.432   1.772 -17.839  1.00  0.00      PROA
ATOM   1415  CB  GLU P  86      -3.508   0.810 -17.738  1.00  1.25      PROA
ATOM   1416  HB1 GLU P  86      -3.431  -0.277 -17.569  1.00  0.00      PROA
ATOM   1417  HB2 GLU P  86      -2.791   1.344 -17.092  1.00  0.00      PROA
ATOM   1418  CG  GLU P  86      -3.129   0.935 -18.672  1.00  1.69      PROA
ATOM   1419  HG1 GLU P  86      -3.246   1.999 -18.673  1.00  0.00      PROA
ATOM   1420  HG2 GLU P  86      -3.909   0.386 -19.158  1.00  0.00      PROA
ATOM   1421  CD  GLU P  86      -2.486   0.927 -19.524  1.00  2.06      PROA
ATOM   1422  OE1 GLU P  86      -2.281   0.875 -19.889  1.00  2.60      PROA
ATOM   1423  OE2 GLU P  86      -2.170   0.972 -19.858  1.00  2.57      PROA
ATOM   1424  C   GLU P  86      -5.711  -0.062 -16.980  1.00  1.17      PROA
ATOM   1425  O   GLU P  86      -6.554  -0.361 -17.794  1.00  1.26      PROA
ATOM   1426  N   THR P  87      -5.534  -0.786 -15.874  1.00  1.17      PROA
ATOM   1427  HN  THR P  87      -4.810  -0.568 -15.224  1.00  0.00      PROA
ATOM   1428  CA  THR P  87      -6.352  -1.921 -15.525  1.00  1.26      PROA
ATOM   1429  HA  THR P  87      -6.388  -2.570 -16.387  1.00  0.00      PROA
ATOM   1430  CB  THR P  87      -5.827  -2.685 -14.334  1.00  1.32      PROA
ATOM   1431  HB  THR P  87      -5.808  -2.018 -13.446  1.00  0.00      PROA
ATOM   1432  OG1 THR P  87      -4.600  -3.132 -14.551  1.00  1.48      PROA
ATOM   1433  HG1 THR P  87      -4.033  -2.357 -14.555  1.00  0.00      PROA
ATOM   1434  CG2 THR P  87      -6.593  -3.864 -14.015  1.00  1.49      PROA
ATOM   1435 HG21 THR P  87      -6.742  -4.481 -14.927  1.00  0.00      PROA
ATOM   1436 HG22 THR P  87      -7.588  -3.572 -13.617  1.00  0.00      PROA
ATOM   1437 HG23 THR P  87      -6.052  -4.473 -13.259  1.00  0.00      PROA
ATOM   1438  C   THR P  87      -7.786  -1.561 -15.290  1.00  1.25      PROA
ATOM   1439  O   THR P  87      -8.682  -2.216 -15.756  1.00  1.38      PROA
ATOM   1440  N   LEU P  88      -8.051  -0.462 -14.594  1.00  1.14      PROA
ATOM   1441  HN  LEU P  88      -7.318   0.077 -14.189  1.00  0.00      PROA
ATOM   1442  CA  LEU P  88      -9.373   0.043 -14.363  1.00  1.18      PROA
ATOM   1443  HA  LEU P  88      -9.992  -0.781 -14.041  1.00  0.00      PROA
ATOM   1444  CB  LEU P  88      -9.367   1.140 -13.306  1.00  1.12      PROA
ATOM   1445  HB1 LEU P  88     -10.375   1.604 -13.292  1.00  0.00      PROA
ATOM   1446  HB2 LEU P  88      -8.622   1.904 -13.612  1.00  0.00      PROA
ATOM   1447  CG  LEU P  88      -9.038   0.711 -11.907  1.00  1.16      PROA
ATOM   1448  HG  LEU P  88      -8.108   0.103 -11.927  1.00  0.00      PROA
ATOM   1449  CD1 LEU P  88      -8.841   1.847 -11.003  1.00  1.23      PROA
ATOM   1450 HD11 LEU P  88      -9.765   2.463 -10.957  1.00  0.00      PROA
ATOM   1451 HD12 LEU P  88      -8.008   2.484 -11.372  1.00  0.00      PROA
ATOM   1452 HD13 LEU P  88      -8.607   1.481  -9.981  1.00  0.00      PROA
ATOM   1453  CD2 LEU P  88     -10.051  -0.150 -11.333  1.00  1.37      PROA
ATOM   1454 HD21 LEU P  88     -10.163  -1.070 -11.946  1.00  0.00      PROA
ATOM   1455 HD22 LEU P  88     -11.027   0.380 -11.307  1.00  0.00      PROA
ATOM   1456 HD23 LEU P  88      -9.758  -0.444 -10.303  1.00  0.00      PROA
ATOM   1457  C   LEU P  88     -10.073   0.532 -15.607  1.00  1.25      PROA
ATOM   1458  O   LEU P  88     -11.244   0.406 -15.742  1.00  1.40      PROA
ATOM   1459  N   ARG P  89      -9.368   1.077 -16.568  1.00  1.24      PROA
ATOM   1460  HN  ARG P  89      -8.390   1.234 -16.459  1.00  0.00      PROA
ATOM   1461  CA  ARG P  89      -9.905   1.488 -17.826  1.00  1.37      PROA
ATOM   1462  HA  ARG P  89     -10.825   2.022 -17.638  1.00  0.00      PROA
ATOM   1463  CB  ARG P  89      -8.943   2.360 -18.554  1.00  1.48      PROA
ATOM   1464  HB1 ARG P  89      -9.153   2.197 -19.628  1.00  0.00      PROA
ATOM   1465  HB2 ARG P  89      -7.941   1.960 -18.309  1.00  0.00      PROA
ATOM   1466  CG  ARG P  89      -8.855   3.502 -18.430  1.00  1.73      PROA
ATOM   1467  HG1 ARG P  89      -7.791   3.518 -18.262  1.00  0.00      PROA
ATOM   1468  HG2 ARG P  89      -9.443   3.566 -17.529  1.00  0.00      PROA
ATOM   1469  CD  ARG P  89      -8.939   4.477 -18.683  1.00  1.90      PROA
ATOM   1470  HD1 ARG P  89      -7.988   4.730 -18.278  1.00  0.00      PROA
ATOM   1471  HD2 ARG P  89      -9.794   4.629 -18.068  1.00  0.00      PROA
ATOM   1472  NE  ARG P  89      -9.031   5.355 -19.052  1.00  2.23      PROA
ATOM   1473  HE  ARG P  89      -9.439   5.052 -19.782  1.00  0.00      PROA
ATOM   1474  CZ  ARG P  89      -9.079   6.232 -19.335  1.00  2.78      PROA
ATOM   1475  NH1 ARG P  89      -9.059   6.413 -19.333  1.00  3.27      PROA
ATOM   1476 HH11 ARG P  89      -8.231   6.829 -19.710  1.00  0.00      PROA
ATOM   1477 HH12 ARG P  89      -9.777   6.991 -18.945  1.00  0.00      PROA
ATOM   1478  NH2 ARG P  89      -9.153   6.964 -19.649  1.00  3.35      PROA
ATOM   1479 HH21 ARG P  89      -9.542   7.079 -20.563  1.00  0.00      PROA
ATOM   1480 HH22 ARG P  89      -8.857   7.764 -19.127  1.00  0.00      PROA
ATOM   1481  C   ARG P  89     -10.332   0.397 -18.700  1.00  1.53      PROA
ATOM   1482  O   ARG P  89     -11.233   0.516 -19.451  1.00  1.67      PROA
ATOM   1483  N   LYS P  90      -9.701  -0.711 -18.617  1.00  1.66      PROA
ATOM   1484  HN  LYS P  90      -8.964  -0.845 -17.960  1.00  0.00      PROA
ATOM   1485  CA  LYS P  90      -9.990  -1.800 -19.426  1.00  1.95      PROA
ATOM   1486  HA  LYS P  90     -10.394  -1.432 -20.358  1.00  0.00      PROA
ATOM   1487  CB  LYS P  90      -8.790  -2.563 -19.661  1.00  2.20      PROA
ATOM   1488  HB1 LYS P  90      -9.178  -3.510 -20.067  1.00  0.00      PROA
ATOM   1489  HB2 LYS P  90      -8.394  -2.716 -18.645  1.00  0.00      PROA
ATOM   1490  CG  LYS P  90      -8.031  -2.424 -20.157  1.00  2.58      PROA
ATOM   1491  HG1 LYS P  90      -7.381  -2.093 -19.353  1.00  0.00      PROA
ATOM   1492  HG2 LYS P  90      -8.394  -1.602 -20.766  1.00  0.00      PROA
ATOM   1493  CD  LYS P  90      -7.307  -2.769 -20.796  1.00  3.00      PROA
ATOM   1494  HD1 LYS P  90      -7.980  -3.007 -21.600  1.00  0.00      PROA
ATOM   1495  HD2 LYS P  90      -7.024  -3.611 -20.191  1.00  0.00      PROA
ATOM   1496  CE  LYS P  90      -6.621  -2.768 -21.261  1.00  3.50      PROA
ATOM   1497  HE1 LYS P  90      -6.203  -1.873 -20.835  1.00  0.00      PROA
ATOM   1498  HE2 LYS P  90      -7.128  -2.642 -22.202  1.00  0.00      PROA
ATOM   1499  NZ  LYS P  90      -5.826  -3.010 -21.663  1.00  3.95      PROA
ATOM   1500  HZ1 LYS P  90      -5.965  -3.885 -22.208  1.00  0.00      PROA
ATOM   1501  HZ2 LYS P  90      -5.102  -3.167 -20.933  1.00  0.00      PROA
ATOM   1502  HZ3 LYS P  90      -5.515  -2.250 -22.301  1.00  0.00      PROA
ATOM   1503  C   LYS P  90     -11.010  -2.676 -18.951  1.00  2.07      PROA
ATOM   1504  O   LYS P  90     -11.521  -3.400 -19.655  1.00  2.35      PROA
ATOM   1505  N   LYS P  91     -11.337  -2.627 -17.757  1.00  2.02      PROA
ATOM   1506  HN  LYS P  91     -10.916  -1.977 -17.129  1.00  0.00      PROA
ATOM   1507  CA  LYS P  91     -12.275  -3.436 -17.213  1.00  2.30      PROA
ATOM   1508  HA  LYS P  91     -12.471  -4.242 -17.905  1.00  0.00      PROA
ATOM   1509  CB  LYS P  91     -11.814  -3.935 -16.000  1.00  2.55      PROA
ATOM   1510  HB1 LYS P  91     -12.604  -4.586 -15.571  1.00  0.00      PROA
ATOM   1511  HB2 LYS P  91     -11.642  -3.078 -15.316  1.00  0.00      PROA
ATOM   1512  CG  LYS P  91     -10.633  -4.676 -16.074  1.00  2.73      PROA
ATOM   1513  HG1 LYS P  91     -10.157  -4.608 -15.076  1.00  0.00      PROA
ATOM   1514  HG2 LYS P  91      -9.990  -4.168 -16.820  1.00  0.00      PROA
ATOM   1515  CD  LYS P  91     -10.641  -5.700 -16.333  1.00  3.12      PROA
ATOM   1516  HD1 LYS P  91     -10.233  -5.628 -17.341  1.00  0.00      PROA
ATOM   1517  HD2 LYS P  91     -11.717  -5.870 -16.339  1.00  0.00      PROA
ATOM   1518  CE  LYS P  91     -10.383  -6.476 -16.138  1.00  3.59      PROA
ATOM   1519  HE1 LYS P  91     -10.872  -6.604 -15.168  1.00  0.00      PROA
ATOM   1520  HE2 LYS P  91      -9.306  -6.305 -16.050  1.00  0.00      PROA
ATOM   1521  NZ  LYS P  91     -10.347  -7.388 -16.383  1.00  3.99      PROA
ATOM   1522  HZ1 LYS P  91      -9.854  -7.484 -17.294  1.00  0.00      PROA
ATOM   1523  HZ2 LYS P  91     -11.314  -7.762 -16.471  1.00  0.00      PROA
ATOM   1524  HZ3 LYS P  91      -9.834  -7.923 -15.653  1.00  0.00      PROA
ATOM   1525  C   LYS P  91     -13.534  -2.802 -17.056  1.00  2.38      PROA
ATOM   1526  OT1 LYS P  91     -14.039  -2.536 -16.975  1.00  2.67      PROA
ATOM   1527  OT2 LYS P  91     -14.046  -2.583 -17.015  1.00  2.71      PROA
ATOM   1528  N   GLY P   2       0.319 -12.443  22.695  1.00  3.94      PROB
ATOM   1529  HT1 GLY P   2       1.202 -11.909  22.824  1.00  0.00      PROB
ATOM   1530  HT2 GLY P   2       0.541 -13.409  22.382  1.00  0.00      PROB
ATOM   1531  HT3 GLY P   2      -0.198 -12.482  23.597  1.00  0.00      PROB
ATOM   1532  CA  GLY P   2      -0.270 -11.972  21.977  1.00  3.43      PROB
ATOM   1533  HA1 GLY P   2       0.344 -11.982  21.092  1.00  0.00      PROB
ATOM   1534  HA2 GLY P   2      -0.384 -10.969  22.353  1.00  0.00      PROB
ATOM   1535  C   GLY P   2      -1.456 -12.334  21.583  1.00  2.95      PROB
ATOM   1536  O   GLY P   2      -1.846 -13.121  21.897  1.00  3.13      PROB
ATOM   1537  N   ARG P   3      -2.084 -11.773  20.872  1.00  2.56      PROB
ATOM   1538  HN  ARG P   3      -1.729 -10.918  20.513  1.00  0.00      PROB
ATOM   1539  CA  ARG P   3      -3.246 -12.041  20.404  1.00  2.17      PROB
ATOM   1540  HA  ARG P   3      -3.817 -12.538  21.174  1.00  0.00      PROB
ATOM   1541  CB  ARG P   3      -3.868 -10.860  20.018  1.00  1.98      PROB
ATOM   1542  HB1 ARG P   3      -4.869 -11.118  19.613  1.00  0.00      PROB
ATOM   1543  HB2 ARG P   3      -3.259 -10.402  19.211  1.00  0.00      PROB
ATOM   1544  CG  ARG P   3      -4.051  -9.865  21.057  1.00  2.22      PROB
ATOM   1545  HG1 ARG P   3      -4.404  -8.973  20.512  1.00  0.00      PROB
ATOM   1546  HG2 ARG P   3      -3.031  -9.691  21.442  1.00  0.00      PROB
ATOM   1547  CD  ARG P   3      -4.691  -9.888  21.984  1.00  2.37      PROB
ATOM   1548  HD1 ARG P   3      -3.963  -9.629  22.764  1.00  0.00      PROB
ATOM   1549  HD2 ARG P   3      -4.982 -10.946  22.028  1.00  0.00      PROB
ATOM   1550  NE  ARG P   3      -5.377  -9.545  22.320  1.00  2.66      PROB
ATOM   1551  HE  ARG P   3      -5.928  -9.934  21.731  1.00  0.00      PROB
ATOM   1552  CZ  ARG P   3      -6.101  -9.093  22.791  1.00  2.99      PROB
ATOM   1553  NH1 ARG P   3      -6.333  -8.891  23.060  1.00  3.20      PROB
ATOM   1554 HH11 ARG P   3      -6.385  -7.893  23.026  1.00  0.00      PROB
ATOM   1555 HH12 ARG P   3      -6.849  -9.395  23.753  1.00  0.00      PROB
ATOM   1556  NH2 ARG P   3      -6.632  -8.830  23.008  1.00  3.65      PROB
ATOM   1557 HH21 ARG P   3      -7.259  -9.364  23.576  1.00  0.00      PROB
ATOM   1558 HH22 ARG P   3      -6.847  -7.879  22.784  1.00  0.00      PROB
ATOM   1559  C   ARG P   3      -3.278 -13.047  19.336  1.00  2.03      PROB
ATOM   1560  O   ARG P   3      -2.481 -13.122  18.550  1.00  2.10      PROB
ATOM   1561  N   LYS P   4      -4.209 -13.863  19.296  1.00  2.01      PROB
ATOM   1562  HN  LYS P   4      -4.914 -13.844  19.998  1.00  0.00      PROB
ATOM   1563  CA  LYS P   4      -4.398 -14.859  18.334  1.00  1.96      PROB
ATOM   1564  HA  LYS P   4      -3.439 -15.312  18.131  1.00  0.00      PROB
ATOM   1565  CB  LYS P   4      -5.333 -15.855  18.801  1.00  2.23      PROB
ATOM   1566  HB1 LYS P   4      -5.487 -16.571  17.968  1.00  0.00      PROB
ATOM   1567  HB2 LYS P   4      -6.288 -15.331  19.011  1.00  0.00      PROB
ATOM   1568  CG  LYS P   4      -5.054 -16.532  19.821  1.00  2.63      PROB
ATOM   1569  HG1 LYS P   4      -5.945 -16.398  20.454  1.00  0.00      PROB
ATOM   1570  HG2 LYS P   4      -4.197 -15.989  20.248  1.00  0.00      PROB
ATOM   1571  CD  LYS P   4      -4.838 -17.384  19.961  1.00  3.12      PROB
ATOM   1572  HD1 LYS P   4      -3.806 -17.384  19.600  1.00  0.00      PROB
ATOM   1573  HD2 LYS P   4      -5.511 -17.873  19.252  1.00  0.00      PROB
ATOM   1574  CE  LYS P   4      -4.779 -18.089  20.663  1.00  3.64      PROB
ATOM   1575  HE1 LYS P   4      -5.668 -18.577  20.339  1.00  0.00      PROB
ATOM   1576  HE2 LYS P   4      -4.862 -17.391  21.462  1.00  0.00      PROB
ATOM   1577  NZ  LYS P   4      -4.671 -18.510  21.030  1.00  4.14      PROB
ATOM   1578  HZ1 LYS P   4      -3.800 -18.297  21.556  1.00  0.00      PROB
ATOM   1579  HZ2 LYS P   4      -4.551 -19.402  20.509  1.00  0.00      PROB
ATOM   1580  HZ3 LYS P   4      -5.465 -18.602  21.696  1.00  0.00      PROB
ATOM   1581  C   LYS P   4      -4.797 -14.391  17.006  1.00  1.64      PROB
ATOM   1582  O   LYS P   4      -5.494 -13.470  16.878  1.00  1.56      PROB
ATOM   1583  N   LYS P   5      -4.340 -15.023  15.974  1.00  1.56      PROB
ATOM   1584  HN  LYS P   5      -3.726 -15.798  16.094  1.00  0.00      PROB
ATOM   1585  CA  LYS P   5      -4.628 -14.723  14.637  1.00  1.33      PROB
ATOM   1586  HA  LYS P   5      -4.484 -13.662  14.496  1.00  0.00      PROB
ATOM   1587  CB  LYS P   5      -3.749 -15.487  13.714  1.00  1.45      PROB
ATOM   1588  HB1 LYS P   5      -3.323 -14.625  13.233  1.00  0.00      PROB
ATOM   1589  HB2 LYS P   5      -4.548 -15.951  13.165  1.00  0.00      PROB
ATOM   1590  CG  LYS P   5      -3.199 -15.983  13.484  1.00  1.81      PROB
ATOM   1591  HG1 LYS P   5      -3.721 -16.861  13.811  1.00  0.00      PROB
ATOM   1592  HG2 LYS P   5      -2.454 -15.621  14.165  1.00  0.00      PROB
ATOM   1593  CD  LYS P   5      -2.351 -16.630  12.718  1.00  2.12      PROB
ATOM   1594  HD1 LYS P   5      -2.017 -15.780  12.139  1.00  0.00      PROB
ATOM   1595  HD2 LYS P   5      -3.077 -17.242  12.200  1.00  0.00      PROB
ATOM   1596  CE  LYS P   5      -1.693 -17.113  12.580  1.00  2.57      PROB
ATOM   1597  HE1 LYS P   5      -1.858 -17.800  13.399  1.00  0.00      PROB
ATOM   1598  HE2 LYS P   5      -0.936 -16.363  12.766  1.00  0.00      PROB
ATOM   1599  NZ  LYS P   5      -1.010 -17.794  12.029  1.00  2.91      PROB
ATOM   1600  HZ1 LYS P   5      -0.663 -17.319  11.172  1.00  0.00      PROB
ATOM   1601  HZ2 LYS P   5      -1.523 -18.658  11.762  1.00  0.00      PROB
ATOM   1602  HZ3 LYS P   5      -0.204 -18.043  12.637  1.00  0.00      PROB
ATOM   1603  C   LYS P   5      -6.040 -14.916  14.250  1.00  1.18      PROB
ATOM   1604  O   LYS P   5      -6.707 -15.799  14.707  1.00  1.32      PROB
ATOM   1605  N   ILE P   6      -6.535 -14.071  13.386  1.00  1.01      PROB
ATOM   1606  HN  ILE P   6      -5.996 -13.306  13.044  1.00  0.00      PROB
ATOM   1607  CA  ILE P   6      -7.850 -14.163  12.870  1.00  1.00      PROB
ATOM   1608  HA  ILE P   6      -8.516 -14.332  13.703  1.00  0.00      PROB
ATOM   1609  CB  ILE P   6      -8.262 -12.927  12.132  1.00  1.00      PROB
ATOM   1610  HB  ILE P   6      -9.261 -13.079  11.670  1.00  0.00      PROB
ATOM   1611  CG2 ILE P   6      -8.318 -11.788  13.104  1.00  1.16      PROB
ATOM   1612 HG21 ILE P   6      -7.292 -11.514  13.430  1.00  0.00      PROB
ATOM   1613 HG22 ILE P   6      -8.908 -12.083  13.998  1.00  0.00      PROB
ATOM   1614 HG23 ILE P   6      -8.785 -10.903  12.623  1.00  0.00      PROB
ATOM   1615  CG1 ILE P   6      -7.386 -12.606  10.970  1.00  0.93      PROB
ATOM   1616 HG11 ILE P   6      -7.268 -13.527  10.361  1.00  0.00      PROB
ATOM   1617 HG12 ILE P   6      -6.392 -12.302  11.360  1.00  0.00      PROB
ATOM   1618  CD  ILE P   6      -7.872 -11.551  10.103  1.00  1.12      PROB
ATOM   1619  HD1 ILE P   6      -7.983 -10.606  10.677  1.00  0.00      PROB
ATOM   1620  HD2 ILE P   6      -8.863 -11.831   9.685  1.00  0.00      PROB
ATOM   1621  HD3 ILE P   6      -7.152 -11.380   9.275  1.00  0.00      PROB
ATOM   1622  C   ILE P   6      -8.105 -15.387  12.055  1.00  1.01      PROB
ATOM   1623  O   ILE P   6      -7.264 -15.891  11.399  1.00  1.04      PROB
ATOM   1624  N   GLN P   7      -9.302 -15.908  12.088  1.00  1.15      PROB
ATOM   1625  HN  GLN P   7     -10.020 -15.504  12.648  1.00  0.00      PROB
ATOM   1626  CA  GLN P   7      -9.691 -17.056  11.361  1.00  1.26      PROB
ATOM   1627  HA  GLN P   7      -8.807 -17.641  11.156  1.00  0.00      PROB
ATOM   1628  CB  GLN P   7     -10.663 -17.847  12.144  1.00  1.57      PROB
ATOM   1629  HB1 GLN P   7     -11.127 -18.559  11.433  1.00  0.00      PROB
ATOM   1630  HB2 GLN P   7     -11.431 -17.131  12.499  1.00  0.00      PROB
ATOM   1631  CG  GLN P   7     -10.343 -18.482  13.086  1.00  2.02      PROB
ATOM   1632  HG1 GLN P   7     -11.201 -19.140  13.331  1.00  0.00      PROB
ATOM   1633  HG2 GLN P   7     -10.182 -17.762  13.913  1.00  0.00      PROB
ATOM   1634  CD  GLN P   7      -9.385 -19.183  13.068  1.00  2.34      PROB
ATOM   1635  OE1 GLN P   7      -9.008 -19.516  12.871  1.00  2.72      PROB
ATOM   1636  NE2 GLN P   7      -8.973 -19.428  13.283  1.00  2.86      PROB
ATOM   1637 HE21 GLN P   7      -8.082 -18.975  13.314  1.00  0.00      PROB
ATOM   1638 HE22 GLN P   7      -9.080 -20.347  13.662  1.00  0.00      PROB
ATOM   1639  C   GLN P   7     -10.263 -16.734  10.030  1.00  1.18      PROB
ATOM   1640  O   GLN P   7     -11.209 -16.202   9.931  1.00  1.42      PROB
ATOM   1641  N   ILE P   8      -9.684 -17.056   8.970  1.00  1.10      PROB
ATOM   1642  HN  ILE P   8      -8.810 -17.528   9.023  1.00  0.00      PROB
ATOM   1643  CA  ILE P   8     -10.114 -16.834   7.634  1.00  1.06      PROB
ATOM   1644  HA  ILE P   8     -11.127 -16.464   7.678  1.00  0.00      PROB
ATOM   1645  CB  ILE P   8      -9.260 -15.867   6.900  1.00  1.13      PROB
ATOM   1646  HB  ILE P   8      -8.212 -16.211   7.017  1.00  0.00      PROB
ATOM   1647  CG2 ILE P   8      -9.382 -15.736   6.084  1.00  1.92      PROB
ATOM   1648 HG21 ILE P   8     -10.111 -14.911   5.935  1.00  0.00      PROB
ATOM   1649 HG22 ILE P   8      -9.785 -16.656   5.609  1.00  0.00      PROB
ATOM   1650 HG23 ILE P   8      -8.423 -15.454   5.599  1.00  0.00      PROB
ATOM   1651  CG1 ILE P   8      -9.089 -14.923   7.056  1.00  1.36      PROB
ATOM   1652 HG11 ILE P   8      -8.400 -14.992   7.901  1.00  0.00      PROB
ATOM   1653 HG12 ILE P   8     -10.083 -14.600   7.373  1.00  0.00      PROB
ATOM   1654  CD  ILE P   8      -8.703 -13.935   6.560  1.00  1.66      PROB
ATOM   1655  HD1 ILE P   8      -9.338 -13.673   5.687  1.00  0.00      PROB
ATOM   1656  HD2 ILE P   8      -7.657 -14.071   6.210  1.00  0.00      PROB
ATOM   1657  HD3 ILE P   8      -8.747 -13.102   7.293  1.00  0.00      PROB
ATOM   1658  C   ILE P   8     -10.180 -18.134   6.911  1.00  1.08      PROB
ATOM   1659  O   ILE P   8      -9.320 -18.891   6.963  1.00  1.25      PROB
ATOM   1660  N   THR P   9     -11.227 -18.450   6.237  1.00  1.12      PROB
ATOM   1661  HN  THR P   9     -11.994 -17.818   6.182  1.00  0.00      PROB
ATOM   1662  CA  THR P   9     -11.427 -19.675   5.516  1.00  1.19      PROB
ATOM   1663  HA  THR P   9     -11.015 -20.470   6.119  1.00  0.00      PROB
ATOM   1664  CB  THR P   9     -12.822 -19.964   5.217  1.00  1.46      PROB
ATOM   1665  HB  THR P   9     -12.980 -19.420   4.274  1.00  0.00      PROB
ATOM   1666  OG1 THR P   9     -13.445 -19.880   5.532  1.00  1.99      PROB
ATOM   1667  HG1 THR P   9     -13.256 -19.767   6.466  1.00  0.00      PROB
ATOM   1668  CG2 THR P   9     -13.234 -20.555   5.101  1.00  2.06      PROB
ATOM   1669 HG21 THR P   9     -13.509 -21.025   6.069  1.00  0.00      PROB
ATOM   1670 HG22 THR P   9     -12.670 -21.296   4.494  1.00  0.00      PROB
ATOM   1671 HG23 THR P   9     -14.166 -20.268   4.569  1.00  0.00      PROB
ATOM   1672  C   THR P   9     -10.653 -19.782   4.269  1.00  1.06      PROB
ATOM   1673  O   THR P   9     -10.629 -18.922   3.498  1.00  1.10      PROB
ATOM   1674  N   ARG P  10      -9.991 -20.861   4.033  1.00  1.13      PROB
ATOM   1675  HN  ARG P  10     -10.001 -21.606   4.693  1.00  0.00      PROB
ATOM   1676  CA  ARG P  10      -9.213 -21.120   2.886  1.00  1.11      PROB
ATOM   1677  HA  ARG P  10      -8.868 -20.172   2.501  1.00  0.00      PROB
ATOM   1678  CB  ARG P  10      -8.066 -21.987   3.191  1.00  1.33      PROB
ATOM   1679  HB1 ARG P  10      -7.496 -22.174   2.256  1.00  0.00      PROB
ATOM   1680  HB2 ARG P  10      -8.440 -22.956   3.583  1.00  0.00      PROB
ATOM   1681  CG  ARG P  10      -7.164 -21.380   4.191  1.00  1.54      PROB
ATOM   1682  HG1 ARG P  10      -7.521 -21.809   5.140  1.00  0.00      PROB
ATOM   1683  HG2 ARG P  10      -7.418 -20.310   4.137  1.00  0.00      PROB
ATOM   1684  CD  ARG P  10      -6.028 -21.369   4.324  1.00  1.58      PROB
ATOM   1685  HD1 ARG P  10      -5.666 -21.065   3.329  1.00  0.00      PROB
ATOM   1686  HD2 ARG P  10      -5.794 -22.425   4.534  1.00  0.00      PROB
ATOM   1687  NE  ARG P  10      -5.182 -20.792   5.065  1.00  1.66      PROB
ATOM   1688  HE  ARG P  10      -5.647 -20.345   5.807  1.00  0.00      PROB
ATOM   1689  CZ  ARG P  10      -4.008 -20.610   5.163  1.00  1.86      PROB
ATOM   1690  NH1 ARG P  10      -3.420 -20.955   4.671  1.00  2.22      PROB
ATOM   1691 HH11 ARG P  10      -2.566 -20.466   4.494  1.00  0.00      PROB
ATOM   1692 HH12 ARG P  10      -3.574 -21.855   4.263  1.00  0.00      PROB
ATOM   1693  NH2 ARG P  10      -3.379 -20.043   5.787  1.00  2.17      PROB
ATOM   1694 HH21 ARG P  10      -2.410 -20.278   5.867  1.00  0.00      PROB
ATOM   1695 HH22 ARG P  10      -3.750 -19.269   6.300  1.00  0.00      PROB
ATOM   1696  C   ARG P  10      -9.964 -21.720   1.759  1.00  1.09      PROB
ATOM   1697  O   ARG P  10     -10.749 -22.518   1.907  1.00  1.24      PROB
ATOM   1698  N   ILE P  11      -9.743 -21.330   0.589  1.00  1.16      PROB
ATOM   1699  HN  ILE P  11      -9.052 -20.633   0.426  1.00  0.00      PROB
ATOM   1700  CA  ILE P  11     -10.381 -21.776  -0.584  1.00  1.25      PROB
ATOM   1701  HA  ILE P  11     -11.392 -22.055  -0.326  1.00  0.00      PROB
ATOM   1702  CB  ILE P  11     -10.393 -20.742  -1.607  1.00  1.53      PROB
ATOM   1703  HB  ILE P  11      -9.484 -20.211  -1.327  1.00  0.00      PROB
ATOM   1704  CG2 ILE P  11     -10.404 -20.569  -2.399  1.00  1.80      PROB
ATOM   1705 HG21 ILE P  11     -11.436 -20.308  -2.718  1.00  0.00      PROB
ATOM   1706 HG22 ILE P  11     -10.064 -21.451  -2.983  1.00  0.00      PROB
ATOM   1707 HG23 ILE P  11      -9.739 -19.704  -2.606  1.00  0.00      PROB
ATOM   1708  CG1 ILE P  11     -10.773 -20.114  -1.823  1.00  2.19      PROB
ATOM   1709 HG11 ILE P  11     -10.397 -20.040  -2.840  1.00  0.00      PROB
ATOM   1710 HG12 ILE P  11     -10.299 -19.401  -1.153  1.00  0.00      PROB
ATOM   1711  CD  ILE P  11     -11.681 -19.619  -1.958  1.00  2.47      PROB
ATOM   1712  HD1 ILE P  11     -11.869 -18.928  -1.109  1.00  0.00      PROB
ATOM   1713  HD2 ILE P  11     -12.510 -20.357  -2.006  1.00  0.00      PROB
ATOM   1714  HD3 ILE P  11     -11.653 -19.027  -2.897  1.00  0.00      PROB
ATOM   1715  C   ILE P  11      -9.815 -23.063  -1.108  1.00  1.22      PROB
ATOM   1716  O   ILE P  11      -8.640 -23.286  -1.100  1.00  1.21      PROB
ATOM   1717  N   MET P  12     -10.653 -23.975  -1.558  1.00  1.30      PROB
ATOM   1718  HN  MET P  12     -11.636 -23.825  -1.504  1.00  0.00      PROB
ATOM   1719  CA  MET P  12     -10.280 -25.220  -2.145  1.00  1.34      PROB
ATOM   1720  HA  MET P  12      -9.401 -25.578  -1.630  1.00  0.00      PROB
ATOM   1721  CB  MET P  12     -11.390 -26.234  -2.041  1.00  1.53      PROB
ATOM   1722  HB1 MET P  12     -11.017 -27.138  -2.560  1.00  0.00      PROB
ATOM   1723  HB2 MET P  12     -12.238 -25.807  -2.610  1.00  0.00      PROB
ATOM   1724  CG  MET P  12     -11.812 -26.586  -1.112  1.00  2.00      PROB
ATOM   1725  HG1 MET P  12     -12.622 -27.274  -1.415  1.00  0.00      PROB
ATOM   1726  HG2 MET P  12     -12.257 -25.687  -0.648  1.00  0.00      PROB
ATOM   1727  SD  MET P  12     -11.379 -26.997  -0.468  1.00  2.82      PROB
ATOM   1728  CE  MET P  12     -11.857 -27.368   0.161  1.00  3.45      PROB
ATOM   1729  HE1 MET P  12     -12.258 -28.352  -0.164  1.00  0.00      PROB
ATOM   1730  HE2 MET P  12     -12.718 -26.717   0.423  1.00  0.00      PROB
ATOM   1731  HE3 MET P  12     -11.237 -27.532   1.068  1.00  0.00      PROB
ATOM   1732  C   MET P  12      -9.816 -25.103  -3.560  1.00  1.25      PROB
ATOM   1733  O   MET P  12     -10.312 -24.298  -4.299  1.00  1.24      PROB
ATOM   1734  N   ASP P  13      -8.849 -25.924  -3.941  1.00  1.28      PROB
ATOM   1735  HN  ASP P  13      -8.476 -26.572  -3.285  1.00  0.00      PROB
ATOM   1736  CA  ASP P  13      -8.235 -26.013  -5.231  1.00  1.27      PROB
ATOM   1737  HA  ASP P  13      -7.559 -26.854  -5.201  1.00  0.00      PROB
ATOM   1738  CB  ASP P  13      -9.208 -26.190  -6.386  1.00  1.36      PROB
ATOM   1739  HB1 ASP P  13      -8.718 -25.743  -7.273  1.00  0.00      PROB
ATOM   1740  HB2 ASP P  13     -10.109 -25.601  -6.123  1.00  0.00      PROB
ATOM   1741  CG  ASP P  13      -9.565 -27.129  -6.702  1.00  1.86      PROB
ATOM   1742  OD1 ASP P  13      -9.770 -27.490  -6.950  1.00  2.38      PROB
ATOM   1743  OD2 ASP P  13      -9.643 -27.556  -6.777  1.00  2.47      PROB
ATOM   1744  C   ASP P  13      -7.196 -24.953  -5.500  1.00  1.17      PROB
ATOM   1745  O   ASP P  13      -7.396 -23.772  -5.329  1.00  1.11      PROB
ATOM   1746  N   GLU P  14      -6.019 -25.374  -5.934  1.00  1.25      PROB
ATOM   1747  HN  GLU P  14      -5.874 -26.336  -6.149  1.00  0.00      PROB
ATOM   1748  CA  GLU P  14      -4.871 -24.540  -6.136  1.00  1.24      PROB
ATOM   1749  HA  GLU P  14      -4.672 -24.010  -5.216  1.00  0.00      PROB
ATOM   1750  CB  GLU P  14      -3.677 -25.391  -6.528  1.00  1.43      PROB
ATOM   1751  HB1 GLU P  14      -3.749 -25.457  -7.627  1.00  0.00      PROB
ATOM   1752  HB2 GLU P  14      -3.894 -26.374  -6.077  1.00  0.00      PROB
ATOM   1753  CG  GLU P  14      -2.695 -25.260  -6.359  1.00  1.90      PROB
ATOM   1754  HG1 GLU P  14      -2.717 -24.847  -5.345  1.00  0.00      PROB
ATOM   1755  HG2 GLU P  14      -2.462 -24.490  -7.102  1.00  0.00      PROB
ATOM   1756  CD  GLU P  14      -1.693 -25.819  -6.327  1.00  2.27      PROB
ATOM   1757  OE1 GLU P  14      -1.327 -26.074  -6.283  1.00  2.74      PROB
ATOM   1758  OE2 GLU P  14      -1.251 -26.006  -6.343  1.00  2.75      PROB
ATOM   1759  C   GLU P  14      -5.039 -23.407  -7.109  1.00  1.13      PROB
ATOM   1760  O   GLU P  14      -4.625 -22.296  -6.860  1.00  1.08      PROB
ATOM   1761  N   ARG P  15      -5.701 -23.642  -8.241  1.00  1.16      PROB
ATOM   1762  HN  ARG P  15      -6.018 -24.557  -8.478  1.00  0.00      PROB
ATOM   1763  CA  ARG P  15      -6.008 -22.615  -9.198  1.00  1.12      PROB
ATOM   1764  HA  ARG P  15      -5.097 -22.076  -9.411  1.00  0.00      PROB
ATOM   1765  CB  ARG P  15      -6.578 -23.211 -10.479  1.00  1.26      PROB
ATOM   1766  HB1 ARG P  15      -6.524 -22.327 -11.112  1.00  0.00      PROB
ATOM   1767  HB2 ARG P  15      -7.591 -23.409 -10.133  1.00  0.00      PROB
ATOM   1768  CG  ARG P  15      -6.534 -23.738 -11.014  1.00  1.86      PROB
ATOM   1769  HG1 ARG P  15      -7.573 -23.882 -11.365  1.00  0.00      PROB
ATOM   1770  HG2 ARG P  15      -6.189 -24.651 -10.494  1.00  0.00      PROB
ATOM   1771  CD  ARG P  15      -6.055 -23.692 -11.734  1.00  2.53      PROB
ATOM   1772  HD1 ARG P  15      -5.503 -24.641 -11.901  1.00  0.00      PROB
ATOM   1773  HD2 ARG P  15      -5.344 -22.841 -11.680  1.00  0.00      PROB
ATOM   1774  NE  ARG P  15      -6.306 -23.632 -12.041  1.00  3.35      PROB
ATOM   1775  HE  ARG P  15      -7.283 -23.833 -11.980  1.00  0.00      PROB
ATOM   1776  CZ  ARG P  15      -6.095 -23.449 -12.458  1.00  4.30      PROB
ATOM   1777  NH1 ARG P  15      -5.633 -23.295 -12.680  1.00  4.67      PROB
ATOM   1778 HH11 ARG P  15      -5.000 -23.979 -13.043  1.00  0.00      PROB
ATOM   1779 HH12 ARG P  15      -5.402 -22.323 -12.731  1.00  0.00      PROB
ATOM   1780  NH2 ARG P  15      -6.363 -23.417 -12.662  1.00  5.22      PROB
ATOM   1781 HH21 ARG P  15      -6.884 -22.564 -12.673  1.00  0.00      PROB
ATOM   1782 HH22 ARG P  15      -6.634 -24.176 -13.254  1.00  0.00      PROB
ATOM   1783  C   ARG P  15      -6.917 -21.532  -8.673  1.00  1.01      PROB
ATOM   1784  O   ARG P  15      -6.716 -20.363  -8.923  1.00  0.99      PROB
ATOM   1785  N   ASN P  16      -7.916 -21.897  -7.868  1.00  1.00      PROB
ATOM   1786  HN  ASN P  16      -8.101 -22.858  -7.683  1.00  0.00      PROB
ATOM   1787  CA  ASN P  16      -8.798 -20.968  -7.208  1.00  0.93      PROB
ATOM   1788  HA  ASN P  16      -9.153 -20.262  -7.944  1.00  0.00      PROB
ATOM   1789  CB  ASN P  16      -9.977 -21.707  -6.568  1.00  1.01      PROB
ATOM   1790  HB1 ASN P  16     -10.326 -21.076  -5.726  1.00  0.00      PROB
ATOM   1791  HB2 ASN P  16      -9.574 -22.661  -6.173  1.00  0.00      PROB
ATOM   1792  CG  ASN P  16     -10.902 -21.979  -7.159  1.00  1.46      PROB
ATOM   1793  OD1 ASN P  16     -10.939 -21.559  -8.013  1.00  1.95      PROB
ATOM   1794  ND2 ASN P  16     -11.680 -22.707  -6.696  1.00  1.80      PROB
ATOM   1795 HD21 ASN P  16     -11.463 -23.202  -5.855  1.00  0.00      PROB
ATOM   1796 HD22 ASN P  16     -12.567 -22.838  -7.139  1.00  0.00      PROB
ATOM   1797  C   ASN P  16      -8.079 -20.132  -6.170  1.00  0.86      PROB
ATOM   1798  O   ASN P  16      -8.295 -18.940  -6.051  1.00  0.83      PROB
ATOM   1799  N   ARG P  17      -7.147 -20.733  -5.418  1.00  0.87      PROB
ATOM   1800  HN  ARG P  17      -7.025 -21.722  -5.442  1.00  0.00      PROB
ATOM   1801  CA  ARG P  17      -6.257 -20.028  -4.527  1.00  0.84      PROB
ATOM   1802  HA  ARG P  17      -6.858 -19.394  -3.892  1.00  0.00      PROB
ATOM   1803  CB  ARG P  17      -5.434 -20.999  -3.675  1.00  0.95      PROB
ATOM   1804  HB1 ARG P  17      -4.622 -20.423  -3.183  1.00  0.00      PROB
ATOM   1805  HB2 ARG P  17      -4.982 -21.754  -4.352  1.00  0.00      PROB
ATOM   1806  CG  ARG P  17      -6.172 -21.700  -2.649  1.00  1.08      PROB
ATOM   1807  HG1 ARG P  17      -6.890 -22.375  -3.160  1.00  0.00      PROB
ATOM   1808  HG2 ARG P  17      -6.737 -20.941  -2.070  1.00  0.00      PROB
ATOM   1809  CD  ARG P  17      -5.412 -22.516  -1.681  1.00  1.27      PROB
ATOM   1810  HD1 ARG P  17      -6.082 -22.647  -0.809  1.00  0.00      PROB
ATOM   1811  HD2 ARG P  17      -4.529 -21.907  -1.406  1.00  0.00      PROB
ATOM   1812  NE  ARG P  17      -5.011 -23.476  -1.826  1.00  1.37      PROB
ATOM   1813  HE  ARG P  17      -4.141 -23.380  -2.263  1.00  0.00      PROB
ATOM   1814  CZ  ARG P  17      -5.204 -24.570  -1.669  1.00  1.65      PROB
ATOM   1815  NH1 ARG P  17      -5.805 -24.942  -1.434  1.00  1.95      PROB
ATOM   1816 HH11 ARG P  17      -6.664 -24.877  -1.943  1.00  0.00      PROB
ATOM   1817 HH12 ARG P  17      -5.753 -25.506  -0.610  1.00  0.00      PROB
ATOM   1818  NH2 ARG P  17      -4.775 -25.318  -1.754  1.00  2.27      PROB
ATOM   1819 HH21 ARG P  17      -3.783 -25.342  -1.633  1.00  0.00      PROB
ATOM   1820 HH22 ARG P  17      -5.272 -26.158  -1.973  1.00  0.00      PROB
ATOM   1821  C   ARG P  17      -5.355 -19.017  -5.205  1.00  0.80      PROB
ATOM   1822  O   ARG P  17      -5.205 -17.904  -4.736  1.00  0.76      PROB
ATOM   1823  N   GLN P  18      -4.774 -19.363  -6.364  1.00  0.84      PROB
ATOM   1824  HN  GLN P  18      -4.863 -20.285  -6.732  1.00  0.00      PROB
ATOM   1825  CA  GLN P  18      -3.987 -18.455  -7.164  1.00  0.84      PROB
ATOM   1826  HA  GLN P  18      -3.260 -17.986  -6.517  1.00  0.00      PROB
ATOM   1827  CB  GLN P  18      -3.278 -19.202  -8.308  1.00  0.95      PROB
ATOM   1828  HB1 GLN P  18      -3.132 -18.447  -9.103  1.00  0.00      PROB
ATOM   1829  HB2 GLN P  18      -4.002 -19.964  -8.652  1.00  0.00      PROB
ATOM   1830  CG  GLN P  18      -2.255 -19.764  -8.224  1.00  1.46      PROB
ATOM   1831  HG1 GLN P  18      -1.774 -19.730  -9.223  1.00  0.00      PROB
ATOM   1832  HG2 GLN P  18      -2.475 -20.818  -7.957  1.00  0.00      PROB
ATOM   1833  CD  GLN P  18      -1.376 -19.329  -7.363  1.00  1.79      PROB
ATOM   1834  OE1 GLN P  18      -1.050 -18.945  -6.871  1.00  2.17      PROB
ATOM   1835  NE2 GLN P  18      -0.967 -19.388  -7.172  1.00  2.42      PROB
ATOM   1836 HE21 GLN P  18      -0.876 -19.946  -6.347  1.00  0.00      PROB
ATOM   1837 HE22 GLN P  18      -0.159 -18.960  -7.577  1.00  0.00      PROB
ATOM   1838  C   GLN P  18      -4.757 -17.271  -7.709  1.00  0.78      PROB
ATOM   1839  O   GLN P  18      -4.309 -16.137  -7.644  1.00  0.77      PROB
ATOM   1840  N   VAL P  19      -5.977 -17.490  -8.219  1.00  0.80      PROB
ATOM   1841  HN  VAL P  19      -6.330 -18.414  -8.338  1.00  0.00      PROB
ATOM   1842  CA  VAL P  19      -6.872 -16.427  -8.633  1.00  0.80      PROB
ATOM   1843  HA  VAL P  19      -6.310 -15.747  -9.256  1.00  0.00      PROB
ATOM   1844  CB  VAL P  19      -8.061 -16.963  -9.392  1.00  0.92      PROB
ATOM   1845  HB  VAL P  19      -8.525 -17.751  -8.764  1.00  0.00      PROB
ATOM   1846  CG1 VAL P  19      -8.948 -16.182  -9.710  1.00  1.33      PROB
ATOM   1847 HG11 VAL P  19      -8.584 -15.493 -10.502  1.00  0.00      PROB
ATOM   1848 HG12 VAL P  19      -9.254 -15.579  -8.829  1.00  0.00      PROB
ATOM   1849 HG13 VAL P  19      -9.823 -16.743 -10.102  1.00  0.00      PROB
ATOM   1850  CG2 VAL P  19      -7.825 -17.495 -10.480  1.00  1.25      PROB
ATOM   1851 HG21 VAL P  19      -7.012 -18.244 -10.370  1.00  0.00      PROB
ATOM   1852 HG22 VAL P  19      -7.503 -16.726 -11.215  1.00  0.00      PROB
ATOM   1853 HG23 VAL P  19      -8.735 -18.012 -10.854  1.00  0.00      PROB
ATOM   1854  C   VAL P  19      -7.290 -15.535  -7.485  1.00  0.73      PROB
ATOM   1855  O   VAL P  19      -7.277 -14.320  -7.588  1.00  0.72      PROB
ATOM   1856  N   THR P  20      -7.614 -16.117  -6.318  1.00  0.71      PROB
ATOM   1857  HN  THR P  20      -7.645 -17.109  -6.229  1.00  0.00      PROB
ATOM   1858  CA  THR P  20      -7.941 -15.378  -5.109  1.00  0.68      PROB
ATOM   1859  HA  THR P  20      -8.691 -14.647  -5.371  1.00  0.00      PROB
ATOM   1860  CB  THR P  20      -8.457 -16.259  -3.991  1.00  0.78      PROB
ATOM   1861  HB  THR P  20      -7.657 -16.979  -3.716  1.00  0.00      PROB
ATOM   1862  OG1 THR P  20      -9.438 -16.894  -4.239  1.00  1.06      PROB
ATOM   1863  HG1 THR P  20      -9.167 -17.564  -4.870  1.00  0.00      PROB
ATOM   1864  CG2 THR P  20      -8.836 -15.676  -2.913  1.00  1.12      PROB
ATOM   1865 HG21 THR P  20      -9.666 -14.970  -3.132  1.00  0.00      PROB
ATOM   1866 HG22 THR P  20      -7.990 -15.104  -2.475  1.00  0.00      PROB
ATOM   1867 HG23 THR P  20      -9.196 -16.431  -2.182  1.00  0.00      PROB
ATOM   1868  C   THR P  20      -6.800 -14.528  -4.613  1.00  0.62      PROB
ATOM   1869  O   THR P  20      -6.975 -13.373  -4.262  1.00  0.62      PROB
ATOM   1870  N   PHE P  21      -5.568 -15.060  -4.635  1.00  0.61      PROB
ATOM   1871  HN  PHE P  21      -5.430 -16.017  -4.874  1.00  0.00      PROB
ATOM   1872  CA  PHE P  21      -4.355 -14.331  -4.327  1.00  0.58      PROB
ATOM   1873  HA  PHE P  21      -4.474 -13.858  -3.363  1.00  0.00      PROB
ATOM   1874  CB  PHE P  21      -3.165 -15.324  -4.308  1.00  0.64      PROB
ATOM   1875  HB1 PHE P  21      -3.115 -15.833  -5.294  1.00  0.00      PROB
ATOM   1876  HB2 PHE P  21      -3.340 -16.068  -3.502  1.00  0.00      PROB
ATOM   1877  CG  PHE P  21      -1.808 -14.747  -4.062  1.00  0.64      PROB
ATOM   1878  CD1 PHE P  21      -0.729 -15.211  -4.764  1.00  0.77      PROB
ATOM   1879  HD1 PHE P  21      -0.872 -15.964  -5.525  1.00  0.00      PROB
ATOM   1880  CE1 PHE P  21       0.536 -14.730  -4.512  1.00  0.88      PROB
ATOM   1881  HE1 PHE P  21       1.373 -15.108  -5.080  1.00  0.00      PROB
ATOM   1882  CZ  PHE P  21       0.746 -13.778  -3.550  1.00  0.83      PROB
ATOM   1883  HZ  PHE P  21       1.742 -13.412  -3.351  1.00  0.00      PROB
ATOM   1884  CD2 PHE P  21      -1.579 -13.791  -3.098  1.00  0.66      PROB
ATOM   1885  HD2 PHE P  21      -2.412 -13.416  -2.522  1.00  0.00      PROB
ATOM   1886  CE2 PHE P  21      -0.317 -13.300  -2.849  1.00  0.73      PROB
ATOM   1887  HE2 PHE P  21      -0.171 -12.537  -2.099  1.00  0.00      PROB
ATOM   1888  C   PHE P  21      -4.121 -13.147  -5.256  1.00  0.57      PROB
ATOM   1889  O   PHE P  21      -3.817 -12.049  -4.815  1.00  0.57      PROB
ATOM   1890  N   THR P  22      -4.332 -13.332  -6.570  1.00  0.59      PROB
ATOM   1891  HN  THR P  22      -4.553 -14.233  -6.933  1.00  0.00      PROB
ATOM   1892  CA  THR P  22      -4.261 -12.266  -7.564  1.00  0.60      PROB
ATOM   1893  HA  THR P  22      -3.315 -11.762  -7.432  1.00  0.00      PROB
ATOM   1894  CB  THR P  22      -4.375 -12.778  -8.988  1.00  0.70      PROB
ATOM   1895  HB  THR P  22      -5.352 -13.292  -9.112  1.00  0.00      PROB
ATOM   1896  OG1 THR P  22      -3.449 -13.603  -9.294  1.00  0.94      PROB
ATOM   1897  HG1 THR P  22      -3.629 -14.401  -8.792  1.00  0.00      PROB
ATOM   1898  CG2 THR P  22      -4.282 -11.808  -9.979  1.00  0.94      PROB
ATOM   1899 HG21 THR P  22      -3.301 -11.290  -9.916  1.00  0.00      PROB
ATOM   1900 HG22 THR P  22      -5.089 -11.056  -9.849  1.00  0.00      PROB
ATOM   1901 HG23 THR P  22      -4.370 -12.281 -10.980  1.00  0.00      PROB
ATOM   1902  C   THR P  22      -5.277 -11.170  -7.332  1.00  0.59      PROB
ATOM   1903  O   THR P  22      -4.949  -9.993  -7.349  1.00  0.60      PROB
ATOM   1904  N   LYS P  23      -6.539 -11.530  -7.046  1.00  0.60      PROB
ATOM   1905  HN  LYS P  23      -6.817 -12.487  -7.066  1.00  0.00      PROB
ATOM   1906  CA  LYS P  23      -7.587 -10.595  -6.692  1.00  0.61      PROB
ATOM   1907  HA  LYS P  23      -7.598  -9.811  -7.435  1.00  0.00      PROB
ATOM   1908  CB  LYS P  23      -8.957 -11.296  -6.637  1.00  0.69      PROB
ATOM   1909  HB1 LYS P  23      -9.687 -10.595  -6.181  1.00  0.00      PROB
ATOM   1910  HB2 LYS P  23      -8.862 -12.191  -5.987  1.00  0.00      PROB
ATOM   1911  CG  LYS P  23      -9.488 -11.728  -7.936  1.00  0.86      PROB
ATOM   1912  HG1 LYS P  23      -8.934 -12.655  -8.173  1.00  0.00      PROB
ATOM   1913  HG2 LYS P  23      -9.194 -10.929  -8.641  1.00  0.00      PROB
ATOM   1914  CD  LYS P  23     -10.522 -11.951  -8.184  1.00  1.37      PROB
ATOM   1915  HD1 LYS P  23     -10.981 -11.037  -7.813  1.00  0.00      PROB
ATOM   1916  HD2 LYS P  23     -10.675 -12.792  -7.511  1.00  0.00      PROB
ATOM   1917  CE  LYS P  23     -11.208 -12.192  -8.889  1.00  1.79      PROB
ATOM   1918  HE1 LYS P  23     -11.002 -13.259  -8.965  1.00  0.00      PROB
ATOM   1919  HE2 LYS P  23     -10.807 -11.612  -9.719  1.00  0.00      PROB
ATOM   1920  NZ  LYS P  23     -12.091 -12.233  -9.208  1.00  2.29      PROB
ATOM   1921  HZ1 LYS P  23     -12.485 -11.272  -9.263  1.00  0.00      PROB
ATOM   1922  HZ2 LYS P  23     -12.667 -12.808  -8.560  1.00  0.00      PROB
ATOM   1923  HZ3 LYS P  23     -12.098 -12.665 -10.154  1.00  0.00      PROB
ATOM   1924  C   LYS P  23      -7.341  -9.820  -5.411  1.00  0.57      PROB
ATOM   1925  O   LYS P  23      -7.526  -8.614  -5.359  1.00  0.61      PROB
ATOM   1926  N   ARG P  24      -6.859 -10.486  -4.352  1.00  0.55      PROB
ATOM   1927  HN  ARG P  24      -6.755 -11.477  -4.371  1.00  0.00      PROB
ATOM   1928  CA  ARG P  24      -6.456  -9.851  -3.119  1.00  0.55      PROB
ATOM   1929  HA  ARG P  24      -7.245  -9.177  -2.819  1.00  0.00      PROB
ATOM   1930  CB  ARG P  24      -6.199 -10.895  -2.015  1.00  0.62      PROB
ATOM   1931  HB1 ARG P  24      -5.676 -10.390  -1.176  1.00  0.00      PROB
ATOM   1932  HB2 ARG P  24      -5.536 -11.683  -2.431  1.00  0.00      PROB
ATOM   1933  CG  ARG P  24      -7.448 -11.568  -1.461  1.00  0.69      PROB
ATOM   1934  HG1 ARG P  24      -7.113 -12.493  -0.950  1.00  0.00      PROB
ATOM   1935  HG2 ARG P  24      -8.078 -11.840  -2.332  1.00  0.00      PROB
ATOM   1936  CD  ARG P  24      -8.211 -10.939  -0.631  1.00  0.98      PROB
ATOM   1937  HD1 ARG P  24      -8.630 -10.050  -1.147  1.00  0.00      PROB
ATOM   1938  HD2 ARG P  24      -7.596 -10.623   0.238  1.00  0.00      PROB
ATOM   1939  NE  ARG P  24      -9.325 -11.651  -0.094  1.00  1.04      PROB
ATOM   1940  HE  ARG P  24      -9.529 -12.384  -0.706  1.00  0.00      PROB
ATOM   1941  CZ  ARG P  24      -9.923 -11.693   0.596  1.00  1.59      PROB
ATOM   1942  NH1 ARG P  24      -9.631 -11.085   0.909  1.00  2.46      PROB
ATOM   1943 HH11 ARG P  24      -9.488 -10.261   0.362  1.00  0.00      PROB
ATOM   1944 HH12 ARG P  24      -9.382 -11.092   1.877  1.00  0.00      PROB
ATOM   1945  NH2 ARG P  24     -10.867 -12.378   0.989  1.00  1.68      PROB
ATOM   1946 HH21 ARG P  24     -11.163 -13.173   0.459  1.00  0.00      PROB
ATOM   1947 HH22 ARG P  24     -11.338 -12.140   1.838  1.00  0.00      PROB
ATOM   1948  C   ARG P  24      -5.276  -8.901  -3.251  1.00  0.53      PROB
ATOM   1949  O   ARG P  24      -5.291  -7.817  -2.687  1.00  0.56      PROB
ATOM   1950  N   LYS P  25      -4.246  -9.259  -4.037  1.00  0.53      PROB
ATOM   1951  HN  LYS P  25      -4.184 -10.176  -4.422  1.00  0.00      PROB
ATOM   1952  CA  LYS P  25      -3.160  -8.368  -4.388  1.00  0.55      PROB
ATOM   1953  HA  LYS P  25      -2.749  -7.970  -3.472  1.00  0.00      PROB
ATOM   1954  CB  LYS P  25      -2.064  -9.105  -5.187  1.00  0.62      PROB
ATOM   1955  HB1 LYS P  25      -1.612  -8.340  -5.847  1.00  0.00      PROB
ATOM   1956  HB2 LYS P  25      -2.598  -9.854  -5.803  1.00  0.00      PROB
ATOM   1957  CG  LYS P  25      -1.103  -9.716  -4.673  1.00  0.85      PROB
ATOM   1958  HG1 LYS P  25      -1.557 -10.472  -4.004  1.00  0.00      PROB
ATOM   1959  HG2 LYS P  25      -0.565  -8.963  -4.067  1.00  0.00      PROB
ATOM   1960  CD  LYS P  25      -0.036 -10.450  -5.442  1.00  0.79      PROB
ATOM   1961  HD1 LYS P  25       0.484 -11.091  -4.703  1.00  0.00      PROB
ATOM   1962  HD2 LYS P  25       0.662  -9.673  -5.810  1.00  0.00      PROB
ATOM   1963  CE  LYS P  25      -0.291 -11.227  -6.479  1.00  0.97      PROB
ATOM   1964  HE1 LYS P  25      -0.812 -10.602  -7.233  1.00  0.00      PROB
ATOM   1965  HE2 LYS P  25      -0.960 -12.037  -6.122  1.00  0.00      PROB
ATOM   1966  NZ  LYS P  25       0.728 -11.889  -7.198  1.00  0.92      PROB
ATOM   1967  HZ1 LYS P  25       1.247 -12.525  -6.559  1.00  0.00      PROB
ATOM   1968  HZ2 LYS P  25       1.384 -11.187  -7.596  1.00  0.00      PROB
ATOM   1969  HZ3 LYS P  25       0.304 -12.443  -7.970  1.00  0.00      PROB
ATOM   1970  C   LYS P  25      -3.598  -7.130  -5.144  1.00  0.55      PROB
ATOM   1971  O   LYS P  25      -3.204  -6.025  -4.808  1.00  0.58      PROB
ATOM   1972  N   PHE P  26      -4.473  -7.287  -6.153  1.00  0.56      PROB
ATOM   1973  HN  PHE P  26      -4.768  -8.193  -6.444  1.00  0.00      PROB
ATOM   1974  CA  PHE P  26      -5.052  -6.186  -6.890  1.00  0.57      PROB
ATOM   1975  HA  PHE P  26      -4.249  -5.541  -7.215  1.00  0.00      PROB
ATOM   1976  CB  PHE P  26      -5.849  -6.710  -8.109  1.00  0.64      PROB
ATOM   1977  HB1 PHE P  26      -6.702  -7.324  -7.751  1.00  0.00      PROB
ATOM   1978  HB2 PHE P  26      -5.178  -7.324  -8.747  1.00  0.00      PROB
ATOM   1979  CG  PHE P  26      -6.391  -5.676  -8.937  1.00  0.86      PROB
ATOM   1980  CD1 PHE P  26      -6.101  -5.072  -9.513  1.00  1.47      PROB
ATOM   1981  HD1 PHE P  26      -5.049  -5.162  -9.650  1.00  0.00      PROB
ATOM   1982  CE1 PHE P  26      -6.579  -4.094 -10.253  1.00  1.78      PROB
ATOM   1983  HE1 PHE P  26      -5.797  -3.618 -10.798  1.00  0.00      PROB
ATOM   1984  CZ  PHE P  26      -7.358  -3.716 -10.431  1.00  1.65      PROB
ATOM   1985  HZ  PHE P  26      -7.725  -2.950 -11.004  1.00  0.00      PROB
ATOM   1986  CD2 PHE P  26      -7.178  -5.290  -9.136  1.00  1.49      PROB
ATOM   1987  HD2 PHE P  26      -7.966  -5.770  -8.606  1.00  0.00      PROB
ATOM   1988  CE2 PHE P  26      -7.659  -4.317  -9.878  1.00  1.79      PROB
ATOM   1989  HE2 PHE P  26      -8.718  -4.243  -9.772  1.00  0.00      PROB
ATOM   1990  C   PHE P  26      -5.887  -5.259  -6.020  1.00  0.56      PROB
ATOM   1991  O   PHE P  26      -5.765  -4.049  -6.097  1.00  0.59      PROB
ATOM   1992  N   GLY P  27      -6.711  -5.823  -5.123  1.00  0.57      PROB
ATOM   1993  HN  GLY P  27      -6.810  -6.813  -5.070  1.00  0.00      PROB
ATOM   1994  CA  GLY P  27      -7.514  -5.075  -4.172  1.00  0.58      PROB
ATOM   1995  HA1 GLY P  27      -8.110  -5.786  -3.620  1.00  0.00      PROB
ATOM   1996  HA2 GLY P  27      -8.153  -4.412  -4.737  1.00  0.00      PROB
ATOM   1997  C   GLY P  27      -6.717  -4.260  -3.200  1.00  0.55      PROB
ATOM   1998  O   GLY P  27      -7.047  -3.122  -2.916  1.00  0.59      PROB
ATOM   1999  N   LEU P  28      -5.614  -4.814  -2.679  1.00  0.54      PROB
ATOM   2000  HN  LEU P  28      -5.377  -5.764  -2.867  1.00  0.00      PROB
ATOM   2001  CA  LEU P  28      -4.688  -4.110  -1.820  1.00  0.53      PROB
ATOM   2002  HA  LEU P  28      -5.251  -3.642  -1.026  1.00  0.00      PROB
ATOM   2003  CB  LEU P  28      -3.658  -5.099  -1.241  1.00  0.57      PROB
ATOM   2004  HB1 LEU P  28      -2.962  -5.349  -2.067  1.00  0.00      PROB
ATOM   2005  HB2 LEU P  28      -4.222  -6.008  -0.951  1.00  0.00      PROB
ATOM   2006  CG  LEU P  28      -2.883  -4.764  -0.168  1.00  0.66      PROB
ATOM   2007  HG  LEU P  28      -2.273  -3.897  -0.489  1.00  0.00      PROB
ATOM   2008  CD1 LEU P  28      -3.362  -4.458   0.938  1.00  1.13      PROB
ATOM   2009 HD11 LEU P  28      -3.646  -5.375   1.498  1.00  0.00      PROB
ATOM   2010 HD12 LEU P  28      -4.270  -3.833   0.797  1.00  0.00      PROB
ATOM   2011 HD13 LEU P  28      -2.610  -3.897   1.534  1.00  0.00      PROB
ATOM   2012  CD2 LEU P  28      -2.095  -5.590   0.347  1.00  1.05      PROB
ATOM   2013 HD21 LEU P  28      -1.348  -5.924  -0.404  1.00  0.00      PROB
ATOM   2014 HD22 LEU P  28      -2.659  -6.478   0.706  1.00  0.00      PROB
ATOM   2015 HD23 LEU P  28      -1.557  -5.120   1.198  1.00  0.00      PROB
ATOM   2016  C   LEU P  28      -3.994  -2.949  -2.512  1.00  0.51      PROB
ATOM   2017  O   LEU P  28      -3.899  -1.857  -1.975  1.00  0.55      PROB
ATOM   2018  N   MET P  29      -3.528  -3.147  -3.758  1.00  0.50      PROB
ATOM   2019  HN  MET P  29      -3.545  -4.051  -4.178  1.00  0.00      PROB
ATOM   2020  CA  MET P  29      -2.974  -2.095  -4.582  1.00  0.52      PROB
ATOM   2021  HA  MET P  29      -2.259  -1.549  -3.984  1.00  0.00      PROB
ATOM   2022  CB  MET P  29      -2.291  -2.662  -5.834  1.00  0.60      PROB
ATOM   2023  HB1 MET P  29      -2.240  -1.785  -6.496  1.00  0.00      PROB
ATOM   2024  HB2 MET P  29      -3.035  -3.382  -6.207  1.00  0.00      PROB
ATOM   2025  CG  MET P  29      -1.413  -3.134  -6.026  1.00  1.05      PROB
ATOM   2026  HG1 MET P  29      -1.539  -4.070  -5.467  1.00  0.00      PROB
ATOM   2027  HG2 MET P  29      -0.695  -2.480  -5.515  1.00  0.00      PROB
ATOM   2028  SD  MET P  29      -0.508  -3.658  -7.465  1.00  1.00      PROB
ATOM   2029  CE  MET P  29      -1.577  -4.604  -8.171  1.00  1.32      PROB
ATOM   2030  HE1 MET P  29      -2.504  -4.047  -8.425  1.00  0.00      PROB
ATOM   2031  HE2 MET P  29      -1.854  -5.441  -7.495  1.00  0.00      PROB
ATOM   2032  HE3 MET P  29      -1.159  -5.021  -9.112  1.00  0.00      PROB
ATOM   2033  C   MET P  29      -3.967  -1.016  -4.968  1.00  0.51      PROB
ATOM   2034  O   MET P  29      -3.656   0.164  -4.947  1.00  0.54      PROB
ATOM   2035  N   LYS P  30      -5.216  -1.389  -5.298  1.00  0.51      PROB
ATOM   2036  HN  LYS P  30      -5.462  -2.352  -5.368  1.00  0.00      PROB
ATOM   2037  CA  LYS P  30      -6.292  -0.461  -5.575  1.00  0.53      PROB
ATOM   2038  HA  LYS P  30      -5.943   0.247  -6.312  1.00  0.00      PROB
ATOM   2039  CB  LYS P  30      -7.529  -1.215  -6.098  1.00  0.60      PROB
ATOM   2040  HB1 LYS P  30      -7.809  -1.966  -5.331  1.00  0.00      PROB
ATOM   2041  HB2 LYS P  30      -7.230  -1.741  -7.028  1.00  0.00      PROB
ATOM   2042  CG  LYS P  30      -8.719  -0.436  -6.401  1.00  0.83      PROB
ATOM   2043  HG1 LYS P  30      -8.264   0.415  -6.914  1.00  0.00      PROB
ATOM   2044  HG2 LYS P  30      -9.036  -0.172  -5.389  1.00  0.00      PROB
ATOM   2045  CD  LYS P  30      -9.586  -0.462  -6.850  1.00  1.19      PROB
ATOM   2046  HD1 LYS P  30      -9.992  -1.340  -6.356  1.00  0.00      PROB
ATOM   2047  HD2 LYS P  30      -9.235  -0.674  -7.856  1.00  0.00      PROB
ATOM   2048  CE  LYS P  30     -10.793   0.157  -7.184  1.00  1.25      PROB
ATOM   2049  HE1 LYS P  30     -11.321  -0.504  -7.902  1.00  0.00      PROB
ATOM   2050  HE2 LYS P  30     -10.551   1.129  -7.663  1.00  0.00      PROB
ATOM   2051  NZ  LYS P  30     -11.648   0.428  -6.279  1.00  1.35      PROB
ATOM   2052  HZ1 LYS P  30     -11.223   1.072  -5.582  1.00  0.00      PROB
ATOM   2053  HZ2 LYS P  30     -11.942  -0.450  -5.806  1.00  0.00      PROB
ATOM   2054  HZ3 LYS P  30     -12.478   0.883  -6.711  1.00  0.00      PROB
ATOM   2055  C   LYS P  30      -6.639   0.426  -4.395  1.00  0.51      PROB
ATOM   2056  O   LYS P  30      -6.785   1.631  -4.530  1.00  0.55      PROB
ATOM   2057  N   LYS P  31      -6.718  -0.141  -3.178  1.00  0.51      PROB
ATOM   2058  HN  LYS P  31      -6.642  -1.127  -3.056  1.00  0.00      PROB
ATOM   2059  CA  LYS P  31      -6.916   0.622  -1.970  1.00  0.52      PROB
ATOM   2060  HA  LYS P  31      -7.686   1.353  -2.164  1.00  0.00      PROB
ATOM   2061  CB  LYS P  31      -7.328  -0.283  -0.792  1.00  0.58      PROB
ATOM   2062  HB1 LYS P  31      -7.267   0.312   0.143  1.00  0.00      PROB
ATOM   2063  HB2 LYS P  31      -6.607  -1.125  -0.730  1.00  0.00      PROB
ATOM   2064  CG  LYS P  31      -8.712  -0.853  -0.899  1.00  0.70      PROB
ATOM   2065  HG1 LYS P  31      -8.827  -1.580  -0.070  1.00  0.00      PROB
ATOM   2066  HG2 LYS P  31      -8.765  -1.393  -1.866  1.00  0.00      PROB
ATOM   2067  CD  LYS P  31      -9.725  -0.070  -0.852  1.00  1.14      PROB
ATOM   2068  HD1 LYS P  31      -9.519   0.679  -1.636  1.00  0.00      PROB
ATOM   2069  HD2 LYS P  31      -9.653   0.399   0.144  1.00  0.00      PROB
ATOM   2070  CE  LYS P  31     -10.965  -0.322  -0.985  1.00  1.34      PROB
ATOM   2071  HE1 LYS P  31     -11.325  -0.539   0.038  1.00  0.00      PROB
ATOM   2072  HE2 LYS P  31     -11.007  -1.229  -1.617  1.00  0.00      PROB
ATOM   2073  NZ  LYS P  31     -11.829   0.345  -1.429  1.00  1.59      PROB
ATOM   2074  HZ1 LYS P  31     -11.440   0.977  -2.157  1.00  0.00      PROB
ATOM   2075  HZ2 LYS P  31     -12.254   0.913  -0.668  1.00  0.00      PROB
ATOM   2076  HZ3 LYS P  31     -12.556  -0.266  -1.853  1.00  0.00      PROB
ATOM   2077  C   LYS P  31      -5.759   1.533  -1.590  1.00  0.50      PROB
ATOM   2078  O   LYS P  31      -5.968   2.640  -1.107  1.00  0.54      PROB
ATOM   2079  N   ALA P  32      -4.507   1.112  -1.840  1.00  0.49      PROB
ATOM   2080  HN  ALA P  32      -4.322   0.172  -2.116  1.00  0.00      PROB
ATOM   2081  CA  ALA P  32      -3.343   1.965  -1.733  1.00  0.49      PROB
ATOM   2082  HA  ALA P  32      -3.353   2.434  -0.760  1.00  0.00      PROB
ATOM   2083  CB  ALA P  32      -2.077   1.121  -1.913  1.00  0.52      PROB
ATOM   2084  HB1 ALA P  32      -2.082   0.633  -2.911  1.00  0.00      PROB
ATOM   2085  HB2 ALA P  32      -2.035   0.332  -1.132  1.00  0.00      PROB
ATOM   2086  HB3 ALA P  32      -1.177   1.769  -1.840  1.00  0.00      PROB
ATOM   2087  C   ALA P  32      -3.356   3.132  -2.713  1.00  0.48      PROB
ATOM   2088  O   ALA P  32      -3.098   4.269  -2.348  1.00  0.51      PROB
ATOM   2089  N   TYR P  33      -3.737   2.876  -3.976  1.00  0.48      PROB
ATOM   2090  HN  TYR P  33      -3.876   1.939  -4.283  1.00  0.00      PROB
ATOM   2091  CA  TYR P  33      -3.978   3.884  -4.990  1.00  0.49      PROB
ATOM   2092  HA  TYR P  33      -3.109   4.522  -5.046  1.00  0.00      PROB
ATOM   2093  CB  TYR P  33      -4.241   3.197  -6.363  1.00  0.55      PROB
ATOM   2094  HB1 TYR P  33      -4.954   2.359  -6.212  1.00  0.00      PROB
ATOM   2095  HB2 TYR P  33      -3.278   2.813  -6.760  1.00  0.00      PROB
ATOM   2096  CG  TYR P  33      -4.822   4.068  -7.419  1.00  0.64      PROB
ATOM   2097  CD1 TYR P  33      -6.087   3.893  -7.855  1.00  0.81      PROB
ATOM   2098  HD1 TYR P  33      -6.678   3.079  -7.461  1.00  0.00      PROB
ATOM   2099  CE1 TYR P  33      -6.632   4.733  -8.790  1.00  1.00      PROB
ATOM   2100  HE1 TYR P  33      -7.649   4.577  -9.118  1.00  0.00      PROB
ATOM   2101  CZ  TYR P  33      -5.916   5.752  -9.306  1.00  1.01      PROB
ATOM   2102  OH  TYR P  33      -6.475   6.615 -10.211  1.00  1.27      PROB
ATOM   2103  HH  TYR P  33      -5.869   7.349 -10.335  1.00  0.00      PROB
ATOM   2104  CD2 TYR P  33      -4.105   5.081  -7.962  1.00  0.78      PROB
ATOM   2105  HD2 TYR P  33      -3.083   5.233  -7.647  1.00  0.00      PROB
ATOM   2106  CE2 TYR P  33      -4.649   5.919  -8.904  1.00  0.94      PROB
ATOM   2107  HE2 TYR P  33      -4.053   6.716  -9.323  1.00  0.00      PROB
ATOM   2108  C   TYR P  33      -5.049   4.898  -4.596  1.00  0.49      PROB
ATOM   2109  O   TYR P  33      -4.839   6.100  -4.682  1.00  0.52      PROB
ATOM   2110  N   GLU P  34      -6.201   4.433  -4.072  1.00  0.50      PROB
ATOM   2111  HN  GLU P  34      -6.392   3.456  -4.022  1.00  0.00      PROB
ATOM   2112  CA  GLU P  34      -7.238   5.298  -3.548  1.00  0.53      PROB
ATOM   2113  HA  GLU P  34      -7.510   5.994  -4.327  1.00  0.00      PROB
ATOM   2114  CB  GLU P  34      -8.480   4.497  -3.096  1.00  0.57      PROB
ATOM   2115  HB1 GLU P  34      -9.111   5.163  -2.472  1.00  0.00      PROB
ATOM   2116  HB2 GLU P  34      -8.133   3.644  -2.476  1.00  0.00      PROB
ATOM   2117  CG  GLU P  34      -9.328   3.954  -4.198  1.00  0.70      PROB
ATOM   2118  HG1 GLU P  34      -8.699   3.297  -4.835  1.00  0.00      PROB
ATOM   2119  HG2 GLU P  34      -9.702   4.804  -4.807  1.00  0.00      PROB
ATOM   2120  CD  GLU P  34     -10.506   3.162  -3.739  1.00  0.77      PROB
ATOM   2121  OE1 GLU P  34     -10.997   2.813  -3.653  1.00  1.46      PROB
ATOM   2122  OE2 GLU P  34     -10.977   2.877  -3.463  1.00  1.27      PROB
ATOM   2123  C   GLU P  34      -6.770   6.194  -2.414  1.00  0.52      PROB
ATOM   2124  O   GLU P  34      -7.003   7.390  -2.424  1.00  0.57      PROB
ATOM   2125  N   LEU P  35      -6.031   5.649  -1.431  1.00  0.51      PROB
ATOM   2126  HN  LEU P  35      -5.847   4.670  -1.407  1.00  0.00      PROB
ATOM   2127  CA  LEU P  35      -5.449   6.412  -0.345  1.00  0.51      PROB
ATOM   2128  HA  LEU P  35      -6.229   7.009   0.103  1.00  0.00      PROB
ATOM   2129  CB  LEU P  35      -4.830   5.459   0.702  1.00  0.53      PROB
ATOM   2130  HB1 LEU P  35      -4.049   4.859   0.191  1.00  0.00      PROB
ATOM   2131  HB2 LEU P  35      -5.633   4.780   1.057  1.00  0.00      PROB
ATOM   2132  CG  LEU P  35      -4.190   6.104   1.932  1.00  0.58      PROB
ATOM   2133  HG  LEU P  35      -3.319   6.711   1.604  1.00  0.00      PROB
ATOM   2134  CD1 LEU P  35      -5.115   6.968   2.670  1.00  0.79      PROB
ATOM   2135 HD11 LEU P  35      -6.067   6.430   2.865  1.00  0.00      PROB
ATOM   2136 HD12 LEU P  35      -5.338   7.879   2.075  1.00  0.00      PROB
ATOM   2137 HD13 LEU P  35      -4.666   7.258   3.644  1.00  0.00      PROB
ATOM   2138  CD2 LEU P  35      -3.650   5.088   2.860  1.00  0.75      PROB
ATOM   2139 HD21 LEU P  35      -2.875   4.477   2.349  1.00  0.00      PROB
ATOM   2140 HD22 LEU P  35      -4.466   4.414   3.200  1.00  0.00      PROB
ATOM   2141 HD23 LEU P  35      -3.186   5.586   3.738  1.00  0.00      PROB
ATOM   2142  C   LEU P  35      -4.439   7.455  -0.810  1.00  0.50      PROB
ATOM   2143  O   LEU P  35      -4.428   8.593  -0.357  1.00  0.53      PROB
ATOM   2144  N   SER P  36      -3.588   7.090  -1.781  1.00  0.49      PROB
ATOM   2145  HN  SER P  36      -3.571   6.153  -2.119  1.00  0.00      PROB
ATOM   2146  CA  SER P  36      -2.639   7.984  -2.418  1.00  0.50      PROB
ATOM   2147  HA  SER P  36      -2.040   8.439  -1.643  1.00  0.00      PROB
ATOM   2148  CB  SER P  36      -1.731   7.219  -3.417  1.00  0.53      PROB
ATOM   2149  HB1 SER P  36      -2.361   6.803  -4.232  1.00  0.00      PROB
ATOM   2150  HB2 SER P  36      -1.223   6.389  -2.881  1.00  0.00      PROB
ATOM   2151  OG  SER P  36      -0.737   8.033  -4.005  1.00  0.57      PROB
ATOM   2152  HG1 SER P  36      -0.306   8.490  -3.279  1.00  0.00      PROB
ATOM   2153  C   SER P  36      -3.290   9.166  -3.109  1.00  0.52      PROB
ATOM   2154  O   SER P  36      -2.890  10.300  -2.911  1.00  0.59      PROB
ATOM   2155  N   VAL P  37      -4.342   8.939  -3.909  1.00  0.53      PROB
ATOM   2156  HN  VAL P  37      -4.662   8.014  -4.096  1.00  0.00      PROB
ATOM   2157  CA  VAL P  37      -5.088   9.996  -4.556  1.00  0.58      PROB
ATOM   2158  HA  VAL P  37      -4.379  10.706  -4.955  1.00  0.00      PROB
ATOM   2159  CB  VAL P  37      -5.964   9.451  -5.669  1.00  0.66      PROB
ATOM   2160  HB  VAL P  37      -6.616   8.651  -5.259  1.00  0.00      PROB
ATOM   2161  CG1 VAL P  37      -6.830  10.530  -6.277  1.00  0.83      PROB
ATOM   2162 HG11 VAL P  37      -6.210  11.414  -6.540  1.00  0.00      PROB
ATOM   2163 HG12 VAL P  37      -7.607  10.846  -5.549  1.00  0.00      PROB
ATOM   2164 HG13 VAL P  37      -7.315  10.149  -7.201  1.00  0.00      PROB
ATOM   2165  CG2 VAL P  37      -5.093   8.858  -6.752  1.00  0.73      PROB
ATOM   2166 HG21 VAL P  37      -4.476   8.033  -6.337  1.00  0.00      PROB
ATOM   2167 HG22 VAL P  37      -4.414   9.637  -7.160  1.00  0.00      PROB
ATOM   2168 HG23 VAL P  37      -5.728   8.450  -7.567  1.00  0.00      PROB
ATOM   2169  C   VAL P  37      -5.898  10.838  -3.592  1.00  0.57      PROB
ATOM   2170  O   VAL P  37      -5.837  12.053  -3.619  1.00  0.62      PROB
ATOM   2171  N   LEU P  38      -6.651  10.218  -2.672  1.00  0.54      PROB
ATOM   2172  HN  LEU P  38      -6.638   9.226  -2.576  1.00  0.00      PROB
ATOM   2173  CA  LEU P  38      -7.528  10.916  -1.759  1.00  0.57      PROB
ATOM   2174  HA  LEU P  38      -8.162  11.571  -2.338  1.00  0.00      PROB
ATOM   2175  CB  LEU P  38      -8.380   9.915  -0.960  1.00  0.64      PROB
ATOM   2176  HB1 LEU P  38      -8.588  10.409   0.009  1.00  0.00      PROB
ATOM   2177  HB2 LEU P  38      -7.727   9.037  -0.793  1.00  0.00      PROB
ATOM   2178  CG  LEU P  38      -9.501   9.440  -1.350  1.00  0.86      PROB
ATOM   2179  HG  LEU P  38      -9.265   8.993  -2.330  1.00  0.00      PROB
ATOM   2180  CD1 LEU P  38     -10.184   8.715  -0.896  1.00  1.33      PROB
ATOM   2181 HD11 LEU P  38     -11.025   9.243  -0.398  1.00  0.00      PROB
ATOM   2182 HD12 LEU P  38      -9.644   8.112  -0.135  1.00  0.00      PROB
ATOM   2183 HD13 LEU P  38     -10.599   8.045  -1.679  1.00  0.00      PROB
ATOM   2184  CD2 LEU P  38     -10.481   9.876  -1.517  1.00  1.40      PROB
ATOM   2185 HD21 LEU P  38     -10.457  10.539  -2.408  1.00  0.00      PROB
ATOM   2186 HD22 LEU P  38     -10.782  10.479  -0.634  1.00  0.00      PROB
ATOM   2187 HD23 LEU P  38     -11.228   9.072  -1.693  1.00  0.00      PROB
ATOM   2188  C   LEU P  38      -6.828  11.840  -0.788  1.00  0.55      PROB
ATOM   2189  O   LEU P  38      -7.258  12.956  -0.566  1.00  0.64      PROB
ATOM   2190  N   CYS P  39      -5.721  11.391  -0.186  1.00  0.52      PROB
ATOM   2191  HN  CYS P  39      -5.271  10.551  -0.479  1.00  0.00      PROB
ATOM   2192  CA  CYS P  39      -5.096  12.081   0.925  1.00  0.54      PROB
ATOM   2193  HA  CYS P  39      -5.647  12.991   1.110  1.00  0.00      PROB
ATOM   2194  CB  CYS P  39      -5.104  11.181   2.180  1.00  0.59      PROB
ATOM   2195  HB1 CYS P  39      -4.589  11.720   3.003  1.00  0.00      PROB
ATOM   2196  HB2 CYS P  39      -4.530  10.257   1.955  1.00  0.00      PROB
ATOM   2197  SG  CYS P  39      -6.769  10.739   2.704  1.00  0.69      PROB
ATOM   2198  HG1 CYS P  39      -7.089  10.131   1.571  1.00  0.00      PROB
ATOM   2199  C   CYS P  39      -3.685  12.539   0.631  1.00  0.54      PROB
ATOM   2200  O   CYS P  39      -2.986  12.957   1.529  1.00  0.63      PROB
ATOM   2201  N   ASP P  40      -3.235  12.466  -0.627  1.00  0.53      PROB
ATOM   2202  HN  ASP P  40      -3.813  12.083  -1.342  1.00  0.00      PROB
ATOM   2203  CA  ASP P  40      -1.930  12.906  -1.093  1.00  0.57      PROB
ATOM   2204  HA  ASP P  40      -1.862  12.651  -2.140  1.00  0.00      PROB
ATOM   2205  CB  ASP P  40      -1.682  14.425  -0.912  1.00  0.64      PROB
ATOM   2206  HB1 ASP P  40      -0.648  14.651  -1.248  1.00  0.00      PROB
ATOM   2207  HB2 ASP P  40      -1.777  14.667   0.168  1.00  0.00      PROB
ATOM   2208  CG  ASP P  40      -2.580  15.289  -1.637  1.00  0.76      PROB
ATOM   2209  OD1 ASP P  40      -2.767  15.995  -1.740  1.00  1.32      PROB
ATOM   2210  OD2 ASP P  40      -3.071  15.335  -2.135  1.00  1.34      PROB
ATOM   2211  C   ASP P  40      -0.767  12.085  -0.536  1.00  0.60      PROB
ATOM   2212  O   ASP P  40       0.271  12.538  -0.328  1.00  0.90      PROB
ATOM   2213  N   CYS P  41      -0.926  10.838  -0.285  1.00  0.53      PROB
ATOM   2214  HN  CYS P  41      -1.777  10.387  -0.535  1.00  0.00      PROB
ATOM   2215  CA  CYS P  41       0.037   9.961   0.353  1.00  0.52      PROB
ATOM   2216  HA  CYS P  41       0.692  10.573   0.955  1.00  0.00      PROB
ATOM   2217  CB  CYS P  41      -0.655   8.905   1.231  1.00  0.57      PROB
ATOM   2218  HB1 CYS P  41       0.124   8.229   1.642  1.00  0.00      PROB
ATOM   2219  HB2 CYS P  41      -1.333   8.306   0.587  1.00  0.00      PROB
ATOM   2220  SG  CYS P  41      -1.574   9.595   2.551  1.00  0.74      PROB
ATOM   2221  HG1 CYS P  41      -2.229  10.463   1.794  1.00  0.00      PROB
ATOM   2222  C   CYS P  41       0.963   9.259  -0.618  1.00  0.49      PROB
ATOM   2223  O   CYS P  41       0.585   8.884  -1.701  1.00  0.57      PROB
ATOM   2224  N   GLU P  42       2.209   9.038  -0.218  1.00  0.51      PROB
ATOM   2225  HN  GLU P  42       2.539   9.419   0.641  1.00  0.00      PROB
ATOM   2226  CA  GLU P  42       3.184   8.261  -0.941  1.00  0.49      PROB
ATOM   2227  HA  GLU P  42       2.802   8.098  -1.938  1.00  0.00      PROB
ATOM   2228  CB  GLU P  42       4.541   8.975  -1.007  1.00  0.56      PROB
ATOM   2229  HB1 GLU P  42       5.296   8.187  -1.198  1.00  0.00      PROB
ATOM   2230  HB2 GLU P  42       4.711   9.409  -0.002  1.00  0.00      PROB
ATOM   2231  CG  GLU P  42       4.774   9.882  -1.820  1.00  0.95      PROB
ATOM   2232  HG1 GLU P  42       3.976  10.625  -1.642  1.00  0.00      PROB
ATOM   2233  HG2 GLU P  42       4.636   9.409  -2.809  1.00  0.00      PROB
ATOM   2234  CD  GLU P  42       5.894  10.633  -1.969  1.00  1.10      PROB
ATOM   2235  OE1 GLU P  42       6.311  10.963  -2.036  1.00  1.69      PROB
ATOM   2236  OE2 GLU P  42       6.364  10.933  -2.024  1.00  1.65      PROB
ATOM   2237  C   GLU P  42       3.317   6.908  -0.280  1.00  0.48      PROB
ATOM   2238  O   GLU P  42       3.573   6.805   0.905  1.00  0.54      PROB
ATOM   2239  N   ILE P  43       3.086   5.829  -1.027  1.00  0.48      PROB
ATOM   2240  HN  ILE P  43       2.993   5.899  -2.017  1.00  0.00      PROB
ATOM   2241  CA  ILE P  43       2.951   4.490  -0.492  1.00  0.48      PROB
ATOM   2242  HA  ILE P  43       3.220   4.527   0.553  1.00  0.00      PROB
ATOM   2243  CB  ILE P  43       1.536   3.950  -0.646  1.00  0.59      PROB
ATOM   2244  HB  ILE P  43       1.264   3.944  -1.723  1.00  0.00      PROB
ATOM   2245  CG2 ILE P  43       1.418   2.562  -0.103  1.00  0.73      PROB
ATOM   2246 HG21 ILE P  43       1.846   2.515   0.921  1.00  0.00      PROB
ATOM   2247 HG22 ILE P  43       1.975   1.853  -0.753  1.00  0.00      PROB
ATOM   2248 HG23 ILE P  43       0.349   2.264  -0.055  1.00  0.00      PROB
ATOM   2249  CG1 ILE P  43       0.528   4.852  -0.011  1.00  0.77      PROB
ATOM   2250 HG11 ILE P  43       0.625   5.763  -0.617  1.00  0.00      PROB
ATOM   2251 HG12 ILE P  43       0.957   5.004   0.989  1.00  0.00      PROB
ATOM   2252  CD  ILE P  43      -0.552   4.836   0.205  1.00  0.92      PROB
ATOM   2253  HD1 ILE P  43      -0.796   3.978   0.867  1.00  0.00      PROB
ATOM   2254  HD2 ILE P  43      -1.125   4.729  -0.741  1.00  0.00      PROB
ATOM   2255  HD3 ILE P  43      -0.849   5.775   0.719  1.00  0.00      PROB
ATOM   2256  C   ILE P  43       3.937   3.577  -1.175  1.00  0.49      PROB
ATOM   2257  O   ILE P  43       4.089   3.613  -2.379  1.00  0.58      PROB
ATOM   2258  N   ALA P  44       4.627   2.723  -0.410  1.00  0.47      PROB
ATOM   2259  HN  ALA P  44       4.618   2.805   0.583  1.00  0.00      PROB
ATOM   2260  CA  ALA P  44       5.425   1.637  -0.920  1.00  0.47      PROB
ATOM   2261  HA  ALA P  44       5.204   1.530  -1.972  1.00  0.00      PROB
ATOM   2262  CB  ALA P  44       6.908   1.898  -0.721  1.00  0.56      PROB
ATOM   2263  HB1 ALA P  44       7.106   2.193   0.332  1.00  0.00      PROB
ATOM   2264  HB2 ALA P  44       7.240   2.722  -1.388  1.00  0.00      PROB
ATOM   2265  HB3 ALA P  44       7.488   0.977  -0.947  1.00  0.00      PROB
ATOM   2266  C   ALA P  44       5.018   0.344  -0.244  1.00  0.44      PROB
ATOM   2267  O   ALA P  44       4.818   0.274   0.952  1.00  0.51      PROB
ATOM   2268  N   LEU P  45       4.846  -0.719  -1.021  1.00  0.44      PROB
ATOM   2269  HN  LEU P  45       5.065  -0.676  -1.992  1.00  0.00      PROB
ATOM   2270  CA  LEU P  45       4.347  -1.999  -0.576  1.00  0.44      PROB
ATOM   2271  HA  LEU P  45       4.375  -2.022   0.503  1.00  0.00      PROB
ATOM   2272  CB  LEU P  45       2.908  -2.172  -1.088  1.00  0.54      PROB
ATOM   2273  HB1 LEU P  45       2.954  -2.033  -2.186  1.00  0.00      PROB
ATOM   2274  HB2 LEU P  45       2.321  -1.347  -0.639  1.00  0.00      PROB
ATOM   2275  CG  LEU P  45       2.148  -3.362  -0.871  1.00  0.67      PROB
ATOM   2276  HG  LEU P  45       2.687  -4.198  -1.363  1.00  0.00      PROB
ATOM   2277  CD1 LEU P  45       1.917  -3.722   0.395  1.00  1.01      PROB
ATOM   2278 HD11 LEU P  45       1.207  -3.012   0.870  1.00  0.00      PROB
ATOM   2279 HD12 LEU P  45       2.867  -3.711   0.971  1.00  0.00      PROB
ATOM   2280 HD13 LEU P  45       1.474  -4.740   0.424  1.00  0.00      PROB
ATOM   2281  CD2 LEU P  45       0.873  -3.371  -1.396  1.00  0.95      PROB
ATOM   2282 HD21 LEU P  45       0.913  -3.236  -2.498  1.00  0.00      PROB
ATOM   2283 HD22 LEU P  45       0.278  -2.541  -0.959  1.00  0.00      PROB
ATOM   2284 HD23 LEU P  45       0.380  -4.342  -1.175  1.00  0.00      PROB
ATOM   2285  C   LEU P  45       5.236  -3.108  -1.094  1.00  0.44      PROB
ATOM   2286  O   LEU P  45       5.483  -3.219  -2.278  1.00  0.52      PROB
ATOM   2287  N   ILE P  46       5.743  -3.962  -0.202  1.00  0.43      PROB
ATOM   2288  HN  ILE P  46       5.530  -3.867   0.766  1.00  0.00      PROB
ATOM   2289  CA  ILE P  46       6.617  -5.071  -0.517  1.00  0.45      PROB
ATOM   2290  HA  ILE P  46       6.751  -5.089  -1.588  1.00  0.00      PROB
ATOM   2291  CB  ILE P  46       7.971  -4.945   0.177  1.00  0.51      PROB
ATOM   2292  HB  ILE P  46       7.809  -4.839   1.271  1.00  0.00      PROB
ATOM   2293  CG2 ILE P  46       8.828  -6.126  -0.072  1.00  0.71      PROB
ATOM   2294 HG21 ILE P  46       9.011  -6.242  -1.162  1.00  0.00      PROB
ATOM   2295 HG22 ILE P  46       8.326  -7.043   0.303  1.00  0.00      PROB
ATOM   2296 HG23 ILE P  46       9.806  -5.999   0.440  1.00  0.00      PROB
ATOM   2297  CG1 ILE P  46       8.698  -3.699  -0.215  1.00  0.67      PROB
ATOM   2298 HG11 ILE P  46       7.944  -2.889  -0.298  1.00  0.00      PROB
ATOM   2299 HG12 ILE P  46       9.147  -3.879  -1.213  1.00  0.00      PROB
ATOM   2300  CD  ILE P  46       9.711  -3.237   0.617  1.00  0.95      PROB
ATOM   2301  HD1 ILE P  46      10.508  -4.006   0.712  1.00  0.00      PROB
ATOM   2302  HD2 ILE P  46       9.302  -3.023   1.628  1.00  0.00      PROB
ATOM   2303  HD3 ILE P  46      10.158  -2.313   0.191  1.00  0.00      PROB
ATOM   2304  C   ILE P  46       5.919  -6.342  -0.077  1.00  0.44      PROB
ATOM   2305  O   ILE P  46       5.532  -6.475   1.072  1.00  0.49      PROB
ATOM   2306  N   ILE P  47       5.719  -7.306  -0.988  1.00  0.46      PROB
ATOM   2307  HN  ILE P  47       6.026  -7.196  -1.930  1.00  0.00      PROB
ATOM   2308  CA  ILE P  47       5.057  -8.563  -0.700  1.00  0.48      PROB
ATOM   2309  HA  ILE P  47       4.917  -8.618   0.369  1.00  0.00      PROB
ATOM   2310  CB  ILE P  47       3.706  -8.700  -1.407  1.00  0.54      PROB
ATOM   2311  HB  ILE P  47       3.857  -8.626  -2.505  1.00  0.00      PROB
ATOM   2312  CG2 ILE P  47       3.054 -10.042  -1.076  1.00  0.64      PROB
ATOM   2313 HG21 ILE P  47       2.888 -10.126   0.019  1.00  0.00      PROB
ATOM   2314 HG22 ILE P  47       3.715 -10.874  -1.400  1.00  0.00      PROB
ATOM   2315 HG23 ILE P  47       2.073 -10.123  -1.590  1.00  0.00      PROB
ATOM   2316  CG1 ILE P  47       2.778  -7.530  -1.069  1.00  0.62      PROB
ATOM   2317 HG11 ILE P  47       3.314  -6.590  -1.318  1.00  0.00      PROB
ATOM   2318 HG12 ILE P  47       2.583  -7.557   0.023  1.00  0.00      PROB
ATOM   2319  CD  ILE P  47       1.482  -7.501  -1.754  1.00  0.78      PROB
ATOM   2320  HD1 ILE P  47       0.832  -8.319  -1.377  1.00  0.00      PROB
ATOM   2321  HD2 ILE P  47       1.629  -7.640  -2.846  1.00  0.00      PROB
ATOM   2322  HD3 ILE P  47       0.976  -6.530  -1.565  1.00  0.00      PROB
ATOM   2323  C   ILE P  47       5.960  -9.713  -1.101  1.00  0.49      PROB
ATOM   2324  O   ILE P  47       6.348  -9.850  -2.243  1.00  0.55      PROB
ATOM   2325  N   PHE P  48       6.284 -10.605  -0.162  1.00  0.49      PROB
ATOM   2326  HN  PHE P  48       6.097 -10.424   0.800  1.00  0.00      PROB
ATOM   2327  CA  PHE P  48       6.914 -11.876  -0.428  1.00  0.51      PROB
ATOM   2328  HA  PHE P  48       7.235 -11.873  -1.459  1.00  0.00      PROB
ATOM   2329  CB  PHE P  48       8.122 -12.134   0.498  1.00  0.56      PROB
ATOM   2330  HB1 PHE P  48       8.422 -13.202   0.431  1.00  0.00      PROB
ATOM   2331  HB2 PHE P  48       7.851 -11.879   1.545  1.00  0.00      PROB
ATOM   2332  CG  PHE P  48       9.300 -11.313   0.127  1.00  0.56      PROB
ATOM   2333  CD1 PHE P  48       9.842 -10.753   0.226  1.00  1.23      PROB
ATOM   2334  HD1 PHE P  48       9.489 -10.246   1.050  1.00  0.00      PROB
ATOM   2335  CE1 PHE P  48      10.993 -10.065  -0.075  1.00  1.29      PROB
ATOM   2336  HE1 PHE P  48      11.025  -9.329   0.650  1.00  0.00      PROB
ATOM   2337  CZ  PHE P  48      11.614  -9.933  -0.482  1.00  0.81      PROB
ATOM   2338  HZ  PHE P  48      12.362  -9.486  -0.687  1.00  0.00      PROB
ATOM   2339  CD2 PHE P  48       9.939 -11.176  -0.275  1.00  1.37      PROB
ATOM   2340  HD2 PHE P  48       9.928 -11.927  -0.981  1.00  0.00      PROB
ATOM   2341  CE2 PHE P  48      11.090 -10.490  -0.581  1.00  1.45      PROB
ATOM   2342  HE2 PHE P  48      11.456 -11.008  -1.395  1.00  0.00      PROB
ATOM   2343  C   PHE P  48       5.912 -12.990  -0.240  1.00  0.54      PROB
ATOM   2344  O   PHE P  48       5.230 -13.072   0.741  1.00  0.65      PROB
ATOM   2345  N   ASN P  49       5.787 -13.885  -1.199  1.00  0.59      PROB
ATOM   2346  HN  ASN P  49       6.316 -13.806  -2.040  1.00  0.00      PROB
ATOM   2347  CA  ASN P  49       4.911 -15.028  -1.144  1.00  0.64      PROB
ATOM   2348  HA  ASN P  49       4.112 -14.803  -0.454  1.00  0.00      PROB
ATOM   2349  CB  ASN P  49       4.338 -15.346  -2.541  1.00  0.72      PROB
ATOM   2350  HB1 ASN P  49       3.968 -14.394  -2.974  1.00  0.00      PROB
ATOM   2351  HB2 ASN P  49       3.485 -16.042  -2.401  1.00  0.00      PROB
ATOM   2352  CG  ASN P  49       5.191 -15.927  -3.494  1.00  0.87      PROB
ATOM   2353  OD1 ASN P  49       6.228 -16.173  -3.210  1.00  1.15      PROB
ATOM   2354  ND2 ASN P  49       4.738 -16.164  -4.670  1.00  1.09      PROB
ATOM   2355 HD21 ASN P  49       5.332 -16.577  -5.361  1.00  0.00      PROB
ATOM   2356 HD22 ASN P  49       3.791 -15.936  -4.896  1.00  0.00      PROB
ATOM   2357  C   ASN P  49       5.571 -16.205  -0.463  1.00  0.68      PROB
ATOM   2358  O   ASN P  49       6.707 -16.150  -0.074  1.00  0.73      PROB
ATOM   2359  N   SER P  50       4.856 -17.317  -0.289  1.00  0.79      PROB
ATOM   2360  HN  SER P  50       3.922 -17.375  -0.630  1.00  0.00      PROB
ATOM   2361  CA  SER P  50       5.324 -18.506   0.378  1.00  0.90      PROB
ATOM   2362  HA  SER P  50       5.736 -18.207   1.330  1.00  0.00      PROB
ATOM   2363  CB  SER P  50       4.212 -19.515   0.589  1.00  1.08      PROB
ATOM   2364  HB1 SER P  50       3.535 -19.097  -0.138  1.00  0.00      PROB
ATOM   2365  HB2 SER P  50       3.999 -19.242   1.609  1.00  0.00      PROB
ATOM   2366  OG  SER P  50       3.927 -20.064   0.619  1.00  1.57      PROB
ATOM   2367  HG1 SER P  50       4.402 -20.573   1.280  1.00  0.00      PROB
ATOM   2368  C   SER P  50       6.475 -19.195  -0.280  1.00  0.92      PROB
ATOM   2369  O   SER P  50       7.244 -19.844   0.354  1.00  1.08      PROB
ATOM   2370  N   THR P  51       6.651 -19.033  -1.574  1.00  0.88      PROB
ATOM   2371  HN  THR P  51       5.989 -18.520  -2.113  1.00  0.00      PROB
ATOM   2372  CA  THR P  51       7.760 -19.548  -2.329  1.00  0.98      PROB
ATOM   2373  HA  THR P  51       8.157 -20.390  -1.782  1.00  0.00      PROB
ATOM   2374  CB  THR P  51       7.396 -19.973  -3.701  1.00  1.11      PROB
ATOM   2375  HB  THR P  51       8.314 -19.914  -4.322  1.00  0.00      PROB
ATOM   2376  OG1 THR P  51       6.601 -19.410  -4.255  1.00  1.34      PROB
ATOM   2377  HG1 THR P  51       5.772 -19.843  -4.040  1.00  0.00      PROB
ATOM   2378  CG2 THR P  51       6.924 -21.069  -3.785  1.00  1.57      PROB
ATOM   2379 HG21 THR P  51       5.907 -21.082  -3.337  1.00  0.00      PROB
ATOM   2380 HG22 THR P  51       7.561 -21.798  -3.240  1.00  0.00      PROB
ATOM   2381 HG23 THR P  51       6.845 -21.366  -4.853  1.00  0.00      PROB
ATOM   2382  C   THR P  51       8.896 -18.579  -2.402  1.00  0.95      PROB
ATOM   2383  O   THR P  51       9.900 -18.851  -2.990  1.00  1.10      PROB
ATOM   2384  N   ASN P  52       8.764 -17.420  -1.769  1.00  0.86      PROB
ATOM   2385  HN  ASN P  52       7.877 -17.165  -1.398  1.00  0.00      PROB
ATOM   2386  CA  ASN P  52       9.780 -16.439  -1.538  1.00  0.90      PROB
ATOM   2387  HA  ASN P  52       9.356 -15.694  -0.882  1.00  0.00      PROB
ATOM   2388  CB  ASN P  52      11.058 -16.985  -0.920  1.00  1.13      PROB
ATOM   2389  HB1 ASN P  52      11.785 -16.149  -0.847  1.00  0.00      PROB
ATOM   2390  HB2 ASN P  52      11.461 -17.763  -1.602  1.00  0.00      PROB
ATOM   2391  CG  ASN P  52      10.961 -17.510   0.244  1.00  1.42      PROB
ATOM   2392  OD1 ASN P  52      10.805 -17.605   0.682  1.00  2.03      PROB
ATOM   2393  ND2 ASN P  52      11.067 -17.873   0.771  1.00  1.94      PROB
ATOM   2394 HD21 ASN P  52      10.431 -18.607   1.009  1.00  0.00      PROB
ATOM   2395 HD22 ASN P  52      11.866 -17.698   1.346  1.00  0.00      PROB
ATOM   2396  C   ASN P  52      10.058 -15.542  -2.710  1.00  0.86      PROB
ATOM   2397  O   ASN P  52      11.122 -15.023  -2.869  1.00  1.02      PROB
ATOM   2398  N   LYS P  53       9.086 -15.319  -3.556  1.00  0.78      PROB
ATOM   2399  HN  LYS P  53       8.193 -15.743  -3.432  1.00  0.00      PROB
ATOM   2400  CA  LYS P  53       9.196 -14.475  -4.706  1.00  0.79      PROB
ATOM   2401  HA  LYS P  53      10.246 -14.349  -4.925  1.00  0.00      PROB
ATOM   2402  CB  LYS P  53       8.480 -15.076  -5.904  1.00  0.92      PROB
ATOM   2403  HB1 LYS P  53       8.654 -14.415  -6.779  1.00  0.00      PROB
ATOM   2404  HB2 LYS P  53       7.393 -15.100  -5.681  1.00  0.00      PROB
ATOM   2405  CG  LYS P  53       8.914 -16.471  -6.276  1.00  1.08      PROB
ATOM   2406  HG1 LYS P  53       8.301 -16.793  -7.143  1.00  0.00      PROB
ATOM   2407  HG2 LYS P  53       8.694 -17.132  -5.412  1.00  0.00      PROB
ATOM   2408  CD  LYS P  53      10.232 -16.649  -6.610  1.00  1.39      PROB
ATOM   2409  HD1 LYS P  53      10.791 -16.546  -5.661  1.00  0.00      PROB
ATOM   2410  HD2 LYS P  53      10.481 -15.803  -7.279  1.00  0.00      PROB
ATOM   2411  CE  LYS P  53      10.699 -17.638  -7.153  1.00  1.71      PROB
ATOM   2412  HE1 LYS P  53      10.269 -17.660  -8.174  1.00  0.00      PROB
ATOM   2413  HE2 LYS P  53      10.346 -18.508  -6.564  1.00  0.00      PROB
ATOM   2414  NZ  LYS P  53      11.867 -17.862  -7.327  1.00  2.08      PROB
ATOM   2415  HZ1 LYS P  53      12.321 -18.065  -6.414  1.00  0.00      PROB
ATOM   2416  HZ2 LYS P  53      12.318 -17.032  -7.762  1.00  0.00      PROB
ATOM   2417  HZ3 LYS P  53      11.972 -18.683  -7.957  1.00  0.00      PROB
ATOM   2418  C   LYS P  53       8.660 -13.101  -4.416  1.00  0.68      PROB
ATOM   2419  O   LYS P  53       7.687 -12.937  -3.740  1.00  0.66      PROB
ATOM   2420  N   LEU P  54       9.313 -12.063  -4.915  1.00  0.74      PROB
ATOM   2421  HN  LEU P  54      10.086 -12.211  -5.525  1.00  0.00      PROB
ATOM   2422  CA  LEU P  54       9.024 -10.676  -4.668  1.00  0.65      PROB
ATOM   2423  HA  LEU P  54       8.608 -10.585  -3.676  1.00  0.00      PROB
ATOM   2424  CB  LEU P  54      10.323  -9.862  -4.789  1.00  0.68      PROB
ATOM   2425  HB1 LEU P  54      10.747 -10.067  -5.793  1.00  0.00      PROB
ATOM   2426  HB2 LEU P  54      11.022 -10.241  -4.016  1.00  0.00      PROB
ATOM   2427  CG  LEU P  54      10.250  -8.336  -4.628  1.00  0.67      PROB
ATOM   2428  HG  LEU P  54       9.585  -7.925  -5.417  1.00  0.00      PROB
ATOM   2429  CD1 LEU P  54       9.718  -7.910  -3.272  1.00  0.68      PROB
ATOM   2430 HD11 LEU P  54      10.376  -8.298  -2.465  1.00  0.00      PROB
ATOM   2431 HD12 LEU P  54       8.695  -8.317  -3.122  1.00  0.00      PROB
ATOM   2432 HD13 LEU P  54       9.693  -6.801  -3.207  1.00  0.00      PROB
ATOM   2433  CD2 LEU P  54      11.617  -7.723  -4.858  1.00  0.79      PROB
ATOM   2434 HD21 LEU P  54      11.974  -7.959  -5.883  1.00  0.00      PROB
ATOM   2435 HD22 LEU P  54      12.344  -8.135  -4.126  1.00  0.00      PROB
ATOM   2436 HD23 LEU P  54      11.560  -6.619  -4.748  1.00  0.00      PROB
ATOM   2437  C   LEU P  54       7.962 -10.098  -5.581  1.00  0.63      PROB
ATOM   2438  O   LEU P  54       7.965 -10.295  -6.770  1.00  0.73      PROB
ATOM   2439  N   PHE P  55       7.036  -9.329  -5.021  1.00  0.58      PROB
ATOM   2440  HN  PHE P  55       6.934  -9.315  -4.031  1.00  0.00      PROB
ATOM   2441  CA  PHE P  55       6.116  -8.470  -5.714  1.00  0.57      PROB
ATOM   2442  HA  PHE P  55       6.470  -8.346  -6.727  1.00  0.00      PROB
ATOM   2443  CB  PHE P  55       4.701  -9.085  -5.710  1.00  0.65      PROB
ATOM   2444  HB1 PHE P  55       4.398  -9.287  -4.661  1.00  0.00      PROB
ATOM   2445  HB2 PHE P  55       4.717 -10.031  -6.292  1.00  0.00      PROB
ATOM   2446  CG  PHE P  55       3.656  -8.234  -6.302  1.00  0.76      PROB
ATOM   2447  CD1 PHE P  55       3.003  -7.823  -6.532  1.00  1.25      PROB
ATOM   2448  HD1 PHE P  55       2.460  -8.122  -5.781  1.00  0.00      PROB
ATOM   2449  CE1 PHE P  55       2.017  -7.068  -7.077  1.00  1.33      PROB
ATOM   2450  HE1 PHE P  55       1.329  -7.294  -6.406  1.00  0.00      PROB
ATOM   2451  CZ  PHE P  55       1.675  -6.711  -7.399  1.00  1.23      PROB
ATOM   2452  HZ  PHE P  55       1.175  -6.315  -7.696  1.00  0.00      PROB
ATOM   2453  CD2 PHE P  55       3.299  -7.864  -6.627  1.00  1.67      PROB
ATOM   2454  HD2 PHE P  55       3.989  -7.617  -7.283  1.00  0.00      PROB
ATOM   2455  CE2 PHE P  55       2.319  -7.106  -7.175  1.00  1.88      PROB
ATOM   2456  HE2 PHE P  55       2.880  -6.758  -7.894  1.00  0.00      PROB
ATOM   2457  C   PHE P  55       6.162  -7.126  -5.020  1.00  0.52      PROB
ATOM   2458  O   PHE P  55       6.242  -7.050  -3.810  1.00  0.58      PROB
ATOM   2459  N   GLN P  56       6.141  -6.028  -5.766  1.00  0.51      PROB
ATOM   2460  HN  GLN P  56       6.073  -6.064  -6.760  1.00  0.00      PROB
ATOM   2461  CA  GLN P  56       6.215  -4.716  -5.184  1.00  0.52      PROB
ATOM   2462  HA  GLN P  56       5.822  -4.779  -4.180  1.00  0.00      PROB
ATOM   2463  CB  GLN P  56       7.651  -4.187  -5.152  1.00  0.64      PROB
ATOM   2464  HB1 GLN P  56       8.214  -4.959  -4.598  1.00  0.00      PROB
ATOM   2465  HB2 GLN P  56       7.589  -3.264  -4.549  1.00  0.00      PROB
ATOM   2466  CG  GLN P  56       8.383  -3.890  -6.084  1.00  0.87      PROB
ATOM   2467  HG1 GLN P  56       7.706  -3.344  -6.759  1.00  0.00      PROB
ATOM   2468  HG2 GLN P  56       8.646  -4.871  -6.508  1.00  0.00      PROB
ATOM   2469  CD  GLN P  56       9.527  -3.208  -6.218  1.00  0.90      PROB
ATOM   2470  OE1 GLN P  56      10.256  -3.432  -5.723  1.00  1.32      PROB
ATOM   2471  NE2 GLN P  56       9.702  -2.347  -6.917  1.00  1.27      PROB
ATOM   2472 HE21 GLN P  56      10.596  -1.900  -6.945  1.00  0.00      PROB
ATOM   2473 HE22 GLN P  56       8.964  -2.028  -7.511  1.00  0.00      PROB
ATOM   2474  C   GLN P  56       5.295  -3.733  -5.869  1.00  0.50      PROB
ATOM   2475  O   GLN P  56       5.022  -3.805  -7.051  1.00  0.57      PROB
ATOM   2476  N   TYR P  57       4.804  -2.760  -5.105  1.00  0.50      PROB
ATOM   2477  HN  TYR P  57       4.951  -2.767  -4.120  1.00  0.00      PROB
ATOM   2478  CA  TYR P  57       4.041  -1.639  -5.589  1.00  0.49      PROB
ATOM   2479  HA  TYR P  57       4.272  -1.513  -6.636  1.00  0.00      PROB
ATOM   2480  CB  TYR P  57       2.506  -1.848  -5.404  1.00  0.55      PROB
ATOM   2481  HB1 TYR P  57       2.329  -2.345  -4.427  1.00  0.00      PROB
ATOM   2482  HB2 TYR P  57       2.130  -2.486  -6.232  1.00  0.00      PROB
ATOM   2483  CG  TYR P  57       1.668  -0.591  -5.410  1.00  0.57      PROB
ATOM   2484  CD1 TYR P  57       1.390   0.067  -4.225  1.00  0.64      PROB
ATOM   2485  HD1 TYR P  57       1.719  -0.364  -3.291  1.00  0.00      PROB
ATOM   2486  CE1 TYR P  57       0.699   1.265  -4.212  1.00  0.69      PROB
ATOM   2487  HE1 TYR P  57       0.514   1.767  -3.274  1.00  0.00      PROB
ATOM   2488  CZ  TYR P  57       0.249   1.818  -5.374  1.00  0.70      PROB
ATOM   2489  OH  TYR P  57      -0.413   3.039  -5.322  1.00  0.82      PROB
ATOM   2490  HH  TYR P  57      -0.381   3.432  -6.197  1.00  0.00      PROB
ATOM   2491  CD2 TYR P  57       1.185  -0.037  -6.579  1.00  0.65      PROB
ATOM   2492  HD2 TYR P  57       1.353  -0.543  -7.518  1.00  0.00      PROB
ATOM   2493  CE2 TYR P  57       0.485   1.165  -6.562  1.00  0.71      PROB
ATOM   2494  HE2 TYR P  57       0.124   1.589  -7.488  1.00  0.00      PROB
ATOM   2495  C   TYR P  57       4.568  -0.373  -4.951  1.00  0.45      PROB
ATOM   2496  O   TYR P  57       4.937  -0.358  -3.792  1.00  0.49      PROB
ATOM   2497  N   ALA P  58       4.599   0.729  -5.700  1.00  0.46      PROB
ATOM   2498  HN  ALA P  58       4.469   0.701  -6.688  1.00  0.00      PROB
ATOM   2499  CA  ALA P  58       4.821   2.022  -5.134  1.00  0.46      PROB
ATOM   2500  HA  ALA P  58       4.437   2.011  -4.125  1.00  0.00      PROB
ATOM   2501  CB  ALA P  58       6.297   2.380  -5.128  1.00  0.57      PROB
ATOM   2502  HB1 ALA P  58       6.693   2.384  -6.166  1.00  0.00      PROB
ATOM   2503  HB2 ALA P  58       6.865   1.632  -4.535  1.00  0.00      PROB
ATOM   2504  HB3 ALA P  58       6.439   3.391  -4.690  1.00  0.00      PROB
ATOM   2505  C   ALA P  58       4.029   3.049  -5.904  1.00  0.47      PROB
ATOM   2506  O   ALA P  58       3.827   2.930  -7.095  1.00  0.54      PROB
ATOM   2507  N   SER P  59       3.534   4.093  -5.234  1.00  0.50      PROB
ATOM   2508  HN  SER P  59       3.732   4.227  -4.267  1.00  0.00      PROB
ATOM   2509  CA  SER P  59       2.682   5.104  -5.839  1.00  0.54      PROB
ATOM   2510  HA  SER P  59       2.015   4.607  -6.528  1.00  0.00      PROB
ATOM   2511  CB  SER P  59       1.876   5.861  -4.777  1.00  0.65      PROB
ATOM   2512  HB1 SER P  59       1.149   5.152  -4.328  1.00  0.00      PROB
ATOM   2513  HB2 SER P  59       1.329   6.684  -5.283  1.00  0.00      PROB
ATOM   2514  OG  SER P  59       2.532   6.384  -3.814  1.00  0.78      PROB
ATOM   2515  HG1 SER P  59       2.760   7.272  -4.100  1.00  0.00      PROB
ATOM   2516  C   SER P  59       3.434   6.094  -6.673  1.00  0.56      PROB
ATOM   2517  O   SER P  59       2.892   6.765  -7.466  1.00  0.77      PROB
ATOM   2518  N   THR P  60       4.724   6.168  -6.515  1.00  0.58      PROB
ATOM   2519  HN  THR P  60       5.143   5.622  -5.799  1.00  0.00      PROB
ATOM   2520  CA  THR P  60       5.678   6.940  -7.234  1.00  0.68      PROB
ATOM   2521  HA  THR P  60       5.287   7.087  -8.230  1.00  0.00      PROB
ATOM   2522  CB  THR P  60       5.961   8.245  -6.616  1.00  0.92      PROB
ATOM   2523  HB  THR P  60       4.980   8.732  -6.444  1.00  0.00      PROB
ATOM   2524  OG1 THR P  60       6.569   8.985  -7.089  1.00  1.31      PROB
ATOM   2525  HG1 THR P  60       6.467   9.784  -6.567  1.00  0.00      PROB
ATOM   2526  CG2 THR P  60       6.428   8.225  -5.634  1.00  1.65      PROB
ATOM   2527 HG21 THR P  60       7.477   7.869  -5.717  1.00  0.00      PROB
ATOM   2528 HG22 THR P  60       5.871   7.535  -4.964  1.00  0.00      PROB
ATOM   2529 HG23 THR P  60       6.434   9.247  -5.197  1.00  0.00      PROB
ATOM   2530  C   THR P  60       6.886   6.091  -7.341  1.00  0.71      PROB
ATOM   2531  O   THR P  60       6.827   5.081  -7.145  1.00  1.15      PROB
ATOM   2532  N   ASP P  61       8.001   6.439  -7.672  1.00  0.72      PROB
ATOM   2533  HN  ASP P  61       8.126   7.392  -7.918  1.00  0.00      PROB
ATOM   2534  CA  ASP P  61       9.227   5.708  -7.781  1.00  0.72      PROB
ATOM   2535  HA  ASP P  61       9.060   4.860  -8.429  1.00  0.00      PROB
ATOM   2536  CB  ASP P  61      10.312   6.613  -8.351  1.00  0.88      PROB
ATOM   2537  HB1 ASP P  61      11.278   6.195  -8.003  1.00  0.00      PROB
ATOM   2538  HB2 ASP P  61      10.154   7.611  -7.896  1.00  0.00      PROB
ATOM   2539  CG  ASP P  61      10.442   6.802  -9.477  1.00  1.34      PROB
ATOM   2540  OD1 ASP P  61      10.438   6.766  -9.957  1.00  2.00      PROB
ATOM   2541  OD2 ASP P  61      10.603   6.988  -9.930  1.00  1.94      PROB
ATOM   2542  C   ASP P  61       9.688   5.076  -6.471  1.00  0.66      PROB
ATOM   2543  O   ASP P  61       9.924   5.750  -5.490  1.00  0.70      PROB
ATOM   2544  N   MET P  62       9.827   3.743  -6.439  1.00  0.63      PROB
ATOM   2545  HN  MET P  62       9.710   3.200  -7.266  1.00  0.00      PROB
ATOM   2546  CA  MET P  62      10.148   2.978  -5.255  1.00  0.59      PROB
ATOM   2547  HA  MET P  62       9.418   3.207  -4.493  1.00  0.00      PROB
ATOM   2548  CB  MET P  62      10.125   1.476  -5.593  1.00  0.63      PROB
ATOM   2549  HB1 MET P  62      10.840   1.307  -6.425  1.00  0.00      PROB
ATOM   2550  HB2 MET P  62       9.101   1.225  -5.940  1.00  0.00      PROB
ATOM   2551  CG  MET P  62      10.483   0.509  -4.473  1.00  0.64      PROB
ATOM   2552  HG1 MET P  62      11.496   0.774  -4.104  1.00  0.00      PROB
ATOM   2553  HG2 MET P  62      10.524  -0.513  -4.905  1.00  0.00      PROB
ATOM   2554  SD  MET P  62       9.374   0.507  -3.124  1.00  0.78      PROB
ATOM   2555  CE  MET P  62       9.129  -0.783  -2.802  1.00  1.04      PROB
ATOM   2556  HE1 MET P  62      10.063  -1.312  -2.517  1.00  0.00      PROB
ATOM   2557  HE2 MET P  62       8.683  -1.317  -3.668  1.00  0.00      PROB
ATOM   2558  HE3 MET P  62       8.428  -0.837  -1.942  1.00  0.00      PROB
ATOM   2559  C   MET P  62      11.454   3.355  -4.599  1.00  0.56      PROB
ATOM   2560  O   MET P  62      11.547   3.502  -3.394  1.00  0.58      PROB
ATOM   2561  N   ASP P  63      12.493   3.591  -5.408  1.00  0.60      PROB
ATOM   2562  HN  ASP P  63      12.405   3.482  -6.394  1.00  0.00      PROB
ATOM   2563  CA  ASP P  63      13.797   4.011  -4.962  1.00  0.63      PROB
ATOM   2564  HA  ASP P  63      14.167   3.276  -4.263  1.00  0.00      PROB
ATOM   2565  CB  ASP P  63      14.749   4.139  -6.160  1.00  0.75      PROB
ATOM   2566  HB1 ASP P  63      15.731   4.505  -5.792  1.00  0.00      PROB
ATOM   2567  HB2 ASP P  63      14.325   4.881  -6.869  1.00  0.00      PROB
ATOM   2568  CG  ASP P  63      14.974   2.912  -6.882  1.00  0.91      PROB
ATOM   2569  OD1 ASP P  63      15.033   2.317  -7.021  1.00  1.50      PROB
ATOM   2570  OD2 ASP P  63      15.153   2.536  -7.351  1.00  1.48      PROB
ATOM   2571  C   ASP P  63      13.777   5.326  -4.201  1.00  0.62      PROB
ATOM   2572  O   ASP P  63      14.447   5.489  -3.197  1.00  0.64      PROB
ATOM   2573  N   LYS P  64      12.964   6.291  -4.652  1.00  0.64      PROB
ATOM   2574  HN  LYS P  64      12.439   6.172  -5.491  1.00  0.00      PROB
ATOM   2575  CA  LYS P  64      12.776   7.557  -3.987  1.00  0.66      PROB
ATOM   2576  HA  LYS P  64      13.749   7.936  -3.710  1.00  0.00      PROB
ATOM   2577  CB  LYS P  64      12.059   8.555  -4.904  1.00  0.76      PROB
ATOM   2578  HB1 LYS P  64      11.863   9.483  -4.327  1.00  0.00      PROB
ATOM   2579  HB2 LYS P  64      11.089   8.112  -5.214  1.00  0.00      PROB
ATOM   2580  CG  LYS P  64      12.834   8.922  -6.147  1.00  0.91      PROB
ATOM   2581  HG1 LYS P  64      12.065   9.165  -6.904  1.00  0.00      PROB
ATOM   2582  HG2 LYS P  64      13.362   7.996  -6.440  1.00  0.00      PROB
ATOM   2583  CD  LYS P  64      13.530   9.661  -6.231  1.00  1.61      PROB
ATOM   2584  HD1 LYS P  64      14.375   9.292  -5.625  1.00  0.00      PROB
ATOM   2585  HD2 LYS P  64      13.056  10.523  -5.732  1.00  0.00      PROB
ATOM   2586  CE  LYS P  64      14.131  10.211  -7.317  1.00  1.89      PROB
ATOM   2587  HE1 LYS P  64      15.055  10.618  -6.883  1.00  0.00      PROB
ATOM   2588  HE2 LYS P  64      13.422  11.005  -7.591  1.00  0.00      PROB
ATOM   2589  NZ  LYS P  64      14.406  10.014  -8.059  1.00  2.23      PROB
ATOM   2590  HZ1 LYS P  64      13.621   9.646  -8.634  1.00  0.00      PROB
ATOM   2591  HZ2 LYS P  64      15.144   9.286  -7.973  1.00  0.00      PROB
ATOM   2592  HZ3 LYS P  64      14.805  10.859  -8.516  1.00  0.00      PROB
ATOM   2593  C   LYS P  64      12.074   7.459  -2.649  1.00  0.60      PROB
ATOM   2594  O   LYS P  64      12.446   8.134  -1.706  1.00  0.62      PROB
ATOM   2595  N   VAL P  65      11.064   6.582  -2.512  1.00  0.57      PROB
ATOM   2596  HN  VAL P  65      10.708   6.075  -3.293  1.00  0.00      PROB
ATOM   2597  CA  VAL P  65      10.417   6.302  -1.242  1.00  0.55      PROB
ATOM   2598  HA  VAL P  65      10.164   7.249  -0.789  1.00  0.00      PROB
ATOM   2599  CB  VAL P  65       9.164   5.455  -1.403  1.00  0.59      PROB
ATOM   2600  HB  VAL P  65       9.442   4.484  -1.864  1.00  0.00      PROB
ATOM   2601  CG1 VAL P  65       8.502   5.201  -0.122  1.00  0.77      PROB
ATOM   2602 HG11 VAL P  65       8.366   6.154   0.433  1.00  0.00      PROB
ATOM   2603 HG12 VAL P  65       9.122   4.516   0.495  1.00  0.00      PROB
ATOM   2604 HG13 VAL P  65       7.503   4.747  -0.296  1.00  0.00      PROB
ATOM   2605  CG2 VAL P  65       8.195   6.119  -2.266  1.00  0.78      PROB
ATOM   2606 HG21 VAL P  65       8.634   6.291  -3.272  1.00  0.00      PROB
ATOM   2607 HG22 VAL P  65       7.911   7.101  -1.830  1.00  0.00      PROB
ATOM   2608 HG23 VAL P  65       7.290   5.484  -2.378  1.00  0.00      PROB
ATOM   2609  C   VAL P  65      11.368   5.667  -0.244  1.00  0.52      PROB
ATOM   2610  O   VAL P  65      11.429   6.043   0.918  1.00  0.55      PROB
ATOM   2611  N   LEU P  66      12.196   4.712  -0.695  1.00  0.52      PROB
ATOM   2612  HN  LEU P  66      12.125   4.368  -1.627  1.00  0.00      PROB
ATOM   2613  CA  LEU P  66      13.241   4.107   0.105  1.00  0.53      PROB
ATOM   2614  HA  LEU P  66      12.809   3.820   1.052  1.00  0.00      PROB
ATOM   2615  CB  LEU P  66      13.843   2.880  -0.594  1.00  0.58      PROB
ATOM   2616  HB1 LEU P  66      14.701   2.524   0.013  1.00  0.00      PROB
ATOM   2617  HB2 LEU P  66      14.214   3.198  -1.591  1.00  0.00      PROB
ATOM   2618  CG  LEU P  66      12.887   1.709  -0.796  1.00  0.64      PROB
ATOM   2619  HG  LEU P  66      11.954   2.077  -1.274  1.00  0.00      PROB
ATOM   2620  CD1 LEU P  66      13.497   0.666  -1.654  1.00  0.82      PROB
ATOM   2621 HD11 LEU P  66      14.427   0.281  -1.184  1.00  0.00      PROB
ATOM   2622 HD12 LEU P  66      13.752   1.095  -2.647  1.00  0.00      PROB
ATOM   2623 HD13 LEU P  66      12.788  -0.180  -1.783  1.00  0.00      PROB
ATOM   2624  CD2 LEU P  66      12.439   1.092   0.473  1.00  0.78      PROB
ATOM   2625 HD21 LEU P  66      11.910   1.843   1.097  1.00  0.00      PROB
ATOM   2626 HD22 LEU P  66      13.316   0.715   1.040  1.00  0.00      PROB
ATOM   2627 HD23 LEU P  66      11.742   0.253   0.260  1.00  0.00      PROB
ATOM   2628  C   LEU P  66      14.336   5.077   0.518  1.00  0.54      PROB
ATOM   2629  O   LEU P  66      14.804   5.047   1.642  1.00  0.57      PROB
ATOM   2630  N   LEU P  67      14.744   6.002  -0.365  1.00  0.56      PROB
ATOM   2631  HN  LEU P  67      14.416   5.993  -1.306  1.00  0.00      PROB
ATOM   2632  CA  LEU P  67      15.670   7.070  -0.051  1.00  0.59      PROB
ATOM   2633  HA  LEU P  67      16.552   6.632   0.392  1.00  0.00      PROB
ATOM   2634  CB  LEU P  67      16.039   7.847  -1.331  1.00  0.66      PROB
ATOM   2635  HB1 LEU P  67      15.266   8.632  -1.431  1.00  0.00      PROB
ATOM   2636  HB2 LEU P  67      15.935   7.119  -2.157  1.00  0.00      PROB
ATOM   2637  CG  LEU P  67      17.097   8.409  -1.528  1.00  1.04      PROB
ATOM   2638  HG  LEU P  67      17.135   9.088  -0.669  1.00  0.00      PROB
ATOM   2639  CD1 LEU P  67      18.021   8.218  -1.649  1.00  1.67      PROB
ATOM   2640 HD11 LEU P  67      18.195   7.122  -1.592  1.00  0.00      PROB
ATOM   2641 HD12 LEU P  67      18.617   8.713  -0.853  1.00  0.00      PROB
ATOM   2642 HD13 LEU P  67      18.354   8.579  -2.645  1.00  0.00      PROB
ATOM   2643  CD2 LEU P  67      17.606   8.932  -2.267  1.00  1.40      PROB
ATOM   2644 HD21 LEU P  67      17.131   9.923  -2.430  1.00  0.00      PROB
ATOM   2645 HD22 LEU P  67      17.577   8.364  -3.221  1.00  0.00      PROB
ATOM   2646 HD23 LEU P  67      18.661   9.091  -1.959  1.00  0.00      PROB
ATOM   2647  C   LEU P  67      15.160   8.017   1.023  1.00  0.60      PROB
ATOM   2648  O   LEU P  67      15.872   8.381   1.935  1.00  0.68      PROB
ATOM   2649  N   LYS P  68      13.875   8.386   0.984  1.00  0.58      PROB
ATOM   2650  HN  LYS P  68      13.292   8.140   0.214  1.00  0.00      PROB
ATOM   2651  CA  LYS P  68      13.228   9.154   2.024  1.00  0.61      PROB
ATOM   2652  HA  LYS P  68      13.856  10.002   2.252  1.00  0.00      PROB
ATOM   2653  CB  LYS P  68      11.840   9.627   1.573  1.00  0.70      PROB
ATOM   2654  HB1 LYS P  68      11.217   9.391   2.448  1.00  0.00      PROB
ATOM   2655  HB2 LYS P  68      11.617   8.939   0.745  1.00  0.00      PROB
ATOM   2656  CG  LYS P  68      11.448  10.464   1.259  1.00  1.21      PROB
ATOM   2657  HG1 LYS P  68      12.121  10.670   0.427  1.00  0.00      PROB
ATOM   2658  HG2 LYS P  68      11.662  11.092   2.123  1.00  0.00      PROB
ATOM   2659  CD  LYS P  68      10.385  11.067   0.822  1.00  1.45      PROB
ATOM   2660  HD1 LYS P  68      10.236  11.706   1.681  1.00  0.00      PROB
ATOM   2661  HD2 LYS P  68       9.739  10.201   0.812  1.00  0.00      PROB
ATOM   2662  CE  LYS P  68       9.929  11.543   0.258  1.00  1.76      PROB
ATOM   2663  HE1 LYS P  68       9.918  10.812  -0.535  1.00  0.00      PROB
ATOM   2664  HE2 LYS P  68      10.659  12.329   0.146  1.00  0.00      PROB
ATOM   2665  NZ  LYS P  68       9.051  12.182  -0.210  1.00  2.10      PROB
ATOM   2666  HZ1 LYS P  68       8.650  12.807   0.518  1.00  0.00      PROB
ATOM   2667  HZ2 LYS P  68       8.310  11.545  -0.566  1.00  0.00      PROB
ATOM   2668  HZ3 LYS P  68       9.420  12.756  -0.995  1.00  0.00      PROB
ATOM   2669  C   LYS P  68      13.146   8.435   3.355  1.00  0.57      PROB
ATOM   2670  O   LYS P  68      13.332   9.028   4.402  1.00  0.62      PROB
ATOM   2671  N   TYR P  69      12.918   7.116   3.334  1.00  0.55      PROB
ATOM   2672  HN  TYR P  69      12.708   6.654   2.477  1.00  0.00      PROB
ATOM   2673  CA  TYR P  69      12.947   6.246   4.492  1.00  0.56      PROB
ATOM   2674  HA  TYR P  69      12.322   6.675   5.261  1.00  0.00      PROB
ATOM   2675  CB  TYR P  69      12.425   4.850   4.075  1.00  0.60      PROB
ATOM   2676  HB1 TYR P  69      13.135   4.399   3.350  1.00  0.00      PROB
ATOM   2677  HB2 TYR P  69      11.423   4.961   3.609  1.00  0.00      PROB
ATOM   2678  CG  TYR P  69      12.278   3.881   5.206  1.00  0.58      PROB
ATOM   2679  CD1 TYR P  69      11.579   3.647   5.842  1.00  1.21      PROB
ATOM   2680  HD1 TYR P  69      10.714   4.262   5.720  1.00  0.00      PROB
ATOM   2681  CE1 TYR P  69      11.411   2.728   6.861  1.00  1.24      PROB
ATOM   2682  HE1 TYR P  69      10.446   2.806   7.314  1.00  0.00      PROB
ATOM   2683  CZ  TYR P  69      11.942   2.037   7.265  1.00  0.71      PROB
ATOM   2684  OH  TYR P  69      11.771   1.130   8.298  1.00  0.86      PROB
ATOM   2685  HH  TYR P  69      10.895   1.263   8.668  1.00  0.00      PROB
ATOM   2686  CD2 TYR P  69      12.807   3.164   5.611  1.00  1.13      PROB
ATOM   2687  HD2 TYR P  69      13.758   3.055   5.135  1.00  0.00      PROB
ATOM   2688  CE2 TYR P  69      12.641   2.255   6.641  1.00  1.17      PROB
ATOM   2689  HE2 TYR P  69      13.506   1.641   6.778  1.00  0.00      PROB
ATOM   2690  C   TYR P  69      14.310   6.184   5.171  1.00  0.57      PROB
ATOM   2691  O   TYR P  69      14.409   6.220   6.384  1.00  0.63      PROB
ATOM   2692  N   THR P  70      15.408   6.134   4.398  1.00  0.58      PROB
ATOM   2693  HN  THR P  70      15.339   6.113   3.404  1.00  0.00      PROB
ATOM   2694  CA  THR P  70      16.762   6.107   4.926  1.00  0.64      PROB
ATOM   2695  HA  THR P  70      16.769   5.389   5.732  1.00  0.00      PROB
ATOM   2696  CB  THR P  70      17.838   5.741   3.923  1.00  0.71      PROB
ATOM   2697  HB  THR P  70      18.813   5.999   4.384  1.00  0.00      PROB
ATOM   2698  OG1 THR P  70      17.848   6.173   2.958  1.00  1.25      PROB
ATOM   2699  HG1 THR P  70      17.768   7.120   3.091  1.00  0.00      PROB
ATOM   2700  CG2 THR P  70      17.936   4.627   3.574  1.00  1.03      PROB
ATOM   2701 HG21 THR P  70      17.069   4.349   2.937  1.00  0.00      PROB
ATOM   2702 HG22 THR P  70      17.957   3.954   4.458  1.00  0.00      PROB
ATOM   2703 HG23 THR P  70      18.867   4.497   2.983  1.00  0.00      PROB
ATOM   2704  C   THR P  70      17.174   7.371   5.623  1.00  0.68      PROB
ATOM   2705  O   THR P  70      17.909   7.343   6.572  1.00  0.81      PROB
ATOM   2706  N   GLU P  71      16.677   8.517   5.190  1.00  0.68      PROB
ATOM   2707  HN  GLU P  71      16.063   8.546   4.406  1.00  0.00      PROB
ATOM   2708  CA  GLU P  71      16.962   9.790   5.784  1.00  0.78      PROB
ATOM   2709  HA  GLU P  71      17.947   9.746   6.224  1.00  0.00      PROB
ATOM   2710  CB  GLU P  71      16.900  10.869   4.728  1.00  0.94      PROB
ATOM   2711  HB1 GLU P  71      16.841  11.828   5.278  1.00  0.00      PROB
ATOM   2712  HB2 GLU P  71      15.953  10.701   4.179  1.00  0.00      PROB
ATOM   2713  CG  GLU P  71      17.693  11.015   3.938  1.00  1.47      PROB
ATOM   2714  HG1 GLU P  71      17.405  10.319   3.130  1.00  0.00      PROB
ATOM   2715  HG2 GLU P  71      18.625  10.671   4.421  1.00  0.00      PROB
ATOM   2716  CD  GLU P  71      18.031  12.030   3.341  1.00  1.82      PROB
ATOM   2717  OE1 GLU P  71      18.231  12.452   3.149  1.00  2.34      PROB
ATOM   2718  OE2 GLU P  71      18.108  12.432   3.052  1.00  2.32      PROB
ATOM   2719  C   GLU P  71      16.055  10.156   6.928  1.00  0.74      PROB
ATOM   2720  O   GLU P  71      16.270  11.106   7.589  1.00  0.88      PROB
ATOM   2721  N   TYR P  72      15.012   9.405   7.207  1.00  0.72      PROB
ATOM   2722  HN  TYR P  72      14.836   8.575   6.686  1.00  0.00      PROB
ATOM   2723  CA  TYR P  72      14.047   9.671   8.241  1.00  0.69      PROB
ATOM   2724  HA  TYR P  72      13.870  10.736   8.274  1.00  0.00      PROB
ATOM   2725  CB  TYR P  72      12.748   8.918   7.938  1.00  0.73      PROB
ATOM   2726  HB1 TYR P  72      12.865   7.850   8.220  1.00  0.00      PROB
ATOM   2727  HB2 TYR P  72      12.514   9.004   6.855  1.00  0.00      PROB
ATOM   2728  CG  TYR P  72      11.582   9.453   8.690  1.00  0.65      PROB
ATOM   2729  CD1 TYR P  72      11.185   8.929   9.891  1.00  0.68      PROB
ATOM   2730  HD1 TYR P  72      11.747   8.118  10.329  1.00  0.00      PROB
ATOM   2731  CE1 TYR P  72      10.079   9.421  10.549  1.00  0.70      PROB
ATOM   2732  HE1 TYR P  72       9.790   9.000  11.501  1.00  0.00      PROB
ATOM   2733  CZ  TYR P  72       9.351  10.429  10.011  1.00  0.72      PROB
ATOM   2734  OH  TYR P  72       8.222  10.903  10.644  1.00  0.88      PROB
ATOM   2735  HH  TYR P  72       8.341  10.786  11.589  1.00  0.00      PROB
ATOM   2736  CD2 TYR P  72      10.842  10.467   8.162  1.00  0.73      PROB
ATOM   2737  HD2 TYR P  72      11.127  10.894   7.212  1.00  0.00      PROB
ATOM   2738  CE2 TYR P  72       9.735  10.957   8.820  1.00  0.77      PROB
ATOM   2739  HE2 TYR P  72       9.168  11.767   8.385  1.00  0.00      PROB
ATOM   2740  C   TYR P  72      14.580   9.304   9.600  1.00  0.76      PROB
ATOM   2741  O   TYR P  72      14.982   8.221   9.826  1.00  0.92      PROB
ATOM   2742  N   ASN P  73      14.614  10.213  10.537  1.00  0.83      PROB
ATOM   2743  HN  ASN P  73      14.205  11.110  10.391  1.00  0.00      PROB
ATOM   2744  CA  ASN P  73      15.216  10.032  11.821  1.00  0.98      PROB
ATOM   2745  HA  ASN P  73      15.496   8.994  11.920  1.00  0.00      PROB
ATOM   2746  CB  ASN P  73      16.407  10.906  11.944  1.00  1.24      PROB
ATOM   2747  HB1 ASN P  73      16.698  10.768  12.996  1.00  0.00      PROB
ATOM   2748  HB2 ASN P  73      15.985  11.910  11.786  1.00  0.00      PROB
ATOM   2749  CG  ASN P  73      17.237  10.975  11.520  1.00  1.73      PROB
ATOM   2750  OD1 ASN P  73      17.369  10.647  11.466  1.00  2.47      PROB
ATOM   2751  ND2 ASN P  73      17.834  11.420  11.220  1.00  2.19      PROB
ATOM   2752 HD21 ASN P  73      18.630  10.976  10.807  1.00  0.00      PROB
ATOM   2753 HD22 ASN P  73      17.782  12.418  11.259  1.00  0.00      PROB
ATOM   2754  C   ASN P  73      14.297  10.306  12.968  1.00  0.95      PROB
ATOM   2755  O   ASN P  73      14.604  10.059  14.058  1.00  1.17      PROB
ATOM   2756  N   GLU P  74      13.131  10.802  12.756  1.00  0.87      PROB
ATOM   2757  HN  GLU P  74      12.853  11.042  11.831  1.00  0.00      PROB
ATOM   2758  CA  GLU P  74      12.131  11.064  13.753  1.00  0.90      PROB
ATOM   2759  HA  GLU P  74      12.628  11.427  14.641  1.00  0.00      PROB
ATOM   2760  CB  GLU P  74      11.137  12.096  13.242  1.00  0.96      PROB
ATOM   2761  HB1 GLU P  74      10.181  11.828  13.727  1.00  0.00      PROB
ATOM   2762  HB2 GLU P  74      11.069  11.906  12.155  1.00  0.00      PROB
ATOM   2763  CG  GLU P  74      11.199  13.205  13.332  1.00  1.42      PROB
ATOM   2764  HG1 GLU P  74      12.175  13.456  12.882  1.00  0.00      PROB
ATOM   2765  HG2 GLU P  74      11.225  13.384  14.421  1.00  0.00      PROB
ATOM   2766  CD  GLU P  74      10.397  14.155  12.881  1.00  1.64      PROB
ATOM   2767  OE1 GLU P  74      10.031  14.544  12.719  1.00  2.09      PROB
ATOM   2768  OE2 GLU P  74      10.124  14.546  12.692  1.00  2.13      PROB
ATOM   2769  C   GLU P  74      11.406   9.818  14.234  1.00  0.87      PROB
ATOM   2770  O   GLU P  74      11.301   8.884  13.491  1.00  0.81      PROB
ATOM   2771  N   PRO P  75      10.894   9.718  15.435  1.00  1.03      PROB
ATOM   2772  CD  PRO P  75      11.216  10.599  16.500  1.00  1.27      PROB
ATOM   2773  HD1 PRO P  75      10.788  11.604  16.304  1.00  0.00      PROB
ATOM   2774  HD2 PRO P  75      12.318  10.672  16.612  1.00  0.00      PROB
ATOM   2775  CA  PRO P  75       9.925   8.723  15.835  1.00  1.05      PROB
ATOM   2776  HA  PRO P  75      10.361   7.738  15.790  1.00  0.00      PROB
ATOM   2777  CB  PRO P  75       9.512   9.154  17.196  1.00  1.36      PROB
ATOM   2778  HB1 PRO P  75       9.361   8.275  17.858  1.00  0.00      PROB
ATOM   2779  HB2 PRO P  75       8.568   9.738  17.154  1.00  0.00      PROB
ATOM   2780  CG  PRO P  75      10.597   9.971  17.672  1.00  1.50      PROB
ATOM   2781  HG1 PRO P  75      10.215  10.749  18.367  1.00  0.00      PROB
ATOM   2782  HG2 PRO P  75      11.341   9.345  18.209  1.00  0.00      PROB
ATOM   2783  C   PRO P  75       8.763   8.517  14.925  1.00  0.92      PROB
ATOM   2784  O   PRO P  75       8.281   9.444  14.396  1.00  1.04      PROB
ATOM   2785  N   HSD P  76       8.301   7.307  14.724  1.00  0.84      PROB
ATOM   2786  HN  HSD P  76       8.668   6.530  15.228  1.00  0.00      PROB
ATOM   2787  CA  HSD P  76       7.267   6.986  13.802  1.00  0.75      PROB
ATOM   2788  HA  HSD P  76       6.647   7.861  13.677  1.00  0.00      PROB
ATOM   2789  CB  HSD P  76       7.848   6.562  12.477  1.00  0.73      PROB
ATOM   2790  HB1 HSD P  76       8.421   7.417  12.061  1.00  0.00      PROB
ATOM   2791  HB2 HSD P  76       7.008   6.317  11.794  1.00  0.00      PROB
ATOM   2792  ND1 HSD P  76       8.824   4.607  12.510  1.00  1.47      PROB
ATOM   2793  HD1 HSD P  76       7.963   4.196  12.605  1.00  0.00      PROB
ATOM   2794  CG  HSD P  76       8.732   5.418  12.514  1.00  0.80      PROB
ATOM   2795  CE1 HSD P  76       9.727   3.725  12.420  1.00  1.44      PROB
ATOM   2796  HE1 HSD P  76       9.483   2.664  12.472  1.00  0.00      PROB
ATOM   2797  NE2 HSD P  76      10.226   3.911  12.356  1.00  1.24      PROB
ATOM   2798  CD2 HSD P  76       9.597   4.979  12.409  1.00  1.25      PROB
ATOM   2799  HD2 HSD P  76      10.351   5.664  12.284  1.00  0.00      PROB
ATOM   2800  C   HSD P  76       6.370   5.907  14.316  1.00  0.73      PROB
ATOM   2801  O   HSD P  76       6.732   5.139  15.151  1.00  0.84      PROB
ATOM   2802  N   GLU P  77       5.150   5.827  13.824  1.00  0.73      PROB
ATOM   2803  HN  GLU P  77       4.795   6.532  13.216  1.00  0.00      PROB
ATOM   2804  CA  GLU P  77       4.240   4.756  14.102  1.00  0.74      PROB
ATOM   2805  HA  GLU P  77       4.322   4.514  15.151  1.00  0.00      PROB
ATOM   2806  CB  GLU P  77       2.814   5.153  13.764  1.00  0.91      PROB
ATOM   2807  HB1 GLU P  77       2.823   5.410  12.687  1.00  0.00      PROB
ATOM   2808  HB2 GLU P  77       2.609   6.064  14.358  1.00  0.00      PROB
ATOM   2809  CG  GLU P  77       1.872   4.452  13.918  1.00  1.29      PROB
ATOM   2810  HG1 GLU P  77       1.993   4.022  14.930  1.00  0.00      PROB
ATOM   2811  HG2 GLU P  77       1.975   3.656  13.157  1.00  0.00      PROB
ATOM   2812  CD  GLU P  77       0.503   4.841  13.851  1.00  1.41      PROB
ATOM   2813  OE1 GLU P  77      -0.057   4.918  13.797  1.00  1.87      PROB
ATOM   2814  OE2 GLU P  77      -0.043   5.057  13.871  1.00  1.87      PROB
ATOM   2815  C   GLU P  77       4.609   3.472  13.418  1.00  0.65      PROB
ATOM   2816  O   GLU P  77       4.842   3.436  12.252  1.00  0.72      PROB
ATOM   2817  N   SER P  78       4.685   2.377  14.147  1.00  0.65      PROB
ATOM   2818  HN  SER P  78       4.528   2.404  15.131  1.00  0.00      PROB
ATOM   2819  CA  SER P  78       4.990   1.081  13.618  1.00  0.61      PROB
ATOM   2820  HA  SER P  78       4.916   1.140  12.542  1.00  0.00      PROB
ATOM   2821  CB  SER P  78       6.378   0.616  14.018  1.00  0.74      PROB
ATOM   2822  HB1 SER P  78       6.345   0.321  15.088  1.00  0.00      PROB
ATOM   2823  HB2 SER P  78       7.075   1.470  13.889  1.00  0.00      PROB
ATOM   2824  OG  SER P  78       6.828  -0.281  13.432  1.00  1.13      PROB
ATOM   2825  HG1 SER P  78       6.432  -1.070  13.810  1.00  0.00      PROB
ATOM   2826  C   SER P  78       3.971   0.104  14.122  1.00  0.63      PROB
ATOM   2827  O   SER P  78       3.751  -0.020  15.273  1.00  0.85      PROB
ATOM   2828  N   ARG P  79       3.284  -0.599  13.257  1.00  0.56      PROB
ATOM   2829  HN  ARG P  79       3.455  -0.511  12.279  1.00  0.00      PROB
ATOM   2830  CA  ARG P  79       2.250  -1.537  13.606  1.00  0.57      PROB
ATOM   2831  HA  ARG P  79       2.168  -1.551  14.683  1.00  0.00      PROB
ATOM   2832  CB  ARG P  79       0.903  -1.154  12.980  1.00  0.63      PROB
ATOM   2833  HB1 ARG P  79       0.159  -1.927  13.265  1.00  0.00      PROB
ATOM   2834  HB2 ARG P  79       1.023  -1.158  11.876  1.00  0.00      PROB
ATOM   2835  CG  ARG P  79       0.351   0.209  13.392  1.00  0.70      PROB
ATOM   2836  HG1 ARG P  79      -0.531   0.422  12.753  1.00  0.00      PROB
ATOM   2837  HG2 ARG P  79       1.136   0.966  13.187  1.00  0.00      PROB
ATOM   2838  CD  ARG P  79      -0.059   0.364  14.773  1.00  0.90      PROB
ATOM   2839  HD1 ARG P  79       0.559  -0.345  15.359  1.00  0.00      PROB
ATOM   2840  HD2 ARG P  79      -1.127   0.071  14.811  1.00  0.00      PROB
ATOM   2841  NE  ARG P  79      -0.021   1.250  15.329  1.00  1.11      PROB
ATOM   2842  HE  ARG P  79       0.381   1.950  14.773  1.00  0.00      PROB
ATOM   2843  CZ  ARG P  79      -0.287   1.714  16.386  1.00  1.35      PROB
ATOM   2844  NH1 ARG P  79      -0.617   1.435  17.114  1.00  1.52      PROB
ATOM   2845 HH11 ARG P  79      -0.161   0.705  17.622  1.00  0.00      PROB
ATOM   2846 HH12 ARG P  79      -1.463   1.836  17.466  1.00  0.00      PROB
ATOM   2847  NH2 ARG P  79      -0.216   2.517  16.734  1.00  2.08      PROB
ATOM   2848 HH21 ARG P  79      -0.281   3.324  16.147  1.00  0.00      PROB
ATOM   2849 HH22 ARG P  79      -0.071   2.625  17.717  1.00  0.00      PROB
ATOM   2850  C   ARG P  79       2.624  -2.939  13.196  1.00  0.57      PROB
ATOM   2851  O   ARG P  79       3.256  -3.181  12.195  1.00  0.61      PROB
ATOM   2852  N   THR P  80       2.240  -3.909  13.994  1.00  0.66      PROB
ATOM   2853  HN  THR P  80       1.778  -3.702  14.852  1.00  0.00      PROB
ATOM   2854  CA  THR P  80       2.427  -5.316  13.745  1.00  0.75      PROB
ATOM   2855  HA  THR P  80       2.766  -5.423  12.725  1.00  0.00      PROB
ATOM   2856  CB  THR P  80       3.398  -5.931  14.658  1.00  1.04      PROB
ATOM   2857  HB  THR P  80       4.370  -6.015  14.128  1.00  0.00      PROB
ATOM   2858  OG1 THR P  80       3.243  -6.532  14.881  1.00  2.11      PROB
ATOM   2859  HG1 THR P  80       4.019  -7.078  14.732  1.00  0.00      PROB
ATOM   2860  CG2 THR P  80       3.904  -5.734  15.552  1.00  1.15      PROB
ATOM   2861 HG21 THR P  80       3.193  -5.753  16.405  1.00  0.00      PROB
ATOM   2862 HG22 THR P  80       4.376  -4.729  15.506  1.00  0.00      PROB
ATOM   2863 HG23 THR P  80       4.684  -6.506  15.723  1.00  0.00      PROB
ATOM   2864  C   THR P  80       1.118  -6.024  13.809  1.00  0.62      PROB
ATOM   2865  O   THR P  80       0.122  -5.420  14.104  1.00  0.63      PROB
ATOM   2866  N   ASN P  81       1.062  -7.332  13.517  1.00  0.63      PROB
ATOM   2867  HN  ASN P  81       1.893  -7.833  13.294  1.00  0.00      PROB
ATOM   2868  CA  ASN P  81      -0.146  -8.136  13.491  1.00  0.62      PROB
ATOM   2869  HA  ASN P  81      -0.801  -7.729  12.735  1.00  0.00      PROB
ATOM   2870  CB  ASN P  81       0.183  -9.612  13.176  1.00  0.65      PROB
ATOM   2871  HB1 ASN P  81      -0.735 -10.226  13.296  1.00  0.00      PROB
ATOM   2872  HB2 ASN P  81       0.958  -9.974  13.885  1.00  0.00      PROB
ATOM   2873  CG  ASN P  81       0.695  -9.776  11.773  1.00  0.68      PROB
ATOM   2874  OD1 ASN P  81       0.672  -8.890  10.950  1.00  0.68      PROB
ATOM   2875  ND2 ASN P  81       1.171 -10.956  11.478  1.00  0.86      PROB
ATOM   2876 HD21 ASN P  81       1.529 -11.136  10.562  1.00  0.00      PROB
ATOM   2877 HD22 ASN P  81       1.178 -11.679  12.168  1.00  0.00      PROB
ATOM   2878  C   ASN P  81      -0.945  -8.095  14.783  1.00  0.64      PROB
ATOM   2879  O   ASN P  81      -2.152  -7.943  14.771  1.00  0.67      PROB
ATOM   2880  N   SER P  82      -0.269  -8.175  15.934  1.00  0.68      PROB
ATOM   2881  HN  SER P  82       0.716  -8.323  15.939  1.00  0.00      PROB
ATOM   2882  CA  SER P  82      -0.875  -8.060  17.245  1.00  0.74      PROB
ATOM   2883  HA  SER P  82      -1.661  -8.797  17.310  1.00  0.00      PROB
ATOM   2884  CB  SER P  82       0.148  -8.282  18.364  1.00  0.87      PROB
ATOM   2885  HB1 SER P  82       0.335  -7.246  18.656  1.00  0.00      PROB
ATOM   2886  HB2 SER P  82       0.973  -8.703  17.785  1.00  0.00      PROB
ATOM   2887  OG  SER P  82       0.275  -8.583  18.960  1.00  1.53      PROB
ATOM   2888  HG1 SER P  82      -0.270  -8.129  19.607  1.00  0.00      PROB
ATOM   2889  C   SER P  82      -1.590  -6.751  17.481  1.00  0.72      PROB
ATOM   2890  O   SER P  82      -2.665  -6.725  18.048  1.00  0.77      PROB
ATOM   2891  N   ASP P  83      -1.034  -5.627  17.003  1.00  0.70      PROB
ATOM   2892  HN  ASP P  83      -0.147  -5.649  16.549  1.00  0.00      PROB
ATOM   2893  CA  ASP P  83      -1.637  -4.319  17.092  1.00  0.70      PROB
ATOM   2894  HA  ASP P  83      -1.876  -4.131  18.128  1.00  0.00      PROB
ATOM   2895  CB  ASP P  83      -0.679  -3.241  16.562  1.00  0.72      PROB
ATOM   2896  HB1 ASP P  83      -1.158  -2.244  16.663  1.00  0.00      PROB
ATOM   2897  HB2 ASP P  83      -0.466  -3.436  15.489  1.00  0.00      PROB
ATOM   2898  CG  ASP P  83       0.608  -3.232  17.313  1.00  0.78      PROB
ATOM   2899  OD1 ASP P  83       0.879  -3.206  17.983  1.00  1.38      PROB
ATOM   2900  OD2 ASP P  83       1.362  -3.172  17.252  1.00  1.21      PROB
ATOM   2901  C   ASP P  83      -2.941  -4.212  16.327  1.00  0.69      PROB
ATOM   2902  O   ASP P  83      -3.896  -3.614  16.787  1.00  0.76      PROB
ATOM   2903  N   ILE P  84      -3.019  -4.820  15.133  1.00  0.66      PROB
ATOM   2904  HN  ILE P  84      -2.225  -5.267  14.729  1.00  0.00      PROB
ATOM   2905  CA  ILE P  84      -4.228  -4.882  14.344  1.00  0.67      PROB
ATOM   2906  HA  ILE P  84      -4.625  -3.880  14.275  1.00  0.00      PROB
ATOM   2907  CB  ILE P  84      -3.979  -5.438  12.948  1.00  0.69      PROB
ATOM   2908  HB  ILE P  84      -3.585  -6.473  13.031  1.00  0.00      PROB
ATOM   2909  CG2 ILE P  84      -5.256  -5.454  12.134  1.00  0.77      PROB
ATOM   2910 HG21 ILE P  84      -5.753  -4.462  12.184  1.00  0.00      PROB
ATOM   2911 HG22 ILE P  84      -5.952  -6.220  12.538  1.00  0.00      PROB
ATOM   2912 HG23 ILE P  84      -5.024  -5.682  11.072  1.00  0.00      PROB
ATOM   2913  CG1 ILE P  84      -2.889  -4.682  12.200  1.00  0.76      PROB
ATOM   2914 HG11 ILE P  84      -2.768  -5.196  11.226  1.00  0.00      PROB
ATOM   2915 HG12 ILE P  84      -1.963  -4.804  12.796  1.00  0.00      PROB
ATOM   2916  CD  ILE P  84      -2.983  -3.424  11.934  1.00  1.01      PROB
ATOM   2917  HD1 ILE P  84      -3.074  -2.841  12.875  1.00  0.00      PROB
ATOM   2918  HD2 ILE P  84      -3.884  -3.235  11.312  1.00  0.00      PROB
ATOM   2919  HD3 ILE P  84      -2.075  -3.083  11.392  1.00  0.00      PROB
ATOM   2920  C   ILE P  84      -5.332  -5.637  15.054  1.00  0.70      PROB
ATOM   2921  O   ILE P  84      -6.448  -5.163  15.147  1.00  0.76      PROB
ATOM   2922  N   VAL P  85      -5.021  -6.799  15.645  1.00  0.70      PROB
ATOM   2923  HN  VAL P  85      -4.101  -7.177  15.581  1.00  0.00      PROB
ATOM   2924  CA  VAL P  85      -5.961  -7.597  16.412  1.00  0.77      PROB
ATOM   2925  HA  VAL P  85      -6.872  -7.674  15.837  1.00  0.00      PROB
ATOM   2926  CB  VAL P  85      -5.422  -8.970  16.708  1.00  0.86      PROB
ATOM   2927  HB  VAL P  85      -4.431  -8.824  17.183  1.00  0.00      PROB
ATOM   2928  CG1 VAL P  85      -5.994  -9.695  17.369  1.00  1.33      PROB
ATOM   2929 HG11 VAL P  85      -6.804 -10.185  16.787  1.00  0.00      PROB
ATOM   2930 HG12 VAL P  85      -6.450  -9.149  18.222  1.00  0.00      PROB
ATOM   2931 HG13 VAL P  85      -5.307 -10.480  17.751  1.00  0.00      PROB
ATOM   2932  CG2 VAL P  85      -5.233  -9.726  15.841  1.00  1.16      PROB
ATOM   2933 HG21 VAL P  85      -4.495  -9.308  15.124  1.00  0.00      PROB
ATOM   2934 HG22 VAL P  85      -6.182  -9.924  15.298  1.00  0.00      PROB
ATOM   2935 HG23 VAL P  85      -4.830 -10.677  16.250  1.00  0.00      PROB
ATOM   2936  C   VAL P  85      -6.446  -6.916  17.666  1.00  0.82      PROB
ATOM   2937  O   VAL P  85      -7.601  -6.991  18.006  1.00  0.93      PROB
ATOM   2938  N   GLU P  86      -5.582  -6.174  18.367  1.00  0.81      PROB
ATOM   2939  HN  GLU P  86      -4.614  -6.152  18.130  1.00  0.00      PROB
ATOM   2940  CA  GLU P  86      -5.951  -5.360  19.496  1.00  0.89      PROB
ATOM   2941  HA  GLU P  86      -6.535  -5.969  20.169  1.00  0.00      PROB
ATOM   2942  CB  GLU P  86      -4.713  -4.824  20.208  1.00  0.97      PROB
ATOM   2943  HB1 GLU P  86      -4.958  -3.760  20.344  1.00  0.00      PROB
ATOM   2944  HB2 GLU P  86      -3.929  -4.943  19.446  1.00  0.00      PROB
ATOM   2945  CG  GLU P  86      -4.226  -5.047  21.059  1.00  1.32      PROB
ATOM   2946  HG1 GLU P  86      -3.920  -6.078  20.854  1.00  0.00      PROB
ATOM   2947  HG2 GLU P  86      -5.049  -5.008  21.780  1.00  0.00      PROB
ATOM   2948  CD  GLU P  86      -3.169  -4.633  21.869  1.00  1.42      PROB
ATOM   2949  OE1 GLU P  86      -2.731  -4.518  22.190  1.00  1.89      PROB
ATOM   2950  OE2 GLU P  86      -2.753  -4.423  22.212  1.00  1.87      PROB
ATOM   2951  C   GLU P  86      -6.875  -4.218  19.152  1.00  0.93      PROB
ATOM   2952  O   GLU P  86      -7.718  -3.848  19.920  1.00  1.06      PROB
ATOM   2953  N   THR P  87      -6.751  -3.648  17.962  1.00  0.90      PROB
ATOM   2954  HN  THR P  87      -6.050  -3.952  17.322  1.00  0.00      PROB
ATOM   2955  CA  THR P  87      -7.583  -2.567  17.479  1.00  0.97      PROB
ATOM   2956  HA  THR P  87      -7.810  -1.932  18.322  1.00  0.00      PROB
ATOM   2957  CB  THR P  87      -6.927  -1.761  16.400  1.00  0.99      PROB
ATOM   2958  HB  THR P  87      -6.992  -2.338  15.454  1.00  0.00      PROB
ATOM   2959  OG1 THR P  87      -5.763  -1.469  16.556  1.00  1.21      PROB
ATOM   2960  HG1 THR P  87      -5.313  -2.286  16.783  1.00  0.00      PROB
ATOM   2961  CG2 THR P  87      -7.405  -0.610  16.189  1.00  1.37      PROB
ATOM   2962 HG21 THR P  87      -7.331   0.009  17.109  1.00  0.00      PROB
ATOM   2963 HG22 THR P  87      -8.475  -0.692  15.901  1.00  0.00      PROB
ATOM   2964 HG23 THR P  87      -6.837  -0.108  15.377  1.00  0.00      PROB
ATOM   2965  C   THR P  87      -8.924  -3.021  17.005  1.00  1.04      PROB
ATOM   2966  O   THR P  87      -9.853  -2.302  17.052  1.00  1.25      PROB
ATOM   2967  N   LEU P  88      -9.082  -4.246  16.566  1.00  0.98      PROB
ATOM   2968  HN  LEU P  88      -8.297  -4.852  16.473  1.00  0.00      PROB
ATOM   2969  CA  LEU P  88     -10.329  -4.834  16.186  1.00  1.11      PROB
ATOM   2970  HA  LEU P  88     -10.827  -4.141  15.524  1.00  0.00      PROB
ATOM   2971  CB  LEU P  88     -10.159  -6.157  15.503  1.00  1.12      PROB
ATOM   2972  HB1 LEU P  88     -11.156  -6.642  15.499  1.00  0.00      PROB
ATOM   2973  HB2 LEU P  88      -9.467  -6.752  16.132  1.00  0.00      PROB
ATOM   2974  CG  LEU P  88      -9.695  -6.228  14.254  1.00  1.15      PROB
ATOM   2975  HG  LEU P  88      -8.716  -5.708  14.252  1.00  0.00      PROB
ATOM   2976  CD1 LEU P  88      -9.514  -7.322  13.693  1.00  1.57      PROB
ATOM   2977 HD11 LEU P  88     -10.479  -7.719  13.310  1.00  0.00      PROB
ATOM   2978 HD12 LEU P  88      -9.091  -8.052  14.416  1.00  0.00      PROB
ATOM   2979 HD13 LEU P  88      -8.817  -7.197  12.837  1.00  0.00      PROB
ATOM   2980  CD2 LEU P  88     -10.312  -5.764  13.314  1.00  1.43      PROB
ATOM   2981 HD21 LEU P  88     -10.460  -4.672  13.456  1.00  0.00      PROB
ATOM   2982 HD22 LEU P  88     -11.308  -6.250  13.239  1.00  0.00      PROB
ATOM   2983 HD23 LEU P  88      -9.745  -5.926  12.373  1.00  0.00      PROB
ATOM   2984  C   LEU P  88     -11.279  -4.990  17.299  1.00  1.31      PROB
ATOM   2985  O   LEU P  88     -10.958  -5.274  18.350  1.00  1.42      PROB
ATOM   2986  N   ARG P  89     -12.478  -4.797  17.066  1.00  1.59      PROB
ATOM   2987  HN  ARG P  89     -12.760  -4.507  16.157  1.00  0.00      PROB
ATOM   2988  CA  ARG P  89     -13.531  -4.939  17.951  1.00  1.92      PROB
ATOM   2989  HA  ARG P  89     -14.420  -4.645  17.414  1.00  0.00      PROB
ATOM   2990  CB  ARG P  89     -13.733  -6.185  18.487  1.00  2.18      PROB
ATOM   2991  HB1 ARG P  89     -14.578  -6.134  19.206  1.00  0.00      PROB
ATOM   2992  HB2 ARG P  89     -12.816  -6.495  19.031  1.00  0.00      PROB
ATOM   2993  CG  ARG P  89     -14.008  -7.085  17.571  1.00  2.49      PROB
ATOM   2994  HG1 ARG P  89     -13.009  -7.482  17.494  1.00  0.00      PROB
ATOM   2995  HG2 ARG P  89     -14.262  -6.385  16.792  1.00  0.00      PROB
ATOM   2996  CD  ARG P  89     -14.367  -7.697  17.255  1.00  2.97      PROB
ATOM   2997  HD1 ARG P  89     -14.358  -7.416  16.196  1.00  0.00      PROB
ATOM   2998  HD2 ARG P  89     -15.362  -7.605  17.704  1.00  0.00      PROB
ATOM   2999  NE  ARG P  89     -14.357  -8.259  17.191  1.00  3.58      PROB
ATOM   3000  HE  ARG P  89     -13.796  -8.541  17.910  1.00  0.00      PROB
ATOM   3001  CZ  ARG P  89     -14.497  -8.765  16.932  1.00  4.37      PROB
ATOM   3002  NH1 ARG P  89     -14.671  -8.842  16.674  1.00  4.77      PROB
ATOM   3003 HH11 ARG P  89     -14.234  -8.905  15.777  1.00  0.00      PROB
ATOM   3004 HH12 ARG P  89     -15.651  -9.019  16.766  1.00  0.00      PROB
ATOM   3005  NH2 ARG P  89     -14.463  -9.229  16.929  1.00  5.16      PROB
ATOM   3006 HH21 ARG P  89     -15.137  -9.783  17.418  1.00  0.00      PROB
ATOM   3007 HH22 ARG P  89     -13.716  -9.672  16.434  1.00  0.00      PROB
ATOM   3008  C   ARG P  89     -13.652  -4.010  18.947  1.00  2.06      PROB
ATOM   3009  O   ARG P  89     -13.639  -3.890  19.638  1.00  2.40      PROB
ATOM   3010  N   LYS P  90     -13.789  -3.316  19.027  1.00  2.44      PROB
ATOM   3011  HN  LYS P  90     -13.907  -2.872  18.165  1.00  0.00      PROB
ATOM   3012  CA  LYS P  90     -13.944  -2.398  19.910  1.00  2.86      PROB
ATOM   3013  HA  LYS P  90     -13.459  -2.847  20.751  1.00  0.00      PROB
ATOM   3014  CB  LYS P  90     -13.830  -1.917  19.954  1.00  3.66      PROB
ATOM   3015  HB1 LYS P  90     -14.090  -1.652  20.996  1.00  0.00      PROB
ATOM   3016  HB2 LYS P  90     -14.511  -1.393  19.258  1.00  0.00      PROB
ATOM   3017  CG  LYS P  90     -13.561  -1.795  19.907  1.00  4.16      PROB
ATOM   3018  HG1 LYS P  90     -13.526  -1.294  18.916  1.00  0.00      PROB
ATOM   3019  HG2 LYS P  90     -12.767  -2.571  19.945  1.00  0.00      PROB
ATOM   3020  CD  LYS P  90     -13.491  -1.412  20.331  1.00  4.68      PROB
ATOM   3021  HD1 LYS P  90     -14.445  -0.971  20.173  1.00  0.00      PROB
ATOM   3022  HD2 LYS P  90     -12.667  -0.941  19.852  1.00  0.00      PROB
ATOM   3023  CE  LYS P  90     -13.436  -1.229  20.653  1.00  5.57      PROB
ATOM   3024  HE1 LYS P  90     -14.167  -0.507  20.409  1.00  0.00      PROB
ATOM   3025  HE2 LYS P  90     -12.425  -1.039  20.414  1.00  0.00      PROB
ATOM   3026  NZ  LYS P  90     -13.391  -1.079  20.946  1.00  6.17      PROB
ATOM   3027  HZ1 LYS P  90     -13.431  -1.786  21.708  1.00  0.00      PROB
ATOM   3028  HZ2 LYS P  90     -14.138  -0.370  21.091  1.00  0.00      PROB
ATOM   3029  HZ3 LYS P  90     -12.463  -0.610  20.957  1.00  0.00      PROB
ATOM   3030  C   LYS P  90     -14.323  -2.042  20.354  1.00  3.41      PROB
ATOM   3031  O   LYS P  90     -14.562  -2.288  20.056  1.00  3.95      PROB
ATOM   3032  N   LYS P  91     -14.381  -1.456  21.089  1.00  3.75      PROB
ATOM   3033  HN  LYS P  91     -13.482  -1.284  21.339  1.00  0.00      PROB
ATOM   3034  CA  LYS P  91     -14.718  -1.051  21.586  1.00  4.62      PROB
ATOM   3035  HA  LYS P  91     -15.678  -1.508  21.542  1.00  0.00      PROB
ATOM   3036  CB  LYS P  91     -14.698  -0.882  22.129  1.00  5.10      PROB
ATOM   3037  HB1 LYS P  91     -15.609  -0.712  22.646  1.00  0.00      PROB
ATOM   3038  HB2 LYS P  91     -13.850  -0.340  22.465  1.00  0.00      PROB
ATOM   3039  CG  LYS P  91     -14.587  -1.583  21.766  1.00  5.18      PROB
ATOM   3040  HG1 LYS P  91     -13.905  -2.030  22.484  1.00  0.00      PROB
ATOM   3041  HG2 LYS P  91     -14.076  -1.225  20.876  1.00  0.00      PROB
ATOM   3042  CD  LYS P  91     -14.784  -2.010  21.573  1.00  5.75      PROB
ATOM   3043  HD1 LYS P  91     -15.463  -1.547  20.867  1.00  0.00      PROB
ATOM   3044  HD2 LYS P  91     -15.278  -2.357  22.472  1.00  0.00      PROB
ATOM   3045  CE  LYS P  91     -14.752  -2.367  21.389  1.00  6.37      PROB
ATOM   3046  HE1 LYS P  91     -15.025  -3.098  22.171  1.00  0.00      PROB
ATOM   3047  HE2 LYS P  91     -13.681  -2.442  21.132  1.00  0.00      PROB
ATOM   3048  NZ  LYS P  91     -14.940  -2.539  21.037  1.00  6.78      PROB
ATOM   3049  HZ1 LYS P  91     -15.168  -1.783  20.360  1.00  0.00      PROB
ATOM   3050  HZ2 LYS P  91     -15.814  -3.030  21.315  1.00  0.00      PROB
ATOM   3051  HZ3 LYS P  91     -14.289  -3.217  20.593  1.00  0.00      PROB
ATOM   3052  C   LYS P  91     -14.857  -0.280  21.997  1.00  5.21      PROB
ATOM   3053  OT1 LYS P  91     -14.936   0.042  22.168  1.00  5.58      PROB
ATOM   3054  OT2 LYS P  91     -14.892   0.013  22.151  1.00  5.66      PROB
ATOM   3055  N   GLY P 133       2.449  -1.729  21.259  1.00  5.26      PROC
ATOM   3056  HT1 GLY P 133       2.376  -2.663  21.711  1.00  0.00      PROC
ATOM   3057  HT2 GLY P 133       3.125  -1.778  20.470  1.00  0.00      PROC
ATOM   3058  HT3 GLY P 133       1.516  -1.444  20.899  1.00  0.00      PROC
ATOM   3059  CA  GLY P 133       2.660  -1.283  21.704  1.00  4.24      PROC
ATOM   3060  HA1 GLY P 133       3.728  -1.422  21.762  1.00  0.00      PROC
ATOM   3061  HA2 GLY P 133       2.190  -1.564  22.634  1.00  0.00      PROC
ATOM   3062  C   GLY P 133       2.590  -0.855  21.650  1.00  3.91      PROC
ATOM   3063  O   GLY P 133       2.459  -0.808  21.262  1.00  4.63      PROC
ATOM   3064  N   ARG P 134       2.679  -0.523  22.046  1.00  3.27      PROC
ATOM   3065  HN  ARG P 134       3.013  -0.904  22.900  1.00  0.00      PROC
ATOM   3066  CA  ARG P 134       2.631  -0.087  22.071  1.00  3.63      PROC
ATOM   3067  HA  ARG P 134       2.234   0.403  21.234  1.00  0.00      PROC
ATOM   3068  CB  ARG P 134       2.214  -0.503  22.440  1.00  3.91      PROC
ATOM   3069  HB1 ARG P 134       1.689   0.197  23.110  1.00  0.00      PROC
ATOM   3070  HB2 ARG P 134       2.922  -1.121  23.015  1.00  0.00      PROC
ATOM   3071  CG  ARG P 134       1.807  -0.873  22.295  1.00  3.95      PROC
ATOM   3072  HG1 ARG P 134       2.385  -1.448  21.582  1.00  0.00      PROC
ATOM   3073  HG2 ARG P 134       1.134  -0.167  21.824  1.00  0.00      PROC
ATOM   3074  CD  ARG P 134       1.397  -1.298  22.426  1.00  4.72      PROC
ATOM   3075  HD1 ARG P 134       0.795  -1.267  21.515  1.00  0.00      PROC
ATOM   3076  HD2 ARG P 134       0.902  -0.826  23.279  1.00  0.00      PROC
ATOM   3077  NE  ARG P 134       1.274  -1.917  22.588  1.00  5.34      PROC
ATOM   3078  HE  ARG P 134       2.128  -2.213  22.469  1.00  0.00      PROC
ATOM   3079  CZ  ARG P 134       1.065  -2.410  22.741  1.00  6.16      PROC
ATOM   3080  NH1 ARG P 134       0.941  -2.405  22.746  1.00  6.62      PROC
ATOM   3081 HH11 ARG P 134       0.399  -2.624  21.935  1.00  0.00      PROC
ATOM   3082 HH12 ARG P 134       0.485  -2.145  23.597  1.00  0.00      PROC
ATOM   3083  NH2 ARG P 134       0.969  -2.935  22.906  1.00  6.82      PROC
ATOM   3084 HH21 ARG P 134       1.721  -3.495  23.254  1.00  0.00      PROC
ATOM   3085 HH22 ARG P 134       0.045  -3.315  22.854  1.00  0.00      PROC
ATOM   3086  C   ARG P 134       3.420   1.030  21.918  1.00  3.54      PROC
ATOM   3087  O   ARG P 134       3.043   1.922  21.467  1.00  3.52      PROC
ATOM   3088  N   GLU P 135       4.546   1.007  22.284  1.00  3.67      PROC
ATOM   3089  HN  GLU P 135       4.909   0.189  22.720  1.00  0.00      PROC
ATOM   3090  CA  GLU P 135       5.416   1.981  22.178  1.00  3.75      PROC
ATOM   3091  HA  GLU P 135       4.892   2.922  22.254  1.00  0.00      PROC
ATOM   3092  CB  GLU P 135       6.316   1.854  23.167  1.00  4.14      PROC
ATOM   3093  HB1 GLU P 135       7.097   2.626  23.010  1.00  0.00      PROC
ATOM   3094  HB2 GLU P 135       6.777   0.849  23.073  1.00  0.00      PROC
ATOM   3095  CG  GLU P 135       5.913   1.967  24.307  1.00  4.47      PROC
ATOM   3096  HG1 GLU P 135       5.289   1.069  24.446  1.00  0.00      PROC
ATOM   3097  HG2 GLU P 135       5.282   2.870  24.265  1.00  0.00      PROC
ATOM   3098  CD  GLU P 135       6.333   2.050  25.116  1.00  4.90      PROC
ATOM   3099  OE1 GLU P 135       6.550   2.026  25.447  1.00  5.22      PROC
ATOM   3100  OE2 GLU P 135       6.450   2.141  25.443  1.00  5.30      PROC
ATOM   3101  C   GLU P 135       6.089   2.115  20.931  1.00  3.54      PROC
ATOM   3102  O   GLU P 135       6.317   1.251  20.327  1.00  3.48      PROC
ATOM   3103  N   ARG P 136       6.421   3.223  20.510  1.00  3.55      PROC
ATOM   3104  HN  ARG P 136       6.200   4.030  21.048  1.00  0.00      PROC
ATOM   3105  CA  ARG P 136       7.083   3.517  19.352  1.00  3.39      PROC
ATOM   3106  HA  ARG P 136       6.766   2.815  18.595  1.00  0.00      PROC
ATOM   3107  CB  ARG P 136       6.787   4.875  18.940  1.00  3.40      PROC
ATOM   3108  HB1 ARG P 136       7.289   5.047  17.966  1.00  0.00      PROC
ATOM   3109  HB2 ARG P 136       7.223   5.558  19.698  1.00  0.00      PROC
ATOM   3110  CG  ARG P 136       5.532   5.193  18.798  1.00  3.68      PROC
ATOM   3111  HG1 ARG P 136       5.252   5.630  19.772  1.00  0.00      PROC
ATOM   3112  HG2 ARG P 136       5.021   4.224  18.661  1.00  0.00      PROC
ATOM   3113  CD  ARG P 136       5.126   5.758  18.167  1.00  4.35      PROC
ATOM   3114  HD1 ARG P 136       4.833   5.067  17.360  1.00  0.00      PROC
ATOM   3115  HD2 ARG P 136       5.951   6.418  17.851  1.00  0.00      PROC
ATOM   3116  NE  ARG P 136       4.550   6.237  18.160  1.00  4.77      PROC
ATOM   3117  HE  ARG P 136       4.132   6.300  19.052  1.00  0.00      PROC
ATOM   3118  CZ  ARG P 136       4.248   6.622  17.734  1.00  5.58      PROC
ATOM   3119  NH1 ARG P 136       4.402   6.669  17.227  1.00  6.08      PROC
ATOM   3120 HH11 ARG P 136       4.023   6.059  16.531  1.00  0.00      PROC
ATOM   3121 HH12 ARG P 136       5.070   7.367  16.970  1.00  0.00      PROC
ATOM   3122  NH2 ARG P 136       3.765   6.967  17.817  1.00  6.19      PROC
ATOM   3123 HH21 ARG P 136       3.826   7.955  17.676  1.00  0.00      PROC
ATOM   3124 HH22 ARG P 136       2.898   6.555  18.097  1.00  0.00      PROC
ATOM   3125  C   ARG P 136       8.508   3.299  19.424  1.00  3.20      PROC
ATOM   3126  O   ARG P 136       9.072   3.572  20.330  1.00  3.15      PROC
ATOM   3127  N   ALA P 137       9.129   2.791  18.451  1.00  3.22      PROC
ATOM   3128  HN  ALA P 137       8.636   2.589  17.611  1.00  0.00      PROC
ATOM   3129  CA  ALA P 137      10.455   2.464  18.392  1.00  3.09      PROC
ATOM   3130  HA  ALA P 137      10.950   2.894  19.250  1.00  0.00      PROC
ATOM   3131  CB  ALA P 137      10.588   1.088  18.392  1.00  3.24      PROC
ATOM   3132  HB1 ALA P 137      10.065   0.654  17.513  1.00  0.00      PROC
ATOM   3133  HB2 ALA P 137      10.140   0.665  19.316  1.00  0.00      PROC
ATOM   3134  HB3 ALA P 137      11.663   0.812  18.337  1.00  0.00      PROC
ATOM   3135  C   ALA P 137      11.133   2.969  17.236  1.00  2.80      PROC
ATOM   3136  O   ALA P 137      10.571   3.265  16.318  1.00  2.82      PROC
ATOM   3137  N   VAL P 138      12.372   3.110  17.258  1.00  2.66      PROC
ATOM   3138  HN  VAL P 138      12.884   2.905  18.087  1.00  0.00      PROC
ATOM   3139  CA  VAL P 138      13.153   3.541  16.205  1.00  2.46      PROC
ATOM   3140  HA  VAL P 138      12.516   4.103  15.539  1.00  0.00      PROC
ATOM   3141  CB  VAL P 138      14.254   4.355  16.623  1.00  2.65      PROC
ATOM   3142  HB  VAL P 138      15.039   3.668  16.340  1.00  0.00      PROC
ATOM   3143  CG1 VAL P 138      14.674   4.977  16.626  1.00  2.96      PROC
ATOM   3144 HG11 VAL P 138      14.043   5.865  16.409  1.00  0.00      PROC
ATOM   3145 HG12 VAL P 138      15.463   4.904  15.848  1.00  0.00      PROC
ATOM   3146 HG13 VAL P 138      15.144   5.111  17.624  1.00  0.00      PROC
ATOM   3147  CG2 VAL P 138      14.491   4.650  17.054  1.00  3.05      PROC
ATOM   3148 HG21 VAL P 138      14.371   4.094  18.008  1.00  0.00      PROC
ATOM   3149 HG22 VAL P 138      13.993   5.638  17.154  1.00  0.00      PROC
ATOM   3150 HG23 VAL P 138      15.576   4.795  16.862  1.00  0.00      PROC
ATOM   3151  C   VAL P 138      13.632   2.465  15.380  1.00  2.15      PROC
ATOM   3152  O   VAL P 138      14.007   1.512  15.821  1.00  2.19      PROC
ATOM   3153  N   ALA P 139      13.612   2.581  14.143  1.00  1.98      PROC
ATOM   3154  HN  ALA P 139      13.207   3.388  13.722  1.00  0.00      PROC
ATOM   3155  CA  ALA P 139      14.116   1.666  13.242  1.00  1.75      PROC
ATOM   3156  HA  ALA P 139      13.773   0.684  13.532  1.00  0.00      PROC
ATOM   3157  CB  ALA P 139      13.672   1.980  11.920  1.00  1.82      PROC
ATOM   3158  HB1 ALA P 139      14.019   2.995  11.632  1.00  0.00      PROC
ATOM   3159  HB2 ALA P 139      12.562   1.960  11.879  1.00  0.00      PROC
ATOM   3160  HB3 ALA P 139      14.086   1.245  11.197  1.00  0.00      PROC
ATOM   3161  C   ALA P 139      15.594   1.524  13.254  1.00  1.60      PROC
ATOM   3162  O   ALA P 139      16.300   2.421  13.518  1.00  1.68      PROC
ATOM   3163  N   SER P 140      16.093   0.369  12.975  1.00  1.51      PROC
ATOM   3164  HN  SER P 140      15.497  -0.390  12.729  1.00  0.00      PROC
ATOM   3165  CA  SER P 140      17.479   0.046  12.981  1.00  1.45      PROC
ATOM   3166  HA  SER P 140      17.879   0.314  13.948  1.00  0.00      PROC
ATOM   3167  CB  SER P 140      17.692  -1.426  12.717  1.00  1.55      PROC
ATOM   3168  HB1 SER P 140      17.201  -1.694  11.757  1.00  0.00      PROC
ATOM   3169  HB2 SER P 140      17.232  -2.009  13.543  1.00  0.00      PROC
ATOM   3170  OG  SER P 140      19.020  -1.787  12.630  1.00  1.60      PROC
ATOM   3171  HG1 SER P 140      19.047  -2.734  12.783  1.00  0.00      PROC
ATOM   3172  C   SER P 140      18.344   0.859  12.071  1.00  1.26      PROC
ATOM   3173  O   SER P 140      18.122   0.944  10.894  1.00  1.17      PROC
ATOM   3174  N   THR P 141      19.394   1.460  12.616  1.00  1.27      PROC
ATOM   3175  HN  THR P 141      19.551   1.419  13.599  1.00  0.00      PROC
ATOM   3176  CA  THR P 141      20.376   2.203  11.881  1.00  1.18      PROC
ATOM   3177  HA  THR P 141      19.848   2.879  11.225  1.00  0.00      PROC
ATOM   3178  CB  THR P 141      21.301   2.978  12.773  1.00  1.30      PROC
ATOM   3179  HB  THR P 141      21.827   2.131  13.196  1.00  0.00      PROC
ATOM   3180  OG1 THR P 141      21.431   3.343  13.187  1.00  1.95      PROC
ATOM   3181  HG1 THR P 141      20.644   3.418  13.731  1.00  0.00      PROC
ATOM   3182  CG2 THR P 141      21.757   3.423  12.968  1.00  1.83      PROC
ATOM   3183 HG21 THR P 141      21.288   4.423  13.086  1.00  0.00      PROC
ATOM   3184 HG22 THR P 141      22.563   3.496  12.207  1.00  0.00      PROC
ATOM   3185 HG23 THR P 141      22.190   3.117  13.944  1.00  0.00      PROC
ATOM   3186  C   THR P 141      21.162   1.354  10.934  1.00  1.11      PROC
ATOM   3187  O   THR P 141      21.452   1.751   9.829  1.00  1.04      PROC
ATOM   3188  N   GLU P 142      21.487   0.129  11.318  1.00  1.20      PROC
ATOM   3189  HN  GLU P 142      21.249  -0.204  12.226  1.00  0.00      PROC
ATOM   3190  CA  GLU P 142      22.190  -0.810  10.495  1.00  1.20      PROC
ATOM   3191  HA  GLU P 142      23.085  -0.331  10.127  1.00  0.00      PROC
ATOM   3192  CB  GLU P 142      22.543  -2.046  11.297  1.00  1.41      PROC
ATOM   3193  HB1 GLU P 142      22.928  -2.816  10.596  1.00  0.00      PROC
ATOM   3194  HB2 GLU P 142      21.616  -2.425  11.775  1.00  0.00      PROC
ATOM   3195  CG  GLU P 142      23.501  -1.848  12.297  1.00  1.68      PROC
ATOM   3196  HG1 GLU P 142      23.122  -1.022  12.931  1.00  0.00      PROC
ATOM   3197  HG2 GLU P 142      24.426  -1.524  11.780  1.00  0.00      PROC
ATOM   3198  CD  GLU P 142      23.830  -2.694  13.039  1.00  2.06      PROC
ATOM   3199  OE1 GLU P 142      23.957  -3.018  13.367  1.00  2.56      PROC
ATOM   3200  OE2 GLU P 142      23.966  -3.047  13.311  1.00  2.56      PROC
ATOM   3201  C   GLU P 142      21.465  -1.195   9.236  1.00  1.09      PROC
ATOM   3202  O   GLU P 142      22.041  -1.265   8.169  1.00  1.07      PROC
ATOM   3203  N   VAL P 143      20.156  -1.420   9.319  1.00  1.08      PROC
ATOM   3204  HN  VAL P 143      19.682  -1.416  10.195  1.00  0.00      PROC
ATOM   3205  CA  VAL P 143      19.333  -1.683   8.172  1.00  1.03      PROC
ATOM   3206  HA  VAL P 143      19.854  -2.393   7.548  1.00  0.00      PROC
ATOM   3207  CB  VAL P 143      17.995  -2.230   8.568  1.00  1.18      PROC
ATOM   3208  HB  VAL P 143      17.773  -1.808   9.568  1.00  0.00      PROC
ATOM   3209  CG1 VAL P 143      16.989  -2.056   7.893  1.00  1.37      PROC
ATOM   3210 HG11 VAL P 143      17.056  -2.639   6.950  1.00  0.00      PROC
ATOM   3211 HG12 VAL P 143      16.886  -0.980   7.638  1.00  0.00      PROC
ATOM   3212 HG13 VAL P 143      16.093  -2.394   8.456  1.00  0.00      PROC
ATOM   3213  CG2 VAL P 143      18.002  -3.382   8.675  1.00  1.76      PROC
ATOM   3214 HG21 VAL P 143      18.852  -3.701   9.315  1.00  0.00      PROC
ATOM   3215 HG22 VAL P 143      18.114  -3.854   7.675  1.00  0.00      PROC
ATOM   3216 HG23 VAL P 143      17.056  -3.724   9.146  1.00  0.00      PROC
ATOM   3217  C   VAL P 143      19.215  -0.498   7.261  1.00  0.88      PROC
ATOM   3218  O   VAL P 143      19.272  -0.627   6.055  1.00  0.84      PROC
ATOM   3219  N   LYS P 144      19.116   0.716   7.811  1.00  0.88      PROC
ATOM   3220  HN  LYS P 144      19.015   0.834   8.795  1.00  0.00      PROC
ATOM   3221  CA  LYS P 144      19.146   1.930   7.045  1.00  0.83      PROC
ATOM   3222  HA  LYS P 144      18.433   1.830   6.240  1.00  0.00      PROC
ATOM   3223  CB  LYS P 144      18.800   3.147   7.906  1.00  0.94      PROC
ATOM   3224  HB1 LYS P 144      19.022   4.065   7.321  1.00  0.00      PROC
ATOM   3225  HB2 LYS P 144      19.445   3.132   8.810  1.00  0.00      PROC
ATOM   3226  CG  LYS P 144      17.393   3.200   8.339  1.00  1.11      PROC
ATOM   3227  HG1 LYS P 144      17.258   2.328   9.007  1.00  0.00      PROC
ATOM   3228  HG2 LYS P 144      16.796   3.056   7.418  1.00  0.00      PROC
ATOM   3229  CD  LYS P 144      16.874   4.133   8.917  1.00  1.34      PROC
ATOM   3230  HD1 LYS P 144      15.939   4.086   8.386  1.00  0.00      PROC
ATOM   3231  HD2 LYS P 144      17.553   4.883   8.549  1.00  0.00      PROC
ATOM   3232  CE  LYS P 144      16.586   4.585   9.560  1.00  1.71      PROC
ATOM   3233  HE1 LYS P 144      17.257   4.141  10.257  1.00  0.00      PROC
ATOM   3234  HE2 LYS P 144      15.605   4.178   9.491  1.00  0.00      PROC
ATOM   3235  NZ  LYS P 144      16.234   5.347  10.356  1.00  2.00      PROC
ATOM   3236  HZ1 LYS P 144      15.631   6.065   9.906  1.00  0.00      PROC
ATOM   3237  HZ2 LYS P 144      17.062   5.809  10.784  1.00  0.00      PROC
ATOM   3238  HZ3 LYS P 144      15.693   4.853  11.094  1.00  0.00      PROC
ATOM   3239  C   LYS P 144      20.431   2.156   6.281  1.00  0.78      PROC
ATOM   3240  O   LYS P 144      20.413   2.528   5.126  1.00  0.76      PROC
ATOM   3241  N   GLN P 145      21.584   1.877   6.895  1.00  0.84      PROC
ATOM   3242  HN  GLN P 145      21.611   1.637   7.862  1.00  0.00      PROC
ATOM   3243  CA  GLN P 145      22.864   1.898   6.230  1.00  0.87      PROC
ATOM   3244  HA  GLN P 145      22.947   2.834   5.697  1.00  0.00      PROC
ATOM   3245  CB  GLN P 145      24.009   1.759   7.237  1.00  1.02      PROC
ATOM   3246  HB1 GLN P 145      24.933   1.542   6.662  1.00  0.00      PROC
ATOM   3247  HB2 GLN P 145      23.775   0.892   7.888  1.00  0.00      PROC
ATOM   3248  CG  GLN P 145      24.279   2.839   8.064  1.00  1.33      PROC
ATOM   3249  HG1 GLN P 145      25.247   2.613   8.551  1.00  0.00      PROC
ATOM   3250  HG2 GLN P 145      23.473   2.848   8.824  1.00  0.00      PROC
ATOM   3251  CD  GLN P 145      24.364   3.886   7.713  1.00  1.74      PROC
ATOM   3252  OE1 GLN P 145      24.327   4.345   7.526  1.00  2.26      PROC
ATOM   3253  NE2 GLN P 145      24.484   4.281   7.629  1.00  2.41      PROC
ATOM   3254 HE21 GLN P 145      25.023   4.476   6.810  1.00  0.00      PROC
ATOM   3255 HE22 GLN P 145      24.230   5.023   8.249  1.00  0.00      PROC
ATOM   3256  C   GLN P 145      23.008   0.873   5.125  1.00  0.82      PROC
ATOM   3257  O   GLN P 145      23.517   1.170   4.061  1.00  0.83      PROC
ATOM   3258  N   LYS P 146      22.520  -0.355   5.329  1.00  0.82      PROC
ATOM   3259  HN  LYS P 146      22.158  -0.625   6.217  1.00  0.00      PROC
ATOM   3260  CA  LYS P 146      22.472  -1.377   4.312  1.00  0.81      PROC
ATOM   3261  HA  LYS P 146      23.449  -1.443   3.857  1.00  0.00      PROC
ATOM   3262  CB  LYS P 146      22.076  -2.728   4.926  1.00  0.88      PROC
ATOM   3263  HB1 LYS P 146      20.985  -2.790   4.765  1.00  0.00      PROC
ATOM   3264  HB2 LYS P 146      22.289  -2.610   6.003  1.00  0.00      PROC
ATOM   3265  CG  LYS P 146      22.419  -3.670   4.702  1.00  1.56      PROC
ATOM   3266  HG1 LYS P 146      21.639  -4.026   4.019  1.00  0.00      PROC
ATOM   3267  HG2 LYS P 146      22.342  -4.165   5.678  1.00  0.00      PROC
ATOM   3268  CD  LYS P 146      23.367  -4.187   4.257  1.00  1.99      PROC
ATOM   3269  HD1 LYS P 146      24.156  -3.639   4.781  1.00  0.00      PROC
ATOM   3270  HD2 LYS P 146      23.291  -3.874   3.212  1.00  0.00      PROC
ATOM   3271  CE  LYS P 146      23.757  -4.975   4.160  1.00  2.64      PROC
ATOM   3272  HE1 LYS P 146      23.002  -5.557   3.608  1.00  0.00      PROC
ATOM   3273  HE2 LYS P 146      23.859  -5.328   5.198  1.00  0.00      PROC
ATOM   3274  NZ  LYS P 146      24.648  -5.362   3.735  1.00  3.16      PROC
ATOM   3275  HZ1 LYS P 146      25.471  -4.930   4.201  1.00  0.00      PROC
ATOM   3276  HZ2 LYS P 146      24.671  -5.143   2.719  1.00  0.00      PROC
ATOM   3277  HZ3 LYS P 146      24.676  -6.393   3.868  1.00  0.00      PROC
ATOM   3278  C   LYS P 146      21.572  -1.035   3.145  1.00  0.72      PROC
ATOM   3279  O   LYS P 146      21.910  -1.248   1.994  1.00  0.75      PROC
ATOM   3280  N   LEU P 147      20.405  -0.444   3.418  1.00  0.67      PROC
ATOM   3281  HN  LEU P 147      20.093  -0.339   4.358  1.00  0.00      PROC
ATOM   3282  CA  LEU P 147      19.513   0.082   2.423  1.00  0.62      PROC
ATOM   3283  HA  LEU P 147      19.352  -0.681   1.676  1.00  0.00      PROC
ATOM   3284  CB  LEU P 147      18.183   0.484   3.079  1.00  0.66      PROC
ATOM   3285  HB1 LEU P 147      18.392   1.391   3.681  1.00  0.00      PROC
ATOM   3286  HB2 LEU P 147      17.903  -0.348   3.756  1.00  0.00      PROC
ATOM   3287  CG  LEU P 147      17.073   0.764   2.329  1.00  0.76      PROC
ATOM   3288  HG  LEU P 147      17.298   1.691   1.764  1.00  0.00      PROC
ATOM   3289  CD1 LEU P 147      16.650  -0.028   1.533  1.00  1.29      PROC
ATOM   3290 HD11 LEU P 147      16.052  -0.808   2.051  1.00  0.00      PROC
ATOM   3291 HD12 LEU P 147      17.494  -0.520   1.004  1.00  0.00      PROC
ATOM   3292 HD13 LEU P 147      15.997   0.488   0.797  1.00  0.00      PROC
ATOM   3293  CD2 LEU P 147      15.904   0.987   2.870  1.00  1.01      PROC
ATOM   3294 HD21 LEU P 147      15.959   1.864   3.550  1.00  0.00      PROC
ATOM   3295 HD22 LEU P 147      15.585   0.101   3.459  1.00  0.00      PROC
ATOM   3296 HD23 LEU P 147      15.155   1.199   2.078  1.00  0.00      PROC
ATOM   3297  C   LEU P 147      20.120   1.225   1.628  1.00  0.62      PROC
ATOM   3298  O   LEU P 147      20.025   1.266   0.414  1.00  0.65      PROC
ATOM   3299  N   GLN P 148      20.832   2.147   2.291  1.00  0.65      PROC
ATOM   3300  HN  GLN P 148      20.880   2.143   3.286  1.00  0.00      PROC
ATOM   3301  CA  GLN P 148      21.575   3.202   1.648  1.00  0.71      PROC
ATOM   3302  HA  GLN P 148      20.907   3.725   0.979  1.00  0.00      PROC
ATOM   3303  CB  GLN P 148      22.144   4.166   2.699  1.00  0.81      PROC
ATOM   3304  HB1 GLN P 148      22.962   3.615   3.202  1.00  0.00      PROC
ATOM   3305  HB2 GLN P 148      21.323   4.345   3.420  1.00  0.00      PROC
ATOM   3306  CG  GLN P 148      22.623   5.325   2.420  1.00  1.08      PROC
ATOM   3307  HG1 GLN P 148      23.431   5.069   1.723  1.00  0.00      PROC
ATOM   3308  HG2 GLN P 148      23.025   5.638   3.392  1.00  0.00      PROC
ATOM   3309  CD  GLN P 148      22.321   6.191   2.051  1.00  1.57      PROC
ATOM   3310  OE1 GLN P 148      22.105   6.525   1.996  1.00  2.19      PROC
ATOM   3311  NE2 GLN P 148      22.306   6.594   1.801  1.00  2.29      PROC
ATOM   3312 HE21 GLN P 148      21.761   6.643   0.964  1.00  0.00      PROC
ATOM   3313 HE22 GLN P 148      22.819   7.394   2.111  1.00  0.00      PROC
ATOM   3314  C   GLN P 148      22.666   2.707   0.719  1.00  0.73      PROC
ATOM   3315  O   GLN P 148      22.813   3.186  -0.391  1.00  0.77      PROC
ATOM   3316  N   GLU P 149      23.419   1.679   1.134  1.00  0.76      PROC
ATOM   3317  HN  GLU P 149      23.339   1.326   2.062  1.00  0.00      PROC
ATOM   3318  CA  GLU P 149      24.388   1.004   0.306  1.00  0.82      PROC
ATOM   3319  HA  GLU P 149      25.045   1.750  -0.116  1.00  0.00      PROC
ATOM   3320  CB  GLU P 149      25.190  -0.007   1.129  1.00  0.93      PROC
ATOM   3321  HB1 GLU P 149      24.610  -0.943   1.047  1.00  0.00      PROC
ATOM   3322  HB2 GLU P 149      25.133   0.380   2.161  1.00  0.00      PROC
ATOM   3323  CG  GLU P 149      26.163  -0.307   1.028  1.00  1.50      PROC
ATOM   3324  HG1 GLU P 149      26.716   0.645   1.028  1.00  0.00      PROC
ATOM   3325  HG2 GLU P 149      26.178  -0.763   0.026  1.00  0.00      PROC
ATOM   3326  CD  GLU P 149      27.021  -1.156   1.760  1.00  1.61      PROC
ATOM   3327  OE1 GLU P 149      27.329  -1.529   2.051  1.00  2.04      PROC
ATOM   3328  OE2 GLU P 149      27.410  -1.470   2.046  1.00  2.03      PROC
ATOM   3329  C   GLU P 149      23.791   0.345  -0.923  1.00  0.78      PROC
ATOM   3330  O   GLU P 149      24.321   0.447  -2.015  1.00  0.85      PROC
ATOM   3331  N   PHE P 150      22.630  -0.305  -0.778  1.00  0.72      PROC
ATOM   3332  HN  PHE P 150      22.234  -0.450   0.125  1.00  0.00      PROC
ATOM   3333  CA  PHE P 150      21.860  -0.842  -1.871  1.00  0.72      PROC
ATOM   3334  HA  PHE P 150      22.508  -1.451  -2.484  1.00  0.00      PROC
ATOM   3335  CB  PHE P 150      20.704  -1.686  -1.285  1.00  0.72      PROC
ATOM   3336  HB1 PHE P 150      20.164  -1.075  -0.531  1.00  0.00      PROC
ATOM   3337  HB2 PHE P 150      21.132  -2.593  -0.807  1.00  0.00      PROC
ATOM   3338  CG  PHE P 150      19.689  -2.157  -2.255  1.00  0.77      PROC
ATOM   3339  CD1 PHE P 150      18.503  -1.504  -2.396  1.00  0.86      PROC
ATOM   3340  HD1 PHE P 150      18.321  -0.603  -1.829  1.00  0.00      PROC
ATOM   3341  CE1 PHE P 150      17.543  -1.969  -3.241  1.00  1.04      PROC
ATOM   3342  HE1 PHE P 150      16.610  -1.434  -3.342  1.00  0.00      PROC
ATOM   3343  CZ  PHE P 150      17.753  -3.095  -3.952  1.00  1.15      PROC
ATOM   3344  HZ  PHE P 150      16.993  -3.465  -4.624  1.00  0.00      PROC
ATOM   3345  CD2 PHE P 150      19.884  -3.289  -2.969  1.00  0.94      PROC
ATOM   3346  HD2 PHE P 150      20.813  -3.831  -2.867  1.00  0.00      PROC
ATOM   3347  CE2 PHE P 150      18.922  -3.755  -3.816  1.00  1.12      PROC
ATOM   3348  HE2 PHE P 150      19.097  -4.658  -4.382  1.00  0.00      PROC
ATOM   3349  C   PHE P 150      21.405   0.207  -2.877  1.00  0.70      PROC
ATOM   3350  O   PHE P 150      21.569   0.047  -4.073  1.00  0.77      PROC
ATOM   3351  N   LEU P 151      20.878   1.343  -2.402  1.00  0.66      PROC
ATOM   3352  HN  LEU P 151      20.728   1.468  -1.425  1.00  0.00      PROC
ATOM   3353  CA  LEU P 151      20.487   2.461  -3.225  1.00  0.70      PROC
ATOM   3354  HA  LEU P 151      19.864   2.087  -4.023  1.00  0.00      PROC
ATOM   3355  CB  LEU P 151      19.723   3.502  -2.395  1.00  0.71      PROC
ATOM   3356  HB1 LEU P 151      19.569   4.403  -3.025  1.00  0.00      PROC
ATOM   3357  HB2 LEU P 151      20.349   3.776  -1.520  1.00  0.00      PROC
ATOM   3358  CG  LEU P 151      18.356   3.037  -1.880  1.00  0.70      PROC
ATOM   3359  HG  LEU P 151      18.450   2.006  -1.476  1.00  0.00      PROC
ATOM   3360  CD1 LEU P 151      17.840   3.942  -0.801  1.00  0.81      PROC
ATOM   3361 HD11 LEU P 151      17.729   4.976  -1.191  1.00  0.00      PROC
ATOM   3362 HD12 LEU P 151      18.552   3.959   0.051  1.00  0.00      PROC
ATOM   3363 HD13 LEU P 151      16.847   3.586  -0.452  1.00  0.00      PROC
ATOM   3364  CD2 LEU P 151      17.343   2.926  -2.979  1.00  0.85      PROC
ATOM   3365 HD21 LEU P 151      17.685   2.193  -3.741  1.00  0.00      PROC
ATOM   3366 HD22 LEU P 151      17.210   3.913  -3.471  1.00  0.00      PROC
ATOM   3367 HD23 LEU P 151      16.372   2.580  -2.565  1.00  0.00      PROC
ATOM   3368  C   LEU P 151      21.644   3.115  -3.957  1.00  0.77      PROC
ATOM   3369  O   LEU P 151      21.545   3.439  -5.125  1.00  0.84      PROC
ATOM   3370  N   LEU P 152      22.795   3.277  -3.296  1.00  0.79      PROC
ATOM   3371  HN  LEU P 152      22.857   3.086  -2.320  1.00  0.00      PROC
ATOM   3372  CA  LEU P 152      24.020   3.728  -3.906  1.00  0.90      PROC
ATOM   3373  HA  LEU P 152      23.817   4.646  -4.437  1.00  0.00      PROC
ATOM   3374  CB  LEU P 152      25.081   3.956  -2.821  1.00  0.98      PROC
ATOM   3375  HB1 LEU P 152      25.560   2.969  -2.700  1.00  0.00      PROC
ATOM   3376  HB2 LEU P 152      24.496   4.202  -1.918  1.00  0.00      PROC
ATOM   3377  CG  LEU P 152      25.922   4.669  -2.800  1.00  1.49      PROC
ATOM   3378  HG  LEU P 152      26.451   4.313  -3.679  1.00  0.00      PROC
ATOM   3379  CD1 LEU P 152      26.227   5.525  -2.801  1.00  1.89      PROC
ATOM   3380 HD11 LEU P 152      25.373   6.235  -2.843  1.00  0.00      PROC
ATOM   3381 HD12 LEU P 152      26.873   5.695  -3.688  1.00  0.00      PROC
ATOM   3382 HD13 LEU P 152      26.806   5.721  -1.873  1.00  0.00      PROC
ATOM   3383  CD2 LEU P 152      26.586   5.087  -2.302  1.00  2.03      PROC
ATOM   3384 HD21 LEU P 152      27.374   4.354  -2.025  1.00  0.00      PROC
ATOM   3385 HD22 LEU P 152      26.151   5.509  -1.371  1.00  0.00      PROC
ATOM   3386 HD23 LEU P 152      27.051   5.900  -2.899  1.00  0.00      PROC
ATOM   3387  C   LEU P 152      24.541   2.794  -4.975  1.00  0.94      PROC
ATOM   3388  O   LEU P 152      24.947   3.214  -6.041  1.00  1.03      PROC
ATOM   3389  N   SER P 153      24.486   1.481  -4.729  1.00  0.93      PROC
ATOM   3390  HN  SER P 153      24.127   1.141  -3.864  1.00  0.00      PROC
ATOM   3391  CA  SER P 153      24.920   0.455  -5.646  1.00  1.01      PROC
ATOM   3392  HA  SER P 153      25.909   0.719  -5.990  1.00  0.00      PROC
ATOM   3393  CB  SER P 153      24.947  -0.924  -4.989  1.00  1.09      PROC
ATOM   3394  HB1 SER P 153      24.732  -1.582  -5.842  1.00  0.00      PROC
ATOM   3395  HB2 SER P 153      24.090  -0.863  -4.306  1.00  0.00      PROC
ATOM   3396  OG  SER P 153      25.409  -1.359  -4.592  1.00  1.54      PROC
ATOM   3397  HG1 SER P 153      25.613  -0.868  -3.793  1.00  0.00      PROC
ATOM   3398  C   SER P 153      24.117   0.380  -6.914  1.00  1.04      PROC
ATOM   3399  O   SER P 153      24.643   0.125  -7.966  1.00  1.16      PROC
ATOM   3400  N   LYS P 154      22.819   0.651  -6.853  1.00  0.98      PROC
ATOM   3401  HN  LYS P 154      22.370   0.852  -5.987  1.00  0.00      PROC
ATOM   3402  CA  LYS P 154      21.968   0.676  -8.012  1.00  1.05      PROC
ATOM   3403  HA  LYS P 154      22.394   0.018  -8.754  1.00  0.00      PROC
ATOM   3404  CB  LYS P 154      20.563   0.227  -7.653  1.00  1.08      PROC
ATOM   3405  HB1 LYS P 154      20.741  -0.715  -7.112  1.00  0.00      PROC
ATOM   3406  HB2 LYS P 154      20.115   0.024  -8.638  1.00  0.00      PROC
ATOM   3407  CG  LYS P 154      19.705   0.683  -7.080  1.00  1.23      PROC
ATOM   3408  HG1 LYS P 154      19.476   1.630  -7.604  1.00  0.00      PROC
ATOM   3409  HG2 LYS P 154      20.112   0.906  -6.076  1.00  0.00      PROC
ATOM   3410  CD  LYS P 154      18.533   0.114  -6.862  1.00  1.43      PROC
ATOM   3411  HD1 LYS P 154      18.041   0.861  -6.226  1.00  0.00      PROC
ATOM   3412  HD2 LYS P 154      18.822  -0.768  -6.276  1.00  0.00      PROC
ATOM   3413  CE  LYS P 154      17.653  -0.290  -7.463  1.00  1.57      PROC
ATOM   3414  HE1 LYS P 154      17.399  -1.165  -6.860  1.00  0.00      PROC
ATOM   3415  HE2 LYS P 154      18.164  -0.549  -8.393  1.00  0.00      PROC
ATOM   3416  NZ  LYS P 154      16.657  -0.119  -7.891  1.00  1.65      PROC
ATOM   3417  HZ1 LYS P 154      16.729  -0.065  -8.927  1.00  0.00      PROC
ATOM   3418  HZ2 LYS P 154      16.270   0.774  -7.523  1.00  0.00      PROC
ATOM   3419  HZ3 LYS P 154      16.027  -0.904  -7.628  1.00  0.00      PROC
ATOM   3420  C   LYS P 154      21.918   2.031  -8.662  1.00  1.09      PROC
ATOM   3421  O   LYS P 154      21.347   2.189  -9.689  1.00  1.22      PROC
ATOM   3422  N   SER P 155      22.533   3.037  -8.068  1.00  1.07      PROC
ATOM   3423  HN  SER P 155      22.989   2.882  -7.197  1.00  0.00      PROC
ATOM   3424  CA  SER P 155      22.639   4.391  -8.530  1.00  1.15      PROC
ATOM   3425  HA  SER P 155      23.215   4.926  -7.790  1.00  0.00      PROC
ATOM   3426  CB  SER P 155      23.286   4.578  -9.892  1.00  1.34      PROC
ATOM   3427  HB1 SER P 155      22.790   5.491 -10.245  1.00  0.00      PROC
ATOM   3428  HB2 SER P 155      22.924   3.692 -10.428  1.00  0.00      PROC
ATOM   3429  OG  SER P 155      23.948   4.659 -10.203  1.00  1.78      PROC
ATOM   3430  HG1 SER P 155      24.444   3.868  -9.980  1.00  0.00      PROC
ATOM   3431  C   SER P 155      21.378   5.177  -8.415  1.00  1.16      PROC
ATOM   3432  O   SER P 155      21.007   5.855  -9.251  1.00  1.39      PROC
ATOM   3433  N   ALA P 156      20.680   5.115  -7.340  1.00  1.08      PROC
ATOM   3434  HN  ALA P 156      21.014   4.590  -6.563  1.00  0.00      PROC
ATOM   3435  CA  ALA P 156      19.422   5.739  -7.114  1.00  1.14      PROC
ATOM   3436  HA  ALA P 156      18.948   5.903  -8.071  1.00  0.00      PROC
ATOM   3437  CB  ALA P 156      18.628   4.921  -6.308  1.00  1.35      PROC
ATOM   3438  HB1 ALA P 156      19.034   4.894  -5.274  1.00  0.00      PROC
ATOM   3439  HB2 ALA P 156      18.618   3.886  -6.713  1.00  0.00      PROC
ATOM   3440  HB3 ALA P 156      17.591   5.318  -6.271  1.00  0.00      PROC
ATOM   3441  C   ALA P 156      19.452   6.997  -6.511  1.00  1.27      PROC
ATOM   3442  O   ALA P 156      18.569   7.584  -6.358  1.00  1.54      PROC
ATOM   3443  N   THR P 157      20.485   7.454  -6.173  1.00  1.49      PROC
ATOM   3444  HN  THR P 157      21.328   6.945  -6.319  1.00  0.00      PROC
ATOM   3445  CA  THR P 157      20.657   8.624  -5.594  1.00  1.90      PROC
ATOM   3446  HA  THR P 157      19.722   8.863  -5.111  1.00  0.00      PROC
ATOM   3447  CB  THR P 157      21.565   8.716  -4.763  1.00  2.32      PROC
ATOM   3448  HB  THR P 157      21.497   9.694  -4.241  1.00  0.00      PROC
ATOM   3449  OG1 THR P 157      22.381   8.657  -5.174  1.00  2.74      PROC
ATOM   3450  HG1 THR P 157      22.554   9.525  -5.545  1.00  0.00      PROC
ATOM   3451  CG2 THR P 157      21.582   7.926  -3.953  1.00  2.68      PROC
ATOM   3452 HG21 THR P 157      21.870   6.943  -4.384  1.00  0.00      PROC
ATOM   3453 HG22 THR P 157      20.574   7.831  -3.496  1.00  0.00      PROC
ATOM   3454 HG23 THR P 157      22.323   8.201  -3.172  1.00  0.00      PROC
ATOM   3455  C   THR P 157      20.886   9.534  -6.305  1.00  2.27      PROC
ATOM   3456  O   THR P 157      21.018   9.940  -6.189  1.00  2.84      PROC
ATOM   3457  N   LYS P 158      20.918   9.876  -7.069  1.00  2.57      PROC
ATOM   3458  HN  LYS P 158      20.638   9.194  -7.673  1.00  0.00      PROC
ATOM   3459  CA  LYS P 158      21.115  10.726  -7.809  1.00  3.18      PROC
ATOM   3460  HA  LYS P 158      21.601  11.431  -7.169  1.00  0.00      PROC
ATOM   3461  CB  LYS P 158      21.486  10.826  -8.501  1.00  3.72      PROC
ATOM   3462  HB1 LYS P 158      21.835  11.855  -8.697  1.00  0.00      PROC
ATOM   3463  HB2 LYS P 158      20.941  10.441  -9.381  1.00  0.00      PROC
ATOM   3464  CG  LYS P 158      21.978  10.389  -8.240  1.00  4.01      PROC
ATOM   3465  HG1 LYS P 158      22.110   9.505  -8.900  1.00  0.00      PROC
ATOM   3466  HG2 LYS P 158      21.696  10.039  -7.224  1.00  0.00      PROC
ATOM   3467  CD  LYS P 158      22.388  10.657  -8.224  1.00  4.69      PROC
ATOM   3468  HD1 LYS P 158      22.377  10.904  -7.165  1.00  0.00      PROC
ATOM   3469  HD2 LYS P 158      22.062  11.486  -8.847  1.00  0.00      PROC
ATOM   3470  CE  LYS P 158      22.803  10.688  -8.291  1.00  5.39      PROC
ATOM   3471  HE1 LYS P 158      22.713  10.944  -9.329  1.00  0.00      PROC
ATOM   3472  HE2 LYS P 158      23.011   9.658  -8.074  1.00  0.00      PROC
ATOM   3473  NZ  LYS P 158      23.161  10.779  -8.283  1.00  6.09      PROC
ATOM   3474  HZ1 LYS P 158      23.546  10.591  -7.335  1.00  0.00      PROC
ATOM   3475  HZ2 LYS P 158      23.267  11.789  -8.506  1.00  0.00      PROC
ATOM   3476  HZ3 LYS P 158      23.678  10.213  -8.986  1.00  0.00      PROC
ATOM   3477  C   LYS P 158      20.641  11.229  -8.159  1.00  3.74      PROC
ATOM   3478  OT1 LYS P 158      20.427  11.435  -8.301  1.00  4.21      PROC
ATOM   3479  OT2 LYS P 158      20.485  11.431  -8.303  1.00  4.21      PROC
TER    3480      LYS    158
END
