# Supplementary material for: Mapping the Interactions Among Class IIa Histone Deacetylases and Myocyte Enhancer Factor 2s
Source: J Chem Inf Model. 2025 Jun 6;65(12):6249–60. doi: 10.1021/acs.jcim.5c00858 (PMC12199305; doi:10.1021/acs.jcim.5c00858)
Supplement: Supplementary file 6 [file ci5c00858_si_006.zip › Average_Structures/HDAC9_MEF2D.pdb]

REMARK  GENERATED BY CHARMM-GUI (HTTP://WWW.CHARMM-GUI.ORG) V3.7 ON APR, 06. 2025. JOB
REMARK  READ PDB, MANIPULATE STRUCTURE IF NEEDED, AND GENERATE TOPOLOGY FILE          
REMARK   DATE:     4/ 6/25      8:24:50      CREATED BY USER: charmm-gui              
ATOM      1  N   GLY P   2      -4.018  14.671 -23.099  1.00  5.17      PROA
ATOM      2  HT1 GLY P   2      -3.254  15.377 -23.091  1.00  0.00      PROA
ATOM      3  HT2 GLY P   2      -4.919  15.138 -23.328  1.00  0.00      PROA
ATOM      4  HT3 GLY P   2      -3.812  13.946 -23.815  1.00  0.00      PROA
ATOM      5  CA  GLY P   2      -4.073  14.315 -22.354  1.00  4.71      PROA
ATOM      6  HA1 GLY P   2      -4.284  15.153 -21.715  1.00  0.00      PROA
ATOM      7  HA2 GLY P   2      -3.074  13.950 -22.200  1.00  0.00      PROA
ATOM      8  C   GLY P   2      -4.653  13.588 -21.999  1.00  4.06      PROA
ATOM      9  O   GLY P   2      -5.131  13.375 -22.410  1.00  4.01      PROA
ATOM     10  N   ARG P   3      -4.628  13.172 -21.217  1.00  3.90      PROA
ATOM     11  HN  ARG P   3      -3.904  13.459 -20.610  1.00  0.00      PROA
ATOM     12  CA  ARG P   3      -5.160  12.466 -20.778  1.00  3.60      PROA
ATOM     13  HA  ARG P   3      -5.600  11.852 -21.550  1.00  0.00      PROA
ATOM     14  CB  ARG P   3      -4.634  11.951 -20.223  1.00  4.26      PROA
ATOM     15  HB1 ARG P   3      -5.168  11.021 -19.934  1.00  0.00      PROA
ATOM     16  HB2 ARG P   3      -4.371  12.515 -19.302  1.00  0.00      PROA
ATOM     17  CG  ARG P   3      -3.841  11.742 -20.729  1.00  5.11      PROA
ATOM     18  HG1 ARG P   3      -3.290  11.071 -20.052  1.00  0.00      PROA
ATOM     19  HG2 ARG P   3      -3.333  12.716 -20.799  1.00  0.00      PROA
ATOM     20  CD  ARG P   3      -3.755  11.539 -21.181  1.00  5.73      PROA
ATOM     21  HD1 ARG P   3      -4.015  12.344 -21.892  1.00  0.00      PROA
ATOM     22  HD2 ARG P   3      -4.477  10.706 -21.244  1.00  0.00      PROA
ATOM     23  NE  ARG P   3      -3.118  11.226 -21.518  1.00  6.45      PROA
ATOM     24  HE  ARG P   3      -2.395  11.387 -20.896  1.00  0.00      PROA
ATOM     25  CZ  ARG P   3      -2.918  10.993 -21.886  1.00  7.28      PROA
ATOM     26  NH1 ARG P   3      -3.250  11.013 -22.007  1.00  7.66      PROA
ATOM     27 HH11 ARG P   3      -3.535  11.798 -22.557  1.00  0.00      PROA
ATOM     28 HH12 ARG P   3      -3.903  10.285 -21.799  1.00  0.00      PROA
ATOM     29  NH2 ARG P   3      -2.357  10.723 -22.144  1.00  7.97      PROA
ATOM     30 HH21 ARG P   3      -1.501  10.761 -21.629  1.00  0.00      PROA
ATOM     31 HH22 ARG P   3      -2.381  10.284 -23.042  1.00  0.00      PROA
ATOM     32  C   ARG P   3      -6.117  12.467 -20.080  1.00  2.91      PROA
ATOM     33  O   ARG P   3      -6.292  12.987 -19.504  1.00  2.92      PROA
ATOM     34  N   LYS P   4      -6.766  11.878 -20.122  1.00  2.69      PROA
ATOM     35  HN  LYS P   4      -6.711  11.177 -20.823  1.00  0.00      PROA
ATOM     36  CA  LYS P   4      -7.705  11.769 -19.486  1.00  2.31      PROA
ATOM     37  HA  LYS P   4      -8.066  12.740 -19.183  1.00  0.00      PROA
ATOM     38  CB  LYS P   4      -8.390  11.267 -20.180  1.00  2.77      PROA
ATOM     39  HB1 LYS P   4      -9.419  11.554 -19.882  1.00  0.00      PROA
ATOM     40  HB2 LYS P   4      -8.259  10.176 -20.029  1.00  0.00      PROA
ATOM     41  CG  LYS P   4      -8.317  11.430 -21.129  1.00  3.31      PROA
ATOM     42  HG1 LYS P   4      -7.702  10.572 -21.376  1.00  0.00      PROA
ATOM     43  HG2 LYS P   4      -7.752  12.353 -21.074  1.00  0.00      PROA
ATOM     44  CD  LYS P   4      -8.537  11.508 -21.625  1.00  3.89      PROA
ATOM     45  HD1 LYS P   4      -9.192  12.298 -21.315  1.00  0.00      PROA
ATOM     46  HD2 LYS P   4      -8.994  10.539 -21.680  1.00  0.00      PROA
ATOM     47  CE  LYS P   4      -8.611  11.678 -22.485  1.00  4.63      PROA
ATOM     48  HE1 LYS P   4      -9.671  11.893 -22.488  1.00  0.00      PROA
ATOM     49  HE2 LYS P   4      -8.351  10.690 -22.840  1.00  0.00      PROA
ATOM     50  NZ  LYS P   4      -8.501  11.959 -23.034  1.00  5.22      PROA
ATOM     51  HZ1 LYS P   4      -7.498  11.848 -23.286  1.00  0.00      PROA
ATOM     52  HZ2 LYS P   4      -8.730  12.971 -22.958  1.00  0.00      PROA
ATOM     53  HZ3 LYS P   4      -9.093  11.525 -23.770  1.00  0.00      PROA
ATOM     54  C   LYS P   4      -7.719  11.244 -18.145  1.00  2.04      PROA
ATOM     55  O   LYS P   4      -7.221  10.580 -17.831  1.00  2.42      PROA
ATOM     56  N   LYS P   5      -8.300  11.544 -17.316  1.00  1.72      PROA
ATOM     57  HN  LYS P   5      -8.950  12.270 -17.487  1.00  0.00      PROA
ATOM     58  CA  LYS P   5      -8.376  11.152 -15.995  1.00  1.49      PROA
ATOM     59  HA  LYS P   5      -7.643  10.374 -15.841  1.00  0.00      PROA
ATOM     60  CB  LYS P   5      -8.126  12.261 -15.082  1.00  1.73      PROA
ATOM     61  HB1 LYS P   5      -7.040  12.192 -15.000  1.00  0.00      PROA
ATOM     62  HB2 LYS P   5      -8.623  11.880 -14.188  1.00  0.00      PROA
ATOM     63  CG  LYS P   5      -8.231  13.128 -14.954  1.00  2.16      PROA
ATOM     64  HG1 LYS P   5      -9.316  13.201 -14.805  1.00  0.00      PROA
ATOM     65  HG2 LYS P   5      -7.944  13.534 -15.933  1.00  0.00      PROA
ATOM     66  CD  LYS P   5      -7.842  13.942 -14.241  1.00  2.58      PROA
ATOM     67  HD1 LYS P   5      -6.952  13.428 -13.891  1.00  0.00      PROA
ATOM     68  HD2 LYS P   5      -8.652  13.914 -13.518  1.00  0.00      PROA
ATOM     69  CE  LYS P   5      -7.592  14.714 -14.107  1.00  3.16      PROA
ATOM     70  HE1 LYS P   5      -7.918  15.081 -15.059  1.00  0.00      PROA
ATOM     71  HE2 LYS P   5      -6.554  14.460 -14.024  1.00  0.00      PROA
ATOM     72  NZ  LYS P   5      -7.463  15.467 -13.825  1.00  3.68      PROA
ATOM     73  HZ1 LYS P   5      -7.088  15.415 -12.856  1.00  0.00      PROA
ATOM     74  HZ2 LYS P   5      -8.359  15.994 -13.822  1.00  0.00      PROA
ATOM     75  HZ3 LYS P   5      -6.777  15.954 -14.437  1.00  0.00      PROA
ATOM     76  C   LYS P   5      -9.647  10.530 -15.631  1.00  1.30      PROA
ATOM     77  O   LYS P   5     -10.616  10.730 -16.223  1.00  1.49      PROA
ATOM     78  N   ILE P   6      -9.668   9.737 -14.639  1.00  1.07      PROA
ATOM     79  HN  ILE P   6      -8.823   9.476 -14.181  1.00  0.00      PROA
ATOM     80  CA  ILE P   6     -10.828   9.161 -14.096  1.00  1.01      PROA
ATOM     81  HA  ILE P   6     -11.409   8.760 -14.913  1.00  0.00      PROA
ATOM     82  CB  ILE P   6     -10.521   8.115 -13.150  1.00  1.03      PROA
ATOM     83  HB  ILE P   6     -11.405   7.448 -13.137  1.00  0.00      PROA
ATOM     84  CG2 ILE P   6     -10.001   7.722 -13.204  1.00  1.79      PROA
ATOM     85 HG21 ILE P   6      -9.090   8.241 -12.836  1.00  0.00      PROA
ATOM     86 HG22 ILE P   6      -9.845   7.445 -14.269  1.00  0.00      PROA
ATOM     87 HG23 ILE P   6     -10.156   6.804 -12.597  1.00  0.00      PROA
ATOM     88  CG1 ILE P   6     -10.363   7.884 -12.243  1.00  1.39      PROA
ATOM     89 HG11 ILE P   6     -11.223   8.358 -11.757  1.00  0.00      PROA
ATOM     90 HG12 ILE P   6      -9.441   8.441 -12.047  1.00  0.00      PROA
ATOM     91  CD  ILE P   6     -10.189   6.840 -11.470  1.00  1.64      PROA
ATOM     92  HD1 ILE P   6      -9.207   6.366 -11.684  1.00  0.00      PROA
ATOM     93  HD2 ILE P   6     -10.991   6.094 -11.655  1.00  0.00      PROA
ATOM     94  HD3 ILE P   6     -10.207   7.152 -10.404  1.00  0.00      PROA
ATOM     95  C   ILE P   6     -11.805  10.124 -13.508  1.00  1.10      PROA
ATOM     96  O   ILE P   6     -11.475  11.077 -12.941  1.00  1.22      PROA
ATOM     97  N   GLN P   7     -13.061   9.901 -13.649  1.00  1.24      PROA
ATOM     98  HN  GLN P   7     -13.374   9.072 -14.103  1.00  0.00      PROA
ATOM     99  CA  GLN P   7     -14.095  10.741 -13.211  1.00  1.42      PROA
ATOM    100  HA  GLN P   7     -13.704  11.746 -13.146  1.00  0.00      PROA
ATOM    101  CB  GLN P   7     -15.194  10.697 -14.110  1.00  1.85      PROA
ATOM    102  HB1 GLN P   7     -16.000  11.316 -13.666  1.00  0.00      PROA
ATOM    103  HB2 GLN P   7     -15.531   9.642 -14.158  1.00  0.00      PROA
ATOM    104  CG  GLN P   7     -15.050  11.069 -15.240  1.00  2.31      PROA
ATOM    105  HG1 GLN P   7     -16.033  10.995 -15.749  1.00  0.00      PROA
ATOM    106  HG2 GLN P   7     -14.329  10.384 -15.733  1.00  0.00      PROA
ATOM    107  CD  GLN P   7     -14.689  12.072 -15.385  1.00  2.69      PROA
ATOM    108  OE1 GLN P   7     -14.562  12.536 -15.407  1.00  3.10      PROA
ATOM    109  NE2 GLN P   7     -14.522  12.429 -15.500  1.00  3.23      PROA
ATOM    110 HE21 GLN P   7     -15.040  13.060 -16.078  1.00  0.00      PROA
ATOM    111 HE22 GLN P   7     -13.598  12.668 -15.202  1.00  0.00      PROA
ATOM    112  C   GLN P   7     -14.587  10.480 -11.891  1.00  1.30      PROA
ATOM    113  O   GLN P   7     -15.346  10.144 -11.749  1.00  1.77      PROA
ATOM    114  N   ILE P   8     -14.148  10.636 -10.882  1.00  1.20      PROA
ATOM    115  HN  ILE P   8     -13.245  11.026 -10.899  1.00  0.00      PROA
ATOM    116  CA  ILE P   8     -14.500  10.440  -9.553  1.00  1.15      PROA
ATOM    117  HA  ILE P   8     -15.424   9.882  -9.547  1.00  0.00      PROA
ATOM    118  CB  ILE P   8     -13.491   9.723  -8.770  1.00  1.22      PROA
ATOM    119  HB  ILE P   8     -12.607   9.965  -9.359  1.00  0.00      PROA
ATOM    120  CG2 ILE P   8     -13.238   9.652  -8.244  1.00  1.92      PROA
ATOM    121 HG21 ILE P   8     -13.997   9.341  -7.494  1.00  0.00      PROA
ATOM    122 HG22 ILE P   8     -12.782  10.609  -7.911  1.00  0.00      PROA
ATOM    123 HG23 ILE P   8     -12.456   8.866  -8.304  1.00  0.00      PROA
ATOM    124  CG1 ILE P   8     -13.164   9.084  -8.508  1.00  1.62      PROA
ATOM    125 HG11 ILE P   8     -12.197   9.524  -8.463  1.00  0.00      PROA
ATOM    126 HG12 ILE P   8     -13.392   8.533  -9.388  1.00  0.00      PROA
ATOM    127  CD  ILE P   8     -12.869   8.236  -7.981  1.00  1.91      PROA
ATOM    128  HD1 ILE P   8     -13.755   7.614  -7.732  1.00  0.00      PROA
ATOM    129  HD2 ILE P   8     -12.368   8.534  -7.035  1.00  0.00      PROA
ATOM    130  HD3 ILE P   8     -12.173   7.630  -8.599  1.00  0.00      PROA
ATOM    131  C   ILE P   8     -14.855  11.685  -8.936  1.00  1.30      PROA
ATOM    132  O   ILE P   8     -14.231  12.599  -9.082  1.00  1.53      PROA
ATOM    133  N   GLN P   9     -15.904  11.768  -8.248  1.00  1.43      PROA
ATOM    134  HN  GLN P   9     -16.483  10.968  -8.117  1.00  0.00      PROA
ATOM    135  CA  GLN P   9     -16.363  12.909  -7.622  1.00  1.71      PROA
ATOM    136  HA  GLN P   9     -16.084  13.756  -8.231  1.00  0.00      PROA
ATOM    137  CB  GLN P   9     -17.775  12.872  -7.450  1.00  2.06      PROA
ATOM    138  HB1 GLN P   9     -18.067  13.796  -6.910  1.00  0.00      PROA
ATOM    139  HB2 GLN P   9     -18.008  11.993  -6.815  1.00  0.00      PROA
ATOM    140  CG  GLN P   9     -18.478  12.796  -8.454  1.00  2.51      PROA
ATOM    141  HG1 GLN P   9     -19.522  12.966  -8.122  1.00  0.00      PROA
ATOM    142  HG2 GLN P   9     -18.374  11.760  -8.835  1.00  0.00      PROA
ATOM    143  CD  GLN P   9     -18.334  13.408  -9.258  1.00  3.00      PROA
ATOM    144  OE1 GLN P   9     -18.141  13.771  -9.537  1.00  3.45      PROA
ATOM    145  NE2 GLN P   9     -18.436  13.534  -9.643  1.00  3.52      PROA
ATOM    146 HE21 GLN P   9     -18.000  13.114 -10.439  1.00  0.00      PROA
ATOM    147 HE22 GLN P   9     -19.116  14.256  -9.769  1.00  0.00      PROA
ATOM    148  C   GLN P   9     -15.740  13.227  -6.329  1.00  1.59      PROA
ATOM    149  O   GLN P   9     -15.592  12.453  -5.523  1.00  1.48      PROA
ATOM    150  N   ARG P  10     -15.348  14.400  -6.107  1.00  1.78      PROA
ATOM    151  HN  ARG P  10     -15.455  15.096  -6.810  1.00  0.00      PROA
ATOM    152  CA  ARG P  10     -14.747  14.877  -4.932  1.00  1.79      PROA
ATOM    153  HA  ARG P  10     -14.090  14.106  -4.557  1.00  0.00      PROA
ATOM    154  CB  ARG P  10     -13.987  16.111  -5.193  1.00  2.03      PROA
ATOM    155  HB1 ARG P  10     -13.604  16.503  -4.227  1.00  0.00      PROA
ATOM    156  HB2 ARG P  10     -14.672  16.862  -5.639  1.00  0.00      PROA
ATOM    157  CG  ARG P  10     -12.849  15.912  -6.105  1.00  2.19      PROA
ATOM    158  HG1 ARG P  10     -13.309  16.259  -7.029  1.00  0.00      PROA
ATOM    159  HG2 ARG P  10     -12.784  14.826  -6.062  1.00  0.00      PROA
ATOM    160  CD  ARG P  10     -11.928  16.110  -6.311  1.00  2.41      PROA
ATOM    161  HD1 ARG P  10     -12.072  16.289  -7.366  1.00  0.00      PROA
ATOM    162  HD2 ARG P  10     -11.533  15.136  -6.064  1.00  0.00      PROA
ATOM    163  NE  ARG P  10     -11.158  16.497  -6.287  1.00  2.51      PROA
ATOM    164  HE  ARG P  10     -11.111  16.568  -5.376  1.00  0.00      PROA
ATOM    165  CZ  ARG P  10     -10.509  16.815  -6.425  1.00  2.95      PROA
ATOM    166  NH1 ARG P  10     -10.452  16.809  -6.585  1.00  3.46      PROA
ATOM    167 HH11 ARG P  10     -10.687  17.539  -7.227  1.00  0.00      PROA
ATOM    168 HH12 ARG P  10      -9.882  16.044  -6.884  1.00  0.00      PROA
ATOM    169  NH2 ARG P  10      -9.879  17.157  -6.397  1.00  3.49      PROA
ATOM    170 HH21 ARG P  10      -9.543  17.515  -5.526  1.00  0.00      PROA
ATOM    171 HH22 ARG P  10      -9.337  17.275  -7.229  1.00  0.00      PROA
ATOM    172  C   ARG P  10     -15.682  15.101  -3.794  1.00  1.76      PROA
ATOM    173  O   ARG P  10     -16.778  15.452  -3.957  1.00  1.88      PROA
ATOM    174  N   ILE P  11     -15.254  14.889  -2.596  1.00  1.73      PROA
ATOM    175  HN  ILE P  11     -14.315  14.595  -2.445  1.00  0.00      PROA
ATOM    176  CA  ILE P  11     -16.015  15.036  -1.405  1.00  1.78      PROA
ATOM    177  HA  ILE P  11     -17.058  14.975  -1.679  1.00  0.00      PROA
ATOM    178  CB  ILE P  11     -15.707  14.014  -0.394  1.00  1.66      PROA
ATOM    179  HB  ILE P  11     -14.635  14.101  -0.117  1.00  0.00      PROA
ATOM    180  CG2 ILE P  11     -16.493  14.133   0.789  1.00  1.76      PROA
ATOM    181 HG21 ILE P  11     -17.569  14.215   0.526  1.00  0.00      PROA
ATOM    182 HG22 ILE P  11     -16.195  15.044   1.351  1.00  0.00      PROA
ATOM    183 HG23 ILE P  11     -16.352  13.236   1.429  1.00  0.00      PROA
ATOM    184  CG1 ILE P  11     -15.818  12.717  -0.909  1.00  1.66      PROA
ATOM    185 HG11 ILE P  11     -14.783  12.400  -0.792  1.00  0.00      PROA
ATOM    186 HG12 ILE P  11     -16.057  12.965  -1.942  1.00  0.00      PROA
ATOM    187  CD  ILE P  11     -16.208  11.930  -0.864  1.00  1.89      PROA
ATOM    188  HD1 ILE P  11     -17.303  12.037  -1.018  1.00  0.00      PROA
ATOM    189  HD2 ILE P  11     -16.033  11.478   0.136  1.00  0.00      PROA
ATOM    190  HD3 ILE P  11     -15.803  11.261  -1.653  1.00  0.00      PROA
ATOM    191  C   ILE P  11     -15.815  16.358  -0.841  1.00  2.01      PROA
ATOM    192  O   ILE P  11     -14.780  16.739  -0.547  1.00  2.05      PROA
ATOM    193  N   THR P  12     -16.809  17.115  -0.694  1.00  2.29      PROA
ATOM    194  HN  THR P  12     -17.730  16.784  -0.881  1.00  0.00      PROA
ATOM    195  CA  THR P  12     -16.745  18.438  -0.274  1.00  2.60      PROA
ATOM    196  HA  THR P  12     -15.799  18.842  -0.601  1.00  0.00      PROA
ATOM    197  CB  THR P  12     -17.771  19.180  -0.782  1.00  3.13      PROA
ATOM    198  HB  THR P  12     -17.946  19.970  -0.028  1.00  0.00      PROA
ATOM    199  OG1 THR P  12     -18.613  18.916  -1.018  1.00  3.27      PROA
ATOM    200  HG1 THR P  12     -19.152  19.017  -0.230  1.00  0.00      PROA
ATOM    201  CG2 THR P  12     -17.711  19.508  -1.641  1.00  3.62      PROA
ATOM    202 HG21 THR P  12     -17.786  18.676  -2.373  1.00  0.00      PROA
ATOM    203 HG22 THR P  12     -16.735  20.019  -1.783  1.00  0.00      PROA
ATOM    204 HG23 THR P  12     -18.539  20.224  -1.831  1.00  0.00      PROA
ATOM    205  C   THR P  12     -16.676  18.723   1.152  1.00  2.41      PROA
ATOM    206  O   THR P  12     -16.096  19.625   1.573  1.00  2.52      PROA
ATOM    207  N   ASP P  13     -17.244  17.945   1.948  1.00  2.23      PROA
ATOM    208  HN  ASP P  13     -17.720  17.135   1.616  1.00  0.00      PROA
ATOM    209  CA  ASP P  13     -17.275  18.114   3.335  1.00  2.12      PROA
ATOM    210  HA  ASP P  13     -17.233  19.171   3.551  1.00  0.00      PROA
ATOM    211  CB  ASP P  13     -18.516  17.523   3.869  1.00  2.21      PROA
ATOM    212  HB1 ASP P  13     -18.181  16.629   4.426  1.00  0.00      PROA
ATOM    213  HB2 ASP P  13     -19.087  17.218   2.973  1.00  0.00      PROA
ATOM    214  CG  ASP P  13     -19.135  17.896   4.406  1.00  2.65      PROA
ATOM    215  OD1 ASP P  13     -19.377  18.076   4.622  1.00  3.14      PROA
ATOM    216  OD2 ASP P  13     -19.433  18.017   4.646  1.00  3.16      PROA
ATOM    217  C   ASP P  13     -16.083  17.541   3.972  1.00  1.88      PROA
ATOM    218  O   ASP P  13     -15.748  16.417   3.758  1.00  1.70      PROA
ATOM    219  N   GLU P  14     -15.396  18.322   4.774  1.00  1.94      PROA
ATOM    220  HN  GLU P  14     -15.728  19.233   5.002  1.00  0.00      PROA
ATOM    221  CA  GLU P  14     -14.168  17.976   5.376  1.00  1.84      PROA
ATOM    222  HA  GLU P  14     -13.486  17.667   4.598  1.00  0.00      PROA
ATOM    223  CB  GLU P  14     -13.615  19.154   6.122  1.00  2.07      PROA
ATOM    224  HB1 GLU P  14     -12.897  18.741   6.858  1.00  0.00      PROA
ATOM    225  HB2 GLU P  14     -14.472  19.605   6.660  1.00  0.00      PROA
ATOM    226  CG  GLU P  14     -13.117  19.952   5.645  1.00  2.49      PROA
ATOM    227  HG1 GLU P  14     -13.878  20.384   4.971  1.00  0.00      PROA
ATOM    228  HG2 GLU P  14     -12.322  19.463   5.055  1.00  0.00      PROA
ATOM    229  CD  GLU P  14     -12.556  20.944   6.130  1.00  2.82      PROA
ATOM    230  OE1 GLU P  14     -12.320  21.348   6.286  1.00  3.24      PROA
ATOM    231  OE2 GLU P  14     -12.339  21.338   6.355  1.00  3.19      PROA
ATOM    232  C   GLU P  14     -14.178  16.790   6.259  1.00  1.64      PROA
ATOM    233  O   GLU P  14     -13.315  15.975   6.189  1.00  1.53      PROA
ATOM    234  N   ARG P  15     -15.183  16.632   7.087  1.00  1.67      PROA
ATOM    235  HN  ARG P  15     -15.897  17.321   7.175  1.00  0.00      PROA
ATOM    236  CA  ARG P  15     -15.335  15.493   7.909  1.00  1.58      PROA
ATOM    237  HA  ARG P  15     -14.387  15.301   8.390  1.00  0.00      PROA
ATOM    238  CB  ARG P  15     -16.410  15.710   8.944  1.00  1.77      PROA
ATOM    239  HB1 ARG P  15     -16.712  14.700   9.282  1.00  0.00      PROA
ATOM    240  HB2 ARG P  15     -17.254  16.185   8.407  1.00  0.00      PROA
ATOM    241  CG  ARG P  15     -16.269  16.291   9.843  1.00  2.35      PROA
ATOM    242  HG1 ARG P  15     -17.309  16.490  10.118  1.00  0.00      PROA
ATOM    243  HG2 ARG P  15     -15.789  17.184   9.431  1.00  0.00      PROA
ATOM    244  CD  ARG P  15     -15.906  16.260  10.615  1.00  2.86      PROA
ATOM    245  HD1 ARG P  15     -16.056  17.217  11.158  1.00  0.00      PROA
ATOM    246  HD2 ARG P  15     -14.822  16.034  10.530  1.00  0.00      PROA
ATOM    247  NE  ARG P  15     -16.134  15.881  10.881  1.00  3.49      PROA
ATOM    248  HE  ARG P  15     -17.020  15.526  10.582  1.00  0.00      PROA
ATOM    249  CZ  ARG P  15     -15.915  15.691  11.286  1.00  4.37      PROA
ATOM    250  NH1 ARG P  15     -15.454  15.836  11.548  1.00  4.80      PROA
ATOM    251 HH11 ARG P  15     -15.460  16.612  12.179  1.00  0.00      PROA
ATOM    252 HH12 ARG P  15     -14.609  15.324  11.394  1.00  0.00      PROA
ATOM    253  NH2 ARG P  15     -16.170  15.336  11.434  1.00  5.18      PROA
ATOM    254 HH21 ARG P  15     -16.092  14.444  10.989  1.00  0.00      PROA
ATOM    255 HH22 ARG P  15     -16.801  15.459  12.200  1.00  0.00      PROA
ATOM    256  C   ARG P  15     -15.588  14.240   7.134  1.00  1.44      PROA
ATOM    257  O   ARG P  15     -15.043  13.217   7.418  1.00  1.39      PROA
ATOM    258  N   ASN P  16     -16.385  14.314   6.080  1.00  1.46      PROA
ATOM    259  HN  ASN P  16     -16.848  15.165   5.846  1.00  0.00      PROA
ATOM    260  CA  ASN P  16     -16.654  13.222   5.202  1.00  1.39      PROA
ATOM    261  HA  ASN P  16     -16.870  12.352   5.804  1.00  0.00      PROA
ATOM    262  CB  ASN P  16     -17.831  13.550   4.303  1.00  1.57      PROA
ATOM    263  HB1 ASN P  16     -17.401  13.755   3.303  1.00  0.00      PROA
ATOM    264  HB2 ASN P  16     -18.277  14.477   4.714  1.00  0.00      PROA
ATOM    265  CG  ASN P  16     -18.650  12.897   4.128  1.00  1.98      PROA
ATOM    266  OD1 ASN P  16     -18.570  12.330   4.504  1.00  2.51      PROA
ATOM    267  ND2 ASN P  16     -19.472  12.978   3.537  1.00  2.36      PROA
ATOM    268 HD21 ASN P  16     -20.143  12.237   3.510  1.00  0.00      PROA
ATOM    269 HD22 ASN P  16     -19.610  13.799   2.982  1.00  0.00      PROA
ATOM    270  C   ASN P  16     -15.451  12.810   4.399  1.00  1.23      PROA
ATOM    271  O   ASN P  16     -15.228  11.648   4.151  1.00  1.15      PROA
ATOM    272  N   ARG P  17     -14.604  13.760   4.011  1.00  1.23      PROA
ATOM    273  HN  ARG P  17     -14.817  14.724   4.145  1.00  0.00      PROA
ATOM    274  CA  ARG P  17     -13.343  13.500   3.382  1.00  1.15      PROA
ATOM    275  HA  ARG P  17     -13.524  12.883   2.514  1.00  0.00      PROA
ATOM    276  CB  ARG P  17     -12.662  14.803   2.972  1.00  1.27      PROA
ATOM    277  HB1 ARG P  17     -11.755  14.836   3.599  1.00  0.00      PROA
ATOM    278  HB2 ARG P  17     -13.371  15.585   3.295  1.00  0.00      PROA
ATOM    279  CG  ARG P  17     -12.349  15.118   2.085  1.00  1.81      PROA
ATOM    280  HG1 ARG P  17     -13.252  15.101   1.448  1.00  0.00      PROA
ATOM    281  HG2 ARG P  17     -11.640  14.341   1.747  1.00  0.00      PROA
ATOM    282  CD  ARG P  17     -11.687  16.394   1.760  1.00  1.99      PROA
ATOM    283  HD1 ARG P  17     -10.747  16.152   1.223  1.00  0.00      PROA
ATOM    284  HD2 ARG P  17     -11.462  16.904   2.719  1.00  0.00      PROA
ATOM    285  NE  ARG P  17     -12.194  17.163   1.131  1.00  2.26      PROA
ATOM    286  HE  ARG P  17     -12.987  16.805   0.655  1.00  0.00      PROA
ATOM    287  CZ  ARG P  17     -12.011  18.265   0.909  1.00  2.56      PROA
ATOM    288  NH1 ARG P  17     -11.381  18.847   1.230  1.00  2.66      PROA
ATOM    289 HH11 ARG P  17     -10.439  18.540   1.363  1.00  0.00      PROA
ATOM    290 HH12 ARG P  17     -11.635  19.789   1.447  1.00  0.00      PROA
ATOM    291  NH2 ARG P  17     -12.484  18.812   0.340  1.00  3.13      PROA
ATOM    292 HH21 ARG P  17     -13.412  18.563   0.063  1.00  0.00      PROA
ATOM    293 HH22 ARG P  17     -12.070  19.656  -0.002  1.00  0.00      PROA
ATOM    294  C   ARG P  17     -12.401  12.678   4.225  1.00  1.04      PROA
ATOM    295  O   ARG P  17     -11.826  11.725   3.753  1.00  0.95      PROA
ATOM    296  N   GLN P  18     -12.268  12.997   5.518  1.00  1.08      PROA
ATOM    297  HN  GLN P  18     -12.725  13.796   5.898  1.00  0.00      PROA
ATOM    298  CA  GLN P  18     -11.479  12.244   6.457  1.00  1.05      PROA
ATOM    299  HA  GLN P  18     -10.500  12.095   6.027  1.00  0.00      PROA
ATOM    300  CB  GLN P  18     -11.367  12.992   7.792  1.00  1.18      PROA
ATOM    301  HB1 GLN P  18     -11.243  12.193   8.544  1.00  0.00      PROA
ATOM    302  HB2 GLN P  18     -12.352  13.475   7.919  1.00  0.00      PROA
ATOM    303  CG  GLN P  18     -10.639  13.770   8.096  1.00  1.62      PROA
ATOM    304  HG1 GLN P  18     -10.495  13.686   9.193  1.00  0.00      PROA
ATOM    305  HG2 GLN P  18     -11.084  14.759   7.859  1.00  0.00      PROA
ATOM    306  CD  GLN P  18      -9.497  13.741   7.568  1.00  1.94      PROA
ATOM    307  OE1 GLN P  18      -9.015  13.775   6.996  1.00  2.20      PROA
ATOM    308  NE2 GLN P  18      -9.040  13.689   7.769  1.00  2.62      PROA
ATOM    309 HE21 GLN P  18      -8.356  14.408   7.648  1.00  0.00      PROA
ATOM    310 HE22 GLN P  18      -8.814  12.866   8.291  1.00  0.00      PROA
ATOM    311  C   GLN P  18     -11.961  10.834   6.686  1.00  0.99      PROA
ATOM    312  O   GLN P  18     -11.187   9.896   6.695  1.00  0.94      PROA
ATOM    313  N   VAL P  19     -13.275  10.641   6.832  1.00  1.04      PROA
ATOM    314  HN  VAL P  19     -13.906  11.411   6.878  1.00  0.00      PROA
ATOM    315  CA  VAL P  19     -13.890   9.338   6.934  1.00  1.05      PROA
ATOM    316  HA  VAL P  19     -13.351   8.774   7.681  1.00  0.00      PROA
ATOM    317  CB  VAL P  19     -15.347   9.451   7.316  1.00  1.19      PROA
ATOM    318  HB  VAL P  19     -15.831  10.191   6.645  1.00  0.00      PROA
ATOM    319  CG1 VAL P  19     -16.065   8.220   7.225  1.00  1.38      PROA
ATOM    320 HG11 VAL P  19     -15.512   7.416   7.756  1.00  0.00      PROA
ATOM    321 HG12 VAL P  19     -16.180   7.927   6.159  1.00  0.00      PROA
ATOM    322 HG13 VAL P  19     -17.066   8.331   7.693  1.00  0.00      PROA
ATOM    323  CG2 VAL P  19     -15.471   9.921   8.657  1.00  1.39      PROA
ATOM    324 HG21 VAL P  19     -14.997  10.921   8.756  1.00  0.00      PROA
ATOM    325 HG22 VAL P  19     -14.965   9.218   9.352  1.00  0.00      PROA
ATOM    326 HG23 VAL P  19     -16.545  10.009   8.929  1.00  0.00      PROA
ATOM    327  C   VAL P  19     -13.706   8.516   5.678  1.00  0.95      PROA
ATOM    328  O   VAL P  19     -13.326   7.362   5.730  1.00  0.94      PROA
ATOM    329  N   THR P  20     -13.911   9.120   4.500  1.00  0.92      PROA
ATOM    330  HN  THR P  20     -14.232  10.062   4.460  1.00  0.00      PROA
ATOM    331  CA  THR P  20     -13.698   8.496   3.208  1.00  0.85      PROA
ATOM    332  HA  THR P  20     -14.237   7.561   3.208  1.00  0.00      PROA
ATOM    333  CB  THR P  20     -14.164   9.354   2.053  1.00  0.89      PROA
ATOM    334  HB  THR P  20     -13.633  10.330   2.081  1.00  0.00      PROA
ATOM    335  OG1 THR P  20     -15.471   9.585   2.107  1.00  1.11      PROA
ATOM    336  HG1 THR P  20     -15.605  10.173   2.854  1.00  0.00      PROA
ATOM    337  CG2 THR P  20     -13.956   8.760   0.761  1.00  0.97      PROA
ATOM    338 HG21 THR P  20     -14.354   7.723   0.749  1.00  0.00      PROA
ATOM    339 HG22 THR P  20     -12.870   8.726   0.531  1.00  0.00      PROA
ATOM    340 HG23 THR P  20     -14.485   9.352  -0.017  1.00  0.00      PROA
ATOM    341  C   THR P  20     -12.268   8.081   2.993  1.00  0.77      PROA
ATOM    342  O   THR P  20     -11.991   6.975   2.566  1.00  0.76      PROA
ATOM    343  N   PHE P  21     -11.303   8.942   3.352  1.00  0.75      PROA
ATOM    344  HN  PHE P  21     -11.528   9.864   3.655  1.00  0.00      PROA
ATOM    345  CA  PHE P  21      -9.891   8.634   3.338  1.00  0.70      PROA
ATOM    346  HA  PHE P  21      -9.633   8.275   2.353  1.00  0.00      PROA
ATOM    347  CB  PHE P  21      -9.071   9.905   3.686  1.00  0.75      PROA
ATOM    348  HB1 PHE P  21      -9.471  10.345   4.624  1.00  0.00      PROA
ATOM    349  HB2 PHE P  21      -9.165  10.633   2.852  1.00  0.00      PROA
ATOM    350  CG  PHE P  21      -7.605   9.680   3.902  1.00  0.73      PROA
ATOM    351  CD1 PHE P  21      -6.862   9.498   3.610  1.00  1.33      PROA
ATOM    352  HD1 PHE P  21      -7.001   9.380   2.584  1.00  0.00      PROA
ATOM    353  CE1 PHE P  21      -5.514   9.271   3.811  1.00  1.36      PROA
ATOM    354  HE1 PHE P  21      -5.132   9.039   2.867  1.00  0.00      PROA
ATOM    355  CZ  PHE P  21      -4.892   9.233   4.302  1.00  0.86      PROA
ATOM    356  HZ  PHE P  21      -3.977   9.078   4.440  1.00  0.00      PROA
ATOM    357  CD2 PHE P  21      -6.963   9.649   4.397  1.00  1.39      PROA
ATOM    358  HD2 PHE P  21      -7.336   9.902   5.337  1.00  0.00      PROA
ATOM    359  CE2 PHE P  21      -5.618   9.424   4.597  1.00  1.44      PROA
ATOM    360  HE2 PHE P  21      -5.466   9.571   5.619  1.00  0.00      PROA
ATOM    361  C   PHE P  21      -9.532   7.454   4.225  1.00  0.69      PROA
ATOM    362  O   PHE P  21      -8.831   6.551   3.813  1.00  0.69      PROA
ATOM    363  N   THR P  22     -10.060   7.420   5.457  1.00  0.74      PROA
ATOM    364  HN  THR P  22     -10.644   8.157   5.785  1.00  0.00      PROA
ATOM    365  CA  THR P  22      -9.841   6.340   6.407  1.00  0.78      PROA
ATOM    366  HA  THR P  22      -8.775   6.193   6.491  1.00  0.00      PROA
ATOM    367  CB  THR P  22     -10.428   6.634   7.772  1.00  0.89      PROA
ATOM    368  HB  THR P  22     -11.526   6.764   7.669  1.00  0.00      PROA
ATOM    369  OG1 THR P  22      -9.976   7.650   8.305  1.00  1.13      PROA
ATOM    370  HG1 THR P  22     -10.319   8.390   7.798  1.00  0.00      PROA
ATOM    371  CG2 THR P  22     -10.216   5.715   8.723  1.00  1.19      PROA
ATOM    372 HG21 THR P  22      -9.126   5.584   8.891  1.00  0.00      PROA
ATOM    373 HG22 THR P  22     -10.647   4.740   8.409  1.00  0.00      PROA
ATOM    374 HG23 THR P  22     -10.684   6.042   9.676  1.00  0.00      PROA
ATOM    375  C   THR P  22     -10.343   5.003   5.916  1.00  0.77      PROA
ATOM    376  O   THR P  22      -9.629   4.014   5.963  1.00  0.79      PROA
ATOM    377  N   LYS P  23     -11.570   4.952   5.374  1.00  0.78      PROA
ATOM    378  HN  LYS P  23     -12.159   5.755   5.359  1.00  0.00      PROA
ATOM    379  CA  LYS P  23     -12.138   3.766   4.778  1.00  0.79      PROA
ATOM    380  HA  LYS P  23     -12.024   2.952   5.479  1.00  0.00      PROA
ATOM    381  CB  LYS P  23     -13.623   3.980   4.448  1.00  0.86      PROA
ATOM    382  HB1 LYS P  23     -13.959   3.133   3.815  1.00  0.00      PROA
ATOM    383  HB2 LYS P  23     -13.713   4.922   3.868  1.00  0.00      PROA
ATOM    384  CG  LYS P  23     -14.506   4.068   5.575  1.00  1.12      PROA
ATOM    385  HG1 LYS P  23     -14.440   5.129   5.867  1.00  0.00      PROA
ATOM    386  HG2 LYS P  23     -14.015   3.435   6.332  1.00  0.00      PROA
ATOM    387  CD  LYS P  23     -15.492   3.853   5.693  1.00  1.62      PROA
ATOM    388  HD1 LYS P  23     -15.430   2.816   5.401  1.00  0.00      PROA
ATOM    389  HD2 LYS P  23     -15.856   4.502   4.911  1.00  0.00      PROA
ATOM    390  CE  LYS P  23     -16.340   3.782   6.186  1.00  2.10      PROA
ATOM    391  HE1 LYS P  23     -16.558   4.842   6.249  1.00  0.00      PROA
ATOM    392  HE2 LYS P  23     -15.940   3.354   7.098  1.00  0.00      PROA
ATOM    393  NZ  LYS P  23     -17.189   3.516   6.338  1.00  2.63      PROA
ATOM    394  HZ1 LYS P  23     -17.227   2.477   6.367  1.00  0.00      PROA
ATOM    395  HZ2 LYS P  23     -17.803   3.865   5.575  1.00  0.00      PROA
ATOM    396  HZ3 LYS P  23     -17.515   3.900   7.248  1.00  0.00      PROA
ATOM    397  C   LYS P  23     -11.401   3.261   3.554  1.00  0.73      PROA
ATOM    398  O   LYS P  23     -11.094   2.086   3.439  1.00  0.77      PROA
ATOM    399  N   ARG P  24     -11.055   4.157   2.619  1.00  0.70      PROA
ATOM    400  HN  ARG P  24     -11.320   5.114   2.698  1.00  0.00      PROA
ATOM    401  CA  ARG P  24     -10.287   3.828   1.442  1.00  0.67      PROA
ATOM    402  HA  ARG P  24     -10.716   2.940   1.002  1.00  0.00      PROA
ATOM    403  CB  ARG P  24     -10.308   4.984   0.432  1.00  0.68      PROA
ATOM    404  HB1 ARG P  24      -9.558   4.769  -0.357  1.00  0.00      PROA
ATOM    405  HB2 ARG P  24     -10.016   5.914   0.963  1.00  0.00      PROA
ATOM    406  CG  ARG P  24     -11.651   5.224  -0.242  1.00  0.77      PROA
ATOM    407  HG1 ARG P  24     -11.659   6.297  -0.515  1.00  0.00      PROA
ATOM    408  HG2 ARG P  24     -12.413   5.037   0.539  1.00  0.00      PROA
ATOM    409  CD  ARG P  24     -12.033   4.649  -1.202  1.00  1.10      PROA
ATOM    410  HD1 ARG P  24     -12.084   3.575  -0.932  1.00  0.00      PROA
ATOM    411  HD2 ARG P  24     -11.276   4.812  -1.996  1.00  0.00      PROA
ATOM    412  NE  ARG P  24     -13.225   4.909  -1.806  1.00  1.20      PROA
ATOM    413  HE  ARG P  24     -13.937   5.150  -1.159  1.00  0.00      PROA
ATOM    414  CZ  ARG P  24     -13.558   4.913  -2.787  1.00  1.54      PROA
ATOM    415  NH1 ARG P  24     -12.888   4.652  -3.384  1.00  2.03      PROA
ATOM    416 HH11 ARG P  24     -12.031   4.270  -3.038  1.00  0.00      PROA
ATOM    417 HH12 ARG P  24     -13.028   4.755  -4.369  1.00  0.00      PROA
ATOM    418  NH2 ARG P  24     -14.623   5.196  -3.193  1.00  1.85      PROA
ATOM    419 HH21 ARG P  24     -15.342   5.477  -2.557  1.00  0.00      PROA
ATOM    420 HH22 ARG P  24     -14.811   5.156  -4.174  1.00  0.00      PROA
ATOM    421  C   ARG P  24      -8.858   3.396   1.724  1.00  0.65      PROA
ATOM    422  O   ARG P  24      -8.361   2.458   1.124  1.00  0.68      PROA
ATOM    423  N   LYS P  25      -8.173   4.049   2.677  1.00  0.64      PROA
ATOM    424  HN  LYS P  25      -8.555   4.856   3.119  1.00  0.00      PROA
ATOM    425  CA  LYS P  25      -6.859   3.664   3.143  1.00  0.65      PROA
ATOM    426  HA  LYS P  25      -6.216   3.552   2.282  1.00  0.00      PROA
ATOM    427  CB  LYS P  25      -6.297   4.736   4.099  1.00  0.69      PROA
ATOM    428  HB1 LYS P  25      -7.071   4.938   4.868  1.00  0.00      PROA
ATOM    429  HB2 LYS P  25      -6.127   5.658   3.506  1.00  0.00      PROA
ATOM    430  CG  LYS P  25      -5.002   4.411   4.825  1.00  0.74      PROA
ATOM    431  HG1 LYS P  25      -4.237   4.220   4.045  1.00  0.00      PROA
ATOM    432  HG2 LYS P  25      -5.181   3.477   5.396  1.00  0.00      PROA
ATOM    433  CD  LYS P  25      -4.485   5.267   5.657  1.00  1.02      PROA
ATOM    434  HD1 LYS P  25      -4.018   6.058   5.037  1.00  0.00      PROA
ATOM    435  HD2 LYS P  25      -3.695   4.722   6.211  1.00  0.00      PROA
ATOM    436  CE  LYS P  25      -5.259   5.932   6.627  1.00  1.18      PROA
ATOM    437  HE1 LYS P  25      -6.271   6.089   6.198  1.00  0.00      PROA
ATOM    438  HE2 LYS P  25      -4.773   6.909   6.831  1.00  0.00      PROA
ATOM    439  NZ  LYS P  25      -5.471   5.355   7.876  1.00  1.08      PROA
ATOM    440  HZ1 LYS P  25      -4.557   5.206   8.349  1.00  0.00      PROA
ATOM    441  HZ2 LYS P  25      -5.954   4.441   7.758  1.00  0.00      PROA
ATOM    442  HZ3 LYS P  25      -6.061   5.987   8.454  1.00  0.00      PROA
ATOM    443  C   LYS P  25      -6.810   2.284   3.765  1.00  0.66      PROA
ATOM    444  O   LYS P  25      -5.956   1.479   3.433  1.00  0.68      PROA
ATOM    445  N   PHE P  26      -7.781   1.955   4.637  1.00  0.68      PROA
ATOM    446  HN  PHE P  26      -8.462   2.621   4.930  1.00  0.00      PROA
ATOM    447  CA  PHE P  26      -7.917   0.632   5.213  1.00  0.70      PROA
ATOM    448  HA  PHE P  26      -6.952   0.331   5.592  1.00  0.00      PROA
ATOM    449  CB  PHE P  26      -8.963   0.640   6.352  1.00  0.77      PROA
ATOM    450  HB1 PHE P  26      -9.947   0.958   5.945  1.00  0.00      PROA
ATOM    451  HB2 PHE P  26      -8.634   1.342   7.148  1.00  0.00      PROA
ATOM    452  CG  PHE P  26      -9.157  -0.693   6.990  1.00  0.84      PROA
ATOM    453  CD1 PHE P  26     -10.342  -1.303   6.975  1.00  1.01      PROA
ATOM    454  HD1 PHE P  26     -11.185  -0.815   6.508  1.00  0.00      PROA
ATOM    455  CE1 PHE P  26     -10.507  -2.538   7.542  1.00  1.19      PROA
ATOM    456  HE1 PHE P  26     -11.480  -3.007   7.516  1.00  0.00      PROA
ATOM    457  CZ  PHE P  26      -9.485  -3.177   8.129  1.00  1.18      PROA
ATOM    458  HZ  PHE P  26      -9.622  -4.156   8.563  1.00  0.00      PROA
ATOM    459  CD2 PHE P  26      -8.144  -1.341   7.607  1.00  0.94      PROA
ATOM    460  HD2 PHE P  26      -7.176  -0.865   7.662  1.00  0.00      PROA
ATOM    461  CE2 PHE P  26      -8.304  -2.579   8.164  1.00  1.09      PROA
ATOM    462  HE2 PHE P  26      -7.465  -3.071   8.634  1.00  0.00      PROA
ATOM    463  C   PHE P  26      -8.214  -0.430   4.166  1.00  0.69      PROA
ATOM    464  O   PHE P  26      -7.638  -1.503   4.173  1.00  0.71      PROA
ATOM    465  N   GLY P  27      -9.089  -0.114   3.194  1.00  0.69      PROA
ATOM    466  HN  GLY P  27      -9.576   0.755   3.206  1.00  0.00      PROA
ATOM    467  CA  GLY P  27      -9.402  -0.974   2.069  1.00  0.71      PROA
ATOM    468  HA1 GLY P  27     -10.145  -0.467   1.472  1.00  0.00      PROA
ATOM    469  HA2 GLY P  27      -9.807  -1.892   2.468  1.00  0.00      PROA
ATOM    470  C   GLY P  27      -8.233  -1.309   1.192  1.00  0.66      PROA
ATOM    471  O   GLY P  27      -8.052  -2.442   0.787  1.00  0.69      PROA
ATOM    472  N   LEU P  28      -7.381  -0.321   0.893  1.00  0.64      PROA
ATOM    473  HN  LEU P  28      -7.564   0.617   1.173  1.00  0.00      PROA
ATOM    474  CA  LEU P  28      -6.151  -0.510   0.158  1.00  0.63      PROA
ATOM    475  HA  LEU P  28      -6.376  -1.061  -0.743  1.00  0.00      PROA
ATOM    476  CB  LEU P  28      -5.534   0.862  -0.186  1.00  0.66      PROA
ATOM    477  HB1 LEU P  28      -5.076   1.246   0.747  1.00  0.00      PROA
ATOM    478  HB2 LEU P  28      -6.375   1.523  -0.478  1.00  0.00      PROA
ATOM    479  CG  LEU P  28      -4.575   0.982  -1.175  1.00  0.72      PROA
ATOM    480  HG  LEU P  28      -3.712   0.363  -0.858  1.00  0.00      PROA
ATOM    481  CD1 LEU P  28      -4.838   0.654  -2.377  1.00  1.15      PROA
ATOM    482 HD11 LEU P  28      -5.403   1.468  -2.880  1.00  0.00      PROA
ATOM    483 HD12 LEU P  28      -5.457  -0.268  -2.390  1.00  0.00      PROA
ATOM    484 HD13 LEU P  28      -3.894   0.479  -2.936  1.00  0.00      PROA
ATOM    485  CD2 LEU P  28      -4.087   2.145  -1.468  1.00  1.02      PROA
ATOM    486 HD21 LEU P  28      -3.597   2.589  -0.575  1.00  0.00      PROA
ATOM    487 HD22 LEU P  28      -4.901   2.824  -1.801  1.00  0.00      PROA
ATOM    488 HD23 LEU P  28      -3.330   2.045  -2.275  1.00  0.00      PROA
ATOM    489  C   LEU P  28      -5.146  -1.388   0.890  1.00  0.61      PROA
ATOM    490  O   LEU P  28      -4.557  -2.291   0.315  1.00  0.63      PROA
ATOM    491  N   MET P  29      -4.971  -1.176   2.207  1.00  0.61      PROA
ATOM    492  HN  MET P  29      -5.405  -0.405   2.666  1.00  0.00      PROA
ATOM    493  CA  MET P  29      -4.160  -2.022   3.061  1.00  0.61      PROA
ATOM    494  HA  MET P  29      -3.202  -2.156   2.582  1.00  0.00      PROA
ATOM    495  CB  MET P  29      -3.974  -1.389   4.457  1.00  0.64      PROA
ATOM    496  HB1 MET P  29      -3.477  -2.131   5.117  1.00  0.00      PROA
ATOM    497  HB2 MET P  29      -4.976  -1.153   4.873  1.00  0.00      PROA
ATOM    498  CG  MET P  29      -3.137  -0.108   4.451  1.00  0.65      PROA
ATOM    499  HG1 MET P  29      -3.616   0.610   3.754  1.00  0.00      PROA
ATOM    500  HG2 MET P  29      -2.130  -0.359   4.058  1.00  0.00      PROA
ATOM    501  SD  MET P  29      -2.959   0.661   6.032  1.00  0.77      PROA
ATOM    502  CE  MET P  29      -2.071   1.950   5.626  1.00  1.10      PROA
ATOM    503  HE1 MET P  29      -2.600   2.588   4.886  1.00  0.00      PROA
ATOM    504  HE2 MET P  29      -1.109   1.626   5.174  1.00  0.00      PROA
ATOM    505  HE3 MET P  29      -1.860   2.569   6.524  1.00  0.00      PROA
ATOM    506  C   MET P  29      -4.666  -3.450   3.190  1.00  0.63      PROA
ATOM    507  O   MET P  29      -3.904  -4.400   3.133  1.00  0.66      PROA
ATOM    508  N   LYS P  30      -5.991  -3.640   3.320  1.00  0.65      PROA
ATOM    509  HN  LYS P  30      -6.609  -2.868   3.441  1.00  0.00      PROA
ATOM    510  CA  LYS P  30      -6.632  -4.938   3.299  1.00  0.69      PROA
ATOM    511  HA  LYS P  30      -6.127  -5.572   4.013  1.00  0.00      PROA
ATOM    512  CB  LYS P  30      -8.122  -4.814   3.656  1.00  0.78      PROA
ATOM    513  HB1 LYS P  30      -8.590  -4.394   2.747  1.00  0.00      PROA
ATOM    514  HB2 LYS P  30      -8.150  -4.067   4.469  1.00  0.00      PROA
ATOM    515  CG  LYS P  30      -8.849  -5.641   3.999  1.00  1.04      PROA
ATOM    516  HG1 LYS P  30      -8.432  -5.888   4.981  1.00  0.00      PROA
ATOM    517  HG2 LYS P  30      -8.628  -6.426   3.267  1.00  0.00      PROA
ATOM    518  CD  LYS P  30      -9.992  -5.832   4.190  1.00  1.33      PROA
ATOM    519  HD1 LYS P  30     -10.363  -4.852   3.905  1.00  0.00      PROA
ATOM    520  HD2 LYS P  30      -9.949  -5.966   5.267  1.00  0.00      PROA
ATOM    521  CE  LYS P  30     -10.903  -6.405   3.998  1.00  1.75      PROA
ATOM    522  HE1 LYS P  30     -11.598  -5.883   4.661  1.00  0.00      PROA
ATOM    523  HE2 LYS P  30     -10.598  -7.380   4.386  1.00  0.00      PROA
ATOM    524  NZ  LYS P  30     -11.643  -6.765   3.268  1.00  2.09      PROA
ATOM    525  HZ1 LYS P  30     -11.167  -7.348   2.550  1.00  0.00      PROA
ATOM    526  HZ2 LYS P  30     -12.099  -5.952   2.807  1.00  0.00      PROA
ATOM    527  HZ3 LYS P  30     -12.363  -7.335   3.756  1.00  0.00      PROA
ATOM    528  C   LYS P  30      -6.444  -5.698   1.999  1.00  0.68      PROA
ATOM    529  O   LYS P  30      -6.119  -6.873   2.003  1.00  0.71      PROA
ATOM    530  N   LYS P  31      -6.585  -5.034   0.840  1.00  0.67      PROA
ATOM    531  HN  LYS P  31      -6.887  -4.085   0.818  1.00  0.00      PROA
ATOM    532  CA  LYS P  31      -6.314  -5.632  -0.450  1.00  0.67      PROA
ATOM    533  HA  LYS P  31      -6.752  -6.619  -0.455  1.00  0.00      PROA
ATOM    534  CB  LYS P  31      -6.899  -4.787  -1.596  1.00  0.70      PROA
ATOM    535  HB1 LYS P  31      -6.498  -5.173  -2.556  1.00  0.00      PROA
ATOM    536  HB2 LYS P  31      -6.565  -3.736  -1.463  1.00  0.00      PROA
ATOM    537  CG  LYS P  31      -8.421  -4.802  -1.670  1.00  0.79      PROA
ATOM    538  HG1 LYS P  31      -8.732  -4.062  -2.437  1.00  0.00      PROA
ATOM    539  HG2 LYS P  31      -8.813  -4.484  -0.682  1.00  0.00      PROA
ATOM    540  CD  LYS P  31      -9.004  -6.013  -1.988  1.00  1.07      PROA
ATOM    541  HD1 LYS P  31      -8.614  -6.718  -1.231  1.00  0.00      PROA
ATOM    542  HD2 LYS P  31      -8.593  -6.268  -2.982  1.00  0.00      PROA
ATOM    543  CE  LYS P  31     -10.246  -6.286  -2.073  1.00  1.27      PROA
ATOM    544  HE1 LYS P  31     -10.538  -5.993  -3.100  1.00  0.00      PROA
ATOM    545  HE2 LYS P  31     -10.738  -5.635  -1.325  1.00  0.00      PROA
ATOM    546  NZ  LYS P  31     -10.797  -7.322  -1.926  1.00  1.49      PROA
ATOM    547  HZ1 LYS P  31     -10.267  -7.904  -1.246  1.00  0.00      PROA
ATOM    548  HZ2 LYS P  31     -10.851  -7.818  -2.838  1.00  0.00      PROA
ATOM    549  HZ3 LYS P  31     -11.758  -7.155  -1.565  1.00  0.00      PROA
ATOM    550  C   LYS P  31      -4.859  -5.979  -0.700  1.00  0.64      PROA
ATOM    551  O   LYS P  31      -4.553  -6.992  -1.311  1.00  0.68      PROA
ATOM    552  N   ALA P  32      -3.916  -5.166  -0.192  1.00  0.62      PROA
ATOM    553  HN  ALA P  32      -4.152  -4.278   0.193  1.00  0.00      PROA
ATOM    554  CA  ALA P  32      -2.510  -5.499  -0.160  1.00  0.61      PROA
ATOM    555  HA  ALA P  32      -2.206  -5.791  -1.154  1.00  0.00      PROA
ATOM    556  CB  ALA P  32      -1.710  -4.281   0.313  1.00  0.62      PROA
ATOM    557  HB1 ALA P  32      -2.038  -3.981   1.331  1.00  0.00      PROA
ATOM    558  HB2 ALA P  32      -1.876  -3.428  -0.379  1.00  0.00      PROA
ATOM    559  HB3 ALA P  32      -0.628  -4.530   0.348  1.00  0.00      PROA
ATOM    560  C   ALA P  32      -2.201  -6.720   0.699  1.00  0.62      PROA
ATOM    561  O   ALA P  32      -1.465  -7.608   0.291  1.00  0.65      PROA
ATOM    562  N   TYR P  33      -2.821  -6.823   1.887  1.00  0.64      PROA
ATOM    563  HN  TYR P  33      -3.357  -6.065   2.248  1.00  0.00      PROA
ATOM    564  CA  TYR P  33      -2.780  -7.996   2.737  1.00  0.66      PROA
ATOM    565  HA  TYR P  33      -1.747  -8.274   2.881  1.00  0.00      PROA
ATOM    566  CB  TYR P  33      -3.456  -7.678   4.105  1.00  0.70      PROA
ATOM    567  HB1 TYR P  33      -4.418  -7.157   3.916  1.00  0.00      PROA
ATOM    568  HB2 TYR P  33      -2.778  -7.026   4.696  1.00  0.00      PROA
ATOM    569  CG  TYR P  33      -3.766  -8.850   4.953  1.00  0.82      PROA
ATOM    570  CD1 TYR P  33      -3.033  -9.610   5.485  1.00  1.03      PROA
ATOM    571  HD1 TYR P  33      -1.985  -9.393   5.372  1.00  0.00      PROA
ATOM    572  CE1 TYR P  33      -3.321 -10.723   6.222  1.00  1.16      PROA
ATOM    573  HE1 TYR P  33      -2.495 -11.293   6.617  1.00  0.00      PROA
ATOM    574  CZ  TYR P  33      -4.347 -11.079   6.441  1.00  1.24      PROA
ATOM    575  OH  TYR P  33      -4.638 -12.218   7.138  1.00  1.51      PROA
ATOM    576  HH  TYR P  33      -3.823 -12.712   7.253  1.00  0.00      PROA
ATOM    577  CD2 TYR P  33      -4.798  -9.206   5.204  1.00  1.34      PROA
ATOM    578  HD2 TYR P  33      -5.629  -8.627   4.832  1.00  0.00      PROA
ATOM    579  CE2 TYR P  33      -5.085 -10.315   5.944  1.00  1.55      PROA
ATOM    580  HE2 TYR P  33      -6.132 -10.517   6.092  1.00  0.00      PROA
ATOM    581  C   TYR P  33      -3.321  -9.254   2.063  1.00  0.68      PROA
ATOM    582  O   TYR P  33      -2.682 -10.299   2.072  1.00  0.70      PROA
ATOM    583  N   GLU P  34      -4.485  -9.161   1.395  1.00  0.69      PROA
ATOM    584  HN  GLU P  34      -5.017  -8.319   1.400  1.00  0.00      PROA
ATOM    585  CA  GLU P  34      -5.056 -10.246   0.628  1.00  0.72      PROA
ATOM    586  HA  GLU P  34      -5.157 -11.097   1.285  1.00  0.00      PROA
ATOM    587  CB  GLU P  34      -6.431  -9.866   0.039  1.00  0.78      PROA
ATOM    588  HB1 GLU P  34      -6.560 -10.489  -0.868  1.00  0.00      PROA
ATOM    589  HB2 GLU P  34      -6.355  -8.801  -0.257  1.00  0.00      PROA
ATOM    590  CG  GLU P  34      -7.514  -9.973   0.698  1.00  1.05      PROA
ATOM    591  HG1 GLU P  34      -7.393  -9.357   1.612  1.00  0.00      PROA
ATOM    592  HG2 GLU P  34      -7.610 -11.040   0.982  1.00  0.00      PROA
ATOM    593  CD  GLU P  34      -8.821  -9.583   0.104  1.00  1.09      PROA
ATOM    594  OE1 GLU P  34      -9.385  -9.371  -0.044  1.00  1.58      PROA
ATOM    595  OE2 GLU P  34      -9.324  -9.488  -0.221  1.00  1.56      PROA
ATOM    596  C   GLU P  34      -4.148 -10.745  -0.480  1.00  0.71      PROA
ATOM    597  O   GLU P  34      -3.922 -11.934  -0.611  1.00  0.76      PROA
ATOM    598  N   LEU P  35      -3.550  -9.838  -1.272  1.00  0.68      PROA
ATOM    599  HN  LEU P  35      -3.738  -8.864  -1.173  1.00  0.00      PROA
ATOM    600  CA  LEU P  35      -2.603 -10.179  -2.314  1.00  0.68      PROA
ATOM    601  HA  LEU P  35      -3.047 -10.942  -2.936  1.00  0.00      PROA
ATOM    602  CB  LEU P  35      -2.261  -8.931  -3.155  1.00  0.69      PROA
ATOM    603  HB1 LEU P  35      -1.812  -8.178  -2.475  1.00  0.00      PROA
ATOM    604  HB2 LEU P  35      -3.211  -8.528  -3.563  1.00  0.00      PROA
ATOM    605  CG  LEU P  35      -1.302  -9.132  -4.323  1.00  0.74      PROA
ATOM    606  HG  LEU P  35      -0.316  -9.447  -3.921  1.00  0.00      PROA
ATOM    607  CD1 LEU P  35      -1.744 -10.112  -5.261  1.00  0.98      PROA
ATOM    608 HD11 LEU P  35      -2.796  -9.911  -5.556  1.00  0.00      PROA
ATOM    609 HD12 LEU P  35      -1.691 -11.123  -4.805  1.00  0.00      PROA
ATOM    610 HD13 LEU P  35      -1.108 -10.078  -6.171  1.00  0.00      PROA
ATOM    611  CD2 LEU P  35      -1.054  -7.906  -5.050  1.00  0.91      PROA
ATOM    612 HD21 LEU P  35      -0.607  -7.145  -4.375  1.00  0.00      PROA
ATOM    613 HD22 LEU P  35      -2.009  -7.506  -5.453  1.00  0.00      PROA
ATOM    614 HD23 LEU P  35      -0.347  -8.098  -5.885  1.00  0.00      PROA
ATOM    615  C   LEU P  35      -1.340 -10.839  -1.787  1.00  0.66      PROA
ATOM    616  O   LEU P  35      -0.838 -11.808  -2.343  1.00  0.69      PROA
ATOM    617  N   SER P  36      -0.820 -10.344  -0.650  1.00  0.64      PROA
ATOM    618  HN  SER P  36      -1.208  -9.534  -0.219  1.00  0.00      PROA
ATOM    619  CA  SER P  36       0.320 -10.919   0.042  1.00  0.64      PROA
ATOM    620  HA  SER P  36       1.135 -10.983  -0.664  1.00  0.00      PROA
ATOM    621  CB  SER P  36       0.742 -10.069   1.262  1.00  0.65      PROA
ATOM    622  HB1 SER P  36       0.154 -10.466   2.112  1.00  0.00      PROA
ATOM    623  HB2 SER P  36       0.419  -9.038   1.025  1.00  0.00      PROA
ATOM    624  OG  SER P  36       1.583  -9.969   1.598  1.00  1.27      PROA
ATOM    625  HG1 SER P  36       2.174 -10.365   0.954  1.00  0.00      PROA
ATOM    626  C   SER P  36       0.105 -12.350   0.482  1.00  0.67      PROA
ATOM    627  O   SER P  36       0.931 -13.213   0.242  1.00  0.73      PROA
ATOM    628  N   VAL P  37      -1.042 -12.656   1.103  1.00  0.70      PROA
ATOM    629  HN  VAL P  37      -1.713 -11.956   1.333  1.00  0.00      PROA
ATOM    630  CA  VAL P  37      -1.393 -14.006   1.483  1.00  0.75      PROA
ATOM    631  HA  VAL P  37      -0.514 -14.470   1.905  1.00  0.00      PROA
ATOM    632  CB  VAL P  37      -2.522 -14.024   2.487  1.00  0.83      PROA
ATOM    633  HB  VAL P  37      -3.399 -13.493   2.058  1.00  0.00      PROA
ATOM    634  CG1 VAL P  37      -2.922 -15.433   2.840  1.00  0.99      PROA
ATOM    635 HG11 VAL P  37      -2.024 -16.029   3.110  1.00  0.00      PROA
ATOM    636 HG12 VAL P  37      -3.419 -15.914   1.971  1.00  0.00      PROA
ATOM    637 HG13 VAL P  37      -3.615 -15.423   3.708  1.00  0.00      PROA
ATOM    638  CG2 VAL P  37      -2.097 -13.310   3.745  1.00  0.90      PROA
ATOM    639 HG21 VAL P  37      -1.834 -12.255   3.515  1.00  0.00      PROA
ATOM    640 HG22 VAL P  37      -1.206 -13.811   4.181  1.00  0.00      PROA
ATOM    641 HG23 VAL P  37      -2.928 -13.316   4.482  1.00  0.00      PROA
ATOM    642  C   VAL P  37      -1.707 -14.900   0.296  1.00  0.75      PROA
ATOM    643  O   VAL P  37      -1.217 -16.011   0.201  1.00  0.79      PROA
ATOM    644  N   LEU P  38      -2.503 -14.421  -0.670  1.00  0.75      PROA
ATOM    645  HN  LEU P  38      -2.839 -13.483  -0.642  1.00  0.00      PROA
ATOM    646  CA  LEU P  38      -2.939 -15.195  -1.814  1.00  0.79      PROA
ATOM    647  HA  LEU P  38      -3.380 -16.112  -1.454  1.00  0.00      PROA
ATOM    648  CB  LEU P  38      -3.965 -14.386  -2.630  1.00  0.86      PROA
ATOM    649  HB1 LEU P  38      -3.449 -14.183  -3.585  1.00  0.00      PROA
ATOM    650  HB2 LEU P  38      -4.082 -13.448  -2.060  1.00  0.00      PROA
ATOM    651  CG  LEU P  38      -5.072 -14.667  -2.954  1.00  0.91      PROA
ATOM    652  HG  LEU P  38      -4.932 -15.694  -2.729  1.00  0.00      PROA
ATOM    653  CD1 LEU P  38      -5.883 -14.762  -3.072  1.00  1.61      PROA
ATOM    654 HD11 LEU P  38      -6.245 -14.042  -3.837  1.00  0.00      PROA
ATOM    655 HD12 LEU P  38      -6.428 -14.574  -2.122  1.00  0.00      PROA
ATOM    656 HD13 LEU P  38      -6.095 -15.793  -3.428  1.00  0.00      PROA
ATOM    657  CD2 LEU P  38      -5.886 -14.772  -3.308  1.00  1.45      PROA
ATOM    658 HD21 LEU P  38      -5.803 -15.084  -4.371  1.00  0.00      PROA
ATOM    659 HD22 LEU P  38      -6.445 -13.813  -3.263  1.00  0.00      PROA
ATOM    660 HD23 LEU P  38      -6.442 -15.556  -2.751  1.00  0.00      PROA
ATOM    661  C   LEU P  38      -1.829 -15.666  -2.735  1.00  0.77      PROA
ATOM    662  O   LEU P  38      -1.791 -16.817  -3.140  1.00  0.83      PROA
ATOM    663  N   CYS P  39      -0.889 -14.773  -3.078  1.00  0.74      PROA
ATOM    664  HN  CYS P  39      -0.826 -13.886  -2.628  1.00  0.00      PROA
ATOM    665  CA  CYS P  39       0.095 -15.017  -4.112  1.00  0.75      PROA
ATOM    666  HA  CYS P  39      -0.057 -16.017  -4.490  1.00  0.00      PROA
ATOM    667  CB  CYS P  39      -0.048 -13.988  -5.249  1.00  0.77      PROA
ATOM    668  HB1 CYS P  39       0.759 -14.164  -5.991  1.00  0.00      PROA
ATOM    669  HB2 CYS P  39       0.085 -12.970  -4.826  1.00  0.00      PROA
ATOM    670  SG  CYS P  39      -1.652 -14.099  -6.063  1.00  0.85      PROA
ATOM    671  HG1 CYS P  39      -1.327 -15.140  -6.816  1.00  0.00      PROA
ATOM    672  C   CYS P  39       1.514 -15.010  -3.590  1.00  0.73      PROA
ATOM    673  O   CYS P  39       2.453 -14.982  -4.358  1.00  0.79      PROA
ATOM    674  N   ASP P  40       1.697 -15.030  -2.265  1.00  0.72      PROA
ATOM    675  HN  ASP P  40       0.910 -14.993  -1.657  1.00  0.00      PROA
ATOM    676  CA  ASP P  40       2.967 -15.103  -1.571  1.00  0.74      PROA
ATOM    677  HA  ASP P  40       2.752 -15.094  -0.513  1.00  0.00      PROA
ATOM    678  CB  ASP P  40       3.806 -16.358  -1.917  1.00  0.82      PROA
ATOM    679  HB1 ASP P  40       4.740 -16.329  -1.317  1.00  0.00      PROA
ATOM    680  HB2 ASP P  40       4.063 -16.318  -2.996  1.00  0.00      PROA
ATOM    681  CG  ASP P  40       3.137 -17.660  -1.656  1.00  0.87      PROA
ATOM    682  OD1 ASP P  40       2.791 -18.145  -1.456  1.00  1.36      PROA
ATOM    683  OD2 ASP P  40       3.008 -18.269  -1.638  1.00  1.48      PROA
ATOM    684  C   ASP P  40       3.810 -13.836  -1.697  1.00  0.74      PROA
ATOM    685  O   ASP P  40       4.965 -13.835  -1.513  1.00  0.94      PROA
ATOM    686  N   CYS P  41       3.245 -12.713  -2.030  1.00  0.68      PROA
ATOM    687  HN  CYS P  41       2.253 -12.658  -2.100  1.00  0.00      PROA
ATOM    688  CA  CYS P  41       3.922 -11.470  -2.326  1.00  0.65      PROA
ATOM    689  HA  CYS P  41       4.845 -11.710  -2.832  1.00  0.00      PROA
ATOM    690  CB  CYS P  41       3.060 -10.551  -3.207  1.00  0.72      PROA
ATOM    691  HB1 CYS P  41       3.632  -9.618  -3.390  1.00  0.00      PROA
ATOM    692  HB2 CYS P  41       2.143 -10.293  -2.638  1.00  0.00      PROA
ATOM    693  SG  CYS P  41       2.607 -11.224  -4.709  1.00  0.90      PROA
ATOM    694  HG1 CYS P  41       2.375 -12.436  -4.227  1.00  0.00      PROA
ATOM    695  C   CYS P  41       4.385 -10.699  -1.113  1.00  0.61      PROA
ATOM    696  O   CYS P  41       3.756 -10.689  -0.086  1.00  0.70      PROA
ATOM    697  N   GLU P  42       5.501  -9.996  -1.227  1.00  0.59      PROA
ATOM    698  HN  GLU P  42       6.068 -10.069  -2.043  1.00  0.00      PROA
ATOM    699  CA  GLU P  42       5.997  -9.086  -0.225  1.00  0.58      PROA
ATOM    700  HA  GLU P  42       5.428  -9.249   0.678  1.00  0.00      PROA
ATOM    701  CB  GLU P  42       7.490  -9.302   0.047  1.00  0.63      PROA
ATOM    702  HB1 GLU P  42       7.847  -8.492   0.718  1.00  0.00      PROA
ATOM    703  HB2 GLU P  42       8.037  -9.239  -0.917  1.00  0.00      PROA
ATOM    704  CG  GLU P  42       7.801 -10.623   0.686  1.00  0.78      PROA
ATOM    705  HG1 GLU P  42       7.373 -11.411   0.032  1.00  0.00      PROA
ATOM    706  HG2 GLU P  42       7.286 -10.640   1.668  1.00  0.00      PROA
ATOM    707  CD  GLU P  42       9.053 -10.959   0.911  1.00  1.09      PROA
ATOM    708  OE1 GLU P  42       9.579 -11.111   0.967  1.00  1.71      PROA
ATOM    709  OE2 GLU P  42       9.527 -11.105   1.039  1.00  1.73      PROA
ATOM    710  C   GLU P  42       5.722  -7.674  -0.697  1.00  0.57      PROA
ATOM    711  O   GLU P  42       6.111  -7.286  -1.774  1.00  0.64      PROA
ATOM    712  N   ILE P  43       4.979  -6.889   0.083  1.00  0.57      PROA
ATOM    713  HN  ILE P  43       4.775  -7.141   1.025  1.00  0.00      PROA
ATOM    714  CA  ILE P  43       4.413  -5.628  -0.355  1.00  0.57      PROA
ATOM    715  HA  ILE P  43       4.890  -5.358  -1.286  1.00  0.00      PROA
ATOM    716  CB  ILE P  43       2.901  -5.724  -0.550  1.00  0.64      PROA
ATOM    717  HB  ILE P  43       2.452  -6.142   0.376  1.00  0.00      PROA
ATOM    718  CG2 ILE P  43       2.311  -4.544  -0.816  1.00  1.07      PROA
ATOM    719 HG21 ILE P  43       2.730  -4.109  -1.749  1.00  0.00      PROA
ATOM    720 HG22 ILE P  43       2.492  -3.834   0.019  1.00  0.00      PROA
ATOM    721 HG23 ILE P  43       1.218  -4.690  -0.952  1.00  0.00      PROA
ATOM    722  CG1 ILE P  43       2.510  -6.604  -1.513  1.00  0.84      PROA
ATOM    723 HG11 ILE P  43       2.851  -7.592  -1.153  1.00  0.00      PROA
ATOM    724 HG12 ILE P  43       3.086  -6.318  -2.413  1.00  0.00      PROA
ATOM    725  CD  ILE P  43       1.228  -6.812  -1.962  1.00  0.94      PROA
ATOM    726  HD1 ILE P  43       0.879  -5.931  -2.542  1.00  0.00      PROA
ATOM    727  HD2 ILE P  43       0.545  -6.961  -1.099  1.00  0.00      PROA
ATOM    728  HD3 ILE P  43       1.199  -7.706  -2.621  1.00  0.00      PROA
ATOM    729  C   ILE P  43       4.761  -4.539   0.631  1.00  0.58      PROA
ATOM    730  O   ILE P  43       4.694  -4.727   1.829  1.00  0.66      PROA
ATOM    731  N   ALA P  44       5.137  -3.356   0.133  1.00  0.57      PROA
ATOM    732  HN  ALA P  44       5.354  -3.253  -0.834  1.00  0.00      PROA
ATOM    733  CA  ALA P  44       5.262  -2.154   0.915  1.00  0.57      PROA
ATOM    734  HA  ALA P  44       4.827  -2.344   1.885  1.00  0.00      PROA
ATOM    735  CB  ALA P  44       6.720  -1.737   1.066  1.00  0.64      PROA
ATOM    736  HB1 ALA P  44       7.263  -1.895   0.110  1.00  0.00      PROA
ATOM    737  HB2 ALA P  44       7.208  -2.347   1.856  1.00  0.00      PROA
ATOM    738  HB3 ALA P  44       6.780  -0.660   1.334  1.00  0.00      PROA
ATOM    739  C   ALA P  44       4.456  -1.045   0.267  1.00  0.55      PROA
ATOM    740  O   ALA P  44       4.468  -0.858  -0.934  1.00  0.60      PROA
ATOM    741  N   LEU P  45       3.701  -0.304   1.070  1.00  0.54      PROA
ATOM    742  HN  LEU P  45       3.727  -0.440   2.056  1.00  0.00      PROA
ATOM    743  CA  LEU P  45       2.800   0.732   0.633  1.00  0.53      PROA
ATOM    744  HA  LEU P  45       3.008   0.952  -0.404  1.00  0.00      PROA
ATOM    745  CB  LEU P  45       1.351   0.242   0.805  1.00  0.61      PROA
ATOM    746  HB1 LEU P  45       1.261  -0.114   1.851  1.00  0.00      PROA
ATOM    747  HB2 LEU P  45       1.225  -0.616   0.115  1.00  0.00      PROA
ATOM    748  CG  LEU P  45       0.218   1.133   0.571  1.00  0.67      PROA
ATOM    749  HG  LEU P  45       0.303   1.986   1.276  1.00  0.00      PROA
ATOM    750  CD1 LEU P  45       0.104   1.645  -0.699  1.00  0.95      PROA
ATOM    751 HD11 LEU P  45      -0.184   0.842  -1.410  1.00  0.00      PROA
ATOM    752 HD12 LEU P  45       1.077   2.073  -1.023  1.00  0.00      PROA
ATOM    753 HD13 LEU P  45      -0.678   2.434  -0.720  1.00  0.00      PROA
ATOM    754  CD2 LEU P  45      -1.044   0.546   0.823  1.00  0.91      PROA
ATOM    755 HD21 LEU P  45      -1.108   0.220   1.883  1.00  0.00      PROA
ATOM    756 HD22 LEU P  45      -1.186  -0.341   0.170  1.00  0.00      PROA
ATOM    757 HD23 LEU P  45      -1.850   1.285   0.630  1.00  0.00      PROA
ATOM    758  C   LEU P  45       3.052   1.989   1.435  1.00  0.52      PROA
ATOM    759  O   LEU P  45       2.999   1.979   2.651  1.00  0.60      PROA
ATOM    760  N   ILE P  46       3.348   3.105   0.760  1.00  0.50      PROA
ATOM    761  HN  ILE P  46       3.363   3.107  -0.236  1.00  0.00      PROA
ATOM    762  CA  ILE P  46       3.665   4.377   1.370  1.00  0.52      PROA
ATOM    763  HA  ILE P  46       3.563   4.265   2.439  1.00  0.00      PROA
ATOM    764  CB  ILE P  46       5.078   4.828   1.023  1.00  0.58      PROA
ATOM    765  HB  ILE P  46       5.185   4.863  -0.082  1.00  0.00      PROA
ATOM    766  CG2 ILE P  46       5.382   6.146   1.571  1.00  0.82      PROA
ATOM    767 HG21 ILE P  46       5.120   6.180   2.650  1.00  0.00      PROA
ATOM    768 HG22 ILE P  46       4.792   6.922   1.038  1.00  0.00      PROA
ATOM    769 HG23 ILE P  46       6.467   6.360   1.462  1.00  0.00      PROA
ATOM    770  CG1 ILE P  46       6.122   3.871   1.443  1.00  0.76      PROA
ATOM    771 HG11 ILE P  46       5.627   2.950   1.146  1.00  0.00      PROA
ATOM    772 HG12 ILE P  46       6.074   4.039   2.516  1.00  0.00      PROA
ATOM    773  CD  ILE P  46       6.951   3.596   1.391  1.00  1.36      PROA
ATOM    774  HD1 ILE P  46       7.642   4.403   1.715  1.00  0.00      PROA
ATOM    775  HD2 ILE P  46       7.193   3.321   0.342  1.00  0.00      PROA
ATOM    776  HD3 ILE P  46       7.099   2.716   2.052  1.00  0.00      PROA
ATOM    777  C   ILE P  46       2.648   5.392   0.886  1.00  0.51      PROA
ATOM    778  O   ILE P  46       2.483   5.598  -0.302  1.00  0.55      PROA
ATOM    779  N   ILE P  47       1.916   6.045   1.801  1.00  0.53      PROA
ATOM    780  HN  ILE P  47       2.049   5.882   2.775  1.00  0.00      PROA
ATOM    781  CA  ILE P  47       0.892   7.020   1.479  1.00  0.54      PROA
ATOM    782  HA  ILE P  47       0.926   7.189   0.413  1.00  0.00      PROA
ATOM    783  CB  ILE P  47      -0.510   6.554   1.888  1.00  0.58      PROA
ATOM    784  HB  ILE P  47      -0.528   6.360   2.982  1.00  0.00      PROA
ATOM    785  CG2 ILE P  47      -1.553   7.617   1.545  1.00  0.66      PROA
ATOM    786 HG21 ILE P  47      -1.551   7.815   0.452  1.00  0.00      PROA
ATOM    787 HG22 ILE P  47      -1.317   8.563   2.077  1.00  0.00      PROA
ATOM    788 HG23 ILE P  47      -2.564   7.264   1.840  1.00  0.00      PROA
ATOM    789  CG1 ILE P  47      -0.870   5.202   1.260  1.00  0.63      PROA
ATOM    790 HG11 ILE P  47      -0.003   4.521   1.393  1.00  0.00      PROA
ATOM    791 HG12 ILE P  47      -1.039   5.363   0.175  1.00  0.00      PROA
ATOM    792  CD  ILE P  47      -2.049   4.541   1.806  1.00  0.79      PROA
ATOM    793  HD1 ILE P  47      -2.944   5.185   1.672  1.00  0.00      PROA
ATOM    794  HD2 ILE P  47      -1.908   4.351   2.892  1.00  0.00      PROA
ATOM    795  HD3 ILE P  47      -2.222   3.579   1.278  1.00  0.00      PROA
ATOM    796  C   ILE P  47       1.217   8.324   2.184  1.00  0.56      PROA
ATOM    797  O   ILE P  47       1.352   8.378   3.392  1.00  0.62      PROA
ATOM    798  N   PHE P  48       1.316   9.427   1.441  1.00  0.57      PROA
ATOM    799  HN  PHE P  48       1.346   9.374   0.447  1.00  0.00      PROA
ATOM    800  CA  PHE P  48       1.387  10.761   1.980  1.00  0.60      PROA
ATOM    801  HA  PHE P  48       1.498  10.675   3.051  1.00  0.00      PROA
ATOM    802  CB  PHE P  48       2.550  11.562   1.400  1.00  0.71      PROA
ATOM    803  HB1 PHE P  48       2.318  12.637   1.546  1.00  0.00      PROA
ATOM    804  HB2 PHE P  48       2.609  11.325   0.318  1.00  0.00      PROA
ATOM    805  CG  PHE P  48       3.770  11.408   1.854  1.00  0.79      PROA
ATOM    806  CD1 PHE P  48       4.297  11.701   2.689  1.00  1.27      PROA
ATOM    807  HD1 PHE P  48       3.667  12.176   3.410  1.00  0.00      PROA
ATOM    808  CE1 PHE P  48       5.478  11.644   3.074  1.00  1.65      PROA
ATOM    809  HE1 PHE P  48       5.701  12.074   4.038  1.00  0.00      PROA
ATOM    810  CZ  PHE P  48       6.142  11.288   2.635  1.00  1.85      PROA
ATOM    811  HZ  PHE P  48       7.168  11.191   2.888  1.00  0.00      PROA
ATOM    812  CD2 PHE P  48       4.450  11.057   1.412  1.00  1.53      PROA
ATOM    813  HD2 PHE P  48       4.237  10.644   0.439  1.00  0.00      PROA
ATOM    814  CE2 PHE P  48       5.628  10.993   1.802  1.00  2.01      PROA
ATOM    815  HE2 PHE P  48       6.262  10.509   1.089  1.00  0.00      PROA
ATOM    816  C   PHE P  48       0.104  11.485   1.664  1.00  0.65      PROA
ATOM    817  O   PHE P  48      -0.373  11.460   0.564  1.00  0.76      PROA
ATOM    818  N   ASN P  49      -0.503  12.155   2.628  1.00  0.71      PROA
ATOM    819  HN  ASN P  49      -0.169  12.134   3.567  1.00  0.00      PROA
ATOM    820  CA  ASN P  49      -1.682  12.960   2.406  1.00  0.77      PROA
ATOM    821  HA  ASN P  49      -2.132  12.637   1.479  1.00  0.00      PROA
ATOM    822  CB  ASN P  49      -2.691  12.821   3.558  1.00  0.83      PROA
ATOM    823  HB1 ASN P  49      -2.717  11.747   3.835  1.00  0.00      PROA
ATOM    824  HB2 ASN P  49      -3.680  13.123   3.158  1.00  0.00      PROA
ATOM    825  CG  ASN P  49      -2.519  13.514   4.722  1.00  0.93      PROA
ATOM    826  OD1 ASN P  49      -1.583  14.089   4.866  1.00  1.21      PROA
ATOM    827  ND2 ASN P  49      -3.473  13.481   5.590  1.00  1.10      PROA
ATOM    828 HD21 ASN P  49      -3.381  13.977   6.453  1.00  0.00      PROA
ATOM    829 HD22 ASN P  49      -4.305  12.959   5.399  1.00  0.00      PROA
ATOM    830  C   ASN P  49      -1.315  14.383   2.063  1.00  0.81      PROA
ATOM    831  O   ASN P  49      -0.178  14.770   2.125  1.00  0.85      PROA
ATOM    832  N   HSD P  50      -2.287  15.212   1.681  1.00  0.89      PROA
ATOM    833  HN  HSD P  50      -3.234  14.905   1.654  1.00  0.00      PROA
ATOM    834  CA  HSD P  50      -2.090  16.579   1.283  1.00  1.00      PROA
ATOM    835  HA  HSD P  50      -1.275  16.603   0.575  1.00  0.00      PROA
ATOM    836  CB  HSD P  50      -3.335  17.155   0.661  1.00  1.19      PROA
ATOM    837  HB1 HSD P  50      -4.148  16.826   1.331  1.00  0.00      PROA
ATOM    838  HB2 HSD P  50      -3.413  16.640  -0.313  1.00  0.00      PROA
ATOM    839  ND1 HSD P  50      -3.510  18.518   0.142  1.00  2.49      PROA
ATOM    840  HD1 HSD P  50      -2.779  18.366  -0.442  1.00  0.00      PROA
ATOM    841  CG  HSD P  50      -3.565  18.061   0.456  1.00  1.75      PROA
ATOM    842  CE1 HSD P  50      -3.829  19.304  -0.018  1.00  3.18      PROA
ATOM    843  HE1 HSD P  50      -3.381  19.963  -0.761  1.00  0.00      PROA
ATOM    844  NE2 HSD P  50      -4.096  19.383   0.166  1.00  3.20      PROA
ATOM    845  CD2 HSD P  50      -3.936  18.600   0.461  1.00  2.48      PROA
ATOM    846  HD2 HSD P  50      -4.701  18.496   1.127  1.00  0.00      PROA
ATOM    847  C   HSD P  50      -1.616  17.490   2.359  1.00  0.97      PROA
ATOM    848  O   HSD P  50      -1.031  18.481   2.104  1.00  1.14      PROA
ATOM    849  N   SER P  51      -1.818  17.147   3.607  1.00  0.90      PROA
ATOM    850  HN  SER P  51      -2.337  16.326   3.829  1.00  0.00      PROA
ATOM    851  CA  SER P  51      -1.342  17.873   4.740  1.00  0.98      PROA
ATOM    852  HA  SER P  51      -1.238  18.907   4.448  1.00  0.00      PROA
ATOM    853  CB  SER P  51      -2.277  17.760   5.907  1.00  1.11      PROA
ATOM    854  HB1 SER P  51      -1.905  18.532   6.600  1.00  0.00      PROA
ATOM    855  HB2 SER P  51      -2.068  16.751   6.297  1.00  0.00      PROA
ATOM    856  OG  SER P  51      -3.056  17.815   6.004  1.00  1.63      PROA
ATOM    857  HG1 SER P  51      -3.319  18.632   5.575  1.00  0.00      PROA
ATOM    858  C   SER P  51       0.013  17.417   5.186  1.00  0.97      PROA
ATOM    859  O   SER P  51       0.544  17.911   6.124  1.00  1.13      PROA
ATOM    860  N   ASN P  52       0.606  16.468   4.496  1.00  0.89      PROA
ATOM    861  HN  ASN P  52       0.097  15.993   3.785  1.00  0.00      PROA
ATOM    862  CA  ASN P  52       1.950  16.002   4.635  1.00  0.96      PROA
ATOM    863  HA  ASN P  52       2.138  15.328   3.813  1.00  0.00      PROA
ATOM    864  CB  ASN P  52       2.997  17.097   4.636  1.00  1.21      PROA
ATOM    865  HB1 ASN P  52       3.930  16.650   5.035  1.00  0.00      PROA
ATOM    866  HB2 ASN P  52       2.639  17.885   5.329  1.00  0.00      PROA
ATOM    867  CG  ASN P  52       3.277  17.617   3.683  1.00  1.70      PROA
ATOM    868  OD1 ASN P  52       3.272  17.584   3.173  1.00  2.30      PROA
ATOM    869  ND2 ASN P  52       3.532  18.126   3.428  1.00  2.28      PROA
ATOM    870 HD21 ASN P  52       3.131  18.527   2.604  1.00  0.00      PROA
ATOM    871 HD22 ASN P  52       4.342  18.541   3.843  1.00  0.00      PROA
ATOM    872  C   ASN P  52       2.155  15.016   5.750  1.00  0.89      PROA
ATOM    873  O   ASN P  52       3.196  14.903   6.305  1.00  1.06      PROA
ATOM    874  N   LYS P  53       1.162  14.250   6.091  1.00  0.77      PROA
ATOM    875  HN  LYS P  53       0.260  14.375   5.686  1.00  0.00      PROA
ATOM    876  CA  LYS P  53       1.247  13.184   7.047  1.00  0.75      PROA
ATOM    877  HA  LYS P  53       2.121  13.358   7.657  1.00  0.00      PROA
ATOM    878  CB  LYS P  53       0.003  13.109   7.926  1.00  0.83      PROA
ATOM    879  HB1 LYS P  53       0.114  12.241   8.609  1.00  0.00      PROA
ATOM    880  HB2 LYS P  53      -0.875  12.941   7.268  1.00  0.00      PROA
ATOM    881  CG  LYS P  53      -0.261  14.314   8.750  1.00  1.03      PROA
ATOM    882  HG1 LYS P  53      -1.234  14.089   9.214  1.00  0.00      PROA
ATOM    883  HG2 LYS P  53      -0.373  15.110   7.997  1.00  0.00      PROA
ATOM    884  CD  LYS P  53       0.251  14.781   9.504  1.00  1.54      PROA
ATOM    885  HD1 LYS P  53       1.173  15.115   9.004  1.00  0.00      PROA
ATOM    886  HD2 LYS P  53       0.471  13.956  10.199  1.00  0.00      PROA
ATOM    887  CE  LYS P  53      -0.028  15.804  10.333  1.00  1.81      PROA
ATOM    888  HE1 LYS P  53      -0.637  15.302  11.095  1.00  0.00      PROA
ATOM    889  HE2 LYS P  53      -0.629  16.450   9.681  1.00  0.00      PROA
ATOM    890  NZ  LYS P  53       0.315  16.388  10.809  1.00  2.25      PROA
ATOM    891  HZ1 LYS P  53       0.909  17.009  10.223  1.00  0.00      PROA
ATOM    892  HZ2 LYS P  53       0.901  15.938  11.541  1.00  0.00      PROA
ATOM    893  HZ3 LYS P  53      -0.434  16.950  11.262  1.00  0.00      PROA
ATOM    894  C   LYS P  53       1.490  11.868   6.354  1.00  0.67      PROA
ATOM    895  O   LYS P  53       0.992  11.627   5.285  1.00  0.70      PROA
ATOM    896  N   LEU P  54       2.300  10.995   6.951  1.00  0.69      PROA
ATOM    897  HN  LEU P  54       2.642  11.171   7.870  1.00  0.00      PROA
ATOM    898  CA  LEU P  54       2.757   9.755   6.373  1.00  0.65      PROA
ATOM    899  HA  LEU P  54       2.471   9.738   5.332  1.00  0.00      PROA
ATOM    900  CB  LEU P  54       4.283   9.661   6.517  1.00  0.71      PROA
ATOM    901  HB1 LEU P  54       4.525   9.798   7.591  1.00  0.00      PROA
ATOM    902  HB2 LEU P  54       4.724  10.498   5.937  1.00  0.00      PROA
ATOM    903  CG  LEU P  54       4.954   8.394   6.062  1.00  0.85      PROA
ATOM    904  HG  LEU P  54       4.458   7.553   6.588  1.00  0.00      PROA
ATOM    905  CD1 LEU P  54       4.953   8.106   4.781  1.00  1.03      PROA
ATOM    906 HD11 LEU P  54       5.615   8.809   4.231  1.00  0.00      PROA
ATOM    907 HD12 LEU P  54       3.923   8.197   4.374  1.00  0.00      PROA
ATOM    908 HD13 LEU P  54       5.327   7.071   4.626  1.00  0.00      PROA
ATOM    909  CD2 LEU P  54       6.256   8.259   6.353  1.00  1.09      PROA
ATOM    910 HD21 LEU P  54       6.430   8.470   7.430  1.00  0.00      PROA
ATOM    911 HD22 LEU P  54       6.854   8.975   5.750  1.00  0.00      PROA
ATOM    912 HD23 LEU P  54       6.586   7.220   6.137  1.00  0.00      PROA
ATOM    913  C   LEU P  54       2.089   8.558   7.006  1.00  0.63      PROA
ATOM    914  O   LEU P  54       2.089   8.383   8.210  1.00  0.70      PROA
ATOM    915  N   PHE P  55       1.502   7.696   6.178  1.00  0.61      PROA
ATOM    916  HN  PHE P  55       1.505   7.862   5.196  1.00  0.00      PROA
ATOM    917  CA  PHE P  55       0.828   6.485   6.571  1.00  0.62      PROA
ATOM    918  HA  PHE P  55       0.968   6.363   7.635  1.00  0.00      PROA
ATOM    919  CB  PHE P  55      -0.688   6.524   6.237  1.00  0.66      PROA
ATOM    920  HB1 PHE P  55      -1.190   5.644   6.693  1.00  0.00      PROA
ATOM    921  HB2 PHE P  55      -0.824   6.513   5.135  1.00  0.00      PROA
ATOM    922  CG  PHE P  55      -1.368   7.749   6.760  1.00  0.69      PROA
ATOM    923  CD1 PHE P  55      -1.856   8.116   7.270  1.00  1.25      PROA
ATOM    924  HD1 PHE P  55      -2.172   7.359   7.907  1.00  0.00      PROA
ATOM    925  CE1 PHE P  55      -2.498   9.242   7.742  1.00  1.33      PROA
ATOM    926  HE1 PHE P  55      -3.011   8.909   8.582  1.00  0.00      PROA
ATOM    927  CZ  PHE P  55      -2.676  10.017   7.699  1.00  0.91      PROA
ATOM    928  HZ  PHE P  55      -3.104  10.769   8.023  1.00  0.00      PROA
ATOM    929  CD2 PHE P  55      -1.582   8.536   6.706  1.00  1.45      PROA
ATOM    930  HD2 PHE P  55      -1.148   8.850   5.818  1.00  0.00      PROA
ATOM    931  CE2 PHE P  55      -2.219   9.665   7.179  1.00  1.51      PROA
ATOM    932  HE2 PHE P  55      -1.958  10.416   6.506  1.00  0.00      PROA
ATOM    933  C   PHE P  55       1.477   5.360   5.787  1.00  0.61      PROA
ATOM    934  O   PHE P  55       1.664   5.461   4.593  1.00  0.66      PROA
ATOM    935  N   GLN P  56       1.867   4.262   6.428  1.00  0.62      PROA
ATOM    936  HN  GLN P  56       1.687   4.119   7.398  1.00  0.00      PROA
ATOM    937  CA  GLN P  56       2.580   3.204   5.746  1.00  0.61      PROA
ATOM    938  HA  GLN P  56       2.313   3.247   4.701  1.00  0.00      PROA
ATOM    939  CB  GLN P  56       4.104   3.347   5.907  1.00  0.68      PROA
ATOM    940  HB1 GLN P  56       4.395   4.286   5.394  1.00  0.00      PROA
ATOM    941  HB2 GLN P  56       4.565   2.487   5.380  1.00  0.00      PROA
ATOM    942  CG  GLN P  56       4.673   3.391   7.189  1.00  0.85      PROA
ATOM    943  HG1 GLN P  56       4.308   2.498   7.736  1.00  0.00      PROA
ATOM    944  HG2 GLN P  56       4.289   4.307   7.682  1.00  0.00      PROA
ATOM    945  CD  GLN P  56       6.113   3.411   7.348  1.00  0.84      PROA
ATOM    946  OE1 GLN P  56       6.854   3.766   6.703  1.00  0.91      PROA
ATOM    947  NE2 GLN P  56       6.534   3.022   8.249  1.00  1.39      PROA
ATOM    948 HE21 GLN P  56       5.940   2.793   9.020  1.00  0.00      PROA
ATOM    949 HE22 GLN P  56       7.522   2.887   8.321  1.00  0.00      PROA
ATOM    950  C   GLN P  56       2.134   1.824   6.164  1.00  0.61      PROA
ATOM    951  O   GLN P  56       1.657   1.593   7.258  1.00  0.67      PROA
ATOM    952  N   TYR P  57       2.290   0.856   5.260  1.00  0.60      PROA
ATOM    953  HN  TYR P  57       2.610   1.070   4.341  1.00  0.00      PROA
ATOM    954  CA  TYR P  57       2.029  -0.540   5.489  1.00  0.60      PROA
ATOM    955  HA  TYR P  57       2.137  -0.728   6.547  1.00  0.00      PROA
ATOM    956  CB  TYR P  57       0.597  -0.932   5.017  1.00  0.65      PROA
ATOM    957  HB1 TYR P  57       0.385  -0.419   4.055  1.00  0.00      PROA
ATOM    958  HB2 TYR P  57      -0.134  -0.613   5.790  1.00  0.00      PROA
ATOM    959  CG  TYR P  57       0.368  -2.405   4.784  1.00  0.66      PROA
ATOM    960  CD1 TYR P  57       0.510  -2.951   3.524  1.00  0.73      PROA
ATOM    961  HD1 TYR P  57       0.719  -2.302   2.686  1.00  0.00      PROA
ATOM    962  CE1 TYR P  57       0.389  -4.319   3.313  1.00  0.76      PROA
ATOM    963  HE1 TYR P  57       0.524  -4.723   2.320  1.00  0.00      PROA
ATOM    964  CZ  TYR P  57       0.102  -5.153   4.348  1.00  0.74      PROA
ATOM    965  OH  TYR P  57       0.021  -6.520   4.108  1.00  0.83      PROA
ATOM    966  HH  TYR P  57       0.129  -6.975   4.946  1.00  0.00      PROA
ATOM    967  CD2 TYR P  57       0.053  -3.257   5.815  1.00  0.72      PROA
ATOM    968  HD2 TYR P  57      -0.099  -2.858   6.807  1.00  0.00      PROA
ATOM    969  CE2 TYR P  57      -0.073  -4.626   5.600  1.00  0.77      PROA
ATOM    970  HE2 TYR P  57      -0.311  -5.278   6.427  1.00  0.00      PROA
ATOM    971  C   TYR P  57       3.121  -1.368   4.849  1.00  0.56      PROA
ATOM    972  O   TYR P  57       3.606  -1.039   3.784  1.00  0.60      PROA
ATOM    973  N   ALA P  58       3.516  -2.471   5.480  1.00  0.57      PROA
ATOM    974  HN  ALA P  58       3.245  -2.666   6.419  1.00  0.00      PROA
ATOM    975  CA  ALA P  58       4.353  -3.449   4.857  1.00  0.59      PROA
ATOM    976  HA  ALA P  58       4.160  -3.420   3.795  1.00  0.00      PROA
ATOM    977  CB  ALA P  58       5.814  -3.182   5.126  1.00  0.72      PROA
ATOM    978  HB1 ALA P  58       6.011  -3.205   6.219  1.00  0.00      PROA
ATOM    979  HB2 ALA P  58       6.093  -2.180   4.737  1.00  0.00      PROA
ATOM    980  HB3 ALA P  58       6.437  -3.961   4.636  1.00  0.00      PROA
ATOM    981  C   ALA P  58       3.974  -4.822   5.338  1.00  0.57      PROA
ATOM    982  O   ALA P  58       3.597  -5.013   6.478  1.00  0.62      PROA
ATOM    983  N   SER P  59       4.059  -5.831   4.471  1.00  0.58      PROA
ATOM    984  HN  SER P  59       4.408  -5.695   3.547  1.00  0.00      PROA
ATOM    985  CA  SER P  59       3.660  -7.185   4.791  1.00  0.63      PROA
ATOM    986  HA  SER P  59       2.874  -7.132   5.530  1.00  0.00      PROA
ATOM    987  CB  SER P  59       3.167  -7.929   3.552  1.00  0.75      PROA
ATOM    988  HB1 SER P  59       2.309  -7.369   3.123  1.00  0.00      PROA
ATOM    989  HB2 SER P  59       2.832  -8.942   3.859  1.00  0.00      PROA
ATOM    990  OG  SER P  59       4.092  -8.083   2.566  1.00  0.81      PROA
ATOM    991  HG1 SER P  59       3.866  -8.901   2.117  1.00  0.00      PROA
ATOM    992  C   SER P  59       4.757  -7.980   5.421  1.00  0.69      PROA
ATOM    993  O   SER P  59       4.567  -9.064   5.858  1.00  0.89      PROA
ATOM    994  N   THR P  60       5.939  -7.424   5.500  1.00  0.66      PROA
ATOM    995  HN  THR P  60       6.071  -6.509   5.134  1.00  0.00      PROA
ATOM    996  CA  THR P  60       7.123  -7.979   6.068  1.00  0.77      PROA
ATOM    997  HA  THR P  60       6.824  -8.580   6.914  1.00  0.00      PROA
ATOM    998  CB  THR P  60       7.897  -8.813   5.110  1.00  0.96      PROA
ATOM    999  HB  THR P  60       7.213  -9.542   4.626  1.00  0.00      PROA
ATOM   1000  OG1 THR P  60       8.909  -9.512   5.717  1.00  1.18      PROA
ATOM   1001  HG1 THR P  60       9.237 -10.128   5.058  1.00  0.00      PROA
ATOM   1002  CG2 THR P  60       8.495  -8.034   4.013  1.00  1.02      PROA
ATOM   1003 HG21 THR P  60       9.320  -7.399   4.401  1.00  0.00      PROA
ATOM   1004 HG22 THR P  60       7.727  -7.376   3.554  1.00  0.00      PROA
ATOM   1005 HG23 THR P  60       8.908  -8.720   3.243  1.00  0.00      PROA
ATOM   1006  C   THR P  60       7.913  -6.818   6.567  1.00  0.72      PROA
ATOM   1007  O   THR P  60       7.508  -5.725   6.380  1.00  0.76      PROA
ATOM   1008  N   ASP P  61       9.020  -7.008   7.252  1.00  0.81      PROA
ATOM   1009  HN  ASP P  61       9.337  -7.933   7.439  1.00  0.00      PROA
ATOM   1010  CA  ASP P  61       9.865  -5.986   7.787  1.00  0.83      PROA
ATOM   1011  HA  ASP P  61       9.296  -5.426   8.515  1.00  0.00      PROA
ATOM   1012  CB  ASP P  61      11.094  -6.604   8.436  1.00  1.02      PROA
ATOM   1013  HB1 ASP P  61      11.768  -5.786   8.767  1.00  0.00      PROA
ATOM   1014  HB2 ASP P  61      11.618  -7.226   7.680  1.00  0.00      PROA
ATOM   1015  CG  ASP P  61      10.807  -7.435   9.576  1.00  1.17      PROA
ATOM   1016  OD1 ASP P  61      10.617  -7.709  10.059  1.00  1.69      PROA
ATOM   1017  OD2 ASP P  61      10.828  -7.813  10.043  1.00  1.65      PROA
ATOM   1018  C   ASP P  61      10.309  -4.933   6.788  1.00  0.78      PROA
ATOM   1019  O   ASP P  61      10.839  -5.233   5.739  1.00  0.79      PROA
ATOM   1020  N   MET P  62      10.116  -3.652   7.107  1.00  0.80      PROA
ATOM   1021  HN  MET P  62       9.738  -3.398   7.993  1.00  0.00      PROA
ATOM   1022  CA  MET P  62      10.420  -2.547   6.242  1.00  0.81      PROA
ATOM   1023  HA  MET P  62       9.959  -2.737   5.284  1.00  0.00      PROA
ATOM   1024  CB  MET P  62       9.901  -1.235   6.827  1.00  0.92      PROA
ATOM   1025  HB1 MET P  62      10.808  -0.655   7.079  1.00  0.00      PROA
ATOM   1026  HB2 MET P  62       9.375  -1.523   7.756  1.00  0.00      PROA
ATOM   1027  CG  MET P  62       9.195  -0.478   6.304  1.00  1.11      PROA
ATOM   1028  HG1 MET P  62       9.770   0.459   6.353  1.00  0.00      PROA
ATOM   1029  HG2 MET P  62       8.342  -0.428   6.996  1.00  0.00      PROA
ATOM   1030  SD  MET P  62       8.467  -0.423   4.764  1.00  1.13      PROA
ATOM   1031  CE  MET P  62       7.413   0.436   4.920  1.00  1.53      PROA
ATOM   1032  HE1 MET P  62       7.757   1.443   5.239  1.00  0.00      PROA
ATOM   1033  HE2 MET P  62       6.716   0.051   5.694  1.00  0.00      PROA
ATOM   1034  HE3 MET P  62       6.864   0.548   3.961  1.00  0.00      PROA
ATOM   1035  C   MET P  62      11.875  -2.420   5.860  1.00  0.78      PROA
ATOM   1036  O   MET P  62      12.205  -2.111   4.734  1.00  0.83      PROA
ATOM   1037  N   ASP P  63      12.789  -2.721   6.785  1.00  0.76      PROA
ATOM   1038  HN  ASP P  63      12.519  -2.911   7.725  1.00  0.00      PROA
ATOM   1039  CA  ASP P  63      14.203  -2.801   6.536  1.00  0.76      PROA
ATOM   1040  HA  ASP P  63      14.544  -1.826   6.221  1.00  0.00      PROA
ATOM   1041  CB  ASP P  63      14.942  -3.241   7.803  1.00  0.86      PROA
ATOM   1042  HB1 ASP P  63      15.994  -3.445   7.517  1.00  0.00      PROA
ATOM   1043  HB2 ASP P  63      14.467  -4.181   8.152  1.00  0.00      PROA
ATOM   1044  CG  ASP P  63      14.982  -2.398   8.874  1.00  0.94      PROA
ATOM   1045  OD1 ASP P  63      14.991  -2.110   9.351  1.00  1.52      PROA
ATOM   1046  OD2 ASP P  63      15.053  -2.045   9.297  1.00  1.55      PROA
ATOM   1047  C   ASP P  63      14.555  -3.766   5.418  1.00  0.74      PROA
ATOM   1048  O   ASP P  63      15.311  -3.455   4.528  1.00  0.79      PROA
ATOM   1049  N   LYS P  64      13.963  -4.960   5.428  1.00  0.73      PROA
ATOM   1050  HN  LYS P  64      13.336  -5.214   6.159  1.00  0.00      PROA
ATOM   1051  CA  LYS P  64      14.161  -5.966   4.423  1.00  0.76      PROA
ATOM   1052  HA  LYS P  64      15.223  -6.071   4.260  1.00  0.00      PROA
ATOM   1053  CB  LYS P  64      13.557  -7.303   4.868  1.00  0.86      PROA
ATOM   1054  HB1 LYS P  64      13.476  -7.921   3.952  1.00  0.00      PROA
ATOM   1055  HB2 LYS P  64      12.541  -7.069   5.243  1.00  0.00      PROA
ATOM   1056  CG  LYS P  64      14.051  -7.991   5.680  1.00  1.39      PROA
ATOM   1057  HG1 LYS P  64      13.298  -7.907   6.464  1.00  0.00      PROA
ATOM   1058  HG2 LYS P  64      14.937  -7.395   5.900  1.00  0.00      PROA
ATOM   1059  CD  LYS P  64      14.364  -8.785   5.869  1.00  2.02      PROA
ATOM   1060  HD1 LYS P  64      15.237  -8.773   5.221  1.00  0.00      PROA
ATOM   1061  HD2 LYS P  64      13.551  -9.380   5.460  1.00  0.00      PROA
ATOM   1062  CE  LYS P  64      14.710  -9.464   6.582  1.00  2.61      PROA
ATOM   1063  HE1 LYS P  64      15.696  -9.036   6.737  1.00  0.00      PROA
ATOM   1064  HE2 LYS P  64      14.710 -10.355   5.960  1.00  0.00      PROA
ATOM   1065  NZ  LYS P  64      14.689  -9.766   7.121  1.00  3.28      PROA
ATOM   1066  HZ1 LYS P  64      13.806 -10.312   7.179  1.00  0.00      PROA
ATOM   1067  HZ2 LYS P  64      14.726  -9.082   7.903  1.00  0.00      PROA
ATOM   1068  HZ3 LYS P  64      15.501 -10.412   7.188  1.00  0.00      PROA
ATOM   1069  C   LYS P  64      13.642  -5.581   3.057  1.00  0.74      PROA
ATOM   1070  O   LYS P  64      14.296  -5.795   2.058  1.00  0.78      PROA
ATOM   1071  N   VAL P  65      12.460  -4.961   2.980  1.00  0.75      PROA
ATOM   1072  HN  VAL P  65      11.907  -4.798   3.793  1.00  0.00      PROA
ATOM   1073  CA  VAL P  65      11.889  -4.481   1.738  1.00  0.78      PROA
ATOM   1074  HA  VAL P  65      11.910  -5.294   1.027  1.00  0.00      PROA
ATOM   1075  CB  VAL P  65      10.480  -4.003   1.935  1.00  0.96      PROA
ATOM   1076  HB  VAL P  65      10.468  -3.360   2.839  1.00  0.00      PROA
ATOM   1077  CG1 VAL P  65       9.939  -3.332   0.973  1.00  1.34      PROA
ATOM   1078 HG11 VAL P  65       9.907  -3.948   0.049  1.00  0.00      PROA
ATOM   1079 HG12 VAL P  65      10.535  -2.417   0.768  1.00  0.00      PROA
ATOM   1080 HG13 VAL P  65       8.900  -3.049   1.247  1.00  0.00      PROA
ATOM   1081  CG2 VAL P  65       9.615  -4.933   2.164  1.00  1.21      PROA
ATOM   1082 HG21 VAL P  65       9.977  -5.600   2.975  1.00  0.00      PROA
ATOM   1083 HG22 VAL P  65       9.462  -5.541   1.247  1.00  0.00      PROA
ATOM   1084 HG23 VAL P  65       8.650  -4.482   2.480  1.00  0.00      PROA
ATOM   1085  C   VAL P  65      12.726  -3.425   1.057  1.00  0.70      PROA
ATOM   1086  O   VAL P  65      12.981  -3.480  -0.135  1.00  0.71      PROA
ATOM   1087  N   LEU P  66      13.224  -2.450   1.816  1.00  0.69      PROA
ATOM   1088  HN  LEU P  66      13.025  -2.393   2.791  1.00  0.00      PROA
ATOM   1089  CA  LEU P  66      14.077  -1.417   1.295  1.00  0.67      PROA
ATOM   1090  HA  LEU P  66      13.670  -1.095   0.348  1.00  0.00      PROA
ATOM   1091  CB  LEU P  66      14.160  -0.240   2.262  1.00  0.77      PROA
ATOM   1092  HB1 LEU P  66      14.869   0.503   1.841  1.00  0.00      PROA
ATOM   1093  HB2 LEU P  66      14.560  -0.614   3.228  1.00  0.00      PROA
ATOM   1094  CG  LEU P  66      12.843   0.466   2.537  1.00  0.89      PROA
ATOM   1095  HG  LEU P  66      12.111  -0.268   2.935  1.00  0.00      PROA
ATOM   1096  CD1 LEU P  66      13.022   1.562   3.522  1.00  1.07      PROA
ATOM   1097 HD11 LEU P  66      13.599   2.395   3.066  1.00  0.00      PROA
ATOM   1098 HD12 LEU P  66      13.579   1.187   4.407  1.00  0.00      PROA
ATOM   1099 HD13 LEU P  66      12.031   1.950   3.840  1.00  0.00      PROA
ATOM   1100  CD2 LEU P  66      12.180   1.006   1.323  1.00  0.94      PROA
ATOM   1101 HD21 LEU P  66      11.960   0.183   0.610  1.00  0.00      PROA
ATOM   1102 HD22 LEU P  66      12.847   1.740   0.822  1.00  0.00      PROA
ATOM   1103 HD23 LEU P  66      11.224   1.499   1.602  1.00  0.00      PROA
ATOM   1104  C   LEU P  66      15.453  -1.898   0.906  1.00  0.66      PROA
ATOM   1105  O   LEU P  66      16.005  -1.464  -0.085  1.00  0.71      PROA
ATOM   1106  N   LEU P  67      16.029  -2.852   1.646  1.00  0.67      PROA
ATOM   1107  HN  LEU P  67      15.631  -3.153   2.509  1.00  0.00      PROA
ATOM   1108  CA  LEU P  67      17.250  -3.511   1.263  1.00  0.74      PROA
ATOM   1109  HA  LEU P  67      17.976  -2.751   1.015  1.00  0.00      PROA
ATOM   1110  CB  LEU P  67      17.774  -4.394   2.399  1.00  0.84      PROA
ATOM   1111  HB1 LEU P  67      18.085  -5.339   1.914  1.00  0.00      PROA
ATOM   1112  HB2 LEU P  67      16.899  -4.583   3.049  1.00  0.00      PROA
ATOM   1113  CG  LEU P  67      18.647  -4.119   3.129  1.00  1.20      PROA
ATOM   1114  HG  LEU P  67      18.252  -3.201   3.574  1.00  0.00      PROA
ATOM   1115  CD1 LEU P  67      19.146  -4.452   3.843  1.00  1.79      PROA
ATOM   1116 HD11 LEU P  67      18.928  -5.531   3.991  1.00  0.00      PROA
ATOM   1117 HD12 LEU P  67      18.884  -3.907   4.775  1.00  0.00      PROA
ATOM   1118 HD13 LEU P  67      20.231  -4.335   3.634  1.00  0.00      PROA
ATOM   1119  CD2 LEU P  67      19.594  -3.932   3.220  1.00  1.68      PROA
ATOM   1120 HD21 LEU P  67      19.870  -3.050   2.603  1.00  0.00      PROA
ATOM   1121 HD22 LEU P  67      20.187  -4.806   2.875  1.00  0.00      PROA
ATOM   1122 HD23 LEU P  67      19.836  -3.712   4.282  1.00  0.00      PROA
ATOM   1123  C   LEU P  67      17.132  -4.303  -0.021  1.00  0.75      PROA
ATOM   1124  O   LEU P  67      17.972  -4.217  -0.888  1.00  0.84      PROA
ATOM   1125  N   LYS P  68      16.046  -5.049  -0.206  1.00  0.73      PROA
ATOM   1126  HN  LYS P  68      15.373  -5.173   0.519  1.00  0.00      PROA
ATOM   1127  CA  LYS P  68      15.753  -5.728  -1.441  1.00  0.79      PROA
ATOM   1128  HA  LYS P  68      16.643  -6.259  -1.745  1.00  0.00      PROA
ATOM   1129  CB  LYS P  68      14.589  -6.702  -1.281  1.00  0.90      PROA
ATOM   1130  HB1 LYS P  68      14.237  -6.980  -2.296  1.00  0.00      PROA
ATOM   1131  HB2 LYS P  68      13.773  -6.171  -0.749  1.00  0.00      PROA
ATOM   1132  CG  LYS P  68      14.860  -7.891  -0.578  1.00  1.08      PROA
ATOM   1133  HG1 LYS P  68      14.550  -7.637   0.446  1.00  0.00      PROA
ATOM   1134  HG2 LYS P  68      15.956  -7.960  -0.642  1.00  0.00      PROA
ATOM   1135  CD  LYS P  68      14.594  -8.794  -0.654  1.00  1.72      PROA
ATOM   1136  HD1 LYS P  68      15.264  -9.111  -1.454  1.00  0.00      PROA
ATOM   1137  HD2 LYS P  68      13.574  -8.650  -1.011  1.00  0.00      PROA
ATOM   1138  CE  LYS P  68      14.488  -9.609  -0.211  1.00  2.14      PROA
ATOM   1139  HE1 LYS P  68      13.513  -9.456   0.262  1.00  0.00      PROA
ATOM   1140  HE2 LYS P  68      15.315  -9.558   0.505  1.00  0.00      PROA
ATOM   1141  NZ  LYS P  68      14.447 -10.546  -0.301  1.00  2.82      PROA
ATOM   1142  HZ1 LYS P  68      15.340 -10.895  -0.704  1.00  0.00      PROA
ATOM   1143  HZ2 LYS P  68      13.659 -10.800  -0.931  1.00  0.00      PROA
ATOM   1144  HZ3 LYS P  68      14.296 -10.978   0.633  1.00  0.00      PROA
ATOM   1145  C   LYS P  68      15.523  -4.812  -2.622  1.00  0.74      PROA
ATOM   1146  O   LYS P  68      15.961  -5.085  -3.719  1.00  0.83      PROA
ATOM   1147  N   TYR P  69      14.878  -3.662  -2.408  1.00  0.67      PROA
ATOM   1148  HN  TYR P  69      14.495  -3.450  -1.513  1.00  0.00      PROA
ATOM   1149  CA  TYR P  69      14.674  -2.643  -3.410  1.00  0.66      PROA
ATOM   1150  HA  TYR P  69      14.213  -3.101  -4.273  1.00  0.00      PROA
ATOM   1151  CB  TYR P  69      13.769  -1.534  -2.835  1.00  0.66      PROA
ATOM   1152  HB1 TYR P  69      14.319  -0.983  -2.043  1.00  0.00      PROA
ATOM   1153  HB2 TYR P  69      12.848  -1.991  -2.413  1.00  0.00      PROA
ATOM   1154  CG  TYR P  69      13.341  -0.532  -3.861  1.00  0.62      PROA
ATOM   1155  CD1 TYR P  69      12.354  -0.730  -4.645  1.00  0.82      PROA
ATOM   1156  HD1 TYR P  69      11.815  -1.661  -4.560  1.00  0.00      PROA
ATOM   1157  CE1 TYR P  69      11.936   0.182  -5.599  1.00  0.86      PROA
ATOM   1158  HE1 TYR P  69      11.081  -0.067  -6.210  1.00  0.00      PROA
ATOM   1159  CZ  TYR P  69      12.511   1.296  -5.788  1.00  0.71      PROA
ATOM   1160  OH  TYR P  69      12.112   2.187  -6.770  1.00  0.83      PROA
ATOM   1161  HH  TYR P  69      11.365   1.802  -7.235  1.00  0.00      PROA
ATOM   1162  CD2 TYR P  69      13.896   0.609  -4.039  1.00  0.87      PROA
ATOM   1163  HD2 TYR P  69      14.724   0.881  -3.401  1.00  0.00      PROA
ATOM   1164  CE2 TYR P  69      13.489   1.512  -5.007  1.00  0.90      PROA
ATOM   1165  HE2 TYR P  69      14.028   2.443  -5.102  1.00  0.00      PROA
ATOM   1166  C   TYR P  69      15.974  -2.078  -3.949  1.00  0.70      PROA
ATOM   1167  O   TYR P  69      16.121  -1.845  -5.128  1.00  0.79      PROA
ATOM   1168  N   THR P  70      16.965  -1.875  -3.079  1.00  0.72      PROA
ATOM   1169  HN  THR P  70      16.842  -2.043  -2.104  1.00  0.00      PROA
ATOM   1170  CA  THR P  70      18.276  -1.404  -3.464  1.00  0.82      PROA
ATOM   1171  HA  THR P  70      18.134  -0.668  -4.241  1.00  0.00      PROA
ATOM   1172  CB  THR P  70      19.072  -0.793  -2.332  1.00  0.91      PROA
ATOM   1173  HB  THR P  70      20.085  -0.555  -2.719  1.00  0.00      PROA
ATOM   1174  OG1 THR P  70      19.231  -1.474  -1.299  1.00  1.11      PROA
ATOM   1175  HG1 THR P  70      19.231  -2.391  -1.584  1.00  0.00      PROA
ATOM   1176  CG2 THR P  70      18.521   0.323  -1.856  1.00  1.15      PROA
ATOM   1177 HG21 THR P  70      17.584   0.083  -1.309  1.00  0.00      PROA
ATOM   1178 HG22 THR P  70      18.277   1.011  -2.693  1.00  0.00      PROA
ATOM   1179 HG23 THR P  70      19.223   0.822  -1.154  1.00  0.00      PROA
ATOM   1180  C   THR P  70      19.123  -2.443  -4.137  1.00  0.90      PROA
ATOM   1181  O   THR P  70      19.965  -2.130  -4.907  1.00  1.06      PROA
ATOM   1182  N   GLU P  71      18.917  -3.713  -3.875  1.00  0.91      PROA
ATOM   1183  HN  GLU P  71      18.220  -3.990  -3.219  1.00  0.00      PROA
ATOM   1184  CA  GLU P  71      19.637  -4.796  -4.474  1.00  1.03      PROA
ATOM   1185  HA  GLU P  71      20.660  -4.480  -4.616  1.00  0.00      PROA
ATOM   1186  CB  GLU P  71      19.584  -6.011  -3.601  1.00  1.18      PROA
ATOM   1187  HB1 GLU P  71      18.847  -6.654  -4.109  1.00  0.00      PROA
ATOM   1188  HB2 GLU P  71      19.165  -5.625  -2.658  1.00  0.00      PROA
ATOM   1189  CG  GLU P  71      20.258  -6.641  -3.302  1.00  1.73      PROA
ATOM   1190  HG1 GLU P  71      21.025  -5.909  -3.106  1.00  0.00      PROA
ATOM   1191  HG2 GLU P  71      20.366  -7.154  -4.244  1.00  0.00      PROA
ATOM   1192  CD  GLU P  71      20.749  -7.507  -2.639  1.00  2.00      PROA
ATOM   1193  OE1 GLU P  71      20.945  -7.860  -2.365  1.00  2.49      PROA
ATOM   1194  OE2 GLU P  71      20.960  -7.854  -2.380  1.00  2.45      PROA
ATOM   1195  C   GLU P  71      19.207  -5.146  -5.846  1.00  1.12      PROA
ATOM   1196  O   GLU P  71      19.990  -5.511  -6.657  1.00  1.24      PROA
ATOM   1197  N   TYR P  72      17.950  -5.022  -6.152  1.00  1.20      PROA
ATOM   1198  HN  TYR P  72      17.293  -4.671  -5.490  1.00  0.00      PROA
ATOM   1199  CA  TYR P  72      17.405  -5.360  -7.410  1.00  1.41      PROA
ATOM   1200  HA  TYR P  72      18.028  -6.133  -7.835  1.00  0.00      PROA
ATOM   1201  CB  TYR P  72      16.033  -5.827  -7.326  1.00  1.53      PROA
ATOM   1202  HB1 TYR P  72      15.636  -5.926  -8.358  1.00  0.00      PROA
ATOM   1203  HB2 TYR P  72      15.444  -5.075  -6.760  1.00  0.00      PROA
ATOM   1204  CG  TYR P  72      15.807  -7.012  -6.722  1.00  1.68      PROA
ATOM   1205  CD1 TYR P  72      15.299  -7.405  -6.568  1.00  2.29      PROA
ATOM   1206  HD1 TYR P  72      14.391  -6.967  -6.904  1.00  0.00      PROA
ATOM   1207  CE1 TYR P  72      15.061  -8.492  -6.012  1.00  2.70      PROA
ATOM   1208  HE1 TYR P  72      14.027  -8.592  -6.069  1.00  0.00      PROA
ATOM   1209  CZ  TYR P  72      15.325  -9.206  -5.602  1.00  2.50      PROA
ATOM   1210  OH  TYR P  72      15.098 -10.292  -5.036  1.00  3.04      PROA
ATOM   1211  HH  TYR P  72      15.855 -10.864  -5.178  1.00  0.00      PROA
ATOM   1212  CD2 TYR P  72      16.058  -7.755  -6.316  1.00  2.03      PROA
ATOM   1213  HD2 TYR P  72      17.093  -7.689  -6.297  1.00  0.00      PROA
ATOM   1214  CE2 TYR P  72      15.821  -8.839  -5.755  1.00  2.34      PROA
ATOM   1215  HE2 TYR P  72      16.728  -9.292  -5.431  1.00  0.00      PROA
ATOM   1216  C   TYR P  72      17.446  -4.310  -8.384  1.00  1.45      PROA
ATOM   1217  O   TYR P  72      17.135  -3.348  -8.194  1.00  1.51      PROA
ATOM   1218  N   ASN P  73      17.849  -4.479  -9.464  1.00  1.81      PROA
ATOM   1219  HN  ASN P  73      18.174  -5.381  -9.732  1.00  0.00      PROA
ATOM   1220  CA  ASN P  73      17.936  -3.552 -10.454  1.00  2.07      PROA
ATOM   1221  HA  ASN P  73      18.144  -2.594 -10.002  1.00  0.00      PROA
ATOM   1222  CB  ASN P  73      18.826  -3.860 -11.236  1.00  2.79      PROA
ATOM   1223  HB1 ASN P  73      18.755  -3.149 -12.083  1.00  0.00      PROA
ATOM   1224  HB2 ASN P  73      18.588  -4.883 -11.590  1.00  0.00      PROA
ATOM   1225  CG  ASN P  73      19.759  -3.879 -10.987  1.00  3.38      PROA
ATOM   1226  OD1 ASN P  73      20.182  -3.808 -10.751  1.00  3.65      PROA
ATOM   1227  ND2 ASN P  73      20.104  -3.983 -11.050  1.00  4.11      PROA
ATOM   1228 HD21 ASN P  73      20.711  -3.400 -11.590  1.00  0.00      PROA
ATOM   1229 HD22 ASN P  73      20.440  -4.850 -10.683  1.00  0.00      PROA
ATOM   1230  C   ASN P  73      16.869  -3.199 -11.227  1.00  1.84      PROA
ATOM   1231  O   ASN P  73      16.373  -3.043 -11.238  1.00  2.66      PROA
ATOM   1232  N   GLU P  74      16.496  -3.055 -11.883  1.00  1.22      PROA
ATOM   1233  HN  GLU P  74      17.113  -3.298 -12.553  1.00  0.00      PROA
ATOM   1234  CA  GLU P  74      15.519  -2.675 -12.667  1.00  1.17      PROA
ATOM   1235  HA  GLU P  74      15.244  -1.659 -12.426  1.00  0.00      PROA
ATOM   1236  CB  GLU P  74      15.991  -2.771 -13.922  1.00  1.53      PROA
ATOM   1237  HB1 GLU P  74      15.138  -2.576 -14.604  1.00  0.00      PROA
ATOM   1238  HB2 GLU P  74      16.334  -3.817 -14.059  1.00  0.00      PROA
ATOM   1239  CG  GLU P  74      16.865  -2.079 -14.264  1.00  2.08      PROA
ATOM   1240  HG1 GLU P  74      17.732  -2.349 -13.630  1.00  0.00      PROA
ATOM   1241  HG2 GLU P  74      16.542  -1.045 -14.033  1.00  0.00      PROA
ATOM   1242  CD  GLU P  74      17.269  -2.039 -15.329  1.00  2.63      PROA
ATOM   1243  OE1 GLU P  74      17.417  -2.018 -15.751  1.00  3.16      PROA
ATOM   1244  OE2 GLU P  74      17.453  -2.022 -15.762  1.00  3.09      PROA
ATOM   1245  C   GLU P  74      14.200  -3.280 -12.503  1.00  0.96      PROA
ATOM   1246  O   GLU P  74      14.109  -4.418 -12.702  1.00  1.11      PROA
ATOM   1247  N   PRO P  75      13.158  -2.597 -12.140  1.00  0.86      PROA
ATOM   1248  CD  PRO P  75      13.209  -1.258 -11.703  1.00  0.97      PROA
ATOM   1249  HD1 PRO P  75      13.467  -0.596 -12.557  1.00  0.00      PROA
ATOM   1250  HD2 PRO P  75      13.971  -1.156 -10.901  1.00  0.00      PROA
ATOM   1251  CA  PRO P  75      11.824  -3.112 -12.094  1.00  0.78      PROA
ATOM   1252  HA  PRO P  75      11.754  -3.903 -11.365  1.00  0.00      PROA
ATOM   1253  CB  PRO P  75      10.987  -1.906 -11.788  1.00  0.85      PROA
ATOM   1254  HB1 PRO P  75      10.168  -2.167 -11.084  1.00  0.00      PROA
ATOM   1255  HB2 PRO P  75      10.542  -1.492 -12.718  1.00  0.00      PROA
ATOM   1256  CG  PRO P  75      11.873  -0.969 -11.199  1.00  1.04      PROA
ATOM   1257  HG1 PRO P  75      11.575   0.065 -11.475  1.00  0.00      PROA
ATOM   1258  HG2 PRO P  75      11.852  -1.065 -10.092  1.00  0.00      PROA
ATOM   1259  C   PRO P  75      11.336  -3.838 -13.316  1.00  0.79      PROA
ATOM   1260  O   PRO P  75      11.605  -3.425 -14.415  1.00  0.88      PROA
ATOM   1261  N   HSD P  76      10.583  -4.919 -13.148  1.00  0.79      PROA
ATOM   1262  HN  HSD P  76      10.434  -5.306 -12.242  1.00  0.00      PROA
ATOM   1263  CA  HSD P  76       9.927  -5.618 -14.224  1.00  0.85      PROA
ATOM   1264  HA  HSD P  76      10.637  -5.729 -15.030  1.00  0.00      PROA
ATOM   1265  CB  HSD P  76       9.431  -6.988 -13.764  1.00  0.94      PROA
ATOM   1266  HB1 HSD P  76       8.365  -6.854 -13.495  1.00  0.00      PROA
ATOM   1267  HB2 HSD P  76      10.015  -7.237 -12.856  1.00  0.00      PROA
ATOM   1268  ND1 HSD P  76      10.065  -8.354 -14.853  1.00  1.77      PROA
ATOM   1269  HD1 HSD P  76      10.973  -7.959 -14.860  1.00  0.00      PROA
ATOM   1270  CG  HSD P  76       9.468  -7.943 -14.431  1.00  1.09      PROA
ATOM   1271  CE1 HSD P  76       9.900  -9.244 -15.361  1.00  2.24      PROA
ATOM   1272  HE1 HSD P  76      10.671  -9.778 -15.917  1.00  0.00      PROA
ATOM   1273  NE2 HSD P  76       9.234  -9.437 -15.289  1.00  2.20      PROA
ATOM   1274  CD2 HSD P  76       8.962  -8.622 -14.702  1.00  1.67      PROA
ATOM   1275  HD2 HSD P  76       7.930  -8.678 -14.430  1.00  0.00      PROA
ATOM   1276  C   HSD P  76       8.784  -4.825 -14.800  1.00  0.84      PROA
ATOM   1277  O   HSD P  76       8.544  -4.839 -15.977  1.00  0.97      PROA
ATOM   1278  N   GLU P  77       8.077  -4.077 -13.967  1.00  0.76      PROA
ATOM   1279  HN  GLU P  77       8.210  -4.138 -12.981  1.00  0.00      PROA
ATOM   1280  CA  GLU P  77       7.085  -3.139 -14.387  1.00  0.78      PROA
ATOM   1281  HA  GLU P  77       7.340  -2.819 -15.386  1.00  0.00      PROA
ATOM   1282  CB  GLU P  77       5.689  -3.736 -14.375  1.00  0.94      PROA
ATOM   1283  HB1 GLU P  77       5.461  -3.348 -13.411  1.00  0.00      PROA
ATOM   1284  HB2 GLU P  77       6.047  -4.738 -14.406  1.00  0.00      PROA
ATOM   1285  CG  GLU P  77       4.883  -3.964 -14.531  1.00  1.23      PROA
ATOM   1286  HG1 GLU P  77       5.051  -4.104 -15.574  1.00  0.00      PROA
ATOM   1287  HG2 GLU P  77       4.486  -3.019 -14.239  1.00  0.00      PROA
ATOM   1288  CD  GLU P  77       3.561  -4.595 -14.578  1.00  1.16      PROA
ATOM   1289  OE1 GLU P  77       3.013  -4.822 -14.570  1.00  1.59      PROA
ATOM   1290  OE2 GLU P  77       3.044  -4.873 -14.640  1.00  1.62      PROA
ATOM   1291  C   GLU P  77       7.125  -1.942 -13.491  1.00  0.66      PROA
ATOM   1292  O   GLU P  77       7.224  -2.062 -12.295  1.00  0.65      PROA
ATOM   1293  N   SER P  78       7.056  -0.747 -14.055  1.00  0.69      PROA
ATOM   1294  HN  SER P  78       7.063  -0.649 -15.046  1.00  0.00      PROA
ATOM   1295  CA  SER P  78       6.967   0.489 -13.327  1.00  0.65      PROA
ATOM   1296  HA  SER P  78       6.776   0.246 -12.292  1.00  0.00      PROA
ATOM   1297  CB  SER P  78       8.244   1.320 -13.439  1.00  0.71      PROA
ATOM   1298  HB1 SER P  78       8.250   1.789 -14.445  1.00  0.00      PROA
ATOM   1299  HB2 SER P  78       9.104   0.625 -13.347  1.00  0.00      PROA
ATOM   1300  OG  SER P  78       8.427   2.172 -12.677  1.00  1.09      PROA
ATOM   1301  HG1 SER P  78       7.902   2.916 -12.981  1.00  0.00      PROA
ATOM   1302  C   SER P  78       5.815   1.262 -13.887  1.00  0.70      PROA
ATOM   1303  O   SER P  78       5.822   1.641 -14.991  1.00  0.95      PROA
ATOM   1304  N   ARG P  79       4.766   1.490 -13.150  1.00  0.62      PROA
ATOM   1305  HN  ARG P  79       4.753   1.236 -12.187  1.00  0.00      PROA
ATOM   1306  CA  ARG P  79       3.556   2.111 -13.630  1.00  0.64      PROA
ATOM   1307  HA  ARG P  79       3.675   2.289 -14.688  1.00  0.00      PROA
ATOM   1308  CB  ARG P  79       2.320   1.227 -13.380  1.00  0.70      PROA
ATOM   1309  HB1 ARG P  79       1.423   1.778 -13.733  1.00  0.00      PROA
ATOM   1310  HB2 ARG P  79       2.232   1.056 -12.287  1.00  0.00      PROA
ATOM   1311  CG  ARG P  79       2.348  -0.136 -14.076  1.00  0.75      PROA
ATOM   1312  HG1 ARG P  79       1.397  -0.659 -13.842  1.00  0.00      PROA
ATOM   1313  HG2 ARG P  79       3.194  -0.718 -13.654  1.00  0.00      PROA
ATOM   1314  CD  ARG P  79       2.503  -0.107 -15.545  1.00  0.85      PROA
ATOM   1315  HD1 ARG P  79       3.488   0.326 -15.820  1.00  0.00      PROA
ATOM   1316  HD2 ARG P  79       1.683   0.483 -16.008  1.00  0.00      PROA
ATOM   1317  NE  ARG P  79       2.439  -1.464 -16.063  1.00  0.94      PROA
ATOM   1318  HE  ARG P  79       2.234  -2.188 -15.406  1.00  0.00      PROA
ATOM   1319  CZ  ARG P  79       2.613  -1.809 -17.235  1.00  1.17      PROA
ATOM   1320  NH1 ARG P  79       2.926  -1.010 -18.099  1.00  1.42      PROA
ATOM   1321 HH11 ARG P  79       3.049  -0.045 -17.867  1.00  0.00      PROA
ATOM   1322 HH12 ARG P  79       3.060  -1.319 -19.041  1.00  0.00      PROA
ATOM   1323  NH2 ARG P  79       2.480  -3.024 -17.551  1.00  1.36      PROA
ATOM   1324 HH21 ARG P  79       2.470  -3.292 -18.514  1.00  0.00      PROA
ATOM   1325 HH22 ARG P  79       2.384  -3.719 -16.838  1.00  0.00      PROA
ATOM   1326  C   ARG P  79       3.331   3.483 -13.042  1.00  0.62      PROA
ATOM   1327  O   ARG P  79       3.656   3.770 -11.917  1.00  0.66      PROA
ATOM   1328  N   THR P  80       2.760   4.369 -13.828  1.00  0.70      PROA
ATOM   1329  HN  THR P  80       2.564   4.138 -14.776  1.00  0.00      PROA
ATOM   1330  CA  THR P  80       2.365   5.704 -13.458  1.00  0.73      PROA
ATOM   1331  HA  THR P  80       2.547   5.813 -12.399  1.00  0.00      PROA
ATOM   1332  CB  THR P  80       3.101   6.755 -14.204  1.00  0.94      PROA
ATOM   1333  HB  THR P  80       3.227   7.630 -13.533  1.00  0.00      PROA
ATOM   1334  OG1 THR P  80       2.785   7.004 -14.833  1.00  1.90      PROA
ATOM   1335  HG1 THR P  80       2.847   6.283 -15.464  1.00  0.00      PROA
ATOM   1336  CG2 THR P  80       4.074   6.828 -14.634  1.00  1.16      PROA
ATOM   1337 HG21 THR P  80       4.149   6.166 -15.523  1.00  0.00      PROA
ATOM   1338 HG22 THR P  80       4.840   6.515 -13.892  1.00  0.00      PROA
ATOM   1339 HG23 THR P  80       4.269   7.874 -14.954  1.00  0.00      PROA
ATOM   1340  C   THR P  80       0.894   5.865 -13.668  1.00  0.66      PROA
ATOM   1341  O   THR P  80       0.265   4.996 -14.214  1.00  0.69      PROA
ATOM   1342  N   ASN P  81       0.286   6.981 -13.242  1.00  0.67      PROA
ATOM   1343  HN  ASN P  81       0.803   7.694 -12.777  1.00  0.00      PROA
ATOM   1344  CA  ASN P  81      -1.131   7.267 -13.401  1.00  0.66      PROA
ATOM   1345  HA  ASN P  81      -1.684   6.504 -12.874  1.00  0.00      PROA
ATOM   1346  CB  ASN P  81      -1.487   8.663 -12.844  1.00  0.71      PROA
ATOM   1347  HB1 ASN P  81      -2.527   8.920 -13.139  1.00  0.00      PROA
ATOM   1348  HB2 ASN P  81      -0.790   9.415 -13.271  1.00  0.00      PROA
ATOM   1349  CG  ASN P  81      -1.386   8.706 -11.346  1.00  0.72      PROA
ATOM   1350  OD1 ASN P  81      -1.196   7.728 -10.667  1.00  0.72      PROA
ATOM   1351  ND2 ASN P  81      -1.541   9.886 -10.803  1.00  0.90      PROA
ATOM   1352 HD21 ASN P  81      -1.487   9.990  -9.810  1.00  0.00      PROA
ATOM   1353 HD22 ASN P  81      -1.714  10.684 -11.381  1.00  0.00      PROA
ATOM   1354  C   ASN P  81      -1.616   7.202 -14.838  1.00  0.69      PROA
ATOM   1355  O   ASN P  81      -2.660   6.641 -15.123  1.00  0.70      PROA
ATOM   1356  N   ALA P  82      -0.834   7.741 -15.781  1.00  0.76      PROA
ATOM   1357  HN  ALA P  82       0.002   8.224 -15.534  1.00  0.00      PROA
ATOM   1358  CA  ALA P  82      -1.101   7.686 -17.194  1.00  0.82      PROA
ATOM   1359  HA  ALA P  82      -2.071   8.125 -17.377  1.00  0.00      PROA
ATOM   1360  CB  ALA P  82      -0.015   8.454 -17.928  1.00  0.96      PROA
ATOM   1361  HB1 ALA P  82       0.979   8.002 -17.721  1.00  0.00      PROA
ATOM   1362  HB2 ALA P  82      -0.002   9.511 -17.586  1.00  0.00      PROA
ATOM   1363  HB3 ALA P  82      -0.200   8.417 -19.023  1.00  0.00      PROA
ATOM   1364  C   ALA P  82      -1.204   6.282 -17.755  1.00  0.81      PROA
ATOM   1365  O   ALA P  82      -2.064   5.990 -18.564  1.00  0.86      PROA
ATOM   1366  N   ASP P  83      -0.345   5.361 -17.301  1.00  0.78      PROA
ATOM   1367  HN  ASP P  83       0.385   5.609 -16.670  1.00  0.00      PROA
ATOM   1368  CA  ASP P  83      -0.385   3.968 -17.664  1.00  0.79      PROA
ATOM   1369  HA  ASP P  83      -0.384   3.902 -18.742  1.00  0.00      PROA
ATOM   1370  CB  ASP P  83       0.831   3.226 -17.081  1.00  0.82      PROA
ATOM   1371  HB1 ASP P  83       0.755   2.151 -17.350  1.00  0.00      PROA
ATOM   1372  HB2 ASP P  83       0.814   3.328 -15.975  1.00  0.00      PROA
ATOM   1373  CG  ASP P  83       2.083   3.718 -17.556  1.00  0.97      PROA
ATOM   1374  OD1 ASP P  83       2.588   3.879 -17.768  1.00  1.54      PROA
ATOM   1375  OD2 ASP P  83       2.613   3.871 -17.732  1.00  1.55      PROA
ATOM   1376  C   ASP P  83      -1.652   3.273 -17.205  1.00  0.75      PROA
ATOM   1377  O   ASP P  83      -2.246   2.497 -17.930  1.00  0.83      PROA
ATOM   1378  N   ILE P  84      -2.105   3.549 -15.975  1.00  0.69      PROA
ATOM   1379  HN  ILE P  84      -1.613   4.170 -15.371  1.00  0.00      PROA
ATOM   1380  CA  ILE P  84      -3.319   2.986 -15.422  1.00  0.68      PROA
ATOM   1381  HA  ILE P  84      -3.287   1.919 -15.585  1.00  0.00      PROA
ATOM   1382  CB  ILE P  84      -3.470   3.278 -13.937  1.00  0.68      PROA
ATOM   1383  HB  ILE P  84      -3.499   4.378 -13.783  1.00  0.00      PROA
ATOM   1384  CG2 ILE P  84      -4.745   2.662 -13.377  1.00  0.74      PROA
ATOM   1385 HG21 ILE P  84      -4.813   1.593 -13.671  1.00  0.00      PROA
ATOM   1386 HG22 ILE P  84      -5.632   3.198 -13.778  1.00  0.00      PROA
ATOM   1387 HG23 ILE P  84      -4.740   2.725 -12.268  1.00  0.00      PROA
ATOM   1388  CG1 ILE P  84      -2.269   2.808 -13.122  1.00  0.74      PROA
ATOM   1389 HG11 ILE P  84      -2.472   3.089 -12.069  1.00  0.00      PROA
ATOM   1390 HG12 ILE P  84      -1.394   3.381 -13.490  1.00  0.00      PROA
ATOM   1391  CD  ILE P  84      -1.911   1.545 -13.110  1.00  0.98      PROA
ATOM   1392  HD1 ILE P  84      -1.661   1.209 -14.139  1.00  0.00      PROA
ATOM   1393  HD2 ILE P  84      -2.744   0.919 -12.725  1.00  0.00      PROA
ATOM   1394  HD3 ILE P  84      -1.015   1.412 -12.467  1.00  0.00      PROA
ATOM   1395  C   ILE P  84      -4.557   3.397 -16.190  1.00  0.72      PROA
ATOM   1396  O   ILE P  84      -5.365   2.564 -16.555  1.00  0.78      PROA
ATOM   1397  N   ILE P  85      -4.716   4.687 -16.521  1.00  0.73      PROA
ATOM   1398  HN  ILE P  85      -4.062   5.384 -16.239  1.00  0.00      PROA
ATOM   1399  CA  ILE P  85      -5.837   5.159 -17.304  1.00  0.81      PROA
ATOM   1400  HA  ILE P  85      -6.723   4.665 -16.933  1.00  0.00      PROA
ATOM   1401  CB  ILE P  85      -6.014   6.661 -17.223  1.00  0.91      PROA
ATOM   1402  HB  ILE P  85      -5.922   6.949 -16.156  1.00  0.00      PROA
ATOM   1403  CG2 ILE P  85      -5.189   7.412 -17.903  1.00  1.14      PROA
ATOM   1404 HG21 ILE P  85      -5.499   7.452 -18.969  1.00  0.00      PROA
ATOM   1405 HG22 ILE P  85      -4.162   6.992 -17.848  1.00  0.00      PROA
ATOM   1406 HG23 ILE P  85      -5.193   8.445 -17.494  1.00  0.00      PROA
ATOM   1407  CG1 ILE P  85      -7.199   7.180 -17.509  1.00  1.11      PROA
ATOM   1408 HG11 ILE P  85      -7.368   6.933 -18.573  1.00  0.00      PROA
ATOM   1409 HG12 ILE P  85      -7.066   8.272 -17.398  1.00  0.00      PROA
ATOM   1410  CD  ILE P  85      -8.272   6.933 -16.951  1.00  1.48      PROA
ATOM   1411  HD1 ILE P  85      -8.210   7.192 -15.872  1.00  0.00      PROA
ATOM   1412  HD2 ILE P  85      -8.506   5.851 -17.043  1.00  0.00      PROA
ATOM   1413  HD3 ILE P  85      -9.085   7.532 -17.413  1.00  0.00      PROA
ATOM   1414  C   ILE P  85      -5.842   4.646 -18.725  1.00  0.87      PROA
ATOM   1415  O   ILE P  85      -6.870   4.274 -19.253  1.00  0.96      PROA
ATOM   1416  N   GLU P  86      -4.677   4.540 -19.370  1.00  0.89      PROA
ATOM   1417  HN  GLU P  86      -3.831   4.879 -18.968  1.00  0.00      PROA
ATOM   1418  CA  GLU P  86      -4.542   3.941 -20.672  1.00  0.98      PROA
ATOM   1419  HA  GLU P  86      -5.270   4.397 -21.327  1.00  0.00      PROA
ATOM   1420  CB  GLU P  86      -3.135   4.150 -21.219  1.00  1.07      PROA
ATOM   1421  HB1 GLU P  86      -2.725   3.128 -21.278  1.00  0.00      PROA
ATOM   1422  HB2 GLU P  86      -2.627   4.716 -20.420  1.00  0.00      PROA
ATOM   1423  CG  GLU P  86      -2.812   4.578 -22.048  1.00  1.65      PROA
ATOM   1424  HG1 GLU P  86      -2.485   5.423 -21.513  1.00  0.00      PROA
ATOM   1425  HG2 GLU P  86      -3.782   4.580 -22.454  1.00  0.00      PROA
ATOM   1426  CD  GLU P  86      -2.420   4.979 -22.948  1.00  1.99      PROA
ATOM   1427  OE1 GLU P  86      -2.199   5.224 -23.306  1.00  2.44      PROA
ATOM   1428  OE2 GLU P  86      -2.324   5.060 -23.326  1.00  2.58      PROA
ATOM   1429  C   GLU P  86      -4.909   2.480 -20.708  1.00  0.99      PROA
ATOM   1430  O   GLU P  86      -5.566   2.020 -21.607  1.00  1.11      PROA
ATOM   1431  N   THR P  87      -4.530   1.723 -19.683  1.00  0.94      PROA
ATOM   1432  HN  THR P  87      -3.954   2.093 -18.959  1.00  0.00      PROA
ATOM   1433  CA  THR P  87      -4.900   0.337 -19.517  1.00  1.00      PROA
ATOM   1434  HA  THR P  87      -4.735  -0.159 -20.462  1.00  0.00      PROA
ATOM   1435  CB  THR P  87      -4.110  -0.349 -18.437  1.00  1.03      PROA
ATOM   1436  HB  THR P  87      -4.331   0.139 -17.464  1.00  0.00      PROA
ATOM   1437  OG1 THR P  87      -2.866  -0.304 -18.621  1.00  1.20      PROA
ATOM   1438  HG1 THR P  87      -2.611   0.611 -18.483  1.00  0.00      PROA
ATOM   1439  CG2 THR P  87      -4.335  -1.698 -18.296  1.00  1.24      PROA
ATOM   1440 HG21 THR P  87      -4.083  -2.228 -19.239  1.00  0.00      PROA
ATOM   1441 HG22 THR P  87      -5.406  -1.880 -18.062  1.00  0.00      PROA
ATOM   1442 HG23 THR P  87      -3.699  -2.104 -17.480  1.00  0.00      PROA
ATOM   1443  C   THR P  87      -6.366   0.148 -19.260  1.00  1.04      PROA
ATOM   1444  O   THR P  87      -6.980  -0.750 -19.779  1.00  1.18      PROA
ATOM   1445  N   LEU P  88      -6.983   1.025 -18.474  1.00  0.99      PROA
ATOM   1446  HN  LEU P  88      -6.471   1.754 -18.027  1.00  0.00      PROA
ATOM   1447  CA  LEU P  88      -8.389   1.023 -18.192  1.00  1.08      PROA
ATOM   1448  HA  LEU P  88      -8.669   0.029 -17.874  1.00  0.00      PROA
ATOM   1449  CB  LEU P  88      -8.701   2.041 -17.099  1.00  1.08      PROA
ATOM   1450  HB1 LEU P  88      -9.019   2.948 -17.645  1.00  0.00      PROA
ATOM   1451  HB2 LEU P  88      -7.730   2.225 -16.603  1.00  0.00      PROA
ATOM   1452  CG  LEU P  88      -9.466   1.941 -16.222  1.00  1.19      PROA
ATOM   1453  HG  LEU P  88     -10.300   1.612 -16.823  1.00  0.00      PROA
ATOM   1454  CD1 LEU P  88      -9.771   1.641 -15.453  1.00  1.83      PROA
ATOM   1455 HD11 LEU P  88      -8.946   1.582 -14.712  1.00  0.00      PROA
ATOM   1456 HD12 LEU P  88     -10.201   0.625 -15.587  1.00  0.00      PROA
ATOM   1457 HD13 LEU P  88     -10.551   2.328 -15.061  1.00  0.00      PROA
ATOM   1458  CD2 LEU P  88      -9.879   2.191 -15.506  1.00  1.63      PROA
ATOM   1459 HD21 LEU P  88     -10.416   3.146 -15.689  1.00  0.00      PROA
ATOM   1460 HD22 LEU P  88      -9.149   2.346 -14.683  1.00  0.00      PROA
ATOM   1461 HD23 LEU P  88     -10.620   1.419 -15.208  1.00  0.00      PROA
ATOM   1462  C   LEU P  88      -9.252   1.282 -19.384  1.00  1.19      PROA
ATOM   1463  O   LEU P  88     -10.271   0.683 -19.561  1.00  1.36      PROA
ATOM   1464  N   ARG P  89      -8.845   2.170 -20.260  1.00  1.18      PROA
ATOM   1465  HN  ARG P  89      -7.979   2.649 -20.142  1.00  0.00      PROA
ATOM   1466  CA  ARG P  89      -9.576   2.526 -21.427  1.00  1.34      PROA
ATOM   1467  HA  ARG P  89     -10.623   2.346 -21.235  1.00  0.00      PROA
ATOM   1468  CB  ARG P  89      -9.349   3.969 -21.769  1.00  1.40      PROA
ATOM   1469  HB1 ARG P  89      -9.836   4.175 -22.745  1.00  0.00      PROA
ATOM   1470  HB2 ARG P  89      -8.256   4.134 -21.869  1.00  0.00      PROA
ATOM   1471  CG  ARG P  89      -9.881   4.948 -20.764  1.00  1.42      PROA
ATOM   1472  HG1 ARG P  89      -9.225   5.828 -20.881  1.00  0.00      PROA
ATOM   1473  HG2 ARG P  89      -9.688   4.460 -19.793  1.00  0.00      PROA
ATOM   1474  CD  ARG P  89     -10.777   5.336 -20.657  1.00  1.88      PROA
ATOM   1475  HD1 ARG P  89     -11.403   4.479 -20.354  1.00  0.00      PROA
ATOM   1476  HD2 ARG P  89     -11.040   5.682 -21.672  1.00  0.00      PROA
ATOM   1477  NE  ARG P  89     -11.233   6.227 -19.969  1.00  2.08      PROA
ATOM   1478  HE  ARG P  89     -10.436   6.641 -19.699  1.00  0.00      PROA
ATOM   1479  CZ  ARG P  89     -11.770   6.703 -19.587  1.00  2.73      PROA
ATOM   1480  NH1 ARG P  89     -11.968   6.449 -19.754  1.00  3.50      PROA
ATOM   1481 HH11 ARG P  89     -12.187   5.595 -19.282  1.00  0.00      PROA
ATOM   1482 HH12 ARG P  89     -12.294   6.602 -20.687  1.00  0.00      PROA
ATOM   1483  NH2 ARG P  89     -12.130   7.479 -19.006  1.00  3.05      PROA
ATOM   1484 HH21 ARG P  89     -11.494   8.131 -18.594  1.00  0.00      PROA
ATOM   1485 HH22 ARG P  89     -13.114   7.577 -18.857  1.00  0.00      PROA
ATOM   1486  C   ARG P  89      -9.300   1.672 -22.605  1.00  1.48      PROA
ATOM   1487  O   ARG P  89      -9.563   1.675 -23.439  1.00  1.82      PROA
ATOM   1488  N   LYS P  90      -8.787   0.900 -22.690  1.00  1.78      PROA
ATOM   1489  HN  LYS P  90      -8.298   0.625 -21.877  1.00  0.00      PROA
ATOM   1490  CA  LYS P  90      -8.523  -0.005 -23.718  1.00  2.03      PROA
ATOM   1491  HA  LYS P  90      -7.587   0.383 -24.046  1.00  0.00      PROA
ATOM   1492  CB  LYS P  90      -8.446  -0.714 -23.855  1.00  2.72      PROA
ATOM   1493  HB1 LYS P  90      -7.874  -0.753 -24.799  1.00  0.00      PROA
ATOM   1494  HB2 LYS P  90      -9.475  -1.077 -24.028  1.00  0.00      PROA
ATOM   1495  CG  LYS P  90      -8.276  -0.998 -23.621  1.00  3.28      PROA
ATOM   1496  HG1 LYS P  90      -9.076  -1.435 -22.988  1.00  0.00      PROA
ATOM   1497  HG2 LYS P  90      -7.533  -0.495 -22.968  1.00  0.00      PROA
ATOM   1498  CD  LYS P  90      -7.986  -1.468 -23.910  1.00  3.95      PROA
ATOM   1499  HD1 LYS P  90      -7.046  -0.960 -23.998  1.00  0.00      PROA
ATOM   1500  HD2 LYS P  90      -8.600  -1.433 -24.788  1.00  0.00      PROA
ATOM   1501  CE  LYS P  90      -7.798  -1.927 -24.005  1.00  4.80      PROA
ATOM   1502  HE1 LYS P  90      -8.462  -2.433 -23.335  1.00  0.00      PROA
ATOM   1503  HE2 LYS P  90      -6.821  -1.700 -23.630  1.00  0.00      PROA
ATOM   1504  NZ  LYS P  90      -7.675  -2.265 -24.161  1.00  5.50      PROA
ATOM   1505  HZ1 LYS P  90      -6.948  -2.072 -24.879  1.00  0.00      PROA
ATOM   1506  HZ2 LYS P  90      -8.478  -2.755 -24.604  1.00  0.00      PROA
ATOM   1507  HZ3 LYS P  90      -7.273  -2.866 -23.413  1.00  0.00      PROA
ATOM   1508  C   LYS P  90      -8.682  -0.201 -24.353  1.00  2.54      PROA
ATOM   1509  O   LYS P  90      -8.957  -0.124 -24.331  1.00  3.21      PROA
ATOM   1510  N   LYS P  91      -8.499  -0.458 -24.940  1.00  2.96      PROA
ATOM   1511  HN  LYS P  91      -7.567  -0.618 -24.861  1.00  0.00      PROA
ATOM   1512  CA  LYS P  91      -8.596  -0.684 -25.596  1.00  3.94      PROA
ATOM   1513  HA  LYS P  91      -9.629  -0.469 -25.813  1.00  0.00      PROA
ATOM   1514  CB  LYS P  91      -8.381  -0.549 -25.899  1.00  4.68      PROA
ATOM   1515  HB1 LYS P  91      -8.912  -0.430 -26.854  1.00  0.00      PROA
ATOM   1516  HB2 LYS P  91      -7.408  -1.036 -26.057  1.00  0.00      PROA
ATOM   1517  CG  LYS P  91      -8.381   0.114 -25.395  1.00  4.87      PROA
ATOM   1518  HG1 LYS P  91      -7.374   0.577 -25.451  1.00  0.00      PROA
ATOM   1519  HG2 LYS P  91      -8.554  -0.251 -24.362  1.00  0.00      PROA
ATOM   1520  CD  LYS P  91      -8.543   0.287 -25.439  1.00  5.47      PROA
ATOM   1521  HD1 LYS P  91      -9.185   0.369 -24.538  1.00  0.00      PROA
ATOM   1522  HD2 LYS P  91      -9.161  -0.055 -26.295  1.00  0.00      PROA
ATOM   1523  CE  LYS P  91      -8.452   0.549 -25.501  1.00  6.29      PROA
ATOM   1524  HE1 LYS P  91      -8.490   0.534 -26.597  1.00  0.00      PROA
ATOM   1525  HE2 LYS P  91      -7.423   0.513 -25.121  1.00  0.00      PROA
ATOM   1526  NZ  LYS P  91      -8.497   0.788 -25.465  1.00  6.91      PROA
ATOM   1527  HZ1 LYS P  91      -8.129   1.074 -24.535  1.00  0.00      PROA
ATOM   1528  HZ2 LYS P  91      -9.523   0.957 -25.499  1.00  0.00      PROA
ATOM   1529  HZ3 LYS P  91      -8.030   1.345 -26.209  1.00  0.00      PROA
ATOM   1530  C   LYS P  91      -8.578  -1.359 -26.176  1.00  4.47      PROA
ATOM   1531  OT1 LYS P  91      -8.534  -1.649 -26.384  1.00  4.89      PROA
ATOM   1532  OT2 LYS P  91      -8.612  -1.607 -26.436  1.00  4.87      PROA
ATOM   1533  N   GLY P   2     -17.768 -19.634  12.966  1.00  9.40      PROB
ATOM   1534  HT1 GLY P   2     -17.637 -20.548  13.444  1.00  0.00      PROB
ATOM   1535  HT2 GLY P   2     -18.421 -19.752  12.165  1.00  0.00      PROB
ATOM   1536  HT3 GLY P   2     -18.165 -18.946  13.637  1.00  0.00      PROB
ATOM   1537  CA  GLY P   2     -17.281 -19.451  12.781  1.00  8.80      PROB
ATOM   1538  HA1 GLY P   2     -17.081 -20.274  12.146  1.00  0.00      PROB
ATOM   1539  HA2 GLY P   2     -16.778 -19.497  13.711  1.00  0.00      PROB
ATOM   1540  C   GLY P   2     -16.813 -18.914  12.424  1.00  8.10      PROB
ATOM   1541  O   GLY P   2     -16.884 -18.652  12.284  1.00  8.12      PROB
ATOM   1542  N   ARG P   3     -16.319 -18.730  12.267  1.00  7.68      PROB
ATOM   1543  HN  ARG P   3     -15.692 -19.369  12.590  1.00  0.00      PROB
ATOM   1544  CA  ARG P   3     -15.819 -18.219  11.914  1.00  7.16      PROB
ATOM   1545  HA  ARG P   3     -16.312 -17.260  11.853  1.00  0.00      PROB
ATOM   1546  CB  ARG P   3     -15.424 -18.181  12.153  1.00  7.36      PROB
ATOM   1547  HB1 ARG P   3     -15.004 -17.155  12.137  1.00  0.00      PROB
ATOM   1548  HB2 ARG P   3     -14.646 -18.898  11.822  1.00  0.00      PROB
ATOM   1549  CG  ARG P   3     -15.725 -18.361  12.805  1.00  8.16      PROB
ATOM   1550  HG1 ARG P   3     -15.534 -19.442  12.960  1.00  0.00      PROB
ATOM   1551  HG2 ARG P   3     -16.817 -18.194  12.713  1.00  0.00      PROB
ATOM   1552  CD  ARG P   3     -15.631 -18.212  13.069  1.00  8.74      PROB
ATOM   1553  HD1 ARG P   3     -16.349 -17.382  13.222  1.00  0.00      PROB
ATOM   1554  HD2 ARG P   3     -14.619 -17.817  12.851  1.00  0.00      PROB
ATOM   1555  NE  ARG P   3     -15.599 -18.349  13.379  1.00  9.28      PROB
ATOM   1556  HE  ARG P   3     -16.054 -19.210  13.357  1.00  0.00      PROB
ATOM   1557  CZ  ARG P   3     -15.495 -18.317  13.641  1.00  9.97      PROB
ATOM   1558  NH1 ARG P   3     -15.405 -18.151  13.667  1.00 10.29      PROB
ATOM   1559 HH11 ARG P   3     -15.931 -17.319  13.840  1.00  0.00      PROB
ATOM   1560 HH12 ARG P   3     -14.406 -18.113  13.630  1.00  0.00      PROB
ATOM   1561  NH2 ARG P   3     -15.494 -18.455  13.893  1.00 10.58      PROB
ATOM   1562 HH21 ARG P   3     -14.773 -19.117  14.098  1.00  0.00      PROB
ATOM   1563 HH22 ARG P   3     -16.211 -18.273  14.565  1.00  0.00      PROB
ATOM   1564  C   ARG P   3     -15.337 -17.943  11.124  1.00  6.45      PROB
ATOM   1565  O   ARG P   3     -15.108 -18.224  10.820  1.00  6.37      PROB
ATOM   1566  N   LYS P   4     -15.174 -17.379  10.773  1.00  6.19      PROB
ATOM   1567  HN  LYS P   4     -15.560 -16.588  11.192  1.00  0.00      PROB
ATOM   1568  CA  LYS P   4     -14.712 -17.051  10.024  1.00  5.69      PROB
ATOM   1569  HA  LYS P   4     -14.870 -17.797   9.263  1.00  0.00      PROB
ATOM   1570  CB  LYS P   4     -14.835 -16.451   9.740  1.00  6.19      PROB
ATOM   1571  HB1 LYS P   4     -14.595 -16.464   8.656  1.00  0.00      PROB
ATOM   1572  HB2 LYS P   4     -14.245 -15.647  10.229  1.00  0.00      PROB
ATOM   1573  CG  LYS P   4     -15.510 -16.362   9.844  1.00  6.94      PROB
ATOM   1574  HG1 LYS P   4     -15.547 -15.675  10.705  1.00  0.00      PROB
ATOM   1575  HG2 LYS P   4     -15.856 -17.365  10.144  1.00  0.00      PROB
ATOM   1576  CD  LYS P   4     -15.854 -16.207   9.567  1.00  7.47      PROB
ATOM   1577  HD1 LYS P   4     -15.953 -17.021   8.833  1.00  0.00      PROB
ATOM   1578  HD2 LYS P   4     -15.401 -15.321   9.099  1.00  0.00      PROB
ATOM   1579  CE  LYS P   4     -16.399 -16.042   9.644  1.00  8.28      PROB
ATOM   1580  HE1 LYS P   4     -16.113 -15.226  10.255  1.00  0.00      PROB
ATOM   1581  HE2 LYS P   4     -16.658 -16.957  10.108  1.00  0.00      PROB
ATOM   1582  NZ  LYS P   4     -16.751 -15.933   9.665  1.00  8.88      PROB
ATOM   1583  HZ1 LYS P   4     -17.351 -16.592   9.129  1.00  0.00      PROB
ATOM   1584  HZ2 LYS P   4     -16.842 -14.977   9.265  1.00  0.00      PROB
ATOM   1585  HZ3 LYS P   4     -17.052 -15.922  10.660  1.00  0.00      PROB
ATOM   1586  C   LYS P   4     -13.867 -16.949   9.742  1.00  4.82      PROB
ATOM   1587  O   LYS P   4     -13.584 -16.851  10.120  1.00  4.78      PROB
ATOM   1588  N   LYS P   5     -13.441 -16.983   9.066  1.00  4.43      PROB
ATOM   1589  HN  LYS P   5     -14.015 -17.201   8.310  1.00  0.00      PROB
ATOM   1590  CA  LYS P   5     -12.625 -16.899   8.713  1.00  3.78      PROB
ATOM   1591  HA  LYS P   5     -12.009 -16.749   9.580  1.00  0.00      PROB
ATOM   1592  CB  LYS P   5     -12.264 -17.332   8.306  1.00  4.12      PROB
ATOM   1593  HB1 LYS P   5     -11.167 -17.244   8.441  1.00  0.00      PROB
ATOM   1594  HB2 LYS P   5     -12.509 -17.225   7.230  1.00  0.00      PROB
ATOM   1595  CG  LYS P   5     -12.581 -18.021   8.646  1.00  4.92      PROB
ATOM   1596  HG1 LYS P   5     -13.379 -18.223   7.931  1.00  0.00      PROB
ATOM   1597  HG2 LYS P   5     -12.966 -17.601   9.576  1.00  0.00      PROB
ATOM   1598  CD  LYS P   5     -12.478 -18.534   8.814  1.00  5.35      PROB
ATOM   1599  HD1 LYS P   5     -12.101 -18.276   9.793  1.00  0.00      PROB
ATOM   1600  HD2 LYS P   5     -11.700 -18.751   8.097  1.00  0.00      PROB
ATOM   1601  CE  LYS P   5     -12.634 -19.155   8.951  1.00  6.18      PROB
ATOM   1602  HE1 LYS P   5     -13.665 -18.994   8.759  1.00  0.00      PROB
ATOM   1603  HE2 LYS P   5     -12.291 -19.076   9.952  1.00  0.00      PROB
ATOM   1604  NZ  LYS P   5     -12.723 -19.657   9.019  1.00  6.77      PROB
ATOM   1605  HZ1 LYS P   5     -11.832 -20.139   9.256  1.00  0.00      PROB
ATOM   1606  HZ2 LYS P   5     -13.113 -20.061   8.144  1.00  0.00      PROB
ATOM   1607  HZ3 LYS P   5     -13.404 -19.786   9.794  1.00  0.00      PROB
ATOM   1608  C   LYS P   5     -12.256 -16.246   8.137  1.00  3.19      PROB
ATOM   1609  O   LYS P   5     -12.429 -15.934   7.637  1.00  3.46      PROB
ATOM   1610  N   ILE P   6     -11.734 -16.015   8.200  1.00  2.91      PROB
ATOM   1611  HN  ILE P   6     -11.165 -16.322   8.955  1.00  0.00      PROB
ATOM   1612  CA  ILE P   6     -11.336 -15.394   7.702  1.00  2.92      PROB
ATOM   1613  HA  ILE P   6     -12.001 -14.953   6.981  1.00  0.00      PROB
ATOM   1614  CB  ILE P   6     -11.238 -15.077   8.151  1.00  3.79      PROB
ATOM   1615  HB  ILE P   6     -11.083 -15.697   9.059  1.00  0.00      PROB
ATOM   1616  CG2 ILE P   6     -10.944 -14.908   8.059  1.00  4.30      PROB
ATOM   1617 HG21 ILE P   6     -11.120 -14.309   7.140  1.00  0.00      PROB
ATOM   1618 HG22 ILE P   6     -10.134 -15.641   7.856  1.00  0.00      PROB
ATOM   1619 HG23 ILE P   6     -10.631 -14.222   8.875  1.00  0.00      PROB
ATOM   1620  CG1 ILE P   6     -11.585 -14.950   8.537  1.00  4.59      PROB
ATOM   1621 HG11 ILE P   6     -11.146 -15.548   9.326  1.00  0.00      PROB
ATOM   1622 HG12 ILE P   6     -12.462 -15.408   8.097  1.00  0.00      PROB
ATOM   1623  CD  ILE P   6     -11.764 -14.701   8.757  1.00  5.41      PROB
ATOM   1624  HD1 ILE P   6     -11.879 -13.733   8.223  1.00  0.00      PROB
ATOM   1625  HD2 ILE P   6     -11.179 -14.527   9.685  1.00  0.00      PROB
ATOM   1626  HD3 ILE P   6     -12.774 -15.084   9.018  1.00  0.00      PROB
ATOM   1627  C   ILE P   6     -10.530 -15.369   7.026  1.00  2.29      PROB
ATOM   1628  O   ILE P   6     -10.512 -14.700   6.490  1.00  2.55      PROB
ATOM   1629  N   GLN P   7      -9.842 -16.117   7.022  1.00  1.92      PROB
ATOM   1630  HN  GLN P   7      -9.933 -16.858   7.678  1.00  0.00      PROB
ATOM   1631  CA  GLN P   7      -9.040 -16.222   6.419  1.00  1.87      PROB
ATOM   1632  HA  GLN P   7      -8.542 -15.285   6.239  1.00  0.00      PROB
ATOM   1633  CB  GLN P   7      -8.617 -16.751   6.980  1.00  2.68      PROB
ATOM   1634  HB1 GLN P   7      -7.564 -16.733   6.644  1.00  0.00      PROB
ATOM   1635  HB2 GLN P   7      -9.048 -17.753   6.800  1.00  0.00      PROB
ATOM   1636  CG  GLN P   7      -8.565 -16.667   8.020  1.00  3.24      PROB
ATOM   1637  HG1 GLN P   7      -7.708 -17.314   8.207  1.00  0.00      PROB
ATOM   1638  HG2 GLN P   7      -9.509 -17.145   8.283  1.00  0.00      PROB
ATOM   1639  CD  GLN P   7      -8.517 -16.346   8.441  1.00  3.67      PROB
ATOM   1640  OE1 GLN P   7      -8.703 -16.120   8.641  1.00  3.95      PROB
ATOM   1641  NE2 GLN P   7      -8.263 -16.332   8.592  1.00  4.35      PROB
ATOM   1642 HE21 GLN P   7      -7.561 -15.670   8.329  1.00  0.00      PROB
ATOM   1643 HE22 GLN P   7      -8.106 -16.947   9.365  1.00  0.00      PROB
ATOM   1644  C   GLN P   7      -8.818 -16.529   5.058  1.00  1.54      PROB
ATOM   1645  O   GLN P   7      -9.323 -17.245   4.575  1.00  1.75      PROB
ATOM   1646  N   ILE P   8      -8.049 -15.979   4.396  1.00  1.40      PROB
ATOM   1647  HN  ILE P   8      -7.537 -15.235   4.808  1.00  0.00      PROB
ATOM   1648  CA  ILE P   8      -7.694 -16.170   3.084  1.00  1.23      PROB
ATOM   1649  HA  ILE P   8      -8.547 -16.587   2.569  1.00  0.00      PROB
ATOM   1650  CB  ILE P   8      -7.289 -14.929   2.452  1.00  1.41      PROB
ATOM   1651  HB  ILE P   8      -7.059 -14.310   3.327  1.00  0.00      PROB
ATOM   1652  CG2 ILE P   8      -6.792 -14.678   1.963  1.00  1.95      PROB
ATOM   1653 HG21 ILE P   8      -7.135 -14.889   0.928  1.00  0.00      PROB
ATOM   1654 HG22 ILE P   8      -5.816 -15.183   2.123  1.00  0.00      PROB
ATOM   1655 HG23 ILE P   8      -6.668 -13.580   2.079  1.00  0.00      PROB
ATOM   1656  CG1 ILE P   8      -7.574 -14.289   2.006  1.00  1.82      PROB
ATOM   1657 HG11 ILE P   8      -6.701 -14.217   1.392  1.00  0.00      PROB
ATOM   1658 HG12 ILE P   8      -7.605 -13.614   2.835  1.00  0.00      PROB
ATOM   1659  CD  ILE P   8      -8.081 -13.771   1.472  1.00  2.22      PROB
ATOM   1660  HD1 ILE P   8      -8.929 -13.343   2.048  1.00  0.00      PROB
ATOM   1661  HD2 ILE P   8      -8.490 -14.377   0.635  1.00  0.00      PROB
ATOM   1662  HD3 ILE P   8      -7.471 -12.936   1.066  1.00  0.00      PROB
ATOM   1663  C   ILE P   8      -6.678 -17.236   2.944  1.00  1.16      PROB
ATOM   1664  O   ILE P   8      -5.779 -17.325   3.669  1.00  1.29      PROB
ATOM   1665  N   GLN P   9      -6.813 -18.102   2.012  1.00  1.14      PROB
ATOM   1666  HN  GLN P   9      -7.585 -18.051   1.385  1.00  0.00      PROB
ATOM   1667  CA  GLN P   9      -5.935 -19.178   1.769  1.00  1.19      PROB
ATOM   1668  HA  GLN P   9      -5.223 -19.219   2.580  1.00  0.00      PROB
ATOM   1669  CB  GLN P   9      -6.689 -20.453   1.679  1.00  1.44      PROB
ATOM   1670  HB1 GLN P   9      -5.943 -21.205   1.363  1.00  0.00      PROB
ATOM   1671  HB2 GLN P   9      -7.423 -20.295   0.867  1.00  0.00      PROB
ATOM   1672  CG  GLN P   9      -7.298 -20.972   2.544  1.00  1.83      PROB
ATOM   1673  HG1 GLN P   9      -7.651 -21.944   2.145  1.00  0.00      PROB
ATOM   1674  HG2 GLN P   9      -8.170 -20.320   2.755  1.00  0.00      PROB
ATOM   1675  CD  GLN P   9      -6.835 -21.190   3.519  1.00  2.16      PROB
ATOM   1676  OE1 GLN P   9      -6.460 -21.443   3.811  1.00  2.52      PROB
ATOM   1677  NE2 GLN P   9      -6.866 -21.103   4.048  1.00  2.81      PROB
ATOM   1678 HE21 GLN P   9      -7.132 -21.846   4.662  1.00  0.00      PROB
ATOM   1679 HE22 GLN P   9      -6.658 -20.198   4.419  1.00  0.00      PROB
ATOM   1680  C   GLN P   9      -5.132 -18.977   0.519  1.00  1.07      PROB
ATOM   1681  O   GLN P   9      -5.631 -18.552  -0.479  1.00  1.10      PROB
ATOM   1682  N   ARG P  10      -3.843 -19.269   0.552  1.00  1.01      PROB
ATOM   1683  HN  ARG P  10      -3.421 -19.604   1.390  1.00  0.00      PROB
ATOM   1684  CA  ARG P  10      -2.944 -19.144  -0.560  1.00  0.93      PROB
ATOM   1685  HA  ARG P  10      -3.097 -18.170  -1.001  1.00  0.00      PROB
ATOM   1686  CB  ARG P  10      -1.487 -19.300  -0.123  1.00  0.95      PROB
ATOM   1687  HB1 ARG P  10      -1.342 -18.618   0.739  1.00  0.00      PROB
ATOM   1688  HB2 ARG P  10      -0.865 -18.953  -0.972  1.00  0.00      PROB
ATOM   1689  CG  ARG P  10      -0.972 -20.550   0.265  1.00  1.04      PROB
ATOM   1690  HG1 ARG P  10      -1.041 -21.218  -0.617  1.00  0.00      PROB
ATOM   1691  HG2 ARG P  10      -1.632 -20.939   1.067  1.00  0.00      PROB
ATOM   1692  CD  ARG P  10       0.436 -20.637   0.773  1.00  1.05      PROB
ATOM   1693  HD1 ARG P  10       0.620 -21.632   1.231  1.00  0.00      PROB
ATOM   1694  HD2 ARG P  10       0.628 -19.833   1.515  1.00  0.00      PROB
ATOM   1695  NE  ARG P  10       1.368 -20.464  -0.348  1.00  1.01      PROB
ATOM   1696  HE  ARG P  10       1.655 -19.532  -0.566  1.00  0.00      PROB
ATOM   1697  CZ  ARG P  10       1.837 -21.398  -1.060  1.00  1.12      PROB
ATOM   1698  NH1 ARG P  10       1.522 -22.612  -0.902  1.00  1.31      PROB
ATOM   1699 HH11 ARG P  10       0.767 -22.858  -0.294  1.00  0.00      PROB
ATOM   1700 HH12 ARG P  10       2.027 -23.327  -1.385  1.00  0.00      PROB
ATOM   1701  NH2 ARG P  10       2.688 -21.099  -1.973  1.00  1.17      PROB
ATOM   1702 HH21 ARG P  10       2.964 -20.147  -2.107  1.00  0.00      PROB
ATOM   1703 HH22 ARG P  10       3.075 -21.818  -2.551  1.00  0.00      PROB
ATOM   1704  C   ARG P  10      -3.237 -20.061  -1.730  1.00  0.93      PROB
ATOM   1705  O   ARG P  10      -3.728 -21.156  -1.583  1.00  1.03      PROB
ATOM   1706  N   ILE P  11      -2.936 -19.615  -2.945  1.00  0.89      PROB
ATOM   1707  HN  ILE P  11      -2.569 -18.698  -3.074  1.00  0.00      PROB
ATOM   1708  CA  ILE P  11      -3.100 -20.374  -4.159  1.00  0.92      PROB
ATOM   1709  HA  ILE P  11      -3.996 -20.969  -4.057  1.00  0.00      PROB
ATOM   1710  CB  ILE P  11      -3.209 -19.478  -5.371  1.00  0.92      PROB
ATOM   1711  HB  ILE P  11      -2.299 -18.844  -5.434  1.00  0.00      PROB
ATOM   1712  CG2 ILE P  11      -3.342 -20.251  -6.618  1.00  1.03      PROB
ATOM   1713 HG21 ILE P  11      -4.144 -21.012  -6.512  1.00  0.00      PROB
ATOM   1714 HG22 ILE P  11      -2.387 -20.771  -6.844  1.00  0.00      PROB
ATOM   1715 HG23 ILE P  11      -3.606 -19.573  -7.457  1.00  0.00      PROB
ATOM   1716  CG1 ILE P  11      -4.319 -18.519  -5.280  1.00  1.07      PROB
ATOM   1717 HG11 ILE P  11      -3.772 -17.580  -5.138  1.00  0.00      PROB
ATOM   1718 HG12 ILE P  11      -4.798 -18.842  -4.349  1.00  0.00      PROB
ATOM   1719  CD  ILE P  11      -5.065 -18.219  -5.770  1.00  1.43      PROB
ATOM   1720  HD1 ILE P  11      -5.763 -19.063  -5.957  1.00  0.00      PROB
ATOM   1721  HD2 ILE P  11      -4.735 -17.808  -6.748  1.00  0.00      PROB
ATOM   1722  HD3 ILE P  11      -5.603 -17.434  -5.197  1.00  0.00      PROB
ATOM   1723  C   ILE P  11      -1.992 -21.372  -4.324  1.00  0.98      PROB
ATOM   1724  O   ILE P  11      -0.855 -21.049  -4.259  1.00  1.05      PROB
ATOM   1725  N   THR P  12      -2.294 -22.635  -4.530  1.00  1.09      PROB
ATOM   1726  HN  THR P  12      -3.242 -22.923  -4.633  1.00  0.00      PROB
ATOM   1727  CA  THR P  12      -1.329 -23.692  -4.625  1.00  1.21      PROB
ATOM   1728  HA  THR P  12      -0.432 -23.352  -4.130  1.00  0.00      PROB
ATOM   1729  CB  THR P  12      -1.779 -24.953  -4.020  1.00  1.43      PROB
ATOM   1730  HB  THR P  12      -1.098 -25.760  -4.363  1.00  0.00      PROB
ATOM   1731  OG1 THR P  12      -2.884 -25.303  -4.265  1.00  1.63      PROB
ATOM   1732  HG1 THR P  12      -2.847 -25.707  -5.135  1.00  0.00      PROB
ATOM   1733  CG2 THR P  12      -1.800 -24.869  -2.754  1.00  1.78      PROB
ATOM   1734 HG21 THR P  12      -2.494 -24.061  -2.436  1.00  0.00      PROB
ATOM   1735 HG22 THR P  12      -0.783 -24.633  -2.374  1.00  0.00      PROB
ATOM   1736 HG23 THR P  12      -2.149 -25.829  -2.317  1.00  0.00      PROB
ATOM   1737  C   THR P  12      -0.876 -23.986  -6.005  1.00  1.21      PROB
ATOM   1738  O   THR P  12       0.087 -24.510  -6.195  1.00  1.47      PROB
ATOM   1739  N   ASP P  13      -1.543 -23.632  -7.010  1.00  1.15      PROB
ATOM   1740  HN  ASP P  13      -2.382 -23.112  -6.882  1.00  0.00      PROB
ATOM   1741  CA  ASP P  13      -1.239 -23.892  -8.379  1.00  1.20      PROB
ATOM   1742  HA  ASP P  13      -0.513 -24.690  -8.419  1.00  0.00      PROB
ATOM   1743  CB  ASP P  13      -2.498 -24.284  -9.116  1.00  1.32      PROB
ATOM   1744  HB1 ASP P  13      -2.478 -23.675 -10.038  1.00  0.00      PROB
ATOM   1745  HB2 ASP P  13      -3.318 -23.947  -8.457  1.00  0.00      PROB
ATOM   1746  CG  ASP P  13      -2.779 -25.130  -9.411  1.00  1.91      PROB
ATOM   1747  OD1 ASP P  13      -2.901 -25.489  -9.546  1.00  2.54      PROB
ATOM   1748  OD2 ASP P  13      -2.914 -25.480  -9.548  1.00  2.50      PROB
ATOM   1749  C   ASP P  13      -0.577 -22.704  -9.032  1.00  1.13      PROB
ATOM   1750  O   ASP P  13      -1.072 -21.600  -8.990  1.00  1.07      PROB
ATOM   1751  N   GLU P  14       0.579 -22.908  -9.656  1.00  1.21      PROB
ATOM   1752  HN  GLU P  14       0.941 -23.830  -9.758  1.00  0.00      PROB
ATOM   1753  CA  GLU P  14       1.403 -21.880 -10.228  1.00  1.19      PROB
ATOM   1754  HA  GLU P  14       1.620 -21.154  -9.458  1.00  0.00      PROB
ATOM   1755  CB  GLU P  14       2.694 -22.484 -10.769  1.00  1.36      PROB
ATOM   1756  HB1 GLU P  14       2.727 -22.085 -11.793  1.00  0.00      PROB
ATOM   1757  HB2 GLU P  14       2.462 -23.559 -10.781  1.00  0.00      PROB
ATOM   1758  CG  GLU P  14       3.572 -22.479 -10.532  1.00  1.84      PROB
ATOM   1759  HG1 GLU P  14       3.488 -22.694  -9.463  1.00  0.00      PROB
ATOM   1760  HG2 GLU P  14       3.819 -21.429 -10.715  1.00  0.00      PROB
ATOM   1761  CD  GLU P  14       4.663 -22.994 -10.764  1.00  2.14      PROB
ATOM   1762  OE1 GLU P  14       5.087 -23.213 -10.904  1.00  2.59      PROB
ATOM   1763  OE2 GLU P  14       5.118 -23.179 -10.807  1.00  2.59      PROB
ATOM   1764  C   GLU P  14       0.767 -21.026 -11.292  1.00  1.14      PROB
ATOM   1765  O   GLU P  14       0.853 -19.818 -11.256  1.00  1.10      PROB
ATOM   1766  N   ARG P  15       0.078 -21.621 -12.264  1.00  1.19      PROB
ATOM   1767  HN  ARG P  15      -0.003 -22.613 -12.314  1.00  0.00      PROB
ATOM   1768  CA  ARG P  15      -0.594 -20.891 -13.304  1.00  1.19      PROB
ATOM   1769  HA  ARG P  15       0.092 -20.150 -13.687  1.00  0.00      PROB
ATOM   1770  CB  ARG P  15      -1.040 -21.821 -14.421  1.00  1.35      PROB
ATOM   1771  HB1 ARG P  15      -1.994 -21.385 -14.765  1.00  0.00      PROB
ATOM   1772  HB2 ARG P  15      -1.228 -22.780 -13.908  1.00  0.00      PROB
ATOM   1773  CG  ARG P  15      -0.605 -22.072 -15.219  1.00  2.00      PROB
ATOM   1774  HG1 ARG P  15      -1.428 -22.448 -15.848  1.00  0.00      PROB
ATOM   1775  HG2 ARG P  15       0.043 -22.906 -14.903  1.00  0.00      PROB
ATOM   1776  CD  ARG P  15      -0.002 -21.543 -15.901  1.00  2.50      PROB
ATOM   1777  HD1 ARG P  15       0.747 -22.229 -16.350  1.00  0.00      PROB
ATOM   1778  HD2 ARG P  15       0.511 -20.707 -15.379  1.00  0.00      PROB
ATOM   1779  NE  ARG P  15      -0.442 -21.224 -16.508  1.00  3.18      PROB
ATOM   1780  HE  ARG P  15      -1.354 -21.602 -16.660  1.00  0.00      PROB
ATOM   1781  CZ  ARG P  15      -0.223 -20.678 -16.956  1.00  3.96      PROB
ATOM   1782  NH1 ARG P  15       0.445 -20.359 -16.973  1.00  4.29      PROB
ATOM   1783 HH11 ARG P  15       1.268 -20.917 -16.868  1.00  0.00      PROB
ATOM   1784 HH12 ARG P  15       0.524 -19.370 -17.101  1.00  0.00      PROB
ATOM   1785  NH2 ARG P  15      -0.691 -20.442 -17.416  1.00  4.75      PROB
ATOM   1786 HH21 ARG P  15      -1.647 -20.333 -17.145  1.00  0.00      PROB
ATOM   1787 HH22 ARG P  15      -0.406 -20.213 -18.347  1.00  0.00      PROB
ATOM   1788  C   ARG P  15      -1.747 -20.051 -12.814  1.00  1.09      PROB
ATOM   1789  O   ARG P  15      -1.907 -18.913 -13.199  1.00  1.07      PROB
ATOM   1790  N   ASN P  16      -2.548 -20.586 -11.888  1.00  1.07      PROB
ATOM   1791  HN  ASN P  16      -2.439 -21.533 -11.599  1.00  0.00      PROB
ATOM   1792  CA  ASN P  16      -3.612 -19.870 -11.238  1.00  1.01      PROB
ATOM   1793  HA  ASN P  16      -4.214 -19.391 -11.996  1.00  0.00      PROB
ATOM   1794  CB  ASN P  16      -4.459 -20.854 -10.416  1.00  1.08      PROB
ATOM   1795  HB1 ASN P  16      -3.895 -21.088  -9.489  1.00  0.00      PROB
ATOM   1796  HB2 ASN P  16      -4.576 -21.779 -11.018  1.00  0.00      PROB
ATOM   1797  CG  ASN P  16      -5.626 -20.489 -10.061  1.00  1.46      PROB
ATOM   1798  OD1 ASN P  16      -5.957 -19.778 -10.269  1.00  1.97      PROB
ATOM   1799  ND2 ASN P  16      -6.281 -20.992  -9.500  1.00  1.85      PROB
ATOM   1800 HD21 ASN P  16      -7.173 -20.590  -9.291  1.00  0.00      PROB
ATOM   1801 HD22 ASN P  16      -6.045 -21.897  -9.147  1.00  0.00      PROB
ATOM   1802  C   ASN P  16      -3.102 -18.718 -10.396  1.00  0.90      PROB
ATOM   1803  O   ASN P  16      -3.662 -17.635 -10.386  1.00  0.87      PROB
ATOM   1804  N   ARG P  17      -1.974 -18.914  -9.697  1.00  0.87      PROB
ATOM   1805  HN  ARG P  17      -1.535 -19.808  -9.667  1.00  0.00      PROB
ATOM   1806  CA  ARG P  17      -1.309 -17.879  -8.944  1.00  0.82      PROB
ATOM   1807  HA  ARG P  17      -2.025 -17.448  -8.260  1.00  0.00      PROB
ATOM   1808  CB  ARG P  17      -0.113 -18.468  -8.170  1.00  0.85      PROB
ATOM   1809  HB1 ARG P  17       0.602 -18.878  -8.913  1.00  0.00      PROB
ATOM   1810  HB2 ARG P  17      -0.494 -19.298  -7.539  1.00  0.00      PROB
ATOM   1811  CG  ARG P  17       0.641 -17.525  -7.281  1.00  0.90      PROB
ATOM   1812  HG1 ARG P  17      -0.011 -17.272  -6.419  1.00  0.00      PROB
ATOM   1813  HG2 ARG P  17       0.848 -16.601  -7.860  1.00  0.00      PROB
ATOM   1814  CD  ARG P  17       1.936 -18.031  -6.744  1.00  1.01      PROB
ATOM   1815  HD1 ARG P  17       2.430 -17.252  -6.125  1.00  0.00      PROB
ATOM   1816  HD2 ARG P  17       2.606 -18.341  -7.574  1.00  0.00      PROB
ATOM   1817  NE  ARG P  17       1.678 -19.171  -5.919  1.00  1.07      PROB
ATOM   1818  HE  ARG P  17       1.011 -19.059  -5.184  1.00  0.00      PROB
ATOM   1819  CZ  ARG P  17       2.195 -20.255  -6.032  1.00  1.29      PROB
ATOM   1820  NH1 ARG P  17       3.099 -20.486  -6.827  1.00  1.50      PROB
ATOM   1821 HH11 ARG P  17       3.543 -19.733  -7.312  1.00  0.00      PROB
ATOM   1822 HH12 ARG P  17       3.393 -21.428  -6.990  1.00  0.00      PROB
ATOM   1823  NH2 ARG P  17       1.784 -21.166  -5.306  1.00  1.53      PROB
ATOM   1824 HH21 ARG P  17       1.047 -20.991  -4.653  1.00  0.00      PROB
ATOM   1825 HH22 ARG P  17       2.188 -22.078  -5.371  1.00  0.00      PROB
ATOM   1826  C   ARG P  17      -0.870 -16.710  -9.799  1.00  0.80      PROB
ATOM   1827  O   ARG P  17      -1.116 -15.571  -9.456  1.00  0.77      PROB
ATOM   1828  N   GLN P  18      -0.258 -16.963 -10.962  1.00  0.86      PROB
ATOM   1829  HN  GLN P  18      -0.049 -17.896 -11.243  1.00  0.00      PROB
ATOM   1830  CA  GLN P  18       0.147 -15.933 -11.896  1.00  0.88      PROB
ATOM   1831  HA  GLN P  18       0.695 -15.182 -11.347  1.00  0.00      PROB
ATOM   1832  CB  GLN P  18       1.020 -16.519 -13.008  1.00  1.04      PROB
ATOM   1833  HB1 GLN P  18       1.070 -15.760 -13.816  1.00  0.00      PROB
ATOM   1834  HB2 GLN P  18       0.499 -17.421 -13.389  1.00  0.00      PROB
ATOM   1835  CG  GLN P  18       2.287 -16.883 -12.730  1.00  1.39      PROB
ATOM   1836  HG1 GLN P  18       2.836 -16.943 -13.692  1.00  0.00      PROB
ATOM   1837  HG2 GLN P  18       2.251 -17.890 -12.265  1.00  0.00      PROB
ATOM   1838  CD  GLN P  18       2.998 -16.110 -11.926  1.00  1.63      PROB
ATOM   1839  OE1 GLN P  18       3.211 -15.853 -11.268  1.00  1.99      PROB
ATOM   1840  NE2 GLN P  18       3.388 -15.726 -11.976  1.00  2.24      PROB
ATOM   1841 HE21 GLN P  18       4.323 -15.921 -11.680  1.00  0.00      PROB
ATOM   1842 HE22 GLN P  18       3.163 -14.832 -12.363  1.00  0.00      PROB
ATOM   1843  C   GLN P  18      -0.986 -15.125 -12.495  1.00  0.84      PROB
ATOM   1844  O   GLN P  18      -0.927 -13.909 -12.564  1.00  0.83      PROB
ATOM   1845  N   VAL P  19      -2.081 -15.778 -12.902  1.00  0.87      PROB
ATOM   1846  HN  VAL P  19      -2.123 -16.774 -12.896  1.00  0.00      PROB
ATOM   1847  CA  VAL P  19      -3.274 -15.109 -13.376  1.00  0.89      PROB
ATOM   1848  HA  VAL P  19      -2.972 -14.360 -14.093  1.00  0.00      PROB
ATOM   1849  CB  VAL P  19      -4.229 -16.086 -14.014  1.00  1.03      PROB
ATOM   1850  HB  VAL P  19      -4.437 -16.875 -13.263  1.00  0.00      PROB
ATOM   1851  CG1 VAL P  19      -5.254 -15.707 -14.401  1.00  1.48      PROB
ATOM   1852 HG11 VAL P  19      -5.132 -15.223 -15.393  1.00  0.00      PROB
ATOM   1853 HG12 VAL P  19      -5.674 -14.962 -13.692  1.00  0.00      PROB
ATOM   1854 HG13 VAL P  19      -5.957 -16.560 -14.507  1.00  0.00      PROB
ATOM   1855  CG2 VAL P  19      -3.875 -16.660 -14.980  1.00  1.41      PROB
ATOM   1856 HG21 VAL P  19      -2.968 -17.261 -14.756  1.00  0.00      PROB
ATOM   1857 HG22 VAL P  19      -3.629 -15.933 -15.783  1.00  0.00      PROB
ATOM   1858 HG23 VAL P  19      -4.678 -17.345 -15.328  1.00  0.00      PROB
ATOM   1859  C   VAL P  19      -3.949 -14.291 -12.300  1.00  0.81      PROB
ATOM   1860  O   VAL P  19      -4.320 -13.149 -12.506  1.00  0.82      PROB
ATOM   1861  N   THR P  20      -4.054 -14.841 -11.080  1.00  0.76      PROB
ATOM   1862  HN  THR P  20      -3.757 -15.777 -10.913  1.00  0.00      PROB
ATOM   1863  CA  THR P  20      -4.591 -14.155  -9.921  1.00  0.73      PROB
ATOM   1864  HA  THR P  20      -5.549 -13.744 -10.203  1.00  0.00      PROB
ATOM   1865  CB  THR P  20      -4.758 -15.065  -8.718  1.00  0.76      PROB
ATOM   1866  HB  THR P  20      -3.769 -15.469  -8.414  1.00  0.00      PROB
ATOM   1867  OG1 THR P  20      -5.604 -16.133  -9.027  1.00  0.86      PROB
ATOM   1868  HG1 THR P  20      -5.065 -16.768  -9.505  1.00  0.00      PROB
ATOM   1869  CG2 THR P  20      -5.398 -14.347  -7.554  1.00  0.84      PROB
ATOM   1870 HG21 THR P  20      -6.317 -13.820  -7.889  1.00  0.00      PROB
ATOM   1871 HG22 THR P  20      -4.692 -13.597  -7.137  1.00  0.00      PROB
ATOM   1872 HG23 THR P  20      -5.676 -15.078  -6.765  1.00  0.00      PROB
ATOM   1873  C   THR P  20      -3.767 -12.958  -9.530  1.00  0.67      PROB
ATOM   1874  O   THR P  20      -4.289 -11.887  -9.272  1.00  0.68      PROB
ATOM   1875  N   PHE P  21      -2.433 -13.091  -9.548  1.00  0.66      PROB
ATOM   1876  HN  PHE P  21      -2.012 -13.975  -9.734  1.00  0.00      PROB
ATOM   1877  CA  PHE P  21      -1.501 -12.017  -9.311  1.00  0.64      PROB
ATOM   1878  HA  PHE P  21      -1.742 -11.561  -8.362  1.00  0.00      PROB
ATOM   1879  CB  PHE P  21      -0.056 -12.580  -9.295  1.00  0.69      PROB
ATOM   1880  HB1 PHE P  21       0.119 -13.149 -10.233  1.00  0.00      PROB
ATOM   1881  HB2 PHE P  21       0.061 -13.248  -8.415  1.00  0.00      PROB
ATOM   1882  CG  PHE P  21       1.026 -11.548  -9.204  1.00  0.69      PROB
ATOM   1883  CD1 PHE P  21       1.950 -11.403 -10.193  1.00  0.80      PROB
ATOM   1884  HD1 PHE P  21       1.901 -12.039 -11.065  1.00  0.00      PROB
ATOM   1885  CE1 PHE P  21       2.950 -10.453 -10.097  1.00  0.88      PROB
ATOM   1886  HE1 PHE P  21       3.671 -10.354 -10.895  1.00  0.00      PROB
ATOM   1887  CZ  PHE P  21       3.037  -9.639  -9.006  1.00  0.83      PROB
ATOM   1888  HZ  PHE P  21       3.817  -8.896  -8.935  1.00  0.00      PROB
ATOM   1889  CD2 PHE P  21       1.138 -10.737  -8.111  1.00  0.75      PROB
ATOM   1890  HD2 PHE P  21       0.433 -10.847  -7.300  1.00  0.00      PROB
ATOM   1891  CE2 PHE P  21       2.129  -9.780  -8.015  1.00  0.80      PROB
ATOM   1892  HE2 PHE P  21       2.179  -9.142  -7.145  1.00  0.00      PROB
ATOM   1893  C   PHE P  21      -1.660 -10.859 -10.275  1.00  0.64      PROB
ATOM   1894  O   PHE P  21      -1.726  -9.714  -9.868  1.00  0.66      PROB
ATOM   1895  N   THR P  22      -1.781 -11.143 -11.578  1.00  0.68      PROB
ATOM   1896  HN  THR P  22      -1.743 -12.083 -11.906  1.00  0.00      PROB
ATOM   1897  CA  THR P  22      -1.974 -10.137 -12.608  1.00  0.72      PROB
ATOM   1898  HA  THR P  22      -1.199  -9.395 -12.487  1.00  0.00      PROB
ATOM   1899  CB  THR P  22      -1.916 -10.717 -14.003  1.00  0.82      PROB
ATOM   1900  HB  THR P  22      -2.759 -11.431 -14.111  1.00  0.00      PROB
ATOM   1901  OG1 THR P  22      -0.999 -11.257 -14.291  1.00  1.26      PROB
ATOM   1902  HG1 THR P  22      -1.000 -12.071 -13.781  1.00  0.00      PROB
ATOM   1903  CG2 THR P  22      -1.969  -9.998 -14.963  1.00  1.21      PROB
ATOM   1904 HG21 THR P  22      -1.034  -9.404 -15.047  1.00  0.00      PROB
ATOM   1905 HG22 THR P  22      -2.826  -9.298 -14.864  1.00  0.00      PROB
ATOM   1906 HG23 THR P  22      -2.087 -10.606 -15.885  1.00  0.00      PROB
ATOM   1907  C   THR P  22      -3.245  -9.335 -12.439  1.00  0.69      PROB
ATOM   1908  O   THR P  22      -3.229  -8.115 -12.490  1.00  0.73      PROB
ATOM   1909  N   LYS P  23      -4.375 -10.002 -12.176  1.00  0.69      PROB
ATOM   1910  HN  LYS P  23      -4.394 -10.998 -12.153  1.00  0.00      PROB
ATOM   1911  CA  LYS P  23      -5.638  -9.357 -11.908  1.00  0.71      PROB
ATOM   1912  HA  LYS P  23      -5.813  -8.624 -12.682  1.00  0.00      PROB
ATOM   1913  CB  LYS P  23      -6.769 -10.394 -11.887  1.00  0.79      PROB
ATOM   1914  HB1 LYS P  23      -7.692  -9.865 -11.575  1.00  0.00      PROB
ATOM   1915  HB2 LYS P  23      -6.506 -11.149 -11.118  1.00  0.00      PROB
ATOM   1916  CG  LYS P  23      -7.058 -11.062 -13.016  1.00  1.12      PROB
ATOM   1917  HG1 LYS P  23      -6.290 -11.854 -13.061  1.00  0.00      PROB
ATOM   1918  HG2 LYS P  23      -6.882 -10.322 -13.816  1.00  0.00      PROB
ATOM   1919  CD  LYS P  23      -7.984 -11.572 -13.325  1.00  1.56      PROB
ATOM   1920  HD1 LYS P  23      -8.648 -10.719 -13.253  1.00  0.00      PROB
ATOM   1921  HD2 LYS P  23      -8.066 -12.245 -12.480  1.00  0.00      PROB
ATOM   1922  CE  LYS P  23      -8.482 -12.064 -13.921  1.00  2.03      PROB
ATOM   1923  HE1 LYS P  23      -8.030 -13.036 -13.741  1.00  0.00      PROB
ATOM   1924  HE2 LYS P  23      -8.147 -11.588 -14.839  1.00  0.00      PROB
ATOM   1925  NZ  LYS P  23      -9.288 -12.395 -14.272  1.00  2.56      PROB
ATOM   1926  HZ1 LYS P  23      -9.890 -11.600 -14.568  1.00  0.00      PROB
ATOM   1927  HZ2 LYS P  23      -9.781 -12.951 -13.544  1.00  0.00      PROB
ATOM   1928  HZ3 LYS P  23      -9.086 -13.001 -15.092  1.00  0.00      PROB
ATOM   1929  C   LYS P  23      -5.669  -8.530 -10.640  1.00  0.67      PROB
ATOM   1930  O   LYS P  23      -6.094  -7.385 -10.636  1.00  0.71      PROB
ATOM   1931  N   ARG P  24      -5.175  -9.085  -9.526  1.00  0.64      PROB
ATOM   1932  HN  ARG P  24      -4.818 -10.016  -9.526  1.00  0.00      PROB
ATOM   1933  CA  ARG P  24      -5.116  -8.403  -8.258  1.00  0.63      PROB
ATOM   1934  HA  ARG P  24      -6.062  -7.907  -8.103  1.00  0.00      PROB
ATOM   1935  CB  ARG P  24      -4.840  -9.388  -7.112  1.00  0.68      PROB
ATOM   1936  HB1 ARG P  24      -4.643  -8.799  -6.192  1.00  0.00      PROB
ATOM   1937  HB2 ARG P  24      -3.930  -9.969  -7.370  1.00  0.00      PROB
ATOM   1938  CG  ARG P  24      -5.963 -10.376  -6.810  1.00  0.76      PROB
ATOM   1939  HG1 ARG P  24      -5.573 -11.096  -6.062  1.00  0.00      PROB
ATOM   1940  HG2 ARG P  24      -6.185 -10.917  -7.753  1.00  0.00      PROB
ATOM   1941  CD  ARG P  24      -7.162  -9.894  -6.325  1.00  0.91      PROB
ATOM   1942  HD1 ARG P  24      -7.655  -9.283  -7.111  1.00  0.00      PROB
ATOM   1943  HD2 ARG P  24      -6.968  -9.273  -5.424  1.00  0.00      PROB
ATOM   1944  NE  ARG P  24      -8.082 -10.909  -5.945  1.00  1.03      PROB
ATOM   1945  HE  ARG P  24      -8.366 -11.523  -6.677  1.00  0.00      PROB
ATOM   1946  CZ  ARG P  24      -8.549 -11.125  -4.906  1.00  1.31      PROB
ATOM   1947  NH1 ARG P  24      -8.237 -10.487  -4.036  1.00  1.67      PROB
ATOM   1948 HH11 ARG P  24      -7.571  -9.753  -4.168  1.00  0.00      PROB
ATOM   1949 HH12 ARG P  24      -8.625 -10.653  -3.130  1.00  0.00      PROB
ATOM   1950  NH2 ARG P  24      -9.379 -12.032  -4.723  1.00  1.55      PROB
ATOM   1951 HH21 ARG P  24      -9.667 -12.608  -5.488  1.00  0.00      PROB
ATOM   1952 HH22 ARG P  24      -9.758 -12.186  -3.811  1.00  0.00      PROB
ATOM   1953  C   ARG P  24      -4.134  -7.251  -8.204  1.00  0.62      PROB
ATOM   1954  O   ARG P  24      -4.411  -6.234  -7.591  1.00  0.65      PROB
ATOM   1955  N   LYS P  25      -2.972  -7.363  -8.866  1.00  0.60      PROB
ATOM   1956  HN  LYS P  25      -2.720  -8.214  -9.319  1.00  0.00      PROB
ATOM   1957  CA  LYS P  25      -2.001  -6.295  -8.984  1.00  0.60      PROB
ATOM   1958  HA  LYS P  25      -1.794  -5.920  -7.993  1.00  0.00      PROB
ATOM   1959  CB  LYS P  25      -0.703  -6.810  -9.644  1.00  0.64      PROB
ATOM   1960  HB1 LYS P  25      -0.993  -7.383 -10.549  1.00  0.00      PROB
ATOM   1961  HB2 LYS P  25      -0.211  -7.495  -8.923  1.00  0.00      PROB
ATOM   1962  CG  LYS P  25       0.314  -5.791 -10.063  1.00  0.72      PROB
ATOM   1963  HG1 LYS P  25       0.505  -5.133  -9.190  1.00  0.00      PROB
ATOM   1964  HG2 LYS P  25      -0.136  -5.188 -10.879  1.00  0.00      PROB
ATOM   1965  CD  LYS P  25       1.543  -6.251 -10.514  1.00  0.95      PROB
ATOM   1966  HD1 LYS P  25       2.064  -6.664  -9.628  1.00  0.00      PROB
ATOM   1967  HD2 LYS P  25       2.092  -5.361 -10.879  1.00  0.00      PROB
ATOM   1968  CE  LYS P  25       1.658  -7.267 -11.569  1.00  0.99      PROB
ATOM   1969  HE1 LYS P  25       0.928  -8.081 -11.371  1.00  0.00      PROB
ATOM   1970  HE2 LYS P  25       2.692  -7.673 -11.571  1.00  0.00      PROB
ATOM   1971  NZ  LYS P  25       1.397  -6.781 -12.883  1.00  0.95      PROB
ATOM   1972  HZ1 LYS P  25       2.169  -6.151 -13.180  1.00  0.00      PROB
ATOM   1973  HZ2 LYS P  25       0.500  -6.255 -12.886  1.00  0.00      PROB
ATOM   1974  HZ3 LYS P  25       1.331  -7.583 -13.542  1.00  0.00      PROB
ATOM   1975  C   LYS P  25      -2.526  -5.063  -9.690  1.00  0.59      PROB
ATOM   1976  O   LYS P  25      -2.369  -3.953  -9.211  1.00  0.61      PROB
ATOM   1977  N   PHE P  26      -3.235  -5.243 -10.819  1.00  0.60      PROB
ATOM   1978  HN  PHE P  26      -3.339  -6.145 -11.229  1.00  0.00      PROB
ATOM   1979  CA  PHE P  26      -3.895  -4.161 -11.520  1.00  0.61      PROB
ATOM   1980  HA  PHE P  26      -3.186  -3.356 -11.640  1.00  0.00      PROB
ATOM   1981  CB  PHE P  26      -4.398  -4.644 -12.896  1.00  0.70      PROB
ATOM   1982  HB1 PHE P  26      -5.131  -5.466 -12.751  1.00  0.00      PROB
ATOM   1983  HB2 PHE P  26      -3.535  -5.003 -13.497  1.00  0.00      PROB
ATOM   1984  CG  PHE P  26      -5.077  -3.581 -13.689  1.00  0.78      PROB
ATOM   1985  CD1 PHE P  26      -4.563  -2.519 -14.041  1.00  1.04      PROB
ATOM   1986  HD1 PHE P  26      -3.534  -2.354 -13.764  1.00  0.00      PROB
ATOM   1987  CE1 PHE P  26      -5.186  -1.531 -14.753  1.00  1.18      PROB
ATOM   1988  HE1 PHE P  26      -4.625  -0.638 -14.982  1.00  0.00      PROB
ATOM   1989  CZ  PHE P  26      -6.324  -1.600 -15.139  1.00  1.15      PROB
ATOM   1990  HZ  PHE P  26      -6.823  -0.827 -15.699  1.00  0.00      PROB
ATOM   1991  CD2 PHE P  26      -6.218  -3.640 -14.095  1.00  1.14      PROB
ATOM   1992  HD2 PHE P  26      -6.783  -4.532 -13.872  1.00  0.00      PROB
ATOM   1993  CE2 PHE P  26      -6.840  -2.657 -14.815  1.00  1.30      PROB
ATOM   1994  HE2 PHE P  26      -7.861  -2.829 -15.118  1.00  0.00      PROB
ATOM   1995  C   PHE P  26      -4.996  -3.514 -10.692  1.00  0.60      PROB
ATOM   1996  O   PHE P  26      -5.114  -2.302 -10.628  1.00  0.61      PROB
ATOM   1997  N   GLY P  27      -5.791  -4.324  -9.974  1.00  0.62      PROB
ATOM   1998  HN  GLY P  27      -5.715  -5.315 -10.047  1.00  0.00      PROB
ATOM   1999  CA  GLY P  27      -6.808  -3.853  -9.050  1.00  0.64      PROB
ATOM   2000  HA1 GLY P  27      -7.301  -4.723  -8.643  1.00  0.00      PROB
ATOM   2001  HA2 GLY P  27      -7.509  -3.260  -9.618  1.00  0.00      PROB
ATOM   2002  C   GLY P  27      -6.291  -3.021  -7.912  1.00  0.60      PROB
ATOM   2003  O   GLY P  27      -6.853  -1.995  -7.577  1.00  0.62      PROB
ATOM   2004  N   LEU P  28      -5.176  -3.434  -7.293  1.00  0.59      PROB
ATOM   2005  HN  LEU P  28      -4.751  -4.304  -7.528  1.00  0.00      PROB
ATOM   2006  CA  LEU P  28      -4.501  -2.685  -6.257  1.00  0.57      PROB
ATOM   2007  HA  LEU P  28      -5.226  -2.421  -5.501  1.00  0.00      PROB
ATOM   2008  CB  LEU P  28      -3.372  -3.547  -5.650  1.00  0.62      PROB
ATOM   2009  HB1 LEU P  28      -2.547  -3.556  -6.391  1.00  0.00      PROB
ATOM   2010  HB2 LEU P  28      -3.779  -4.573  -5.545  1.00  0.00      PROB
ATOM   2011  CG  LEU P  28      -2.803  -3.220  -4.428  1.00  0.75      PROB
ATOM   2012  HG  LEU P  28      -2.364  -2.208  -4.542  1.00  0.00      PROB
ATOM   2013  CD1 LEU P  28      -3.505  -3.195  -3.378  1.00  1.16      PROB
ATOM   2014 HD11 LEU P  28      -3.650  -4.226  -2.991  1.00  0.00      PROB
ATOM   2015 HD12 LEU P  28      -4.501  -2.756  -3.600  1.00  0.00      PROB
ATOM   2016 HD13 LEU P  28      -2.996  -2.591  -2.597  1.00  0.00      PROB
ATOM   2017  CD2 LEU P  28      -1.876  -3.964  -3.923  1.00  1.08      PROB
ATOM   2018 HD21 LEU P  28      -1.005  -4.008  -4.611  1.00  0.00      PROB
ATOM   2019 HD22 LEU P  28      -2.260  -4.995  -3.771  1.00  0.00      PROB
ATOM   2020 HD23 LEU P  28      -1.540  -3.543  -2.951  1.00  0.00      PROB
ATOM   2021  C   LEU P  28      -3.956  -1.351  -6.745  1.00  0.55      PROB
ATOM   2022  O   LEU P  28      -4.115  -0.324  -6.102  1.00  0.57      PROB
ATOM   2023  N   MET P  29      -3.336  -1.328  -7.939  1.00  0.53      PROB
ATOM   2024  HN  MET P  29      -3.146  -2.169  -8.438  1.00  0.00      PROB
ATOM   2025  CA  MET P  29      -2.898  -0.110  -8.594  1.00  0.53      PROB
ATOM   2026  HA  MET P  29      -2.336   0.469  -7.876  1.00  0.00      PROB
ATOM   2027  CB  MET P  29      -2.023  -0.423  -9.828  1.00  0.57      PROB
ATOM   2028  HB1 MET P  29      -1.838   0.524 -10.378  1.00  0.00      PROB
ATOM   2029  HB2 MET P  29      -2.581  -1.120 -10.488  1.00  0.00      PROB
ATOM   2030  CG  MET P  29      -0.678  -1.054  -9.485  1.00  0.60      PROB
ATOM   2031  HG1 MET P  29      -0.879  -1.972  -8.895  1.00  0.00      PROB
ATOM   2032  HG2 MET P  29      -0.125  -0.338  -8.842  1.00  0.00      PROB
ATOM   2033  SD  MET P  29       0.327  -1.474 -10.835  1.00  0.78      PROB
ATOM   2034  CE  MET P  29       1.459  -2.151 -10.206  1.00  1.25      PROB
ATOM   2035  HE1 MET P  29       1.129  -3.049  -9.642  1.00  0.00      PROB
ATOM   2036  HE2 MET P  29       1.968  -1.467  -9.495  1.00  0.00      PROB
ATOM   2037  HE3 MET P  29       2.187  -2.479 -10.978  1.00  0.00      PROB
ATOM   2038  C   MET P  29      -4.024   0.840  -8.970  1.00  0.53      PROB
ATOM   2039  O   MET P  29      -3.929   2.039  -8.768  1.00  0.55      PROB
ATOM   2040  N   LYS P  30      -5.150   0.317  -9.487  1.00  0.55      PROB
ATOM   2041  HN  LYS P  30      -5.206  -0.650  -9.721  1.00  0.00      PROB
ATOM   2042  CA  LYS P  30      -6.353   1.080  -9.747  1.00  0.55      PROB
ATOM   2043  HA  LYS P  30      -6.081   1.938 -10.344  1.00  0.00      PROB
ATOM   2044  CB  LYS P  30      -7.395   0.224 -10.488  1.00  0.63      PROB
ATOM   2045  HB1 LYS P  30      -8.061  -0.125  -9.681  1.00  0.00      PROB
ATOM   2046  HB2 LYS P  30      -6.802  -0.619 -10.880  1.00  0.00      PROB
ATOM   2047  CG  LYS P  30      -8.072   0.448 -11.291  1.00  1.14      PROB
ATOM   2048  HG1 LYS P  30      -7.393   0.533 -12.152  1.00  0.00      PROB
ATOM   2049  HG2 LYS P  30      -8.456   1.437 -11.003  1.00  0.00      PROB
ATOM   2050  CD  LYS P  30      -9.098  -0.100 -11.809  1.00  1.38      PROB
ATOM   2051  HD1 LYS P  30      -8.676  -1.088 -11.945  1.00  0.00      PROB
ATOM   2052  HD2 LYS P  30      -9.121   0.481 -12.722  1.00  0.00      PROB
ATOM   2053  CE  LYS P  30     -10.049  -0.367 -11.803  1.00  1.94      PROB
ATOM   2054  HE1 LYS P  30      -9.910  -1.183 -12.480  1.00  0.00      PROB
ATOM   2055  HE2 LYS P  30     -10.396   0.553 -12.223  1.00  0.00      PROB
ATOM   2056  NZ  LYS P  30     -11.066  -0.686 -11.571  1.00  2.36      PROB
ATOM   2057  HZ1 LYS P  30     -11.496  -0.015 -10.903  1.00  0.00      PROB
ATOM   2058  HZ2 LYS P  30     -11.043  -1.634 -11.144  1.00  0.00      PROB
ATOM   2059  HZ3 LYS P  30     -11.628  -0.714 -12.445  1.00  0.00      PROB
ATOM   2060  C   LYS P  30      -6.965   1.711  -8.512  1.00  0.54      PROB
ATOM   2061  O   LYS P  30      -7.319   2.879  -8.512  1.00  0.57      PROB
ATOM   2062  N   LYS P  31      -7.060   0.971  -7.395  1.00  0.55      PROB
ATOM   2063  HN  LYS P  31      -6.811   0.006  -7.388  1.00  0.00      PROB
ATOM   2064  CA  LYS P  31      -7.524   1.503  -6.131  1.00  0.56      PROB
ATOM   2065  HA  LYS P  31      -8.396   2.109  -6.327  1.00  0.00      PROB
ATOM   2066  CB  LYS P  31      -7.873   0.377  -5.141  1.00  0.63      PROB
ATOM   2067  HB1 LYS P  31      -8.022   0.828  -4.137  1.00  0.00      PROB
ATOM   2068  HB2 LYS P  31      -7.016  -0.327  -5.096  1.00  0.00      PROB
ATOM   2069  CG  LYS P  31      -9.112  -0.405  -5.499  1.00  0.74      PROB
ATOM   2070  HG1 LYS P  31      -9.188  -1.254  -4.788  1.00  0.00      PROB
ATOM   2071  HG2 LYS P  31      -8.970  -0.804  -6.525  1.00  0.00      PROB
ATOM   2072  CD  LYS P  31     -10.303   0.256  -5.477  1.00  1.07      PROB
ATOM   2073  HD1 LYS P  31     -10.160   1.032  -6.244  1.00  0.00      PROB
ATOM   2074  HD2 LYS P  31     -10.309   0.705  -4.473  1.00  0.00      PROB
ATOM   2075  CE  LYS P  31     -11.426  -0.047  -5.627  1.00  1.31      PROB
ATOM   2076  HE1 LYS P  31     -11.738  -0.430  -4.639  1.00  0.00      PROB
ATOM   2077  HE2 LYS P  31     -11.390  -0.860  -6.374  1.00  0.00      PROB
ATOM   2078  NZ  LYS P  31     -12.414   0.573  -5.979  1.00  1.52      PROB
ATOM   2079  HZ1 LYS P  31     -12.122   1.433  -6.486  1.00  0.00      PROB
ATOM   2080  HZ2 LYS P  31     -12.974   0.837  -5.143  1.00  0.00      PROB
ATOM   2081  HZ3 LYS P  31     -12.990  -0.021  -6.608  1.00  0.00      PROB
ATOM   2082  C   LYS P  31      -6.615   2.539  -5.501  1.00  0.54      PROB
ATOM   2083  O   LYS P  31      -7.083   3.512  -4.924  1.00  0.57      PROB
ATOM   2084  N   ALA P  32      -5.288   2.383  -5.630  1.00  0.52      PROB
ATOM   2085  HN  ALA P  32      -4.900   1.539  -5.992  1.00  0.00      PROB
ATOM   2086  CA  ALA P  32      -4.325   3.397  -5.266  1.00  0.52      PROB
ATOM   2087  HA  ALA P  32      -4.520   3.702  -4.249  1.00  0.00      PROB
ATOM   2088  CB  ALA P  32      -2.909   2.822  -5.396  1.00  0.55      PROB
ATOM   2089  HB1 ALA P  32      -2.723   2.499  -6.443  1.00  0.00      PROB
ATOM   2090  HB2 ALA P  32      -2.795   1.942  -4.728  1.00  0.00      PROB
ATOM   2091  HB3 ALA P  32      -2.160   3.596  -5.125  1.00  0.00      PROB
ATOM   2092  C   ALA P  32      -4.465   4.674  -6.087  1.00  0.50      PROB
ATOM   2093  O   ALA P  32      -4.476   5.774  -5.551  1.00  0.54      PROB
ATOM   2094  N   TYR P  33      -4.652   4.542  -7.411  1.00  0.49      PROB
ATOM   2095  HN  TYR P  33      -4.600   3.647  -7.845  1.00  0.00      PROB
ATOM   2096  CA  TYR P  33      -4.937   5.638  -8.314  1.00  0.49      PROB
ATOM   2097  HA  TYR P  33      -4.198   6.410  -8.160  1.00  0.00      PROB
ATOM   2098  CB  TYR P  33      -4.886   5.112  -9.774  1.00  0.52      PROB
ATOM   2099  HB1 TYR P  33      -5.588   4.257  -9.870  1.00  0.00      PROB
ATOM   2100  HB2 TYR P  33      -3.849   4.783  -9.999  1.00  0.00      PROB
ATOM   2101  CG  TYR P  33      -5.264   6.100 -10.835  1.00  0.55      PROB
ATOM   2102  CD1 TYR P  33      -5.716   6.249 -11.541  1.00  1.22      PROB
ATOM   2103  HD1 TYR P  33      -6.243   5.365 -11.750  1.00  0.00      PROB
ATOM   2104  CE1 TYR P  33      -6.057   7.155 -12.534  1.00  1.27      PROB
ATOM   2105  HE1 TYR P  33      -6.726   6.666 -13.182  1.00  0.00      PROB
ATOM   2106  CZ  TYR P  33      -5.951   7.924 -12.828  1.00  0.73      PROB
ATOM   2107  OH  TYR P  33      -6.305   8.845 -13.807  1.00  0.87      PROB
ATOM   2108  HH  TYR P  33      -5.623   9.520 -13.840  1.00  0.00      PROB
ATOM   2109  CD2 TYR P  33      -5.148   6.876 -11.154  1.00  1.29      PROB
ATOM   2110  HD2 TYR P  33      -4.442   7.353 -10.538  1.00  0.00      PROB
ATOM   2111  CE2 TYR P  33      -5.493   7.783 -12.142  1.00  1.33      PROB
ATOM   2112  HE2 TYR P  33      -4.953   8.665 -11.949  1.00  0.00      PROB
ATOM   2113  C   TYR P  33      -6.232   6.378  -7.978  1.00  0.49      PROB
ATOM   2114  O   TYR P  33      -6.261   7.599  -7.904  1.00  0.52      PROB
ATOM   2115  N   GLU P  34      -7.321   5.646  -7.675  1.00  0.50      PROB
ATOM   2116  HN  GLU P  34      -7.315   4.654  -7.769  1.00  0.00      PROB
ATOM   2117  CA  GLU P  34      -8.569   6.209  -7.198  1.00  0.53      PROB
ATOM   2118  HA  GLU P  34      -8.904   6.932  -7.927  1.00  0.00      PROB
ATOM   2119  CB  GLU P  34      -9.648   5.121  -6.997  1.00  0.59      PROB
ATOM   2120  HB1 GLU P  34     -10.209   5.437  -6.098  1.00  0.00      PROB
ATOM   2121  HB2 GLU P  34      -9.084   4.196  -6.776  1.00  0.00      PROB
ATOM   2122  CG  GLU P  34     -10.452   4.805  -7.752  1.00  1.10      PROB
ATOM   2123  HG1 GLU P  34      -9.904   4.487  -8.660  1.00  0.00      PROB
ATOM   2124  HG2 GLU P  34     -11.036   5.720  -7.970  1.00  0.00      PROB
ATOM   2125  CD  GLU P  34     -11.463   3.744  -7.515  1.00  1.14      PROB
ATOM   2126  OE1 GLU P  34     -11.906   3.322  -7.476  1.00  1.52      PROB
ATOM   2127  OE2 GLU P  34     -11.838   3.309  -7.363  1.00  1.69      PROB
ATOM   2128  C   GLU P  34      -8.425   7.011  -5.916  1.00  0.54      PROB
ATOM   2129  O   GLU P  34      -8.934   8.114  -5.811  1.00  0.58      PROB
ATOM   2130  N   LEU P  35      -7.684   6.492  -4.918  1.00  0.54      PROB
ATOM   2131  HN  LEU P  35      -7.291   5.579  -4.990  1.00  0.00      PROB
ATOM   2132  CA  LEU P  35      -7.396   7.190  -3.680  1.00  0.56      PROB
ATOM   2133  HA  LEU P  35      -8.328   7.553  -3.273  1.00  0.00      PROB
ATOM   2134  CB  LEU P  35      -6.706   6.233  -2.681  1.00  0.61      PROB
ATOM   2135  HB1 LEU P  35      -5.755   5.894  -3.141  1.00  0.00      PROB
ATOM   2136  HB2 LEU P  35      -7.371   5.356  -2.540  1.00  0.00      PROB
ATOM   2137  CG  LEU P  35      -6.379   6.794  -1.299  1.00  0.67      PROB
ATOM   2138  HG  LEU P  35      -5.679   7.647  -1.422  1.00  0.00      PROB
ATOM   2139  CD1 LEU P  35      -7.509   7.242  -0.584  1.00  0.96      PROB
ATOM   2140 HD11 LEU P  35      -8.222   6.403  -0.432  1.00  0.00      PROB
ATOM   2141 HD12 LEU P  35      -8.023   8.045  -1.154  1.00  0.00      PROB
ATOM   2142 HD13 LEU P  35      -7.199   7.629   0.410  1.00  0.00      PROB
ATOM   2143  CD2 LEU P  35      -5.692   5.859  -0.463  1.00  0.89      PROB
ATOM   2144 HD21 LEU P  35      -4.731   5.560  -0.934  1.00  0.00      PROB
ATOM   2145 HD22 LEU P  35      -6.315   4.950  -0.320  1.00  0.00      PROB
ATOM   2146 HD23 LEU P  35      -5.475   6.322   0.523  1.00  0.00      PROB
ATOM   2147  C   LEU P  35      -6.574   8.455  -3.885  1.00  0.55      PROB
ATOM   2148  O   LEU P  35      -6.839   9.498  -3.300  1.00  0.60      PROB
ATOM   2149  N   SER P  36      -5.571   8.404  -4.780  1.00  0.53      PROB
ATOM   2150  HN  SER P  36      -5.330   7.550  -5.232  1.00  0.00      PROB
ATOM   2151  CA  SER P  36      -4.766   9.551  -5.164  1.00  0.54      PROB
ATOM   2152  HA  SER P  36      -4.366   9.991  -4.262  1.00  0.00      PROB
ATOM   2153  CB  SER P  36      -3.613   9.143  -6.114  1.00  0.55      PROB
ATOM   2154  HB1 SER P  36      -4.044   8.741  -7.056  1.00  0.00      PROB
ATOM   2155  HB2 SER P  36      -3.000   8.358  -5.623  1.00  0.00      PROB
ATOM   2156  OG  SER P  36      -2.761  10.222  -6.446  1.00  0.60      PROB
ATOM   2157  HG1 SER P  36      -2.522  10.637  -5.614  1.00  0.00      PROB
ATOM   2158  C   SER P  36      -5.575  10.675  -5.784  1.00  0.56      PROB
ATOM   2159  O   SER P  36      -5.455  11.822  -5.391  1.00  0.63      PROB
ATOM   2160  N   VAL P  37      -6.465  10.360  -6.736  1.00  0.56      PROB
ATOM   2161  HN  VAL P  37      -6.552   9.427  -7.074  1.00  0.00      PROB
ATOM   2162  CA  VAL P  37      -7.361  11.325  -7.346  1.00  0.61      PROB
ATOM   2163  HA  VAL P  37      -6.790  12.213  -7.573  1.00  0.00      PROB
ATOM   2164  CB  VAL P  37      -7.982  10.760  -8.612  1.00  0.66      PROB
ATOM   2165  HB  VAL P  37      -8.452   9.782  -8.376  1.00  0.00      PROB
ATOM   2166  CG1 VAL P  37      -9.026  11.674  -9.197  1.00  0.81      PROB
ATOM   2167 HG11 VAL P  37      -8.624  12.706  -9.286  1.00  0.00      PROB
ATOM   2168 HG12 VAL P  37      -9.920  11.697  -8.538  1.00  0.00      PROB
ATOM   2169 HG13 VAL P  37      -9.316  11.318 -10.209  1.00  0.00      PROB
ATOM   2170  CG2 VAL P  37      -6.906  10.541  -9.641  1.00  0.74      PROB
ATOM   2171 HG21 VAL P  37      -6.148   9.826  -9.255  1.00  0.00      PROB
ATOM   2172 HG22 VAL P  37      -6.401  11.503  -9.871  1.00  0.00      PROB
ATOM   2173 HG23 VAL P  37      -7.350  10.121 -10.569  1.00  0.00      PROB
ATOM   2174  C   VAL P  37      -8.422  11.853  -6.394  1.00  0.62      PROB
ATOM   2175  O   VAL P  37      -8.660  13.041  -6.313  1.00  0.71      PROB
ATOM   2176  N   LEU P  38      -9.072  10.981  -5.613  1.00  0.60      PROB
ATOM   2177  HN  LEU P  38      -8.832  10.014  -5.615  1.00  0.00      PROB
ATOM   2178  CA  LEU P  38     -10.151  11.339  -4.717  1.00  0.62      PROB
ATOM   2179  HA  LEU P  38     -10.854  11.955  -5.257  1.00  0.00      PROB
ATOM   2180  CB  LEU P  38     -10.828  10.055  -4.213  1.00  0.66      PROB
ATOM   2181  HB1 LEU P  38     -10.068   9.485  -3.640  1.00  0.00      PROB
ATOM   2182  HB2 LEU P  38     -11.125   9.467  -5.105  1.00  0.00      PROB
ATOM   2183  CG  LEU P  38     -12.040  10.184  -3.341  1.00  0.77      PROB
ATOM   2184  HG  LEU P  38     -11.759  10.752  -2.429  1.00  0.00      PROB
ATOM   2185  CD1 LEU P  38     -13.151  10.860  -3.979  1.00  0.94      PROB
ATOM   2186 HD11 LEU P  38     -13.465  10.304  -4.888  1.00  0.00      PROB
ATOM   2187 HD12 LEU P  38     -12.848  11.886  -4.278  1.00  0.00      PROB
ATOM   2188 HD13 LEU P  38     -14.013  10.913  -3.280  1.00  0.00      PROB
ATOM   2189  CD2 LEU P  38     -12.525   8.881  -2.899  1.00  0.96      PROB
ATOM   2190 HD21 LEU P  38     -11.736   8.357  -2.317  1.00  0.00      PROB
ATOM   2191 HD22 LEU P  38     -12.789   8.257  -3.780  1.00  0.00      PROB
ATOM   2192 HD23 LEU P  38     -13.418   9.010  -2.250  1.00  0.00      PROB
ATOM   2193  C   LEU P  38      -9.750  12.200  -3.540  1.00  0.64      PROB
ATOM   2194  O   LEU P  38     -10.424  13.157  -3.205  1.00  0.73      PROB
ATOM   2195  N   CYS P  39      -8.629  11.887  -2.882  1.00  0.64      PROB
ATOM   2196  HN  CYS P  39      -7.991  11.205  -3.231  1.00  0.00      PROB
ATOM   2197  CA  CYS P  39      -8.259  12.506  -1.629  1.00  0.70      PROB
ATOM   2198  HA  CYS P  39      -9.013  13.239  -1.383  1.00  0.00      PROB
ATOM   2199  CB  CYS P  39      -8.152  11.454  -0.510  1.00  0.77      PROB
ATOM   2200  HB1 CYS P  39      -7.799  11.961   0.413  1.00  0.00      PROB
ATOM   2201  HB2 CYS P  39      -7.391  10.703  -0.809  1.00  0.00      PROB
ATOM   2202  SG  CYS P  39      -9.682  10.632  -0.175  1.00  0.95      PROB
ATOM   2203  HG1 CYS P  39      -9.818  10.139  -1.397  1.00  0.00      PROB
ATOM   2204  C   CYS P  39      -6.966  13.283  -1.711  1.00  0.69      PROB
ATOM   2205  O   CYS P  39      -6.448  13.710  -0.705  1.00  0.79      PROB
ATOM   2206  N   ASP P  40      -6.413  13.488  -2.909  1.00  0.66      PROB
ATOM   2207  HN  ASP P  40      -6.832  13.102  -3.726  1.00  0.00      PROB
ATOM   2208  CA  ASP P  40      -5.206  14.251  -3.166  1.00  0.69      PROB
ATOM   2209  HA  ASP P  40      -4.973  14.141  -4.215  1.00  0.00      PROB
ATOM   2210  CB  ASP P  40      -5.343  15.751  -2.819  1.00  0.79      PROB
ATOM   2211  HB1 ASP P  40      -4.372  16.255  -3.012  1.00  0.00      PROB
ATOM   2212  HB2 ASP P  40      -5.598  15.850  -1.742  1.00  0.00      PROB
ATOM   2213  CG  ASP P  40      -6.384  16.428  -3.608  1.00  0.89      PROB
ATOM   2214  OD1 ASP P  40      -6.802  16.603  -4.018  1.00  1.46      PROB
ATOM   2215  OD2 ASP P  40      -6.753  16.868  -3.850  1.00  1.44      PROB
ATOM   2216  C   ASP P  40      -3.943  13.640  -2.570  1.00  0.69      PROB
ATOM   2217  O   ASP P  40      -3.062  14.274  -2.181  1.00  0.96      PROB
ATOM   2218  N   CYS P  41      -3.831  12.368  -2.487  1.00  0.63      PROB
ATOM   2219  HN  CYS P  41      -4.537  11.782  -2.873  1.00  0.00      PROB
ATOM   2220  CA  CYS P  41      -2.745  11.642  -1.867  1.00  0.61      PROB
ATOM   2221  HA  CYS P  41      -2.298  12.286  -1.124  1.00  0.00      PROB
ATOM   2222  CB  CYS P  41      -3.240  10.343  -1.212  1.00  0.67      PROB
ATOM   2223  HB1 CYS P  41      -2.358   9.834  -0.772  1.00  0.00      PROB
ATOM   2224  HB2 CYS P  41      -3.652   9.699  -2.016  1.00  0.00      PROB
ATOM   2225  SG  CYS P  41      -4.401  10.512  -0.023  1.00  0.85      PROB
ATOM   2226  HG1 CYS P  41      -5.194  11.290  -0.745  1.00  0.00      PROB
ATOM   2227  C   CYS P  41      -1.618  11.316  -2.816  1.00  0.58      PROB
ATOM   2228  O   CYS P  41      -1.828  11.017  -3.965  1.00  0.64      PROB
ATOM   2229  N   GLU P  42      -0.382  11.333  -2.327  1.00  0.60      PROB
ATOM   2230  HN  GLU P  42      -0.210  11.670  -1.406  1.00  0.00      PROB
ATOM   2231  CA  GLU P  42       0.794  10.892  -3.026  1.00  0.57      PROB
ATOM   2232  HA  GLU P  42       0.550  10.822  -4.076  1.00  0.00      PROB
ATOM   2233  CB  GLU P  42       1.960  11.867  -2.817  1.00  0.66      PROB
ATOM   2234  HB1 GLU P  42       2.823  11.207  -2.627  1.00  0.00      PROB
ATOM   2235  HB2 GLU P  42       1.688  12.407  -1.894  1.00  0.00      PROB
ATOM   2236  CG  GLU P  42       2.354  12.622  -3.444  1.00  1.19      PROB
ATOM   2237  HG1 GLU P  42       1.460  13.210  -3.699  1.00  0.00      PROB
ATOM   2238  HG2 GLU P  42       2.705  12.049  -4.315  1.00  0.00      PROB
ATOM   2239  CD  GLU P  42       3.356  13.639  -3.335  1.00  1.19      PROB
ATOM   2240  OE1 GLU P  42       3.756  14.046  -3.300  1.00  1.66      PROB
ATOM   2241  OE2 GLU P  42       3.747  14.070  -3.285  1.00  1.67      PROB
ATOM   2242  C   GLU P  42       1.149   9.505  -2.549  1.00  0.55      PROB
ATOM   2243  O   GLU P  42       1.335   9.267  -1.375  1.00  0.61      PROB
ATOM   2244  N   ILE P  43       1.186   8.529  -3.455  1.00  0.55      PROB
ATOM   2245  HN  ILE P  43       1.177   8.730  -4.431  1.00  0.00      PROB
ATOM   2246  CA  ILE P  43       1.241   7.121  -3.114  1.00  0.54      PROB
ATOM   2247  HA  ILE P  43       1.463   7.047  -2.060  1.00  0.00      PROB
ATOM   2248  CB  ILE P  43      -0.073   6.406  -3.422  1.00  0.59      PROB
ATOM   2249  HB  ILE P  43      -0.343   6.609  -4.480  1.00  0.00      PROB
ATOM   2250  CG2 ILE P  43      -0.031   5.072  -3.242  1.00  1.03      PROB
ATOM   2251 HG21 ILE P  43       0.041   4.835  -2.159  1.00  0.00      PROB
ATOM   2252 HG22 ILE P  43       0.858   4.649  -3.757  1.00  0.00      PROB
ATOM   2253 HG23 ILE P  43      -0.955   4.607  -3.647  1.00  0.00      PROB
ATOM   2254  CG1 ILE P  43      -1.144   6.873  -2.719  1.00  0.88      PROB
ATOM   2255 HG11 ILE P  43      -1.214   7.949  -2.967  1.00  0.00      PROB
ATOM   2256 HG12 ILE P  43      -0.871   6.757  -1.653  1.00  0.00      PROB
ATOM   2257  CD  ILE P  43      -2.440   6.382  -2.826  1.00  0.95      PROB
ATOM   2258  HD1 ILE P  43      -2.500   5.364  -2.386  1.00  0.00      PROB
ATOM   2259  HD2 ILE P  43      -2.735   6.324  -3.895  1.00  0.00      PROB
ATOM   2260  HD3 ILE P  43      -3.143   7.047  -2.279  1.00  0.00      PROB
ATOM   2261  C   ILE P  43       2.393   6.458  -3.833  1.00  0.54      PROB
ATOM   2262  O   ILE P  43       2.613   6.677  -5.008  1.00  0.62      PROB
ATOM   2263  N   ALA P  44       3.156   5.617  -3.125  1.00  0.53      PROB
ATOM   2264  HN  ALA P  44       3.071   5.562  -2.134  1.00  0.00      PROB
ATOM   2265  CA  ALA P  44       4.142   4.737  -3.696  1.00  0.54      PROB
ATOM   2266  HA  ALA P  44       4.030   4.763  -4.770  1.00  0.00      PROB
ATOM   2267  CB  ALA P  44       5.550   5.169  -3.301  1.00  0.61      PROB
ATOM   2268  HB1 ALA P  44       5.608   5.323  -2.202  1.00  0.00      PROB
ATOM   2269  HB2 ALA P  44       5.809   6.123  -3.807  1.00  0.00      PROB
ATOM   2270  HB3 ALA P  44       6.281   4.383  -3.588  1.00  0.00      PROB
ATOM   2271  C   ALA P  44       3.873   3.312  -3.246  1.00  0.52      PROB
ATOM   2272  O   ALA P  44       3.617   3.035  -2.091  1.00  0.57      PROB
ATOM   2273  N   LEU P  45       3.892   2.369  -4.183  1.00  0.52      PROB
ATOM   2274  HN  LEU P  45       4.143   2.592  -5.121  1.00  0.00      PROB
ATOM   2275  CA  LEU P  45       3.568   0.982  -3.962  1.00  0.53      PROB
ATOM   2276  HA  LEU P  45       3.529   0.806  -2.897  1.00  0.00      PROB
ATOM   2277  CB  LEU P  45       2.208   0.672  -4.616  1.00  0.60      PROB
ATOM   2278  HB1 LEU P  45       2.268   1.036  -5.661  1.00  0.00      PROB
ATOM   2279  HB2 LEU P  45       1.449   1.265  -4.067  1.00  0.00      PROB
ATOM   2280  CG  LEU P  45       1.698  -0.713  -4.679  1.00  0.65      PROB
ATOM   2281  HG  LEU P  45       2.426  -1.324  -5.254  1.00  0.00      PROB
ATOM   2282  CD1 LEU P  45       1.494  -1.331  -3.437  1.00  0.90      PROB
ATOM   2283 HD11 LEU P  45       0.754  -0.755  -2.841  1.00  0.00      PROB
ATOM   2284 HD12 LEU P  45       2.450  -1.370  -2.873  1.00  0.00      PROB
ATOM   2285 HD13 LEU P  45       1.105  -2.361  -3.586  1.00  0.00      PROB
ATOM   2286  CD2 LEU P  45       0.443  -0.833  -5.379  1.00  0.85      PROB
ATOM   2287 HD21 LEU P  45       0.554  -0.479  -6.426  1.00  0.00      PROB
ATOM   2288 HD22 LEU P  45      -0.331  -0.215  -4.876  1.00  0.00      PROB
ATOM   2289 HD23 LEU P  45       0.120  -1.896  -5.397  1.00  0.00      PROB
ATOM   2290  C   LEU P  45       4.661   0.108  -4.535  1.00  0.51      PROB
ATOM   2291  O   LEU P  45       4.999   0.200  -5.701  1.00  0.56      PROB
ATOM   2292  N   ILE P  46       5.248  -0.763  -3.707  1.00  0.50      PROB
ATOM   2293  HN  ILE P  46       4.947  -0.844  -2.761  1.00  0.00      PROB
ATOM   2294  CA  ILE P  46       6.335  -1.645  -4.070  1.00  0.50      PROB
ATOM   2295  HA  ILE P  46       6.533  -1.505  -5.122  1.00  0.00      PROB
ATOM   2296  CB  ILE P  46       7.596  -1.364  -3.261  1.00  0.56      PROB
ATOM   2297  HB  ILE P  46       7.370  -1.477  -2.179  1.00  0.00      PROB
ATOM   2298  CG2 ILE P  46       8.679  -2.294  -3.631  1.00  0.76      PROB
ATOM   2299 HG21 ILE P  46       8.923  -2.186  -4.709  1.00  0.00      PROB
ATOM   2300 HG22 ILE P  46       8.359  -3.341  -3.443  1.00  0.00      PROB
ATOM   2301 HG23 ILE P  46       9.590  -2.069  -3.037  1.00  0.00      PROB
ATOM   2302  CG1 ILE P  46       8.067   0.045  -3.398  1.00  0.70      PROB
ATOM   2303 HG11 ILE P  46       7.153   0.669  -3.440  1.00  0.00      PROB
ATOM   2304 HG12 ILE P  46       8.592   0.098  -4.372  1.00  0.00      PROB
ATOM   2305  CD  ILE P  46       8.815   0.591  -2.577  1.00  1.15      PROB
ATOM   2306  HD1 ILE P  46       9.775   0.035  -2.506  1.00  0.00      PROB
ATOM   2307  HD2 ILE P  46       8.335   0.599  -1.575  1.00  0.00      PROB
ATOM   2308  HD3 ILE P  46       9.031   1.633  -2.897  1.00  0.00      PROB
ATOM   2309  C   ILE P  46       5.871  -3.069  -3.844  1.00  0.50      PROB
ATOM   2310  O   ILE P  46       5.449  -3.423  -2.760  1.00  0.56      PROB
ATOM   2311  N   ILE P  47       5.923  -3.921  -4.876  1.00  0.50      PROB
ATOM   2312  HN  ILE P  47       6.257  -3.626  -5.767  1.00  0.00      PROB
ATOM   2313  CA  ILE P  47       5.514  -5.308  -4.805  1.00  0.51      PROB
ATOM   2314  HA  ILE P  47       5.291  -5.530  -3.772  1.00  0.00      PROB
ATOM   2315  CB  ILE P  47       4.290  -5.601  -5.676  1.00  0.57      PROB
ATOM   2316  HB  ILE P  47       4.520  -5.344  -6.732  1.00  0.00      PROB
ATOM   2317  CG2 ILE P  47       3.907  -7.073  -5.587  1.00  0.68      PROB
ATOM   2318 HG21 ILE P  47       3.666  -7.342  -4.536  1.00  0.00      PROB
ATOM   2319 HG22 ILE P  47       4.754  -7.705  -5.929  1.00  0.00      PROB
ATOM   2320 HG23 ILE P  47       3.014  -7.270  -6.218  1.00  0.00      PROB
ATOM   2321  CG1 ILE P  47       3.104  -4.695  -5.331  1.00  0.64      PROB
ATOM   2322 HG11 ILE P  47       3.478  -3.652  -5.268  1.00  0.00      PROB
ATOM   2323 HG12 ILE P  47       2.719  -5.001  -4.336  1.00  0.00      PROB
ATOM   2324  CD  ILE P  47       1.996  -4.715  -6.262  1.00  0.83      PROB
ATOM   2325  HD1 ILE P  47       1.466  -5.690  -6.204  1.00  0.00      PROB
ATOM   2326  HD2 ILE P  47       2.371  -4.577  -7.299  1.00  0.00      PROB
ATOM   2327  HD3 ILE P  47       1.278  -3.905  -6.013  1.00  0.00      PROB
ATOM   2328  C   ILE P  47       6.675  -6.180  -5.243  1.00  0.52      PROB
ATOM   2329  O   ILE P  47       7.202  -6.040  -6.327  1.00  0.57      PROB
ATOM   2330  N   PHE P  48       7.095  -7.128  -4.406  1.00  0.55      PROB
ATOM   2331  HN  PHE P  48       6.751  -7.173  -3.472  1.00  0.00      PROB
ATOM   2332  CA  PHE P  48       8.052  -8.147  -4.746  1.00  0.57      PROB
ATOM   2333  HA  PHE P  48       8.499  -7.871  -5.690  1.00  0.00      PROB
ATOM   2334  CB  PHE P  48       9.143  -8.310  -3.682  1.00  0.65      PROB
ATOM   2335  HB1 PHE P  48       9.679  -9.263  -3.877  1.00  0.00      PROB
ATOM   2336  HB2 PHE P  48       8.654  -8.342  -2.685  1.00  0.00      PROB
ATOM   2337  CG  PHE P  48      10.046  -7.401  -3.608  1.00  0.87      PROB
ATOM   2338  CD1 PHE P  48      10.232  -6.892  -3.172  1.00  1.72      PROB
ATOM   2339  HD1 PHE P  48       9.537  -6.799  -2.367  1.00  0.00      PROB
ATOM   2340  CE1 PHE P  48      11.116  -6.092  -3.076  1.00  2.26      PROB
ATOM   2341  HE1 PHE P  48      10.924  -5.529  -2.209  1.00  0.00      PROB
ATOM   2342  CZ  PHE P  48      11.829  -5.789  -3.411  1.00  2.13      PROB
ATOM   2343  HZ  PHE P  48      12.531  -5.086  -3.262  1.00  0.00      PROB
ATOM   2344  CD2 PHE P  48      10.772  -7.092  -3.940  1.00  1.46      PROB
ATOM   2345  HD2 PHE P  48      10.970  -7.654  -4.805  1.00  0.00      PROB
ATOM   2346  CE2 PHE P  48      11.659  -6.292  -3.840  1.00  1.94      PROB
ATOM   2347  HE2 PHE P  48      12.371  -6.393  -4.630  1.00  0.00      PROB
ATOM   2348  C   PHE P  48       7.344  -9.464  -4.934  1.00  0.64      PROB
ATOM   2349  O   PHE P  48       6.450  -9.816  -4.214  1.00  0.77      PROB
ATOM   2350  N   ASN P  49       7.737 -10.231  -5.934  1.00  0.66      PROB
ATOM   2351  HN  ASN P  49       8.471  -9.939  -6.541  1.00  0.00      PROB
ATOM   2352  CA  ASN P  49       7.176 -11.515  -6.245  1.00  0.75      PROB
ATOM   2353  HA  ASN P  49       6.674 -11.889  -5.365  1.00  0.00      PROB
ATOM   2354  CB  ASN P  49       6.198 -11.374  -7.398  1.00  0.89      PROB
ATOM   2355  HB1 ASN P  49       6.763 -10.987  -8.271  1.00  0.00      PROB
ATOM   2356  HB2 ASN P  49       5.431 -10.630  -7.098  1.00  0.00      PROB
ATOM   2357  CG  ASN P  49       5.510 -12.530  -7.828  1.00  1.10      PROB
ATOM   2358  OD1 ASN P  49       5.596 -12.935  -8.176  1.00  1.86      PROB
ATOM   2359  ND2 ASN P  49       4.809 -13.087  -7.817  1.00  1.31      PROB
ATOM   2360 HD21 ASN P  49       4.806 -13.898  -8.402  1.00  0.00      PROB
ATOM   2361 HD22 ASN P  49       4.029 -12.898  -7.220  1.00  0.00      PROB
ATOM   2362  C   ASN P  49       8.286 -12.488  -6.525  1.00  0.79      PROB
ATOM   2363  O   ASN P  49       9.367 -12.104  -6.882  1.00  0.82      PROB
ATOM   2364  N   HSD P  50       8.038 -13.773  -6.317  1.00  0.90      PROB
ATOM   2365  HN  HSD P  50       7.143 -14.047  -5.981  1.00  0.00      PROB
ATOM   2366  CA  HSD P  50       8.923 -14.873  -6.519  1.00  1.05      PROB
ATOM   2367  HA  HSD P  50       9.672 -14.845  -5.742  1.00  0.00      PROB
ATOM   2368  CB  HSD P  50       8.205 -16.128  -6.477  1.00  1.40      PROB
ATOM   2369  HB1 HSD P  50       8.396 -16.294  -7.496  1.00  0.00      PROB
ATOM   2370  HB2 HSD P  50       7.320 -15.636  -6.197  1.00  0.00      PROB
ATOM   2371  ND1 HSD P  50       7.912 -16.959  -6.463  1.00  2.84      PROB
ATOM   2372  HD1 HSD P  50       8.756 -17.194  -6.805  1.00  0.00      PROB
ATOM   2373  CG  HSD P  50       7.917 -16.681  -6.435  1.00  2.08      PROB
ATOM   2374  CE1 HSD P  50       7.588 -17.485  -6.398  1.00  3.75      PROB
ATOM   2375  HE1 HSD P  50       8.208 -18.267  -6.723  1.00  0.00      PROB
ATOM   2376  NE2 HSD P  50       7.382 -17.573  -6.329  1.00  3.81      PROB
ATOM   2377  CD2 HSD P  50       7.586 -17.071  -6.352  1.00  2.93      PROB
ATOM   2378  HD2 HSD P  50       6.780 -16.641  -6.001  1.00  0.00      PROB
ATOM   2379  C   HSD P  50       9.820 -14.884  -7.687  1.00  1.00      PROB
ATOM   2380  O   HSD P  50       9.442 -14.567  -8.745  1.00  1.08      PROB
ATOM   2381  N   SER P  51      11.050 -15.242  -7.481  1.00  1.10      PROB
ATOM   2382  HN  SER P  51      11.321 -15.551  -6.575  1.00  0.00      PROB
ATOM   2383  CA  SER P  51      12.113 -15.254  -8.417  1.00  1.22      PROB
ATOM   2384  HA  SER P  51      12.931 -15.774  -7.942  1.00  0.00      PROB
ATOM   2385  CB  SER P  51      11.839 -15.894  -9.739  1.00  1.39      PROB
ATOM   2386  HB1 SER P  51      12.361 -15.195 -10.397  1.00  0.00      PROB
ATOM   2387  HB2 SER P  51      10.754 -15.774  -9.784  1.00  0.00      PROB
ATOM   2388  OG  SER P  51      11.891 -16.403 -10.083  1.00  2.01      PROB
ATOM   2389  HG1 SER P  51      11.416 -17.091  -9.611  1.00  0.00      PROB
ATOM   2390  C   SER P  51      12.742 -13.905  -8.567  1.00  1.17      PROB
ATOM   2391  O   SER P  51      13.318 -13.584  -9.553  1.00  1.29      PROB
ATOM   2392  N   ASN P  52      12.647 -13.081  -7.558  1.00  1.10      PROB
ATOM   2393  HN  ASN P  52      12.101 -13.336  -6.766  1.00  0.00      PROB
ATOM   2394  CA  ASN P  52      13.258 -11.794  -7.440  1.00  1.13      PROB
ATOM   2395  HA  ASN P  52      12.932 -11.369  -6.503  1.00  0.00      PROB
ATOM   2396  CB  ASN P  52      14.759 -11.834  -7.479  1.00  1.43      PROB
ATOM   2397  HB1 ASN P  52      15.141 -10.797  -7.368  1.00  0.00      PROB
ATOM   2398  HB2 ASN P  52      15.074 -12.237  -8.465  1.00  0.00      PROB
ATOM   2399  CG  ASN P  52      15.322 -12.586  -6.526  1.00  1.73      PROB
ATOM   2400  OD1 ASN P  52      15.143 -12.934  -6.013  1.00  2.24      PROB
ATOM   2401  ND2 ASN P  52      16.034 -12.860  -6.276  1.00  2.12      PROB
ATOM   2402 HD21 ASN P  52      16.089 -13.442  -5.465  1.00  0.00      PROB
ATOM   2403 HD22 ASN P  52      16.866 -12.619  -6.776  1.00  0.00      PROB
ATOM   2404  C   ASN P  52      12.716 -10.746  -8.359  1.00  0.97      PROB
ATOM   2405  O   ASN P  52      13.403  -9.940  -8.876  1.00  1.16      PROB
ATOM   2406  N   LYS P  53      11.456 -10.731  -8.584  1.00  0.77      PROB
ATOM   2407  HN  LYS P  53      10.844 -11.370  -8.126  1.00  0.00      PROB
ATOM   2408  CA  LYS P  53      10.821  -9.826  -9.486  1.00  0.71      PROB
ATOM   2409  HA  LYS P  53      11.582  -9.401 -10.124  1.00  0.00      PROB
ATOM   2410  CB  LYS P  53       9.774 -10.545 -10.321  1.00  0.80      PROB
ATOM   2411  HB1 LYS P  53       9.284  -9.800 -10.982  1.00  0.00      PROB
ATOM   2412  HB2 LYS P  53       9.014 -10.972  -9.634  1.00  0.00      PROB
ATOM   2413  CG  LYS P  53      10.308 -11.653 -11.177  1.00  0.99      PROB
ATOM   2414  HG1 LYS P  53       9.719 -12.526 -10.852  1.00  0.00      PROB
ATOM   2415  HG2 LYS P  53      11.352 -11.750 -10.838  1.00  0.00      PROB
ATOM   2416  CD  LYS P  53      10.374 -11.775 -12.103  1.00  1.53      PROB
ATOM   2417  HD1 LYS P  53      11.103 -11.003 -12.389  1.00  0.00      PROB
ATOM   2418  HD2 LYS P  53       9.367 -11.501 -12.448  1.00  0.00      PROB
ATOM   2419  CE  LYS P  53      10.681 -12.754 -12.898  1.00  1.83      PROB
ATOM   2420  HE1 LYS P  53       9.748 -12.824 -13.458  1.00  0.00      PROB
ATOM   2421  HE2 LYS P  53      10.801 -13.548 -12.160  1.00  0.00      PROB
ATOM   2422  NZ  LYS P  53      11.105 -13.043 -13.403  1.00  2.32      PROB
ATOM   2423  HZ1 LYS P  53      12.077 -13.115 -13.040  1.00  0.00      PROB
ATOM   2424  HZ2 LYS P  53      11.095 -12.440 -14.250  1.00  0.00      PROB
ATOM   2425  HZ3 LYS P  53      10.755 -13.991 -13.648  1.00  0.00      PROB
ATOM   2426  C   LYS P  53      10.207  -8.648  -8.775  1.00  0.63      PROB
ATOM   2427  O   LYS P  53       9.479  -8.796  -7.833  1.00  0.71      PROB
ATOM   2428  N   LEU P  54      10.501  -7.442  -9.224  1.00  0.61      PROB
ATOM   2429  HN  LEU P  54      11.071  -7.332 -10.034  1.00  0.00      PROB
ATOM   2430  CA  LEU P  54      10.062  -6.202  -8.636  1.00  0.56      PROB
ATOM   2431  HA  LEU P  54       9.550  -6.424  -7.712  1.00  0.00      PROB
ATOM   2432  CB  LEU P  54      11.285  -5.308  -8.378  1.00  0.64      PROB
ATOM   2433  HB1 LEU P  54      11.867  -5.272  -9.321  1.00  0.00      PROB
ATOM   2434  HB2 LEU P  54      11.893  -5.805  -7.595  1.00  0.00      PROB
ATOM   2435  CG  LEU P  54      11.073  -3.889  -7.937  1.00  0.71      PROB
ATOM   2436  HG  LEU P  54      10.503  -3.363  -8.732  1.00  0.00      PROB
ATOM   2437  CD1 LEU P  54      10.373  -3.727  -6.714  1.00  0.92      PROB
ATOM   2438 HD11 LEU P  54      10.926  -4.225  -5.889  1.00  0.00      PROB
ATOM   2439 HD12 LEU P  54       9.364  -4.186  -6.792  1.00  0.00      PROB
ATOM   2440 HD13 LEU P  54      10.275  -2.647  -6.474  1.00  0.00      PROB
ATOM   2441  CD2 LEU P  54      12.306  -3.174  -7.794  1.00  0.93      PROB
ATOM   2442 HD21 LEU P  54      12.929  -3.301  -8.705  1.00  0.00      PROB
ATOM   2443 HD22 LEU P  54      12.871  -3.565  -6.921  1.00  0.00      PROB
ATOM   2444 HD23 LEU P  54      12.101  -2.091  -7.652  1.00  0.00      PROB
ATOM   2445  C   LEU P  54       9.054  -5.504  -9.523  1.00  0.54      PROB
ATOM   2446  O   LEU P  54       9.274  -5.282 -10.698  1.00  0.60      PROB
ATOM   2447  N   PHE P  55       7.902  -5.145  -8.962  1.00  0.53      PROB
ATOM   2448  HN  PHE P  55       7.722  -5.351  -8.004  1.00  0.00      PROB
ATOM   2449  CA  PHE P  55       6.830  -4.451  -9.634  1.00  0.55      PROB
ATOM   2450  HA  PHE P  55       7.180  -4.184 -10.620  1.00  0.00      PROB
ATOM   2451  CB  PHE P  55       5.554  -5.320  -9.743  1.00  0.62      PROB
ATOM   2452  HB1 PHE P  55       4.768  -4.756 -10.289  1.00  0.00      PROB
ATOM   2453  HB2 PHE P  55       5.198  -5.583  -8.724  1.00  0.00      PROB
ATOM   2454  CG  PHE P  55       5.781  -6.596 -10.480  1.00  0.64      PROB
ATOM   2455  CD1 PHE P  55       6.278  -7.712  -9.851  1.00  0.70      PROB
ATOM   2456  HD1 PHE P  55       6.539  -7.660  -8.804  1.00  0.00      PROB
ATOM   2457  CE1 PHE P  55       6.449  -8.896 -10.533  1.00  0.82      PROB
ATOM   2458  HE1 PHE P  55       6.862  -9.754 -10.023  1.00  0.00      PROB
ATOM   2459  CZ  PHE P  55       6.101  -8.993 -11.846  1.00  0.87      PROB
ATOM   2460  HZ  PHE P  55       6.236  -9.922 -12.380  1.00  0.00      PROB
ATOM   2461  CD2 PHE P  55       5.426  -6.717 -11.796  1.00  0.77      PROB
ATOM   2462  HD2 PHE P  55       5.015  -5.862 -12.313  1.00  0.00      PROB
ATOM   2463  CE2 PHE P  55       5.581  -7.905 -12.476  1.00  0.87      PROB
ATOM   2464  HE2 PHE P  55       5.289  -7.973 -13.513  1.00  0.00      PROB
ATOM   2465  C   PHE P  55       6.514  -3.215  -8.812  1.00  0.55      PROB
ATOM   2466  O   PHE P  55       6.450  -3.267  -7.602  1.00  0.61      PROB
ATOM   2467  N   GLN P  56       6.324  -2.052  -9.433  1.00  0.55      PROB
ATOM   2468  HN  GLN P  56       6.326  -1.969 -10.426  1.00  0.00      PROB
ATOM   2469  CA  GLN P  56       6.102  -0.835  -8.685  1.00  0.54      PROB
ATOM   2470  HA  GLN P  56       5.631  -1.105  -7.752  1.00  0.00      PROB
ATOM   2471  CB  GLN P  56       7.415  -0.080  -8.413  1.00  0.61      PROB
ATOM   2472  HB1 GLN P  56       8.069  -0.772  -7.846  1.00  0.00      PROB
ATOM   2473  HB2 GLN P  56       7.158   0.786  -7.771  1.00  0.00      PROB
ATOM   2474  CG  GLN P  56       8.175   0.415  -9.468  1.00  0.77      PROB
ATOM   2475  HG1 GLN P  56       7.500   1.042 -10.085  1.00  0.00      PROB
ATOM   2476  HG2 GLN P  56       8.511  -0.460 -10.061  1.00  0.00      PROB
ATOM   2477  CD  GLN P  56       9.355   1.214  -9.213  1.00  0.79      PROB
ATOM   2478  OE1 GLN P  56      10.008   1.034  -8.376  1.00  1.08      PROB
ATOM   2479  NE2 GLN P  56       9.651   2.127  -9.963  1.00  1.02      PROB
ATOM   2480 HE21 GLN P  56       9.171   2.235 -10.834  1.00  0.00      PROB
ATOM   2481 HE22 GLN P  56      10.374   2.769  -9.708  1.00  0.00      PROB
ATOM   2482  C   GLN P  56       5.105   0.097  -9.339  1.00  0.50      PROB
ATOM   2483  O   GLN P  56       4.887   0.092 -10.538  1.00  0.55      PROB
ATOM   2484  N   TYR P  57       4.467   0.934  -8.521  1.00  0.49      PROB
ATOM   2485  HN  TYR P  57       4.573   0.851  -7.534  1.00  0.00      PROB
ATOM   2486  CA  TYR P  57       3.596   2.001  -8.936  1.00  0.48      PROB
ATOM   2487  HA  TYR P  57       3.898   2.305  -9.927  1.00  0.00      PROB
ATOM   2488  CB  TYR P  57       2.103   1.562  -8.945  1.00  0.54      PROB
ATOM   2489  HB1 TYR P  57       1.912   0.927  -8.054  1.00  0.00      PROB
ATOM   2490  HB2 TYR P  57       1.905   0.987  -9.874  1.00  0.00      PROB
ATOM   2491  CG  TYR P  57       1.091   2.683  -8.904  1.00  0.53      PROB
ATOM   2492  CD1 TYR P  57       0.541   3.090  -7.696  1.00  0.59      PROB
ATOM   2493  HD1 TYR P  57       0.780   2.548  -6.793  1.00  0.00      PROB
ATOM   2494  CE1 TYR P  57      -0.313   4.186  -7.631  1.00  0.62      PROB
ATOM   2495  HE1 TYR P  57      -0.715   4.498  -6.678  1.00  0.00      PROB
ATOM   2496  CZ  TYR P  57      -0.648   4.873  -8.769  1.00  0.60      PROB
ATOM   2497  OH  TYR P  57      -1.473   5.992  -8.668  1.00  0.68      PROB
ATOM   2498  HH  TYR P  57      -1.354   6.521  -9.461  1.00  0.00      PROB
ATOM   2499  CD2 TYR P  57       0.714   3.364 -10.049  1.00  0.57      PROB
ATOM   2500  HD2 TYR P  57       1.092   3.043 -11.008  1.00  0.00      PROB
ATOM   2501  CE2 TYR P  57      -0.146   4.457  -9.982  1.00  0.60      PROB
ATOM   2502  HE2 TYR P  57      -0.421   4.981 -10.886  1.00  0.00      PROB
ATOM   2503  C   TYR P  57       3.861   3.211  -8.068  1.00  0.46      PROB
ATOM   2504  O   TYR P  57       4.106   3.090  -6.884  1.00  0.51      PROB
ATOM   2505  N   ALA P  58       3.794   4.414  -8.638  1.00  0.47      PROB
ATOM   2506  HN  ALA P  58       3.757   4.526  -9.628  1.00  0.00      PROB
ATOM   2507  CA  ALA P  58       3.771   5.621  -7.871  1.00  0.50      PROB
ATOM   2508  HA  ALA P  58       3.289   5.405  -6.929  1.00  0.00      PROB
ATOM   2509  CB  ALA P  58       5.172   6.153  -7.630  1.00  0.62      PROB
ATOM   2510  HB1 ALA P  58       5.670   6.369  -8.599  1.00  0.00      PROB
ATOM   2511  HB2 ALA P  58       5.774   5.397  -7.082  1.00  0.00      PROB
ATOM   2512  HB3 ALA P  58       5.123   7.093  -7.039  1.00  0.00      PROB
ATOM   2513  C   ALA P  58       2.922   6.644  -8.582  1.00  0.51      PROB
ATOM   2514  O   ALA P  58       2.850   6.674  -9.794  1.00  0.58      PROB
ATOM   2515  N   SER P  59       2.250   7.520  -7.835  1.00  0.54      PROB
ATOM   2516  HN  SER P  59       2.345   7.533  -6.843  1.00  0.00      PROB
ATOM   2517  CA  SER P  59       1.343   8.509  -8.382  1.00  0.59      PROB
ATOM   2518  HA  SER P  59       0.875   8.084  -9.258  1.00  0.00      PROB
ATOM   2519  CB  SER P  59       0.281   8.906  -7.355  1.00  0.72      PROB
ATOM   2520  HB1 SER P  59      -0.294   8.000  -7.068  1.00  0.00      PROB
ATOM   2521  HB2 SER P  59      -0.403   9.648  -7.818  1.00  0.00      PROB
ATOM   2522  OG  SER P  59       0.789   9.463  -6.205  1.00  0.78      PROB
ATOM   2523  HG1 SER P  59       0.831  10.409  -6.365  1.00  0.00      PROB
ATOM   2524  C   SER P  59       2.043   9.740  -8.872  1.00  0.66      PROB
ATOM   2525  O   SER P  59       1.490  10.550  -9.525  1.00  0.87      PROB
ATOM   2526  N   THR P  60       3.308   9.878  -8.578  1.00  0.67      PROB
ATOM   2527  HN  THR P  60       3.741   9.188  -8.008  1.00  0.00      PROB
ATOM   2528  CA  THR P  60       4.206  10.906  -8.962  1.00  0.81      PROB
ATOM   2529  HA  THR P  60       3.919  11.231  -9.951  1.00  0.00      PROB
ATOM   2530  CB  THR P  60       4.205  12.055  -8.045  1.00  1.06      PROB
ATOM   2531  HB  THR P  60       3.154  12.385  -7.908  1.00  0.00      PROB
ATOM   2532  OG1 THR P  60       4.843  13.028  -8.386  1.00  1.36      PROB
ATOM   2533  HG1 THR P  60       4.736  13.674  -7.684  1.00  0.00      PROB
ATOM   2534  CG2 THR P  60       4.648  11.790  -6.878  1.00  1.43      PROB
ATOM   2535 HG21 THR P  60       5.743  11.605  -6.918  1.00  0.00      PROB
ATOM   2536 HG22 THR P  60       4.149  10.880  -6.482  1.00  0.00      PROB
ATOM   2537 HG23 THR P  60       4.458  12.647  -6.198  1.00  0.00      PROB
ATOM   2538  C   THR P  60       5.540  10.261  -9.044  1.00  0.80      PROB
ATOM   2539  O   THR P  60       5.633   9.189  -8.804  1.00  1.04      PROB
ATOM   2540  N   ASP P  61       6.593  10.855  -9.428  1.00  0.85      PROB
ATOM   2541  HN  ASP P  61       6.536  11.818  -9.670  1.00  0.00      PROB
ATOM   2542  CA  ASP P  61       7.919  10.327  -9.575  1.00  0.86      PROB
ATOM   2543  HA  ASP P  61       7.897   9.570 -10.345  1.00  0.00      PROB
ATOM   2544  CB  ASP P  61       8.889  11.440  -9.952  1.00  1.04      PROB
ATOM   2545  HB1 ASP P  61       9.920  11.028  -9.926  1.00  0.00      PROB
ATOM   2546  HB2 ASP P  61       8.800  12.250  -9.198  1.00  0.00      PROB
ATOM   2547  CG  ASP P  61       8.688  12.004 -11.208  1.00  1.27      PROB
ATOM   2548  OD1 ASP P  61       8.668  12.302 -11.690  1.00  1.82      PROB
ATOM   2549  OD2 ASP P  61       8.614  12.164 -11.756  1.00  1.76      PROB
ATOM   2550  C   ASP P  61       8.445   9.563  -8.367  1.00  0.78      PROB
ATOM   2551  O   ASP P  61       8.580  10.096  -7.284  1.00  0.79      PROB
ATOM   2552  N   MET P  62       8.745   8.271  -8.543  1.00  0.77      PROB
ATOM   2553  HN  MET P  62       8.749   7.870  -9.455  1.00  0.00      PROB
ATOM   2554  CA  MET P  62       9.081   7.354  -7.481  1.00  0.72      PROB
ATOM   2555  HA  MET P  62       8.296   7.391  -6.740  1.00  0.00      PROB
ATOM   2556  CB  MET P  62       9.221   5.931  -8.048  1.00  0.77      PROB
ATOM   2557  HB1 MET P  62      10.016   5.956  -8.822  1.00  0.00      PROB
ATOM   2558  HB2 MET P  62       8.257   5.666  -8.528  1.00  0.00      PROB
ATOM   2559  CG  MET P  62       9.559   4.847  -7.094  1.00  0.76      PROB
ATOM   2560  HG1 MET P  62      10.538   5.096  -6.635  1.00  0.00      PROB
ATOM   2561  HG2 MET P  62       9.674   3.910  -7.677  1.00  0.00      PROB
ATOM   2562  SD  MET P  62       8.390   4.569  -5.808  1.00  0.84      PROB
ATOM   2563  CE  MET P  62       8.116   3.219  -5.878  1.00  1.13      PROB
ATOM   2564  HE1 MET P  62       9.034   2.612  -5.723  1.00  0.00      PROB
ATOM   2565  HE2 MET P  62       7.700   2.963  -6.876  1.00  0.00      PROB
ATOM   2566  HE3 MET P  62       7.381   2.936  -5.095  1.00  0.00      PROB
ATOM   2567  C   MET P  62      10.295   7.725  -6.658  1.00  0.71      PROB
ATOM   2568  O   MET P  62      10.278   7.670  -5.442  1.00  0.71      PROB
ATOM   2569  N   ASP P  63      11.375   8.171  -7.309  1.00  0.77      PROB
ATOM   2570  HN  ASP P  63      11.394   8.225  -8.304  1.00  0.00      PROB
ATOM   2571  CA  ASP P  63      12.578   8.603  -6.648  1.00  0.80      PROB
ATOM   2572  HA  ASP P  63      12.889   7.818  -5.975  1.00  0.00      PROB
ATOM   2573  CB  ASP P  63      13.691   8.900  -7.671  1.00  0.94      PROB
ATOM   2574  HB1 ASP P  63      14.420   8.108  -7.450  1.00  0.00      PROB
ATOM   2575  HB2 ASP P  63      14.057   9.878  -7.330  1.00  0.00      PROB
ATOM   2576  CG  ASP P  63      13.785   8.983  -8.613  1.00  1.35      PROB
ATOM   2577  OD1 ASP P  63      13.842   9.008  -8.975  1.00  2.07      PROB
ATOM   2578  OD2 ASP P  63      13.850   9.018  -9.052  1.00  2.02      PROB
ATOM   2579  C   ASP P  63      12.350   9.790  -5.728  1.00  0.78      PROB
ATOM   2580  O   ASP P  63      12.855   9.842  -4.624  1.00  0.81      PROB
ATOM   2581  N   LYS P  64      11.533  10.757  -6.151  1.00  0.80      PROB
ATOM   2582  HN  LYS P  64      11.130  10.723  -7.062  1.00  0.00      PROB
ATOM   2583  CA  LYS P  64      11.162  11.906  -5.367  1.00  0.83      PROB
ATOM   2584  HA  LYS P  64      12.064  12.337  -4.958  1.00  0.00      PROB
ATOM   2585  CB  LYS P  64      10.422  12.938  -6.233  1.00  0.92      PROB
ATOM   2586  HB1 LYS P  64      10.156  13.803  -5.589  1.00  0.00      PROB
ATOM   2587  HB2 LYS P  64       9.489  12.468  -6.609  1.00  0.00      PROB
ATOM   2588  CG  LYS P  64      11.185  13.446  -7.397  1.00  1.10      PROB
ATOM   2589  HG1 LYS P  64      10.424  13.912  -8.049  1.00  0.00      PROB
ATOM   2590  HG2 LYS P  64      11.589  12.540  -7.884  1.00  0.00      PROB
ATOM   2591  CD  LYS P  64      11.976  14.118  -7.395  1.00  1.69      PROB
ATOM   2592  HD1 LYS P  64      12.789  13.573  -6.886  1.00  0.00      PROB
ATOM   2593  HD2 LYS P  64      11.622  14.946  -6.757  1.00  0.00      PROB
ATOM   2594  CE  LYS P  64      12.578  14.724  -8.401  1.00  2.02      PROB
ATOM   2595  HE1 LYS P  64      13.547  15.099  -8.013  1.00  0.00      PROB
ATOM   2596  HE2 LYS P  64      11.927  15.571  -8.698  1.00  0.00      PROB
ATOM   2597  NZ  LYS P  64      12.783  14.325  -9.161  1.00  2.51      PROB
ATOM   2598  HZ1 LYS P  64      11.916  13.970  -9.612  1.00  0.00      PROB
ATOM   2599  HZ2 LYS P  64      13.426  13.530  -8.973  1.00  0.00      PROB
ATOM   2600  HZ3 LYS P  64      13.250  15.005  -9.795  1.00  0.00      PROB
ATOM   2601  C   LYS P  64      10.348  11.571  -4.133  1.00  0.77      PROB
ATOM   2602  O   LYS P  64      10.587  12.108  -3.065  1.00  0.80      PROB
ATOM   2603  N   VAL P  65       9.385  10.637  -4.234  1.00  0.72      PROB
ATOM   2604  HN  VAL P  65       9.146  10.230  -5.112  1.00  0.00      PROB
ATOM   2605  CA  VAL P  65       8.627  10.153  -3.096  1.00  0.70      PROB
ATOM   2606  HA  VAL P  65       8.299  11.014  -2.532  1.00  0.00      PROB
ATOM   2607  CB  VAL P  65       7.431   9.323  -3.513  1.00  0.76      PROB
ATOM   2608  HB  VAL P  65       7.773   8.703  -4.364  1.00  0.00      PROB
ATOM   2609  CG1 VAL P  65       6.882   8.609  -2.804  1.00  1.18      PROB
ATOM   2610 HG11 VAL P  65       6.186   9.179  -2.152  1.00  0.00      PROB
ATOM   2611 HG12 VAL P  65       7.615   8.077  -2.160  1.00  0.00      PROB
ATOM   2612 HG13 VAL P  65       6.295   7.871  -3.391  1.00  0.00      PROB
ATOM   2613  CG2 VAL P  65       6.500   9.850  -3.879  1.00  1.21      PROB
ATOM   2614 HG21 VAL P  65       6.735  10.459  -4.778  1.00  0.00      PROB
ATOM   2615 HG22 VAL P  65       6.110  10.523  -3.086  1.00  0.00      PROB
ATOM   2616 HG23 VAL P  65       5.724   9.102  -4.150  1.00  0.00      PROB
ATOM   2617  C   VAL P  65       9.490   9.416  -2.096  1.00  0.65      PROB
ATOM   2618  O   VAL P  65       9.397   9.626  -0.899  1.00  0.67      PROB
ATOM   2619  N   LEU P  66      10.415   8.566  -2.566  1.00  0.65      PROB
ATOM   2620  HN  LEU P  66      10.483   8.362  -3.539  1.00  0.00      PROB
ATOM   2621  CA  LEU P  66      11.372   7.887  -1.725  1.00  0.66      PROB
ATOM   2622  HA  LEU P  66      10.840   7.490  -0.873  1.00  0.00      PROB
ATOM   2623  CB  LEU P  66      12.079   6.756  -2.479  1.00  0.72      PROB
ATOM   2624  HB1 LEU P  66      12.954   6.451  -1.869  1.00  0.00      PROB
ATOM   2625  HB2 LEU P  66      12.437   7.176  -3.441  1.00  0.00      PROB
ATOM   2626  CG  LEU P  66      11.355   5.592  -2.778  1.00  0.89      PROB
ATOM   2627  HG  LEU P  66      10.472   5.896  -3.378  1.00  0.00      PROB
ATOM   2628  CD1 LEU P  66      11.970   4.632  -3.441  1.00  1.14      PROB
ATOM   2629 HD11 LEU P  66      12.604   4.036  -2.750  1.00  0.00      PROB
ATOM   2630 HD12 LEU P  66      12.619   5.072  -4.228  1.00  0.00      PROB
ATOM   2631 HD13 LEU P  66      11.222   3.956  -3.908  1.00  0.00      PROB
ATOM   2632  CD2 LEU P  66      10.871   4.869  -1.824  1.00  1.30      PROB
ATOM   2633 HD21 LEU P  66      10.161   5.468  -1.214  1.00  0.00      PROB
ATOM   2634 HD22 LEU P  66      11.692   4.513  -1.166  1.00  0.00      PROB
ATOM   2635 HD23 LEU P  66      10.327   3.998  -2.248  1.00  0.00      PROB
ATOM   2636  C   LEU P  66      12.381   8.805  -1.052  1.00  0.68      PROB
ATOM   2637  O   LEU P  66      12.713   8.627   0.109  1.00  0.70      PROB
ATOM   2638  N   LEU P  67      12.864   9.850  -1.741  1.00  0.72      PROB
ATOM   2639  HN  LEU P  67      12.667   9.964  -2.711  1.00  0.00      PROB
ATOM   2640  CA  LEU P  67      13.693  10.881  -1.155  1.00  0.78      PROB
ATOM   2641  HA  LEU P  67      14.511  10.398  -0.641  1.00  0.00      PROB
ATOM   2642  CB  LEU P  67      14.231  11.832  -2.233  1.00  0.87      PROB
ATOM   2643  HB1 LEU P  67      14.041  12.850  -1.844  1.00  0.00      PROB
ATOM   2644  HB2 LEU P  67      13.598  11.652  -3.122  1.00  0.00      PROB
ATOM   2645  CG  LEU P  67      15.292  11.857  -2.624  1.00  1.38      PROB
ATOM   2646  HG  LEU P  67      15.395  10.807  -2.888  1.00  0.00      PROB
ATOM   2647  CD1 LEU P  67      15.892  12.205  -3.208  1.00  1.87      PROB
ATOM   2648 HD11 LEU P  67      15.451  13.079  -3.733  1.00  0.00      PROB
ATOM   2649 HD12 LEU P  67      16.170  11.441  -3.965  1.00  0.00      PROB
ATOM   2650 HD13 LEU P  67      16.800  12.539  -2.663  1.00  0.00      PROB
ATOM   2651  CD2 LEU P  67      16.222  12.099  -2.528  1.00  1.82      PROB
ATOM   2652 HD21 LEU P  67      16.652  11.613  -1.626  1.00  0.00      PROB
ATOM   2653 HD22 LEU P  67      16.317  13.200  -2.416  1.00  0.00      PROB
ATOM   2654 HD23 LEU P  67      16.794  11.763  -3.419  1.00  0.00      PROB
ATOM   2655  C   LEU P  67      12.992  11.663  -0.060  1.00  0.78      PROB
ATOM   2656  O   LEU P  67      13.544  11.903   0.997  1.00  0.85      PROB
ATOM   2657  N   LYS P  68      11.719  12.027  -0.258  1.00  0.75      PROB
ATOM   2658  HN  LYS P  68      11.276  11.901  -1.142  1.00  0.00      PROB
ATOM   2659  CA  LYS P  68      10.893  12.620   0.767  1.00  0.77      PROB
ATOM   2660  HA  LYS P  68      11.434  13.452   1.193  1.00  0.00      PROB
ATOM   2661  CB  LYS P  68       9.560  13.098   0.178  1.00  0.83      PROB
ATOM   2662  HB1 LYS P  68       8.851  12.362   0.583  1.00  0.00      PROB
ATOM   2663  HB2 LYS P  68       9.712  12.936  -0.898  1.00  0.00      PROB
ATOM   2664  CG  LYS P  68       9.048  13.894   0.189  1.00  1.42      PROB
ATOM   2665  HG1 LYS P  68       9.851  14.590  -0.025  1.00  0.00      PROB
ATOM   2666  HG2 LYS P  68       8.773  13.879   1.238  1.00  0.00      PROB
ATOM   2667  CD  LYS P  68       8.118  14.580  -0.219  1.00  1.67      PROB
ATOM   2668  HD1 LYS P  68       8.715  15.426  -0.521  1.00  0.00      PROB
ATOM   2669  HD2 LYS P  68       7.634  14.707   0.736  1.00  0.00      PROB
ATOM   2670  CE  LYS P  68       7.506  14.749  -0.649  1.00  2.22      PROB
ATOM   2671  HE1 LYS P  68       6.820  14.015  -0.236  1.00  0.00      PROB
ATOM   2672  HE2 LYS P  68       7.916  14.473  -1.616  1.00  0.00      PROB
ATOM   2673  NZ  LYS P  68       6.701  15.437  -1.060  1.00  2.68      PROB
ATOM   2674  HZ1 LYS P  68       7.146  16.231  -1.563  1.00  0.00      PROB
ATOM   2675  HZ2 LYS P  68       6.124  15.803  -0.276  1.00  0.00      PROB
ATOM   2676  HZ3 LYS P  68       6.094  14.907  -1.718  1.00  0.00      PROB
ATOM   2677  C   LYS P  68      10.659  11.720   1.959  1.00  0.73      PROB
ATOM   2678  O   LYS P  68      10.746  12.144   3.096  1.00  0.80      PROB
ATOM   2679  N   TYR P  69      10.409  10.428   1.719  1.00  0.67      PROB
ATOM   2680  HN  TYR P  69      10.311  10.100   0.784  1.00  0.00      PROB
ATOM   2681  CA  TYR P  69      10.258   9.405   2.728  1.00  0.65      PROB
ATOM   2682  HA  TYR P  69       9.522   9.736   3.446  1.00  0.00      PROB
ATOM   2683  CB  TYR P  69       9.804   8.094   2.041  1.00  0.65      PROB
ATOM   2684  HB1 TYR P  69      10.530   7.837   1.241  1.00  0.00      PROB
ATOM   2685  HB2 TYR P  69       8.794   8.247   1.605  1.00  0.00      PROB
ATOM   2686  CG  TYR P  69       9.712   6.908   2.940  1.00  0.62      PROB
ATOM   2687  CD1 TYR P  69      10.629   5.910   2.912  1.00  0.76      PROB
ATOM   2688  HD1 TYR P  69      11.452   5.969   2.215  1.00  0.00      PROB
ATOM   2689  CE1 TYR P  69      10.534   4.818   3.756  1.00  0.81      PROB
ATOM   2690  HE1 TYR P  69      11.290   4.047   3.720  1.00  0.00      PROB
ATOM   2691  CZ  TYR P  69       9.514   4.707   4.618  1.00  0.74      PROB
ATOM   2692  OH  TYR P  69       9.419   3.618   5.462  1.00  0.89      PROB
ATOM   2693  HH  TYR P  69       8.555   3.641   5.880  1.00  0.00      PROB
ATOM   2694  CD2 TYR P  69       8.690   6.779   3.809  1.00  0.69      PROB
ATOM   2695  HD2 TYR P  69       7.932   7.547   3.852  1.00  0.00      PROB
ATOM   2696  CE2 TYR P  69       8.593   5.685   4.645  1.00  0.75      PROB
ATOM   2697  HE2 TYR P  69       7.763   5.614   5.332  1.00  0.00      PROB
ATOM   2698  C   TYR P  69      11.483   9.209   3.608  1.00  0.68      PROB
ATOM   2699  O   TYR P  69      11.380   9.080   4.814  1.00  0.73      PROB
ATOM   2700  N   THR P  70      12.685   9.220   3.019  1.00  0.70      PROB
ATOM   2701  HN  THR P  70      12.774   9.349   2.035  1.00  0.00      PROB
ATOM   2702  CA  THR P  70      13.936   9.051   3.731  1.00  0.78      PROB
ATOM   2703  HA  THR P  70      13.806   8.217   4.404  1.00  0.00      PROB
ATOM   2704  CB  THR P  70      15.129   8.799   2.850  1.00  0.87      PROB
ATOM   2705  HB  THR P  70      15.997   9.215   3.396  1.00  0.00      PROB
ATOM   2706  OG1 THR P  70      15.245   9.133   1.885  1.00  1.30      PROB
ATOM   2707  HG1 THR P  70      14.895  10.027   1.871  1.00  0.00      PROB
ATOM   2708  CG2 THR P  70      15.379   7.801   2.575  1.00  1.34      PROB
ATOM   2709 HG21 THR P  70      14.620   7.398   1.871  1.00  0.00      PROB
ATOM   2710 HG22 THR P  70      15.403   7.155   3.478  1.00  0.00      PROB
ATOM   2711 HG23 THR P  70      16.371   7.784   2.076  1.00  0.00      PROB
ATOM   2712  C   THR P  70      14.258  10.164   4.674  1.00  0.85      PROB
ATOM   2713  O   THR P  70      14.828   9.950   5.707  1.00  0.99      PROB
ATOM   2714  N   GLU P  71      13.859  11.385   4.365  1.00  0.87      PROB
ATOM   2715  HN  GLU P  71      13.400  11.573   3.501  1.00  0.00      PROB
ATOM   2716  CA  GLU P  71      14.041  12.522   5.215  1.00  1.01      PROB
ATOM   2717  HA  GLU P  71      14.925  12.361   5.814  1.00  0.00      PROB
ATOM   2718  CB  GLU P  71      14.190  13.757   4.375  1.00  1.20      PROB
ATOM   2719  HB1 GLU P  71      13.969  14.602   5.054  1.00  0.00      PROB
ATOM   2720  HB2 GLU P  71      13.398  13.685   3.605  1.00  0.00      PROB
ATOM   2721  CG  GLU P  71      15.079  14.044   3.843  1.00  1.71      PROB
ATOM   2722  HG1 GLU P  71      15.025  13.450   2.916  1.00  0.00      PROB
ATOM   2723  HG2 GLU P  71      15.893  13.675   4.489  1.00  0.00      PROB
ATOM   2724  CD  GLU P  71      15.518  15.143   3.443  1.00  2.06      PROB
ATOM   2725  OE1 GLU P  71      15.693  15.584   3.240  1.00  2.52      PROB
ATOM   2726  OE2 GLU P  71      15.699  15.587   3.324  1.00  2.53      PROB
ATOM   2727  C   GLU P  71      12.945  12.734   6.222  1.00  0.95      PROB
ATOM   2728  O   GLU P  71      13.087  13.493   7.111  1.00  1.06      PROB
ATOM   2729  N   TYR P  72      11.820  12.059   6.118  1.00  0.93      PROB
ATOM   2730  HN  TYR P  72      11.711  11.372   5.406  1.00  0.00      PROB
ATOM   2731  CA  TYR P  72      10.672  12.216   6.967  1.00  0.91      PROB
ATOM   2732  HA  TYR P  72      10.558  13.266   7.191  1.00  0.00      PROB
ATOM   2733  CB  TYR P  72       9.425  11.679   6.257  1.00  0.93      PROB
ATOM   2734  HB1 TYR P  72       9.405  10.572   6.344  1.00  0.00      PROB
ATOM   2735  HB2 TYR P  72       9.458  11.978   5.188  1.00  0.00      PROB
ATOM   2736  CG  TYR P  72       8.164  12.175   6.803  1.00  0.90      PROB
ATOM   2737  CD1 TYR P  72       7.547  13.211   6.358  1.00  1.04      PROB
ATOM   2738  HD1 TYR P  72       7.995  13.746   5.535  1.00  0.00      PROB
ATOM   2739  CE1 TYR P  72       6.373  13.679   6.849  1.00  1.14      PROB
ATOM   2740  HE1 TYR P  72       5.924  14.556   6.407  1.00  0.00      PROB
ATOM   2741  CZ  TYR P  72       5.808  13.118   7.795  1.00  1.19      PROB
ATOM   2742  OH  TYR P  72       4.638  13.588   8.292  1.00  1.44      PROB
ATOM   2743  HH  TYR P  72       4.312  14.265   7.694  1.00  0.00      PROB
ATOM   2744  CD2 TYR P  72       7.573  11.607   7.743  1.00  1.16      PROB
ATOM   2745  HD2 TYR P  72       8.000  10.712   8.169  1.00  0.00      PROB
ATOM   2746  CE2 TYR P  72       6.407  12.086   8.243  1.00  1.32      PROB
ATOM   2747  HE2 TYR P  72       5.958  11.561   9.072  1.00  0.00      PROB
ATOM   2748  C   TYR P  72      10.853  11.555   8.306  1.00  0.94      PROB
ATOM   2749  O   TYR P  72      11.292  10.462   8.401  1.00  1.05      PROB
ATOM   2750  N   ASN P  73      10.499  12.207   9.385  1.00  1.01      PROB
ATOM   2751  HN  ASN P  73      10.136  13.132   9.319  1.00  0.00      PROB
ATOM   2752  CA  ASN P  73      10.584  11.701  10.717  1.00  1.11      PROB
ATOM   2753  HA  ASN P  73      11.103  10.755  10.681  1.00  0.00      PROB
ATOM   2754  CB  ASN P  73      11.309  12.652  11.607  1.00  1.35      PROB
ATOM   2755  HB1 ASN P  73      11.002  12.405  12.643  1.00  0.00      PROB
ATOM   2756  HB2 ASN P  73      10.945  13.665  11.343  1.00  0.00      PROB
ATOM   2757  CG  ASN P  73      12.398  12.723  11.628  1.00  1.78      PROB
ATOM   2758  OD1 ASN P  73      12.752  12.463  11.550  1.00  2.48      PROB
ATOM   2759  ND2 ASN P  73      12.957  13.086  11.750  1.00  2.20      PROB
ATOM   2760 HD21 ASN P  73      13.859  12.678  11.608  1.00  0.00      PROB
ATOM   2761 HD22 ASN P  73      12.880  14.030  12.072  1.00  0.00      PROB
ATOM   2762  C   ASN P  73       9.240  11.427  11.290  1.00  1.06      PROB
ATOM   2763  O   ASN P  73       8.388  12.137  11.124  1.00  1.23      PROB
ATOM   2764  N   GLU P  74       9.033  10.372  11.983  1.00  1.07      PROB
ATOM   2765  HN  GLU P  74       9.776   9.719  12.078  1.00  0.00      PROB
ATOM   2766  CA  GLU P  74       7.856   9.955  12.676  1.00  1.07      PROB
ATOM   2767  HA  GLU P  74       7.989   8.921  12.958  1.00  0.00      PROB
ATOM   2768  CB  GLU P  74       7.598  10.797  13.905  1.00  1.22      PROB
ATOM   2769  HB1 GLU P  74       6.632  10.477  14.349  1.00  0.00      PROB
ATOM   2770  HB2 GLU P  74       7.515  11.858  13.589  1.00  0.00      PROB
ATOM   2771  CG  GLU P  74       8.638  10.705  14.946  1.00  1.46      PROB
ATOM   2772  HG1 GLU P  74       9.519  11.262  14.568  1.00  0.00      PROB
ATOM   2773  HG2 GLU P  74       8.895   9.631  15.047  1.00  0.00      PROB
ATOM   2774  CD  GLU P  74       8.442  11.098  16.029  1.00  1.88      PROB
ATOM   2775  OE1 GLU P  74       8.404  11.252  16.448  1.00  2.43      PROB
ATOM   2776  OE2 GLU P  74       8.333  11.256  16.483  1.00  2.41      PROB
ATOM   2777  C   GLU P  74       6.588   9.744  11.863  1.00  0.95      PROB
ATOM   2778  O   GLU P  74       5.728  10.588  11.878  1.00  0.99      PROB
ATOM   2779  N   PRO P  75       6.401   8.656  11.145  1.00  0.90      PROB
ATOM   2780  CD  PRO P  75       7.414   7.674  10.921  1.00  1.02      PROB
ATOM   2781  HD1 PRO P  75       7.687   7.189  11.882  1.00  0.00      PROB
ATOM   2782  HD2 PRO P  75       8.309   8.153  10.471  1.00  0.00      PROB
ATOM   2783  CA  PRO P  75       5.128   8.253  10.578  1.00  0.84      PROB
ATOM   2784  HA  PRO P  75       4.826   8.947   9.810  1.00  0.00      PROB
ATOM   2785  CB  PRO P  75       5.376   6.846  10.089  1.00  0.93      PROB
ATOM   2786  HB1 PRO P  75       4.904   6.689   9.096  1.00  0.00      PROB
ATOM   2787  HB2 PRO P  75       4.961   6.105  10.805  1.00  0.00      PROB
ATOM   2788  CG  PRO P  75       6.801   6.716   9.997  1.00  1.11      PROB
ATOM   2789  HG1 PRO P  75       7.105   5.682  10.268  1.00  0.00      PROB
ATOM   2790  HG2 PRO P  75       7.134   6.927   8.958  1.00  0.00      PROB
ATOM   2791  C   PRO P  75       3.924   8.338  11.480  1.00  0.82      PROB
ATOM   2792  O   PRO P  75       4.012   7.998  12.629  1.00  0.91      PROB
ATOM   2793  N   HSD P  76       2.775   8.774  10.980  1.00  0.80      PROB
ATOM   2794  HN  HSD P  76       2.713   9.082  10.035  1.00  0.00      PROB
ATOM   2795  CA  HSD P  76       1.541   8.845  11.724  1.00  0.83      PROB
ATOM   2796  HA  HSD P  76       1.762   9.247  12.701  1.00  0.00      PROB
ATOM   2797  CB  HSD P  76       0.528   9.730  11.004  1.00  0.92      PROB
ATOM   2798  HB1 HSD P  76       0.144   9.157  10.135  1.00  0.00      PROB
ATOM   2799  HB2 HSD P  76       1.069  10.629  10.642  1.00  0.00      PROB
ATOM   2800  ND1 HSD P  76      -0.814  10.654  12.414  1.00  1.63      PROB
ATOM   2801  HD1 HSD P  76      -0.066  10.955  12.958  1.00  0.00      PROB
ATOM   2802  CG  HSD P  76      -0.537  10.164  11.687  1.00  1.12      PROB
ATOM   2803  CE1 HSD P  76      -1.837  10.986  12.818  1.00  1.90      PROB
ATOM   2804  HE1 HSD P  76      -2.036  11.567  13.714  1.00  0.00      PROB
ATOM   2805  NE2 HSD P  76      -2.237  10.748  12.394  1.00  1.98      PROB
ATOM   2806  CD2 HSD P  76      -1.420  10.233  11.677  1.00  1.71      PROB
ATOM   2807  HD2 HSD P  76      -1.939   9.779  10.875  1.00  0.00      PROB
ATOM   2808  C   HSD P  76       0.937   7.494  11.982  1.00  0.83      PROB
ATOM   2809  O   HSD P  76       0.394   7.249  13.023  1.00  0.95      PROB
ATOM   2810  N   GLU P  77       1.050   6.571  11.038  1.00  0.77      PROB
ATOM   2811  HN  GLU P  77       1.456   6.784  10.153  1.00  0.00      PROB
ATOM   2812  CA  GLU P  77       0.612   5.220  11.197  1.00  0.81      PROB
ATOM   2813  HA  GLU P  77       0.668   4.979  12.248  1.00  0.00      PROB
ATOM   2814  CB  GLU P  77      -0.805   5.017  10.694  1.00  0.95      PROB
ATOM   2815  HB1 GLU P  77      -0.784   5.816   9.973  1.00  0.00      PROB
ATOM   2816  HB2 GLU P  77      -1.291   5.272  11.620  1.00  0.00      PROB
ATOM   2817  CG  GLU P  77      -1.522   4.577  10.328  1.00  1.20      PROB
ATOM   2818  HG1 GLU P  77      -1.468   3.684  10.940  1.00  0.00      PROB
ATOM   2819  HG2 GLU P  77      -1.113   4.442   9.334  1.00  0.00      PROB
ATOM   2820  CD  GLU P  77      -2.940   4.453   9.956  1.00  1.10      PROB
ATOM   2821  OE1 GLU P  77      -3.522   4.437   9.835  1.00  1.56      PROB
ATOM   2822  OE2 GLU P  77      -3.510   4.364   9.795  1.00  1.54      PROB
ATOM   2823  C   GLU P  77       1.546   4.289  10.476  1.00  0.74      PROB
ATOM   2824  O   GLU P  77       1.968   4.553   9.374  1.00  0.72      PROB
ATOM   2825  N   SER P  78       1.893   3.169  11.096  1.00  0.78      PROB
ATOM   2826  HN  SER P  78       1.594   2.986  12.029  1.00  0.00      PROB
ATOM   2827  CA  SER P  78       2.710   2.137  10.504  1.00  0.76      PROB
ATOM   2828  HA  SER P  78       2.739   2.317   9.440  1.00  0.00      PROB
ATOM   2829  CB  SER P  78       4.135   2.112  11.065  1.00  0.83      PROB
ATOM   2830  HB1 SER P  78       4.430   1.047  11.038  1.00  0.00      PROB
ATOM   2831  HB2 SER P  78       4.032   2.454  12.111  1.00  0.00      PROB
ATOM   2832  OG  SER P  78       4.826   2.520  10.786  1.00  1.50      PROB
ATOM   2833  HG1 SER P  78       4.617   3.456  10.832  1.00  0.00      PROB
ATOM   2834  C   SER P  78       2.055   0.811  10.769  1.00  0.79      PROB
ATOM   2835  O   SER P  78       1.967   0.382  11.861  1.00  1.01      PROB
ATOM   2836  N   ARG P  79       1.551   0.133   9.772  1.00  0.71      PROB
ATOM   2837  HN  ARG P  79       1.695   0.428   8.831  1.00  0.00      PROB
ATOM   2838  CA  ARG P  79       0.762  -1.068   9.914  1.00  0.73      PROB
ATOM   2839  HA  ARG P  79       0.637  -1.258  10.970  1.00  0.00      PROB
ATOM   2840  CB  ARG P  79      -0.612  -0.924   9.236  1.00  0.78      PROB
ATOM   2841  HB1 ARG P  79      -1.164  -1.878   9.370  1.00  0.00      PROB
ATOM   2842  HB2 ARG P  79      -0.445  -0.753   8.152  1.00  0.00      PROB
ATOM   2843  CG  ARG P  79      -1.491   0.211   9.766  1.00  0.83      PROB
ATOM   2844  HG1 ARG P  79      -2.454   0.189   9.215  1.00  0.00      PROB
ATOM   2845  HG2 ARG P  79      -0.978   1.173   9.557  1.00  0.00      PROB
ATOM   2846  CD  ARG P  79      -1.790   0.151  11.228  1.00  0.91      PROB
ATOM   2847  HD1 ARG P  79      -0.861   0.290  11.821  1.00  0.00      PROB
ATOM   2848  HD2 ARG P  79      -2.267  -0.818  11.487  1.00  0.00      PROB
ATOM   2849  NE  ARG P  79      -2.713   1.224  11.558  1.00  1.01      PROB
ATOM   2850  HE  ARG P  79      -3.028   1.798  10.804  1.00  0.00      PROB
ATOM   2851  CZ  ARG P  79      -3.151   1.496  12.701  1.00  1.20      PROB
ATOM   2852  NH1 ARG P  79      -2.786   0.896  13.728  1.00  1.36      PROB
ATOM   2853 HH11 ARG P  79      -2.113   0.159  13.664  1.00  0.00      PROB
ATOM   2854 HH12 ARG P  79      -3.166   1.151  14.617  1.00  0.00      PROB
ATOM   2855  NH2 ARG P  79      -3.989   2.434  12.820  1.00  1.39      PROB
ATOM   2856 HH21 ARG P  79      -4.464   2.573  13.689  1.00  0.00      PROB
ATOM   2857 HH22 ARG P  79      -4.177   3.038  12.045  1.00  0.00      PROB
ATOM   2858  C   ARG P  79       1.462  -2.300   9.384  1.00  0.71      PROB
ATOM   2859  O   ARG P  79       2.168  -2.276   8.407  1.00  0.73      PROB
ATOM   2860  N   THR P  80       1.255  -3.424  10.035  1.00  0.78      PROB
ATOM   2861  HN  THR P  80       0.739  -3.421  10.886  1.00  0.00      PROB
ATOM   2862  CA  THR P  80       1.719  -4.733   9.629  1.00  0.81      PROB
ATOM   2863  HA  THR P  80       2.131  -4.636   8.636  1.00  0.00      PROB
ATOM   2864  CB  THR P  80       2.753  -5.299  10.554  1.00  0.92      PROB
ATOM   2865  HB  THR P  80       3.672  -4.684  10.457  1.00  0.00      PROB
ATOM   2866  OG1 THR P  80       3.002  -6.180  10.423  1.00  1.54      PROB
ATOM   2867  HG1 THR P  80       3.739  -6.158   9.809  1.00  0.00      PROB
ATOM   2868  CG2 THR P  80       2.723  -5.348  11.688  1.00  1.22      PROB
ATOM   2869 HG21 THR P  80       1.958  -6.082  12.018  1.00  0.00      PROB
ATOM   2870 HG22 THR P  80       2.460  -4.351  12.103  1.00  0.00      PROB
ATOM   2871 HG23 THR P  80       3.713  -5.667  12.079  1.00  0.00      PROB
ATOM   2872  C   THR P  80       0.531  -5.647   9.510  1.00  0.80      PROB
ATOM   2873  O   THR P  80      -0.567  -5.264   9.845  1.00  0.83      PROB
ATOM   2874  N   ASN P  81       0.696  -6.884   9.012  1.00  0.83      PROB
ATOM   2875  HN  ASN P  81       1.603  -7.211   8.761  1.00  0.00      PROB
ATOM   2876  CA  ASN P  81      -0.374  -7.844   8.791  1.00  0.85      PROB
ATOM   2877  HA  ASN P  81      -1.067  -7.409   8.086  1.00  0.00      PROB
ATOM   2878  CB  ASN P  81       0.164  -9.182   8.246  1.00  0.91      PROB
ATOM   2879  HB1 ASN P  81      -0.660  -9.927   8.229  1.00  0.00      PROB
ATOM   2880  HB2 ASN P  81       0.973  -9.549   8.913  1.00  0.00      PROB
ATOM   2881  CG  ASN P  81       0.710  -9.039   6.862  1.00  0.92      PROB
ATOM   2882  OD1 ASN P  81       0.537  -8.067   6.184  1.00  0.89      PROB
ATOM   2883  ND2 ASN P  81       1.380 -10.044   6.413  1.00  1.14      PROB
ATOM   2884 HD21 ASN P  81       1.773 -10.013   5.494  1.00  0.00      PROB
ATOM   2885 HD22 ASN P  81       1.507 -10.855   6.984  1.00  0.00      PROB
ATOM   2886  C   ASN P  81      -1.208  -8.145  10.023  1.00  0.87      PROB
ATOM   2887  O   ASN P  81      -2.421  -8.187   9.961  1.00  0.91      PROB
ATOM   2888  N   ALA P  82      -0.569  -8.309  11.185  1.00  0.90      PROB
ATOM   2889  HN  ALA P  82       0.426  -8.294  11.225  1.00  0.00      PROB
ATOM   2890  CA  ALA P  82      -1.221  -8.517  12.453  1.00  0.96      PROB
ATOM   2891  HA  ALA P  82      -1.854  -9.389  12.373  1.00  0.00      PROB
ATOM   2892  CB  ALA P  82      -0.165  -8.716  13.526  1.00  1.06      PROB
ATOM   2893  HB1 ALA P  82       0.488  -7.819  13.590  1.00  0.00      PROB
ATOM   2894  HB2 ALA P  82       0.465  -9.597  13.278  1.00  0.00      PROB
ATOM   2895  HB3 ALA P  82      -0.652  -8.871  14.512  1.00  0.00      PROB
ATOM   2896  C   ALA P  82      -2.168  -7.405  12.865  1.00  0.93      PROB
ATOM   2897  O   ALA P  82      -3.241  -7.658  13.380  1.00  0.97      PROB
ATOM   2898  N   ASP P  83      -1.810  -6.143  12.596  1.00  0.89      PROB
ATOM   2899  HN  ASP P  83      -0.913  -5.937  12.214  1.00  0.00      PROB
ATOM   2900  CA  ASP P  83      -2.650  -4.993  12.822  1.00  0.89      PROB
ATOM   2901  HA  ASP P  83      -2.986  -5.019  13.848  1.00  0.00      PROB
ATOM   2902  CB  ASP P  83      -1.871  -3.695  12.547  1.00  0.90      PROB
ATOM   2903  HB1 ASP P  83      -2.576  -2.843  12.644  1.00  0.00      PROB
ATOM   2904  HB2 ASP P  83      -1.488  -3.736  11.506  1.00  0.00      PROB
ATOM   2905  CG  ASP P  83      -0.810  -3.450  13.368  1.00  1.03      PROB
ATOM   2906  OD1 ASP P  83      -0.214  -3.170  13.461  1.00  1.55      PROB
ATOM   2907  OD2 ASP P  83      -0.576  -3.442  13.961  1.00  1.59      PROB
ATOM   2908  C   ASP P  83      -3.902  -5.002  11.964  1.00  0.87      PROB
ATOM   2909  O   ASP P  83      -4.984  -4.677  12.416  1.00  0.92      PROB
ATOM   2910  N   ILE P  84      -3.785  -5.404  10.690  1.00  0.84      PROB
ATOM   2911  HN  ILE P  84      -2.896  -5.634  10.304  1.00  0.00      PROB
ATOM   2912  CA  ILE P  84      -4.902  -5.540   9.778  1.00  0.85      PROB
ATOM   2913  HA  ILE P  84      -5.479  -4.629   9.830  1.00  0.00      PROB
ATOM   2914  CB  ILE P  84      -4.451  -5.787   8.343  1.00  0.87      PROB
ATOM   2915  HB  ILE P  84      -3.839  -6.714   8.308  1.00  0.00      PROB
ATOM   2916  CG2 ILE P  84      -5.643  -5.939   7.402  1.00  0.92      PROB
ATOM   2917 HG21 ILE P  84      -6.355  -5.099   7.549  1.00  0.00      PROB
ATOM   2918 HG22 ILE P  84      -6.172  -6.893   7.613  1.00  0.00      PROB
ATOM   2919 HG23 ILE P  84      -5.295  -5.930   6.347  1.00  0.00      PROB
ATOM   2920  CG1 ILE P  84      -3.502  -4.702   7.836  1.00  0.91      PROB
ATOM   2921 HG11 ILE P  84      -3.238  -4.964   6.791  1.00  0.00      PROB
ATOM   2922 HG12 ILE P  84      -2.589  -4.750   8.464  1.00  0.00      PROB
ATOM   2923  CD  ILE P  84      -3.924  -3.376   7.830  1.00  1.02      PROB
ATOM   2924  HD1 ILE P  84      -4.176  -3.051   8.862  1.00  0.00      PROB
ATOM   2925  HD2 ILE P  84      -4.829  -3.270   7.194  1.00  0.00      PROB
ATOM   2926  HD3 ILE P  84      -3.114  -2.723   7.440  1.00  0.00      PROB
ATOM   2927  C   ILE P  84      -5.886  -6.593  10.240  1.00  0.88      PROB
ATOM   2928  O   ILE P  84      -7.075  -6.351  10.295  1.00  0.94      PROB
ATOM   2929  N   ILE P  85      -5.399  -7.765  10.665  1.00  0.91      PROB
ATOM   2930  HN  ILE P  85      -4.425  -7.966  10.610  1.00  0.00      PROB
ATOM   2931  CA  ILE P  85      -6.209  -8.822  11.228  1.00  1.00      PROB
ATOM   2932  HA  ILE P  85      -7.042  -8.989  10.562  1.00  0.00      PROB
ATOM   2933  CB  ILE P  85      -5.420 -10.097  11.400  1.00  1.11      PROB
ATOM   2934  HB  ILE P  85      -4.419  -9.797  11.769  1.00  0.00      PROB
ATOM   2935  CG2 ILE P  85      -5.778 -10.943  12.089  1.00  1.49      PROB
ATOM   2936 HG21 ILE P  85      -6.555 -11.549  11.577  1.00  0.00      PROB
ATOM   2937 HG22 ILE P  85      -6.216 -10.516  13.016  1.00  0.00      PROB
ATOM   2938 HG23 ILE P  85      -4.925 -11.606  12.349  1.00  0.00      PROB
ATOM   2939  CG1 ILE P  85      -5.140 -10.765  10.485  1.00  1.37      PROB
ATOM   2940 HG11 ILE P  85      -4.570 -10.061   9.866  1.00  0.00      PROB
ATOM   2941 HG12 ILE P  85      -6.127 -10.960  10.046  1.00  0.00      PROB
ATOM   2942  CD  ILE P  85      -4.713 -11.538  10.317  1.00  2.04      PROB
ATOM   2943  HD1 ILE P  85      -5.313 -12.395  10.692  1.00  0.00      PROB
ATOM   2944  HD2 ILE P  85      -3.727 -11.544  10.829  1.00  0.00      PROB
ATOM   2945  HD3 ILE P  85      -4.567 -11.659   9.222  1.00  0.00      PROB
ATOM   2946  C   ILE P  85      -6.903  -8.420  12.511  1.00  1.03      PROB
ATOM   2947  O   ILE P  85      -8.078  -8.670  12.690  1.00  1.11      PROB
ATOM   2948  N   GLU P  86      -6.213  -7.717  13.416  1.00  1.01      PROB
ATOM   2949  HN  GLU P  86      -5.242  -7.533  13.293  1.00  0.00      PROB
ATOM   2950  CA  GLU P  86      -6.789  -7.175  14.619  1.00  1.08      PROB
ATOM   2951  HA  GLU P  86      -7.306  -7.973  15.132  1.00  0.00      PROB
ATOM   2952  CB  GLU P  86      -5.702  -6.584  15.515  1.00  1.12      PROB
ATOM   2953  HB1 GLU P  86      -5.690  -5.513  15.247  1.00  0.00      PROB
ATOM   2954  HB2 GLU P  86      -4.775  -7.070  15.164  1.00  0.00      PROB
ATOM   2955  CG  GLU P  86      -5.611  -6.584  16.511  1.00  1.54      PROB
ATOM   2956  HG1 GLU P  86      -5.818  -7.635  16.747  1.00  0.00      PROB
ATOM   2957  HG2 GLU P  86      -6.449  -5.939  16.804  1.00  0.00      PROB
ATOM   2958  CD  GLU P  86      -4.747  -6.294  17.433  1.00  1.76      PROB
ATOM   2959  OE1 GLU P  86      -4.405  -6.181  17.823  1.00  2.20      PROB
ATOM   2960  OE2 GLU P  86      -4.397  -6.179  17.793  1.00  2.25      PROB
ATOM   2961  C   GLU P  86      -7.881  -6.165  14.373  1.00  1.09      PROB
ATOM   2962  O   GLU P  86      -8.907  -6.173  15.015  1.00  1.20      PROB
ATOM   2963  N   THR P  87      -7.694  -5.289  13.387  1.00  1.04      PROB
ATOM   2964  HN  THR P  87      -6.834  -5.261  12.885  1.00  0.00      PROB
ATOM   2965  CA  THR P  87      -8.680  -4.324  12.957  1.00  1.10      PROB
ATOM   2966  HA  THR P  87      -9.054  -3.829  13.840  1.00  0.00      PROB
ATOM   2967  CB  THR P  87      -8.128  -3.307  12.001  1.00  1.11      PROB
ATOM   2968  HB  THR P  87      -7.810  -3.824  11.071  1.00  0.00      PROB
ATOM   2969  OG1 THR P  87      -7.124  -2.667  12.458  1.00  1.27      PROB
ATOM   2970  HG1 THR P  87      -6.451  -3.327  12.642  1.00  0.00      PROB
ATOM   2971  CG2 THR P  87      -9.002  -2.289  11.660  1.00  1.32      PROB
ATOM   2972 HG21 THR P  87      -9.308  -1.728  12.569  1.00  0.00      PROB
ATOM   2973 HG22 THR P  87      -9.911  -2.715  11.183  1.00  0.00      PROB
ATOM   2974 HG23 THR P  87      -8.507  -1.584  10.958  1.00  0.00      PROB
ATOM   2975  C   THR P  87      -9.896  -4.961  12.352  1.00  1.15      PROB
ATOM   2976  O   THR P  87     -11.002  -4.551  12.596  1.00  1.28      PROB
ATOM   2977  N   LEU P  88      -9.731  -6.024  11.572  1.00  1.12      PROB
ATOM   2978  HN  LEU P  88      -8.818  -6.348  11.341  1.00  0.00      PROB
ATOM   2979  CA  LEU P  88     -10.800  -6.788  11.002  1.00  1.21      PROB
ATOM   2980  HA  LEU P  88     -11.494  -6.102  10.538  1.00  0.00      PROB
ATOM   2981  CB  LEU P  88     -10.255  -7.770   9.973  1.00  1.20      PROB
ATOM   2982  HB1 LEU P  88     -10.638  -8.756  10.295  1.00  0.00      PROB
ATOM   2983  HB2 LEU P  88      -9.158  -7.736  10.105  1.00  0.00      PROB
ATOM   2984  CG  LEU P  88     -10.407  -7.753   8.879  1.00  1.31      PROB
ATOM   2985  HG  LEU P  88     -10.111  -6.728   8.744  1.00  0.00      PROB
ATOM   2986  CD1 LEU P  88     -10.309  -7.992   8.012  1.00  1.95      PROB
ATOM   2987 HD11 LEU P  88     -10.254  -9.098   7.925  1.00  0.00      PROB
ATOM   2988 HD12 LEU P  88      -9.372  -7.557   7.603  1.00  0.00      PROB
ATOM   2989 HD13 LEU P  88     -11.178  -7.633   7.420  1.00  0.00      PROB
ATOM   2990  CD2 LEU P  88     -10.773  -7.842   8.148  1.00  1.72      PROB
ATOM   2991 HD21 LEU P  88     -11.692  -7.219   8.103  1.00  0.00      PROB
ATOM   2992 HD22 LEU P  88     -11.057  -8.905   7.994  1.00  0.00      PROB
ATOM   2993 HD23 LEU P  88     -10.085  -7.518   7.338  1.00  0.00      PROB
ATOM   2994  C   LEU P  88     -11.627  -7.520  12.004  1.00  1.37      PROB
ATOM   2995  O   LEU P  88     -12.804  -7.623  11.870  1.00  1.55      PROB
ATOM   2996  N   ARG P  89     -11.030  -8.030  13.053  1.00  1.38      PROB
ATOM   2997  HN  ARG P  89     -10.044  -7.948  13.173  1.00  0.00      PROB
ATOM   2998  CA  ARG P  89     -11.701  -8.725  14.086  1.00  1.57      PROB
ATOM   2999  HA  ARG P  89     -12.545  -9.240  13.652  1.00  0.00      PROB
ATOM   3000  CB  ARG P  89     -10.799  -9.674  14.721  1.00  1.72      PROB
ATOM   3001  HB1 ARG P  89     -11.323 -10.083  15.609  1.00  0.00      PROB
ATOM   3002  HB2 ARG P  89      -9.906  -9.107  15.056  1.00  0.00      PROB
ATOM   3003  CG  ARG P  89     -10.371 -10.696  14.014  1.00  1.97      PROB
ATOM   3004  HG1 ARG P  89      -9.583 -10.253  13.384  1.00  0.00      PROB
ATOM   3005  HG2 ARG P  89     -11.246 -10.960  13.399  1.00  0.00      PROB
ATOM   3006  CD  ARG P  89     -10.085 -11.365  14.201  1.00  2.76      PROB
ATOM   3007  HD1 ARG P  89     -10.865 -11.824  14.834  1.00  0.00      PROB
ATOM   3008  HD2 ARG P  89      -9.187 -11.118  14.795  1.00  0.00      PROB
ATOM   3009  NE  ARG P  89      -9.729 -12.244  13.601  1.00  3.15      PROB
ATOM   3010  HE  ARG P  89     -10.347 -12.267  12.873  1.00  0.00      PROB
ATOM   3011  CZ  ARG P  89      -9.338 -12.745  13.473  1.00  4.04      PROB
ATOM   3012  NH1 ARG P  89      -9.201 -12.530  13.843  1.00  4.79      PROB
ATOM   3013 HH11 ARG P  89      -9.549 -12.805  14.739  1.00  0.00      PROB
ATOM   3014 HH12 ARG P  89      -8.548 -11.776  13.770  1.00  0.00      PROB
ATOM   3015  NH2 ARG P  89      -9.068 -13.503  12.947  1.00  4.48      PROB
ATOM   3016 HH21 ARG P  89      -9.591 -13.759  12.134  1.00  0.00      PROB
ATOM   3017 HH22 ARG P  89      -8.264 -14.035  13.213  1.00  0.00      PROB
ATOM   3018  C   ARG P  89     -12.328  -7.903  15.098  1.00  1.67      PROB
ATOM   3019  O   ARG P  89     -13.020  -8.238  15.757  1.00  1.95      PROB
ATOM   3020  N   LYS P  90     -12.115  -6.805  15.235  1.00  1.79      PROB
ATOM   3021  HN  LYS P  90     -11.442  -6.374  14.644  1.00  0.00      PROB
ATOM   3022  CA  LYS P  90     -12.665  -5.926  16.133  1.00  2.04      PROB
ATOM   3023  HA  LYS P  90     -12.393  -6.383  17.062  1.00  0.00      PROB
ATOM   3024  CB  LYS P  90     -12.592  -5.096  16.288  1.00  2.59      PROB
ATOM   3025  HB1 LYS P  90     -13.265  -4.922  17.145  1.00  0.00      PROB
ATOM   3026  HB2 LYS P  90     -13.005  -4.616  15.384  1.00  0.00      PROB
ATOM   3027  CG  LYS P  90     -12.236  -4.858  16.382  1.00  3.16      PROB
ATOM   3028  HG1 LYS P  90     -11.844  -4.631  15.381  1.00  0.00      PROB
ATOM   3029  HG2 LYS P  90     -11.599  -5.594  16.890  1.00  0.00      PROB
ATOM   3030  CD  LYS P  90     -12.073  -4.221  16.762  1.00  3.76      PROB
ATOM   3031  HD1 LYS P  90     -13.057  -4.141  17.144  1.00  0.00      PROB
ATOM   3032  HD2 LYS P  90     -11.856  -3.690  15.872  1.00  0.00      PROB
ATOM   3033  CE  LYS P  90     -11.893  -3.818  17.075  1.00  4.57      PROB
ATOM   3034  HE1 LYS P  90     -10.864  -3.960  16.816  1.00  0.00      PROB
ATOM   3035  HE2 LYS P  90     -12.222  -4.265  17.991  1.00  0.00      PROB
ATOM   3036  NZ  LYS P  90     -11.791  -3.364  17.311  1.00  5.25      PROB
ATOM   3037  HZ1 LYS P  90     -12.669  -2.977  17.713  1.00  0.00      PROB
ATOM   3038  HZ2 LYS P  90     -11.402  -2.693  16.618  1.00  0.00      PROB
ATOM   3039  HZ3 LYS P  90     -11.099  -3.517  18.072  1.00  0.00      PROB
ATOM   3040  C   LYS P  90     -13.349  -5.790  16.292  1.00  2.60      PROB
ATOM   3041  O   LYS P  90     -13.586  -5.910  15.891  1.00  3.19      PROB
ATOM   3042  N   LYS P  91     -13.679  -5.530  16.897  1.00  3.09      PROB
ATOM   3043  HN  LYS P  91     -13.051  -5.376  17.635  1.00  0.00      PROB
ATOM   3044  CA  LYS P  91     -14.320  -5.347  17.134  1.00  4.08      PROB
ATOM   3045  HA  LYS P  91     -15.007  -5.799  16.437  1.00  0.00      PROB
ATOM   3046  CB  LYS P  91     -14.500  -5.468  17.641  1.00  4.78      PROB
ATOM   3047  HB1 LYS P  91     -15.590  -5.419  17.787  1.00  0.00      PROB
ATOM   3048  HB2 LYS P  91     -13.980  -4.960  18.468  1.00  0.00      PROB
ATOM   3049  CG  LYS P  91     -14.219  -6.158  17.441  1.00  4.92      PROB
ATOM   3050  HG1 LYS P  91     -13.416  -6.351  18.174  1.00  0.00      PROB
ATOM   3051  HG2 LYS P  91     -13.780  -5.997  16.440  1.00  0.00      PROB
ATOM   3052  CD  LYS P  91     -14.432  -6.544  17.407  1.00  5.50      PROB
ATOM   3053  HD1 LYS P  91     -14.382  -6.696  16.326  1.00  0.00      PROB
ATOM   3054  HD2 LYS P  91     -15.433  -6.239  17.724  1.00  0.00      PROB
ATOM   3055  CE  LYS P  91     -14.432  -6.899  17.523  1.00  6.25      PROB
ATOM   3056  HE1 LYS P  91     -15.492  -6.940  17.658  1.00  0.00      PROB
ATOM   3057  HE2 LYS P  91     -13.843  -6.700  18.392  1.00  0.00      PROB
ATOM   3058  NZ  LYS P  91     -14.407  -7.187  17.561  1.00  6.95      PROB
ATOM   3059  HZ1 LYS P  91     -13.405  -7.459  17.505  1.00  0.00      PROB
ATOM   3060  HZ2 LYS P  91     -14.943  -7.682  16.820  1.00  0.00      PROB
ATOM   3061  HZ3 LYS P  91     -14.785  -7.448  18.494  1.00  0.00      PROB
ATOM   3062  C   LYS P  91     -14.655  -4.641  17.376  1.00  4.67      PROB
ATOM   3063  OT1 LYS P  91     -14.808  -4.344  17.488  1.00  5.09      PROB
ATOM   3064  OT2 LYS P  91     -14.775  -4.380  17.453  1.00  5.13      PROB
ATOM   3065  N   GLY P 133       5.543  -6.610  17.698  1.00  8.01      PROC
ATOM   3066  HT1 GLY P 133       4.906  -6.714  18.513  1.00  0.00      PROC
ATOM   3067  HT2 GLY P 133       6.529  -6.706  18.014  1.00  0.00      PROC
ATOM   3068  HT3 GLY P 133       5.331  -7.347  16.996  1.00  0.00      PROC
ATOM   3069  CA  GLY P 133       5.482  -6.191  17.506  1.00  7.36      PROC
ATOM   3070  HA1 GLY P 133       5.741  -5.607  18.356  1.00  0.00      PROC
ATOM   3071  HA2 GLY P 133       4.433  -6.258  17.350  1.00  0.00      PROC
ATOM   3072  C   GLY P 133       5.634  -5.769  17.035  1.00  6.73      PROC
ATOM   3073  O   GLY P 133       5.617  -5.815  16.892  1.00  6.96      PROC
ATOM   3074  N   ARG P 134       5.788  -5.344  16.779  1.00  6.22      PROC
ATOM   3075  HN  ARG P 134       6.025  -4.802  17.484  1.00  0.00      PROC
ATOM   3076  CA  ARG P 134       5.940  -4.904  16.324  1.00  5.85      PROC
ATOM   3077  HA  ARG P 134       5.657  -5.132  15.332  1.00  0.00      PROC
ATOM   3078  CB  ARG P 134       5.616  -4.754  16.610  1.00  6.07      PROC
ATOM   3079  HB1 ARG P 134       5.542  -3.700  16.316  1.00  0.00      PROC
ATOM   3080  HB2 ARG P 134       6.121  -4.857  17.578  1.00  0.00      PROC
ATOM   3081  CG  ARG P 134       5.139  -4.854  16.737  1.00  6.36      PROC
ATOM   3082  HG1 ARG P 134       4.977  -4.224  17.626  1.00  0.00      PROC
ATOM   3083  HG2 ARG P 134       5.172  -5.917  17.026  1.00  0.00      PROC
ATOM   3084  CD  ARG P 134       4.647  -4.811  16.456  1.00  6.53      PROC
ATOM   3085  HD1 ARG P 134       4.742  -5.707  15.851  1.00  0.00      PROC
ATOM   3086  HD2 ARG P 134       4.861  -3.891  15.921  1.00  0.00      PROC
ATOM   3087  NE  ARG P 134       4.211  -4.781  16.417  1.00  6.93      PROC
ATOM   3088  HE  ARG P 134       3.934  -4.616  17.315  1.00  0.00      PROC
ATOM   3089  CZ  ARG P 134       3.675  -4.785  16.110  1.00  7.30      PROC
ATOM   3090  NH1 ARG P 134       3.466  -4.837  15.791  1.00  7.41      PROC
ATOM   3091 HH11 ARG P 134       3.080  -5.737  15.587  1.00  0.00      PROC
ATOM   3092 HH12 ARG P 134       3.309  -4.072  15.166  1.00  0.00      PROC
ATOM   3093  NH2 ARG P 134       3.320  -4.734  16.120  1.00  7.87      PROC
ATOM   3094 HH21 ARG P 134       2.939  -3.830  15.925  1.00  0.00      PROC
ATOM   3095 HH22 ARG P 134       2.712  -5.496  16.343  1.00  0.00      PROC
ATOM   3096  C   ARG P 134       6.798  -4.312  15.576  1.00  5.50      PROC
ATOM   3097  O   ARG P 134       7.276  -3.677  15.463  1.00  5.42      PROC
ATOM   3098  N   GLU P 135       7.011  -4.517  15.040  1.00  5.56      PROC
ATOM   3099  HN  GLU P 135       6.682  -5.394  14.709  1.00  0.00      PROC
ATOM   3100  CA  GLU P 135       7.793  -4.016  14.289  1.00  5.50      PROC
ATOM   3101  HA  GLU P 135       8.695  -3.726  14.804  1.00  0.00      PROC
ATOM   3102  CB  GLU P 135       7.865  -4.445  13.952  1.00  6.22      PROC
ATOM   3103  HB1 GLU P 135       8.764  -4.269  13.323  1.00  0.00      PROC
ATOM   3104  HB2 GLU P 135       6.978  -4.544  13.291  1.00  0.00      PROC
ATOM   3105  CG  GLU P 135       7.952  -5.054  14.324  1.00  7.27      PROC
ATOM   3106  HG1 GLU P 135       8.334  -4.613  15.238  1.00  0.00      PROC
ATOM   3107  HG2 GLU P 135       8.726  -5.494  13.705  1.00  0.00      PROC
ATOM   3108  CD  GLU P 135       7.761  -5.538  14.553  1.00  8.01      PROC
ATOM   3109  OE1 GLU P 135       7.704  -5.809  14.638  1.00  8.40      PROC
ATOM   3110  OE2 GLU P 135       7.664  -5.667  14.651  1.00  8.47      PROC
ATOM   3111  C   GLU P 135       7.951  -3.305  13.778  1.00  4.66      PROC
ATOM   3112  O   GLU P 135       7.610  -2.913  13.737  1.00  4.71      PROC
ATOM   3113  N   ARG P 136       8.481  -3.115  13.379  1.00  4.20      PROC
ATOM   3114  HN  ARG P 136       9.172  -3.809  13.282  1.00  0.00      PROC
ATOM   3115  CA  ARG P 136       8.720  -2.464  12.945  1.00  3.66      PROC
ATOM   3116  HA  ARG P 136       8.150  -1.582  13.182  1.00  0.00      PROC
ATOM   3117  CB  ARG P 136       9.505  -2.476  13.283  1.00  4.00      PROC
ATOM   3118  HB1 ARG P 136       9.920  -1.479  13.052  1.00  0.00      PROC
ATOM   3119  HB2 ARG P 136      10.043  -3.248  12.704  1.00  0.00      PROC
ATOM   3120  CG  ARG P 136       9.810  -2.667  14.361  1.00  4.62      PROC
ATOM   3121  HG1 ARG P 136       8.951  -2.197  14.809  1.00  0.00      PROC
ATOM   3122  HG2 ARG P 136      10.690  -2.046  14.344  1.00  0.00      PROC
ATOM   3123  CD  ARG P 136       9.918  -2.888  14.693  1.00  5.27      PROC
ATOM   3124  HD1 ARG P 136       9.515  -3.921  14.650  1.00  0.00      PROC
ATOM   3125  HD2 ARG P 136       9.608  -2.393  15.637  1.00  0.00      PROC
ATOM   3126  NE  ARG P 136      10.288  -2.895  14.669  1.00  6.10      PROC
ATOM   3127  HE  ARG P 136      10.692  -2.493  13.849  1.00  0.00      PROC
ATOM   3128  CZ  ARG P 136      10.516  -3.032  14.911  1.00  6.92      PROC
ATOM   3129  NH1 ARG P 136      10.464  -3.164  15.205  1.00  7.16      PROC
ATOM   3130 HH11 ARG P 136      10.303  -4.147  15.290  1.00  0.00      PROC
ATOM   3131 HH12 ARG P 136      10.466  -2.585  16.020  1.00  0.00      PROC
ATOM   3132  NH2 ARG P 136      10.815  -3.027  14.853  1.00  7.78      PROC
ATOM   3133 HH21 ARG P 136      11.367  -2.244  15.139  1.00  0.00      PROC
ATOM   3134 HH22 ARG P 136      11.245  -3.794  14.376  1.00  0.00      PROC
ATOM   3135  C   ARG P 136       8.428  -2.094  11.819  1.00  3.10      PROC
ATOM   3136  O   ARG P 136       8.878  -2.402  11.005  1.00  3.34      PROC
ATOM   3137  N   ALA P 137       7.662  -1.402  11.752  1.00  2.58      PROC
ATOM   3138  HN  ALA P 137       7.192  -1.053  12.559  1.00  0.00      PROC
ATOM   3139  CA  ALA P 137       7.301  -0.988  10.738  1.00  2.29      PROC
ATOM   3140  HA  ALA P 137       7.568  -1.674   9.948  1.00  0.00      PROC
ATOM   3141  CB  ALA P 137       5.993  -0.889  10.882  1.00  2.46      PROC
ATOM   3142  HB1 ALA P 137       5.752  -0.200  11.720  1.00  0.00      PROC
ATOM   3143  HB2 ALA P 137       5.561  -1.887  11.108  1.00  0.00      PROC
ATOM   3144  HB3 ALA P 137       5.539  -0.487   9.951  1.00  0.00      PROC
ATOM   3145  C   ALA P 137       7.963   0.100  10.288  1.00  1.78      PROC
ATOM   3146  O   ALA P 137       7.709   0.546   9.385  1.00  1.70      PROC
ATOM   3147  N   VAL P 138       8.860   0.542  10.906  1.00  1.72      PROC
ATOM   3148  HN  VAL P 138       9.091   0.131  11.782  1.00  0.00      PROC
ATOM   3149  CA  VAL P 138       9.637   1.546  10.593  1.00  1.50      PROC
ATOM   3150  HA  VAL P 138       9.208   2.041   9.735  1.00  0.00      PROC
ATOM   3151  CB  VAL P 138       9.757   2.409  11.610  1.00  1.97      PROC
ATOM   3152  HB  VAL P 138      10.643   1.999  12.099  1.00  0.00      PROC
ATOM   3153  CG1 VAL P 138       9.838   3.175  11.802  1.00  2.15      PROC
ATOM   3154 HG11 VAL P 138       9.685   3.812  10.905  1.00  0.00      PROC
ATOM   3155 HG12 VAL P 138      10.859   3.360  12.198  1.00  0.00      PROC
ATOM   3156 HG13 VAL P 138       9.083   3.455  12.568  1.00  0.00      PROC
ATOM   3157  CG2 VAL P 138       9.379   2.753  12.246  1.00  2.52      PROC
ATOM   3158 HG21 VAL P 138       9.060   1.972  12.969  1.00  0.00      PROC
ATOM   3159 HG22 VAL P 138       8.479   3.303  11.898  1.00  0.00      PROC
ATOM   3160 HG23 VAL P 138      10.069   3.454  12.763  1.00  0.00      PROC
ATOM   3161  C   VAL P 138      10.976   1.123  10.151  1.00  1.29      PROC
ATOM   3162  O   VAL P 138      11.563   0.266  10.675  1.00  1.36      PROC
ATOM   3163  N   ALA P 139      11.491   1.704   9.148  1.00  1.18      PROC
ATOM   3164  HN  ALA P 139      10.985   2.401   8.648  1.00  0.00      PROC
ATOM   3165  CA  ALA P 139      12.782   1.440   8.649  1.00  1.09      PROC
ATOM   3166  HA  ALA P 139      12.946   0.373   8.678  1.00  0.00      PROC
ATOM   3167  CB  ALA P 139      12.888   1.948   7.257  1.00  1.23      PROC
ATOM   3168  HB1 ALA P 139      12.706   3.044   7.236  1.00  0.00      PROC
ATOM   3169  HB2 ALA P 139      12.131   1.450   6.614  1.00  0.00      PROC
ATOM   3170  HB3 ALA P 139      13.906   1.750   6.859  1.00  0.00      PROC
ATOM   3171  C   ALA P 139      13.898   2.000   9.496  1.00  1.13      PROC
ATOM   3172  O   ALA P 139      13.819   3.077  10.015  1.00  1.27      PROC
ATOM   3173  N   SER P 140      14.978   1.257   9.653  1.00  1.08      PROC
ATOM   3174  HN  SER P 140      15.008   0.331   9.287  1.00  0.00      PROC
ATOM   3175  CA  SER P 140      16.182   1.666  10.334  1.00  1.14      PROC
ATOM   3176  HA  SER P 140      15.887   2.137  11.260  1.00  0.00      PROC
ATOM   3177  CB  SER P 140      17.122   0.495  10.624  1.00  1.16      PROC
ATOM   3178  HB1 SER P 140      16.559  -0.196  11.282  1.00  0.00      PROC
ATOM   3179  HB2 SER P 140      17.984   0.921  11.174  1.00  0.00      PROC
ATOM   3180  OG  SER P 140      17.534  -0.100   9.904  1.00  1.42      PROC
ATOM   3181  HG1 SER P 140      16.852  -0.729   9.658  1.00  0.00      PROC
ATOM   3182  C   SER P 140      16.947   2.760   9.637  1.00  1.18      PROC
ATOM   3183  O   SER P 140      16.902   2.920   8.433  1.00  1.17      PROC
ATOM   3184  N   THR P 141      17.686   3.565  10.401  1.00  1.28      PROC
ATOM   3185  HN  THR P 141      17.723   3.438  11.388  1.00  0.00      PROC
ATOM   3186  CA  THR P 141      18.483   4.667   9.899  1.00  1.34      PROC
ATOM   3187  HA  THR P 141      17.829   5.302   9.321  1.00  0.00      PROC
ATOM   3188  CB  THR P 141      19.131   5.467  10.995  1.00  1.51      PROC
ATOM   3189  HB  THR P 141      20.088   4.956  11.215  1.00  0.00      PROC
ATOM   3190  OG1 THR P 141      18.779   5.629  11.780  1.00  1.97      PROC
ATOM   3191  HG1 THR P 141      19.497   5.552  12.413  1.00  0.00      PROC
ATOM   3192  CG2 THR P 141      19.364   6.376  10.961  1.00  1.98      PROC
ATOM   3193 HG21 THR P 141      18.448   7.005  10.962  1.00  0.00      PROC
ATOM   3194 HG22 THR P 141      19.937   6.585  10.032  1.00  0.00      PROC
ATOM   3195 HG23 THR P 141      19.978   6.642  11.848  1.00  0.00      PROC
ATOM   3196  C   THR P 141      19.524   4.260   8.894  1.00  1.28      PROC
ATOM   3197  O   THR P 141      19.690   4.893   7.876  1.00  1.26      PROC
ATOM   3198  N   GLU P 142      20.216   3.150   9.129  1.00  1.31      PROC
ATOM   3199  HN  GLU P 142      20.096   2.638   9.976  1.00  0.00      PROC
ATOM   3200  CA  GLU P 142      21.173   2.598   8.214  1.00  1.30      PROC
ATOM   3201  HA  GLU P 142      21.885   3.370   7.964  1.00  0.00      PROC
ATOM   3202  CB  GLU P 142      21.876   1.413   8.851  1.00  1.45      PROC
ATOM   3203  HB1 GLU P 142      22.086   0.751   7.995  1.00  0.00      PROC
ATOM   3204  HB2 GLU P 142      21.096   0.968   9.491  1.00  0.00      PROC
ATOM   3205  CG  GLU P 142      22.666   1.342   9.384  1.00  1.95      PROC
ATOM   3206  HG1 GLU P 142      22.448   2.066  10.177  1.00  0.00      PROC
ATOM   3207  HG2 GLU P 142      23.421   1.725   8.689  1.00  0.00      PROC
ATOM   3208  CD  GLU P 142      23.323   0.539   9.998  1.00  2.24      PROC
ATOM   3209  OE1 GLU P 142      23.585   0.229  10.256  1.00  2.69      PROC
ATOM   3210  OE2 GLU P 142      23.591   0.210  10.230  1.00  2.67      PROC
ATOM   3211  C   GLU P 142      20.619   2.212   6.868  1.00  1.15      PROC
ATOM   3212  O   GLU P 142      21.193   2.510   5.842  1.00  1.16      PROC
ATOM   3213  N   VAL P 143      19.448   1.578   6.835  1.00  1.07      PROC
ATOM   3214  HN  VAL P 143      18.982   1.304   7.672  1.00  0.00      PROC
ATOM   3215  CA  VAL P 143      18.768   1.241   5.612  1.00  0.96      PROC
ATOM   3216  HA  VAL P 143      19.499   0.836   4.927  1.00  0.00      PROC
ATOM   3217  CB  VAL P 143      17.671   0.237   5.853  1.00  0.96      PROC
ATOM   3218  HB  VAL P 143      17.057   0.620   6.693  1.00  0.00      PROC
ATOM   3219  CG1 VAL P 143      16.907  -0.033   4.946  1.00  1.26      PROC
ATOM   3220 HG11 VAL P 143      17.437  -0.612   4.160  1.00  0.00      PROC
ATOM   3221 HG12 VAL P 143      16.512   0.902   4.493  1.00  0.00      PROC
ATOM   3222 HG13 VAL P 143      16.065  -0.647   5.331  1.00  0.00      PROC
ATOM   3223  CG2 VAL P 143      18.063  -0.848   6.175  1.00  1.41      PROC
ATOM   3224 HG21 VAL P 143      18.647  -0.779   7.118  1.00  0.00      PROC
ATOM   3225 HG22 VAL P 143      18.720  -1.264   5.381  1.00  0.00      PROC
ATOM   3226 HG23 VAL P 143      17.200  -1.528   6.341  1.00  0.00      PROC
ATOM   3227  C   VAL P 143      18.276   2.457   4.862  1.00  0.91      PROC
ATOM   3228  O   VAL P 143      18.383   2.539   3.652  1.00  0.88      PROC
ATOM   3229  N   LYS P 144      17.781   3.473   5.570  1.00  0.95      PROC
ATOM   3230  HN  LYS P 144      17.623   3.395   6.551  1.00  0.00      PROC
ATOM   3231  CA  LYS P 144      17.439   4.745   4.986  1.00  0.97      PROC
ATOM   3232  HA  LYS P 144      16.815   4.557   4.125  1.00  0.00      PROC
ATOM   3233  CB  LYS P 144      16.702   5.637   5.987  1.00  1.10      PROC
ATOM   3234  HB1 LYS P 144      16.657   6.666   5.572  1.00  0.00      PROC
ATOM   3235  HB2 LYS P 144      17.283   5.655   6.933  1.00  0.00      PROC
ATOM   3236  CG  LYS P 144      15.332   5.201   6.293  1.00  1.17      PROC
ATOM   3237  HG1 LYS P 144      15.390   4.181   6.728  1.00  0.00      PROC
ATOM   3238  HG2 LYS P 144      14.770   5.155   5.337  1.00  0.00      PROC
ATOM   3239  CD  LYS P 144      14.568   6.042   7.223  1.00  1.33      PROC
ATOM   3240  HD1 LYS P 144      13.662   5.440   7.363  1.00  0.00      PROC
ATOM   3241  HD2 LYS P 144      14.363   6.920   6.599  1.00  0.00      PROC
ATOM   3242  CE  LYS P 144      14.669   6.478   8.161  1.00  1.48      PROC
ATOM   3243  HE1 LYS P 144      15.580   7.079   8.032  1.00  0.00      PROC
ATOM   3244  HE2 LYS P 144      14.842   5.601   8.799  1.00  0.00      PROC
ATOM   3245  NZ  LYS P 144      14.004   7.269   9.047  1.00  1.57      PROC
ATOM   3246  HZ1 LYS P 144      13.112   6.810   9.321  1.00  0.00      PROC
ATOM   3247  HZ2 LYS P 144      13.800   8.188   8.606  1.00  0.00      PROC
ATOM   3248  HZ3 LYS P 144      14.593   7.414   9.892  1.00  0.00      PROC
ATOM   3249  C   LYS P 144      18.604   5.483   4.356  1.00  0.99      PROC
ATOM   3250  O   LYS P 144      18.497   6.028   3.274  1.00  0.99      PROC
ATOM   3251  N   GLN P 145      19.770   5.477   4.994  1.00  1.07      PROC
ATOM   3252  HN  GLN P 145      19.854   5.112   5.918  1.00  0.00      PROC
ATOM   3253  CA  GLN P 145      20.990   5.987   4.419  1.00  1.13      PROC
ATOM   3254  HA  GLN P 145      20.787   6.973   4.027  1.00  0.00      PROC
ATOM   3255  CB  GLN P 145      22.099   6.052   5.464  1.00  1.31      PROC
ATOM   3256  HB1 GLN P 145      23.057   6.091   4.908  1.00  0.00      PROC
ATOM   3257  HB2 GLN P 145      22.050   5.105   6.038  1.00  0.00      PROC
ATOM   3258  CG  GLN P 145      22.136   7.015   6.337  1.00  1.62      PROC
ATOM   3259  HG1 GLN P 145      23.156   7.007   6.771  1.00  0.00      PROC
ATOM   3260  HG2 GLN P 145      21.398   6.756   7.122  1.00  0.00      PROC
ATOM   3261  CD  GLN P 145      21.912   8.161   6.036  1.00  1.92      PROC
ATOM   3262  OE1 GLN P 145      21.627   8.617   6.036  1.00  2.37      PROC
ATOM   3263  NE2 GLN P 145      22.048   8.650   5.777  1.00  2.48      PROC
ATOM   3264 HE21 GLN P 145      21.641   8.877   4.892  1.00  0.00      PROC
ATOM   3265 HE22 GLN P 145      22.694   9.281   6.207  1.00  0.00      PROC
ATOM   3266  C   GLN P 145      21.461   5.253   3.189  1.00  1.06      PROC
ATOM   3267  O   GLN P 145      21.864   5.856   2.212  1.00  1.08      PROC
ATOM   3268  N   LYS P 146      21.376   3.924   3.184  1.00  1.03      PROC
ATOM   3269  HN  LYS P 146      21.115   3.417   4.002  1.00  0.00      PROC
ATOM   3270  CA  LYS P 146      21.648   3.122   2.023  1.00  1.01      PROC
ATOM   3271  HA  LYS P 146      22.605   3.424   1.625  1.00  0.00      PROC
ATOM   3272  CB  LYS P 146      21.669   1.635   2.383  1.00  1.09      PROC
ATOM   3273  HB1 LYS P 146      21.224   1.113   1.514  1.00  0.00      PROC
ATOM   3274  HB2 LYS P 146      20.998   1.532   3.258  1.00  0.00      PROC
ATOM   3275  CG  LYS P 146      22.596   1.053   2.643  1.00  1.60      PROC
ATOM   3276  HG1 LYS P 146      22.163   0.061   2.795  1.00  0.00      PROC
ATOM   3277  HG2 LYS P 146      22.859   1.526   3.592  1.00  0.00      PROC
ATOM   3278  CD  LYS P 146      23.533   0.791   2.306  1.00  2.02      PROC
ATOM   3279  HD1 LYS P 146      23.952   1.788   2.272  1.00  0.00      PROC
ATOM   3280  HD2 LYS P 146      23.233   0.422   1.334  1.00  0.00      PROC
ATOM   3281  CE  LYS P 146      24.340   0.324   2.367  1.00  2.49      PROC
ATOM   3282  HE1 LYS P 146      23.997  -0.687   2.127  1.00  0.00      PROC
ATOM   3283  HE2 LYS P 146      24.559   0.455   3.430  1.00  0.00      PROC
ATOM   3284  NZ  LYS P 146      25.232   0.232   2.063  1.00  3.04      PROC
ATOM   3285  HZ1 LYS P 146      25.756   1.109   2.255  1.00  0.00      PROC
ATOM   3286  HZ2 LYS P 146      25.232   0.045   1.040  1.00  0.00      PROC
ATOM   3287  HZ3 LYS P 146      25.688  -0.560   2.560  1.00  0.00      PROC
ATOM   3288  C   LYS P 146      20.720   3.374   0.864  1.00  0.91      PROC
ATOM   3289  O   LYS P 146      21.140   3.459  -0.276  1.00  0.93      PROC
ATOM   3290  N   LEU P 147      19.428   3.547   1.137  1.00  0.85      PROC
ATOM   3291  HN  LEU P 147      19.071   3.393   2.055  1.00  0.00      PROC
ATOM   3292  CA  LEU P 147      18.453   3.959   0.166  1.00  0.82      PROC
ATOM   3293  HA  LEU P 147      18.529   3.304  -0.689  1.00  0.00      PROC
ATOM   3294  CB  LEU P 147      17.051   3.884   0.778  1.00  0.86      PROC
ATOM   3295  HB1 LEU P 147      17.024   4.601   1.624  1.00  0.00      PROC
ATOM   3296  HB2 LEU P 147      16.920   2.855   1.171  1.00  0.00      PROC
ATOM   3297  CG  LEU P 147      15.897   4.172  -0.067  1.00  0.91      PROC
ATOM   3298  HG  LEU P 147      16.002   5.211  -0.443  1.00  0.00      PROC
ATOM   3299  CD1 LEU P 147      15.720   3.365  -1.128  1.00  1.24      PROC
ATOM   3300 HD11 LEU P 147      15.411   2.353  -0.790  1.00  0.00      PROC
ATOM   3301 HD12 LEU P 147      16.670   3.275  -1.697  1.00  0.00      PROC
ATOM   3302 HD13 LEU P 147      14.926   3.776  -1.788  1.00  0.00      PROC
ATOM   3303  CD2 LEU P 147      14.671   4.129   0.560  1.00  1.07      PROC
ATOM   3304 HD21 LEU P 147      14.638   4.873   1.384  1.00  0.00      PROC
ATOM   3305 HD22 LEU P 147      14.500   3.118   0.987  1.00  0.00      PROC
ATOM   3306 HD23 LEU P 147      13.866   4.369  -0.167  1.00  0.00      PROC
ATOM   3307  C   LEU P 147      18.728   5.327  -0.415  1.00  0.84      PROC
ATOM   3308  O   LEU P 147      18.683   5.530  -1.613  1.00  0.86      PROC
ATOM   3309  N   GLN P 148      19.094   6.296   0.421  1.00  0.90      PROC
ATOM   3310  HN  GLN P 148      19.110   6.151   1.407  1.00  0.00      PROC
ATOM   3311  CA  GLN P 148      19.490   7.607  -0.014  1.00  0.99      PROC
ATOM   3312  HA  GLN P 148      18.711   8.001  -0.649  1.00  0.00      PROC
ATOM   3313  CB  GLN P 148      19.706   8.518   1.193  1.00  1.13      PROC
ATOM   3314  HB1 GLN P 148      20.735   8.295   1.529  1.00  0.00      PROC
ATOM   3315  HB2 GLN P 148      18.982   8.158   1.946  1.00  0.00      PROC
ATOM   3316  CG  GLN P 148      19.628   9.672   1.243  1.00  1.25      PROC
ATOM   3317  HG1 GLN P 148      19.107   9.838   0.303  1.00  0.00      PROC
ATOM   3318  HG2 GLN P 148      20.688   9.906   1.184  1.00  0.00      PROC
ATOM   3319  CD  GLN P 148      19.315  10.545   1.737  1.00  1.44      PROC
ATOM   3320  OE1 GLN P 148      19.479  11.008   1.938  1.00  1.90      PROC
ATOM   3321  NE2 GLN P 148      18.852  10.799   1.942  1.00  2.18      PROC
ATOM   3322 HE21 GLN P 148      18.732  11.786   1.831  1.00  0.00      PROC
ATOM   3323 HE22 GLN P 148      18.154  10.261   2.415  1.00  0.00      PROC
ATOM   3324  C   GLN P 148      20.699   7.622  -0.916  1.00  1.00      PROC
ATOM   3325  O   GLN P 148      20.717   8.273  -1.942  1.00  1.05      PROC
ATOM   3326  N   GLU P 149      21.724   6.844  -0.588  1.00  1.01      PROC
ATOM   3327  HN  GLU P 149      21.737   6.344   0.274  1.00  0.00      PROC
ATOM   3328  CA  GLU P 149      22.881   6.654  -1.423  1.00  1.08      PROC
ATOM   3329  HA  GLU P 149      23.276   7.626  -1.677  1.00  0.00      PROC
ATOM   3330  CB  GLU P 149      23.930   5.829  -0.688  1.00  1.20      PROC
ATOM   3331  HB1 GLU P 149      23.795   4.817  -1.104  1.00  0.00      PROC
ATOM   3332  HB2 GLU P 149      23.588   5.857   0.359  1.00  0.00      PROC
ATOM   3333  CG  GLU P 149      24.891   5.912  -0.611  1.00  1.77      PROC
ATOM   3334  HG1 GLU P 149      25.002   6.937  -0.231  1.00  0.00      PROC
ATOM   3335  HG2 GLU P 149      25.211   5.845  -1.660  1.00  0.00      PROC
ATOM   3336  CD  GLU P 149      25.931   5.263   0.037  1.00  1.93      PROC
ATOM   3337  OE1 GLU P 149      26.348   4.981   0.287  1.00  2.32      PROC
ATOM   3338  OE2 GLU P 149      26.357   5.027   0.303  1.00  2.33      PROC
ATOM   3339  C   GLU P 149      22.579   6.052  -2.766  1.00  1.02      PROC
ATOM   3340  O   GLU P 149      23.082   6.485  -3.784  1.00  1.09      PROC
ATOM   3341  N   PHE P 150      21.695   5.061  -2.803  1.00  0.93      PROC
ATOM   3342  HN  PHE P 150      21.342   4.658  -1.963  1.00  0.00      PROC
ATOM   3343  CA  PHE P 150      21.177   4.490  -4.012  1.00  0.94      PROC
ATOM   3344  HA  PHE P 150      22.007   4.210  -4.644  1.00  0.00      PROC
ATOM   3345  CB  PHE P 150      20.327   3.259  -3.646  1.00  0.94      PROC
ATOM   3346  HB1 PHE P 150      19.575   3.556  -2.884  1.00  0.00      PROC
ATOM   3347  HB2 PHE P 150      20.994   2.470  -3.238  1.00  0.00      PROC
ATOM   3348  CG  PHE P 150      19.582   2.650  -4.768  1.00  1.03      PROC
ATOM   3349  CD1 PHE P 150      18.262   2.851  -4.934  1.00  1.11      PROC
ATOM   3350  HD1 PHE P 150      17.741   3.505  -4.250  1.00  0.00      PROC
ATOM   3351  CE1 PHE P 150      17.563   2.254  -5.939  1.00  1.27      PROC
ATOM   3352  HE1 PHE P 150      16.506   2.446  -6.047  1.00  0.00      PROC
ATOM   3353  CZ  PHE P 150      18.174   1.441  -6.782  1.00  1.39      PROC
ATOM   3354  HZ  PHE P 150      17.628   0.962  -7.581  1.00  0.00      PROC
ATOM   3355  CD2 PHE P 150      20.181   1.826  -5.619  1.00  1.23      PROC
ATOM   3356  HD2 PHE P 150      21.238   1.629  -5.513  1.00  0.00      PROC
ATOM   3357  CE2 PHE P 150      19.484   1.225  -6.624  1.00  1.41      PROC
ATOM   3358  HE2 PHE P 150      19.999   0.563  -7.305  1.00  0.00      PROC
ATOM   3359  C   PHE P 150      20.452   5.482  -4.896  1.00  0.94      PROC
ATOM   3360  O   PHE P 150      20.712   5.587  -6.077  1.00  1.02      PROC
ATOM   3361  N   LEU P 151      19.562   6.283  -4.326  1.00  0.92      PROC
ATOM   3362  HN  LEU P 151      19.348   6.209  -3.356  1.00  0.00      PROC
ATOM   3363  CA  LEU P 151      18.845   7.301  -5.032  1.00  1.02      PROC
ATOM   3364  HA  LEU P 151      18.410   6.855  -5.914  1.00  0.00      PROC
ATOM   3365  CB  LEU P 151      17.758   7.895  -4.146  1.00  1.10      PROC
ATOM   3366  HB1 LEU P 151      17.334   8.777  -4.669  1.00  0.00      PROC
ATOM   3367  HB2 LEU P 151      18.232   8.230  -3.200  1.00  0.00      PROC
ATOM   3368  CG  LEU P 151      16.644   6.991  -3.802  1.00  1.16      PROC
ATOM   3369  HG  LEU P 151      17.064   6.014  -3.482  1.00  0.00      PROC
ATOM   3370  CD1 LEU P 151      15.807   7.501  -2.746  1.00  1.34      PROC
ATOM   3371 HD11 LEU P 151      15.362   8.473  -3.047  1.00  0.00      PROC
ATOM   3372 HD12 LEU P 151      16.411   7.657  -1.827  1.00  0.00      PROC
ATOM   3373 HD13 LEU P 151      14.985   6.784  -2.536  1.00  0.00      PROC
ATOM   3374  CD2 LEU P 151      15.801   6.694  -4.904  1.00  1.42      PROC
ATOM   3375 HD21 LEU P 151      16.386   6.202  -5.710  1.00  0.00      PROC
ATOM   3376 HD22 LEU P 151      15.361   7.631  -5.307  1.00  0.00      PROC
ATOM   3377 HD23 LEU P 151      14.989   6.006  -4.584  1.00  0.00      PROC
ATOM   3378  C   LEU P 151      19.713   8.389  -5.594  1.00  1.10      PROC
ATOM   3379  O   LEU P 151      19.542   8.819  -6.716  1.00  1.19      PROC
ATOM   3380  N   LEU P 152      20.707   8.834  -4.844  1.00  1.13      PROC
ATOM   3381  HN  LEU P 152      20.811   8.546  -3.895  1.00  0.00      PROC
ATOM   3382  CA  LEU P 152      21.697   9.747  -5.320  1.00  1.27      PROC
ATOM   3383  HA  LEU P 152      21.191  10.582  -5.782  1.00  0.00      PROC
ATOM   3384  CB  LEU P 152      22.565  10.224  -4.174  1.00  1.40      PROC
ATOM   3385  HB1 LEU P 152      23.503  10.599  -4.629  1.00  0.00      PROC
ATOM   3386  HB2 LEU P 152      22.789   9.329  -3.560  1.00  0.00      PROC
ATOM   3387  CG  LEU P 152      22.200  11.070  -3.414  1.00  1.87      PROC
ATOM   3388  HG  LEU P 152      21.284  10.661  -2.948  1.00  0.00      PROC
ATOM   3389  CD1 LEU P 152      22.818  11.524  -2.525  1.00  2.11      PROC
ATOM   3390 HD11 LEU P 152      23.396  12.407  -2.873  1.00  0.00      PROC
ATOM   3391 HD12 LEU P 152      23.530  10.766  -2.133  1.00  0.00      PROC
ATOM   3392 HD13 LEU P 152      22.132  11.847  -1.713  1.00  0.00      PROC
ATOM   3393  CD2 LEU P 152      21.979  12.103  -3.682  1.00  2.40      PROC
ATOM   3394 HD21 LEU P 152      21.162  12.136  -4.434  1.00  0.00      PROC
ATOM   3395 HD22 LEU P 152      22.882  12.582  -4.117  1.00  0.00      PROC
ATOM   3396 HD23 LEU P 152      21.654  12.666  -2.781  1.00  0.00      PROC
ATOM   3397  C   LEU P 152      22.547   9.193  -6.421  1.00  1.29      PROC
ATOM   3398  O   LEU P 152      22.835   9.860  -7.387  1.00  1.42      PROC
ATOM   3399  N   SER P 153      22.933   7.934  -6.328  1.00  1.24      PROC
ATOM   3400  HN  SER P 153      22.720   7.387  -5.523  1.00  0.00      PROC
ATOM   3401  CA  SER P 153      23.673   7.256  -7.348  1.00  1.34      PROC
ATOM   3402  HA  SER P 153      24.516   7.877  -7.613  1.00  0.00      PROC
ATOM   3403  CB  SER P 153      24.153   5.899  -6.876  1.00  1.39      PROC
ATOM   3404  HB1 SER P 153      23.461   5.229  -7.402  1.00  0.00      PROC
ATOM   3405  HB2 SER P 153      23.927   5.950  -5.803  1.00  0.00      PROC
ATOM   3406  OG  SER P 153      24.775   5.468  -6.863  1.00  1.77      PROC
ATOM   3407  HG1 SER P 153      25.376   5.889  -6.244  1.00  0.00      PROC
ATOM   3408  C   SER P 153      22.944   7.109  -8.637  1.00  1.37      PROC
ATOM   3409  O   SER P 153      23.485   7.297  -9.690  1.00  1.54      PROC
ATOM   3410  N   LYS P 154      21.668   6.817  -8.589  1.00  1.29      PROC
ATOM   3411  HN  LYS P 154      21.206   6.647  -7.723  1.00  0.00      PROC
ATOM   3412  CA  LYS P 154      20.851   6.720  -9.745  1.00  1.40      PROC
ATOM   3413  HA  LYS P 154      21.414   6.208 -10.511  1.00  0.00      PROC
ATOM   3414  CB  LYS P 154      19.596   5.974  -9.438  1.00  1.44      PROC
ATOM   3415  HB1 LYS P 154      19.274   5.782 -10.458  1.00  0.00      PROC
ATOM   3416  HB2 LYS P 154      19.042   6.784  -8.972  1.00  0.00      PROC
ATOM   3417  CG  LYS P 154      19.180   5.286  -9.039  1.00  1.90      PROC
ATOM   3418  HG1 LYS P 154      18.302   5.743  -8.549  1.00  0.00      PROC
ATOM   3419  HG2 LYS P 154      19.896   4.939  -8.273  1.00  0.00      PROC
ATOM   3420  CD  LYS P 154      18.828   4.448  -9.446  1.00  2.43      PROC
ATOM   3421  HD1 LYS P 154      18.520   3.997  -8.519  1.00  0.00      PROC
ATOM   3422  HD2 LYS P 154      19.777   4.098  -9.814  1.00  0.00      PROC
ATOM   3423  CE  LYS P 154      18.269   3.864 -10.034  1.00  2.80      PROC
ATOM   3424  HE1 LYS P 154      17.538   3.572  -9.289  1.00  0.00      PROC
ATOM   3425  HE2 LYS P 154      19.021   3.112 -10.241  1.00  0.00      PROC
ATOM   3426  NZ  LYS P 154      17.815   3.678 -10.651  1.00  3.47      PROC
ATOM   3427  HZ1 LYS P 154      18.343   3.841 -11.532  1.00  0.00      PROC
ATOM   3428  HZ2 LYS P 154      16.960   4.271 -10.644  1.00  0.00      PROC
ATOM   3429  HZ3 LYS P 154      17.542   2.676 -10.591  1.00  0.00      PROC
ATOM   3430  C   LYS P 154      20.530   8.021 -10.371  1.00  1.50      PROC
ATOM   3431  O   LYS P 154      20.276   8.119 -11.486  1.00  1.68      PROC
ATOM   3432  N   SER P 155      20.572   9.067  -9.665  1.00  1.55      PROC
ATOM   3433  HN  SER P 155      20.779   9.015  -8.692  1.00  0.00      PROC
ATOM   3434  CA  SER P 155      20.342  10.373 -10.148  1.00  1.74      PROC
ATOM   3435  HA  SER P 155      19.614  10.305 -10.943  1.00  0.00      PROC
ATOM   3436  CB  SER P 155      19.861  11.260  -9.114  1.00  1.92      PROC
ATOM   3437  HB1 SER P 155      19.735  12.244  -9.605  1.00  0.00      PROC
ATOM   3438  HB2 SER P 155      20.676  11.310  -8.367  1.00  0.00      PROC
ATOM   3439  OG  SER P 155      19.122  11.159  -8.629  1.00  2.26      PROC
ATOM   3440  HG1 SER P 155      19.223  10.325  -8.164  1.00  0.00      PROC
ATOM   3441  C   SER P 155      21.471  10.993 -10.744  1.00  1.89      PROC
ATOM   3442  O   SER P 155      21.494  11.832 -11.283  1.00  2.22      PROC
ATOM   3443  N   ALA P 156      22.441  10.584 -10.667  1.00  2.01      PROC
ATOM   3444  HN  ALA P 156      22.571   9.750 -10.142  1.00  0.00      PROC
ATOM   3445  CA  ALA P 156      23.582  11.050 -11.202  1.00  2.34      PROC
ATOM   3446  HA  ALA P 156      23.668  12.014 -10.740  1.00  0.00      PROC
ATOM   3447  CB  ALA P 156      24.248  10.794 -11.210  1.00  2.92      PROC
ATOM   3448  HB1 ALA P 156      24.292   9.828 -10.663  1.00  0.00      PROC
ATOM   3449  HB2 ALA P 156      24.935  11.513 -10.715  1.00  0.00      PROC
ATOM   3450  HB3 ALA P 156      24.575  10.624 -12.258  1.00  0.00      PROC
ATOM   3451  C   ALA P 156      23.918  11.280 -11.874  1.00  2.67      PROC
ATOM   3452  O   ALA P 156      24.077  11.317 -12.391  1.00  3.00      PROC
ATOM   3453  N   THR P 157      24.032  11.446 -11.877  1.00  3.33      PROC
ATOM   3454  HN  THR P 157      24.193  11.984 -11.053  1.00  0.00      PROC
ATOM   3455  CA  THR P 157      24.347  11.690 -12.472  1.00  4.24      PROC
ATOM   3456  HA  THR P 157      24.020  11.109 -13.321  1.00  0.00      PROC
ATOM   3457  CB  THR P 157      24.248  12.005 -12.493  1.00  5.09      PROC
ATOM   3458  HB  THR P 157      25.079  12.653 -12.845  1.00  0.00      PROC
ATOM   3459  OG1 THR P 157      24.166  12.087 -12.221  1.00  5.62      PROC
ATOM   3460  HG1 THR P 157      24.904  12.584 -11.861  1.00  0.00      PROC
ATOM   3461  CG2 THR P 157      24.198  12.170 -12.636  1.00  5.50      PROC
ATOM   3462 HG21 THR P 157      23.169  12.033 -13.033  1.00  0.00      PROC
ATOM   3463 HG22 THR P 157      24.911  12.161 -13.488  1.00  0.00      PROC
ATOM   3464 HG23 THR P 157      24.249  13.150 -12.115  1.00  0.00      PROC
ATOM   3465  C   THR P 157      24.688  11.470 -12.654  1.00  4.93      PROC
ATOM   3466  O   THR P 157      24.920  11.544 -12.405  1.00  5.48      PROC
ATOM   3467  N   LYS P 158      24.735  11.190 -13.101  1.00  5.33      PROC
ATOM   3468  HN  LYS P 158      23.893  11.096 -13.602  1.00  0.00      PROC
ATOM   3469  CA  LYS P 158      25.069  10.965 -13.339  1.00  6.30      PROC
ATOM   3470  HA  LYS P 158      25.954  10.791 -12.753  1.00  0.00      PROC
ATOM   3471  CB  LYS P 158      24.699  10.471 -13.402  1.00  6.79      PROC
ATOM   3472  HB1 LYS P 158      25.153   9.780 -14.144  1.00  0.00      PROC
ATOM   3473  HB2 LYS P 158      23.714  10.812 -13.784  1.00  0.00      PROC
ATOM   3474  CG  LYS P 158      24.570  10.024 -12.636  1.00  6.95      PROC
ATOM   3475  HG1 LYS P 158      25.402   9.377 -12.791  1.00  0.00      PROC
ATOM   3476  HG2 LYS P 158      23.621   9.644 -12.936  1.00  0.00      PROC
ATOM   3477  CD  LYS P 158      24.512   9.890 -12.168  1.00  7.46      PROC
ATOM   3478  HD1 LYS P 158      23.703  10.567 -11.978  1.00  0.00      PROC
ATOM   3479  HD2 LYS P 158      25.476  10.237 -11.853  1.00  0.00      PROC
ATOM   3480  CE  LYS P 158      24.424   9.586 -11.723  1.00  8.10      PROC
ATOM   3481  HE1 LYS P 158      24.725   8.630 -12.138  1.00  0.00      PROC
ATOM   3482  HE2 LYS P 158      23.350   9.726 -11.661  1.00  0.00      PROC
ATOM   3483  NZ  LYS P 158      24.468   9.475 -11.341  1.00  8.51      PROC
ATOM   3484  HZ1 LYS P 158      25.140  10.113 -10.869  1.00  0.00      PROC
ATOM   3485  HZ2 LYS P 158      24.830   8.501 -11.303  1.00  0.00      PROC
ATOM   3486  HZ3 LYS P 158      23.548   9.522 -10.858  1.00  0.00      PROC
ATOM   3487  C   LYS P 158      25.728  11.243 -14.007  1.00  6.90      PROC
ATOM   3488  OT1 LYS P 158      26.019  11.378 -14.257  1.00  7.30      PROC
ATOM   3489  OT2 LYS P 158      25.960  11.328 -14.287  1.00  7.24      PROC
TER    3490      LYS    158
END
